# Supplementary material for: Prominent members of the human gut microbiota express endo-acting O-glycanases to initiate mucin breakdown
Source: Nat Commun. 2020 Aug 11;11:4017. doi: 10.1038/s41467-020-17847-5 (PMC7419316; doi:10.1038/s41467-020-17847-5)
Supplement: Supplementary file 4 — Source Data [file 41467_2020_17847_MOESM4_ESM.zip]

Archive with 27 entries (24 files):
- Source Data Folder/Growth Data/
- Source Data Folder/Growth Data/Akkermanisa growth.pzfx
- Source Data Folder/Growth Data/BCaccae growth.pzfx
- Source Data Folder/Growth Data/Bcell growth.pzfx
- Source Data Folder/Growth Data/BF growth.pzfx
- Source Data Folder/Growth Data/Bfine growth.pzfx
- Source Data Folder/Growth Data/Bint growth.pzfx
- Source Data Folder/Growth Data/BO growth.pzfx
- Source Data Folder/Growth Data/BT CS KO growth.pzfx
- Source Data Folder/Growth Data/BT dbl KO growth.pzfx
- Source Data Folder/Growth Data/BT growth.pzfx
- Source Data Folder/Growth Data/BT HS KO growth.pzfx
- Source Data Folder/Growth Data/BV growth.pzfx
- Source Data Folder/Source data TLC and gels.pdf
- Source Data Folder/Substrate depletion.pzfx
- Source Data Folder/Supplementary Figure 6/
- Source Data Folder/Supplementary Figure 6/All Cazy sequences.txt
- Source Data Folder/Supplementary Figure 6/All Cazy sequences-PhyML_tree
- Source Data Folder/Supplementary Figure 6/All Cazy sequences-PhyML_tree unrooted
- Source Data Folder/Supplementary Figure 6/All Cazy sequences-PhyML_tree.dist
- Source Data Folder/Supplementary Figure 6/All Cazy sequences-PhyML_tree.svg
- Source Data Folder/Supplementary Figure 7/
- Source Data Folder/Supplementary Figure 7/AllGH16alignment.txt
- Source Data Folder/Supplementary Figure 7/AllGH16alignment-PhyML_tree
- Source Data Folder/Supplementary Figure 7/AllGH16alignment-PhyML_tree unrooted
- Source Data Folder/Supplementary Figure 7/AllGH16alignment-PhyML_tree.dist
- Source Data Folder/Supplementary Figure 7/AllGH16alignment-PhyML_tree.svg
