# Supplementary material for: Prominent members of the human gut microbiota express endo-acting O-glycanases to initiate mucin breakdown
Source: Nat Commun. 2020 Aug 11;11:4017. doi: 10.1038/s41467-020-17847-5 (PMC7419316; doi:10.1038/s41467-020-17847-5)
Supplement: Supplementary file 4 — Source Data [file 41467_2020_17847_MOESM4_ESM.zip › Source Data Folder/Supplementary Figure 6/All Cazy sequences-PhyML_tree unrooted]

((((AGS43006.1:1e-008,CAZ94309.1:0.0277239)0.89    :0.140616,((CAA50624.1:1e-008,ADD92366.1:1e-008)0.00    :1e-008,(BAJ61957.1:1e-008,AHN05534.1:1e-008)0.00    :1e-008)0.83    :0.0984066)0.93    :0.222587,(((AAQ87037.1:0.0585464,AAA16048.1:2.49e-006)0.99    :0.612487,((AAG53947.1:0.246099,(CAA00096.1:5.7e-007,(((AFS68803.1:1e-008,(CAA86922.1:1.34e-006,(ALE32755.1:0.0916912,(AFI57215.1:1.13e-006,((AAA87323.1:0.02899,AAO43052.1:1e-008)0.00    :9.5e-007,(AAQ67340.1:1e-008,ACC77699.1:1e-008)0.00    :1e-008)0.00    :1e-008)0.00    :8.6e-007)0.00    :1.32e-006)0.00    :1e-008)0.00    :1.89e-006,(AEK21297.1:1e-008,(AAB05759.1:0.0287438,ABV44607.1:9.9e-007)0.00    :9.8e-007)0.00    :9.9e-007)0.92    :0.0283829,((ABN51452.1:1e-008,AAO74890.1:1e-008)0.99    :0.129353,((AGK07610.1:0.0288932,(((CBL16782.1:0.0630021,Q53317:0.0566897)0.91    :0.114711,(EGC02853.1:0.0633715,ADD61790.1:0.0784833)0.31    :0.0589653)0.75    :0.0312625,((CAB07443.1:0.0267976,(AAX16366.1:0.203906,AAD04192.1:1.85e-006)0.00    :1.85e-006)0.94    :0.0877277,(P37073:3.28e-006,(CAA78135.1:2.86e-006,BAC24104.1:0.879494)0.91    :0.0872523)0.94    :0.0903116)0.00    :1.09e-006)0.80    :0.0499614)0.77    :0.0287081,((CAA39426.1:1e-006,(CAA40379.1:1.08e-006,ABY41241.1:1e-008)0.00    :9e-007)0.00    :1.04e-006,((AAN85732.1:2e-008,(ABD94065.1:0.0275871,AIU68830.1:1e-008)0.00    :8.4e-007)0.00    :9.6e-007,(ABZ80848.1:0.0282982,(AFX61538.1:1e-008,CAA40547.1:0.027816)0.90    :0.0570358)0.76    :0.0284959)0.00    :1.68e-006)0.00    :1.04e-006)0.80    :0.0288302)0.00    :1.34e-006)0.00    :1.32e-006)0.89    :0.118786)0.75    :0.0533818,((AAA24896.1:0.354708,(ACY24738.1:1e-008,ACY24738.1:1e-008)0.99    :0.447545)0.34    :0.110477,((CAA67525.1:0.383393,(CAG81957.1:0.203885,(KMK55593.1:1e-008,AAN87849.1:1e-008)0.95    :0.373135)0.29    :0.162166)0.87    :0.221144,(AHW70865:0.409473,(CCQ42308:0.194836,((XP_002273975.1:0.1085,XP_002301319.1:0.245503)0.96    :0.558203,((((CAA48325.1:1.71e-006,CAA48324.1:1e-008)0.79    :0.0726958,(AAD31572.1:0.10169,AAL07012.1:0.096547)0.87    :0.118262)1.00    :0.420928,((ACS13756.1:0.364189,(AAK30204.1:0.0187552,(AAB18366.1:0.0696743,AAD21783.1:0.0790936)0.61    :0.0217126)0.26    :0.0659966)0.90    :0.166969,((AAT84462.1:0.181894,(AAO92743.1:0.211364,(ABL75361.1:0.287851,(((BAA03925.1:0.0207125,(BAB17788.1:1e-008,BAA34946.1:1.22e-006)0.75    :0.0222802)0.88    :0.0680897,(AAD45126.1:1.54e-006,(AAC98464.1:1e-008,AAO00727.1:1e-008)0.99    :0.113989)0.00    :1.54e-006)0.80    :0.027023,(AAN87142.1:0.0549995,(BAA13163.1:0.118017,AAC09388.1:5.6e-007)0.00    :5.6e-007)0.00    :1.03e-006)0.79    :0.078514)0.78    :0.083443)0.00    :4.681e-005)0.88    :0.12947,((ABY79073.1:0.135372,(CAH58715.1:0.357181,(CAA58003.1:1e-008,CAA58002.1:1e-008)0.88    :0.0941773)0.72    :0.0352798)0.75    :0.0438941,(CAA63663.1:0.0872839,(AAK59660.1:0.0956354,(AAA92363.1:0.0643569,(AAB18367.1:1.1e-006,(CAA10231.1:0.124502,(((AAD45127.1:0.0277613,BAJ89557.1:1.17e-006)0.85    :0.0721294,(CAB39603.1:0.128241,AAB18368.1:0.0610004)0.84    :0.0803082)0.76    :0.034406,(AAF80590.1:1.21e-006,AAF80591.1:0.086762)0.00    :1.02e-006)0.74    :0.0324903)0.81    :0.0541352)0.86    :0.0802372)0.82    :0.0619043)0.00    :8.69e-006)0.92    :0.115412)0.87    :0.0724749)0.89    :0.0947469)0.00    :1.177e-005)0.93    :0.221486,(AAB67443.1:0.327883,(AAB65002.1:0.294292,CAG83185.1:0.337139)0.90    :0.365862)0.80    :0.145001)0.00    :0.0438866)0.95    :0.372847)0.80    :0.182747)0.83    :0.197457)0.81    :0.158728)0.75    :0.109563)0.40    :0.112479)0.94    :0.27934,(((ANN44251.1:0.0274274,(ACY02061.1:6.1e-007,(AJW82062.1:0.0267292,AEK80424.1:1e-008)0.00    :1.02e-006)0.00    :6.1e-007)0.98    :0.314012,((BAD29947.1:0.244439,(BAB79291.1:0.188964,(EDY95404.1:0.136978,(CAZ98378.1:0.415427,CAZ97711.1:0.0451484)0.00    :4.95e-006)0.85    :0.0890748)0.23    :0.0477878)0.67    :0.045958,((CAZ98338.1:0.150504,BAD88713.1:0.213973)0.70    :0.0771248,((BAC99022.1:0.0483827,(BAE06228.1:1.52e-006,(ABD80437.1:1e-008,AFR90184.1:1e-008)0.86    :0.0302287)0.00    :0.0110753)0.98    :0.275775,((ADD60418.1:0.0269725,(AIF29515.1:1e-008,(AAF03246.1:0.0267362,(ADA72015.1:0.0545751,AAA91888.1:1.13e-006)0.00    :1.14e-006)0.00    :1.12e-006)0.00    :1.18e-006)0.90    :0.0865711,(AGU13985.1:0.116049,AAP49346.1:5.28e-006)0.60    :0.0285857)0.85    :0.0828772)0.70    :0.059719)0.50    :0.087789)0.77    :0.102066)0.88    :0.178303,(CAZ97514.1:0.314542,(((CAZ97778.1:0.0486398,CAZ95074.1:0.381397)0.35    :0.0467044,(EDY95423.1:0.072179,CAZ97766.1:0.492105)0.88    :0.160688)0.93    :0.205334,(BACCELL01451:1.26004,(CAB61795.1:0.50804,(CAZ96750.1:0.356893,(((AAP49324.1:1e-008,AAP49324.1:1e-008)0.73    :0.0625298,((AGW43026.1:0.163835,AIT14660.1:2.32e-006)0.92    :0.150543,(ALJ45967.1:1.0585,CAZ98402.1:0.00419916)0.85    :0.147406)0.16    :0.0705003)0.94    :0.242245,(BAF34350.1:1e-008,(ADY17921.1:1.99e-006,(BAF34350.1:2e-008,(AAN39119.2:1e-008,(ABL06969.1:1.1e-006,(ABW77762.1:9.5e-007,(ACM50513.1:0.027245,(ABO93616.2:1e-008,ACF40223.1:1e-008)0.88    :0.0591775)0.78    :0.0276677)0.97    :0.0848399)0.83    :0.0275676)0.00    :1.34e-006)0.00    :8.7e-007)0.00    :1.05e-006)0.98    :0.360538)0.00    :0.0392323)0.47    :0.104727)0.00    :4.13e-006)0.66    :0.068553)0.76    :0.0524985)0.00    :9.11e-006)0.87    :0.139051)0.88    :0.151219)0.76    :0.0678117,(((EIN03590.1:0.198588,BAK48741.1:0.0836351)0.93    :0.25705,(KHE89680.1:0.156465,(EAW17385.1:0.0866872,EED49498.1:0.140713)0.86    :0.159715)0.75    :0.119718)0.96    :0.580889,(EJZ11896.1:2.44e-006,(ABK72351.1:0.0316652,(AAS03978.1:0.233281,(ACC41342.1:1.13e-006,(CAM61923.1:0.329758,CAB09586.1:0.105349)0.83    :0.0853729)0.69    :0.0432396)0.94    :0.173099)0.20    :0.0567706)0.98    :0.488095)0.59    :0.0598835,((AAC25554.2:7.6e-007,((AAC96462.1:0.294942,(BAC16331.1:0.25511,(BAX84062.1:0.239135,ABW02990.1:0.00451985)0.90    :0.16309)0.00    :1.81e-006)0.86    :0.0849503,(ABQ07185.2:0.0792424,(BAE02683.1:0.0781086,ALJ47757.1:0.341236)0.92    :0.183745)0.70    :0.0495919)0.77    :0.0344756)0.00    :7.6e-007,(ABJ15796.1:0.100864,(((BAR92731.1:0.0568841,AAF31438.1:0.187876)0.91    :0.14223,((BAC06195.1:1.54e-006,CAZ95067.1:0.0973042)0.75    :0.032065,((ABW02992.1:0.0951924,((ACO94508.1:1e-008,ACO94508.1:1e-008)0.89    :0.0620384,((AFC93434.1:1.112e-005,(ALM88585.1:0.274307,AAE53061.1:0.105854)0.81    :0.0627598)1.00    :0.307966,(AAC44371.1:0.059511,(AAC38290.1:3.5e-007,(BAE54302.1:1e-008,BAE54302.1:1e-008)0.97    :0.0922725)0.00    :3.5e-007)0.84    :0.0672452)0.00    :9.97e-006)0.77    :0.058251)0.78    :0.0443349,(BAC16332.1:0.211629,(AAN77503.1:0.0303417,AAN77505.1:1.48e-006)0.88    :0.10334)0.00    :5.25e-006)0.68    :0.0511477)0.76    :0.0325371)0.00    :1.11e-006,(((ACD93221.1:0.540274,AAA34726.1:0.411613)0.00    :3.09e-006,(ATD50129:0.439344,Amuc0875:0.160523)0.74    :0.0461859)0.77    :0.0550892,((ADQ45027.1:0.225528,(BAE02684.1:0.278826,((ASY50995:0.239184,(BAB69460.1:1e-008,ASY51180:1e-008)0.96    :0.567455)0.81    :0.287109,(BAF62129.1:0.727049,(AAB64093.1:0.0308145,AAK65522.1:0.0277291)0.87    :0.329351)0.64    :0.0715984)0.81    :0.167305)0.00    :1.95e-005)0.79    :0.0581943,((ABQ46917.1:1e-008,(CAA88008.1:9.1e-007,(AAD35118.1:2e-008,(ADN02324.1:0.0949127,CAA88008.1:2e-008)0.00    :1.42e-006)0.00    :9.1e-007)0.00    :1e-008)0.93    :0.138436,(((ASG89819:0.763732,(BAQ97614.1:0.125605,(ASY50498:1e-008,BAA97991.1:2e-008)0.60    :0.047008)0.79    :0.140236)0.82    :0.175321,(ABN54008.1:1e-008,(CAA61884.2:1.08e-006,CAC27412.2:8.9e-007)0.00    :1e-008)0.76    :0.0414657)0.65    :0.0243458,(((AAD04036.1:0.0789154,((BC03717:0.355358,(BT2824:0.153928,(BC02680:1.31e-006,BF4060:0.0300572)0.97    :0.245166)0.75    :0.0563123)0.84    :0.138144,(BC02679:0.0280216,BF4058:1.11e-006)0.91    :0.140802)0.00    :0.0117053)0.88    :0.0781212,(Amuc2108:0.193494,(((ACM68926.1:0.185286,AEE89454.1:0.0591041)0.74    :0.0381292,(AAP74223.1:0.198086,(ACN22491.1:0.125506,(AAZ04385.1:1.71e-006,AAW34372.1:0.0276129)0.92    :0.136103)0.79    :0.092179)0.71    :0.0428586)0.93    :0.165767,((AAC47235.1:0.214643,(AIX48711.1:0.13096,AIX48712.1:0.0316433)0.79    :0.0686141)0.74    :0.0362656,(BAH84971.1:0.422103,(ACS36221.1:0.0971678,(ABU98621.1:2.16e-006,ABR28478.1:0.0581624)0.92    :0.123247)0.63    :0.0287151)0.81    :0.0930552)0.79    :0.0710667)0.82    :0.0733778)0.56    :0.0198419)0.86    :0.070376,((AFO67889.1:0.0644143,(AAC60453.1:0.0302196,AAA22474.1:1.94e-006)0.83    :0.0622176)0.88    :0.139674,((AAC69707.1:1e-008,AAA60459.1:1e-008)0.88    :0.0944368,(AJF35005.1:0.371036,(Amuc0724:0.183751,(CAZ96583.1:0.0967752,(BAC00844:0.402278,((AAC17104.1:0.306192,BAC67687.1:0.299202)0.47    :0.0726971,((BAJ61835.1:0.0403578,BAJ61836.1:0.110024)0.98    :0.424065,(AAC49904.1:0.311283,((EAL93731.1:7.95e-006,EAA64496.1:0.186656)0.88    :0.105981,((BAM29293.1:0.533583,(AFD54461.1:0.331474,ARV79861.1:0.149322)0.79    :0.073621)0.79    :0.112075,(ADZ46179.1:0.0290723,(ANC68156.1:0.151405,(AYF53242.1:0.0890787,ADK55597.1:1.15e-006)0.84    :0.0282079)0.00    :1.31e-006)0.84    :0.0923165)0.00    :0.0214971)0.86    :0.216747)0.37    :0.035327)0.68    :0.104941)1.00    :0.984828)0.56    :0.059782)0.86    :0.116657)0.63    :0.031581)0.82    :0.0870315)0.77    :0.0972368)0.00    :9.201e-005)0.80    :0.0544499)0.00    :3.4e-006)0.85    :0.0656427)0.65    :0.032627)0.91    :0.099814)0.75    :0.0316823)0.74    :0.0301036)0.79    :0.0815493);
