# Supplementary material for: Prominent members of the human gut microbiota express endo-acting O-glycanases to initiate mucin breakdown
Source: Nat Commun. 2020 Aug 11;11:4017. doi: 10.1038/s41467-020-17847-5 (PMC7419316; doi:10.1038/s41467-020-17847-5)
Supplement: Supplementary file 4 — Source Data [file 41467_2020_17847_MOESM4_ESM.zip › Source Data Folder/Supplementary Figure 6/All Cazy sequences-PhyML_tree.dist]

#patristic distances (tree length=51.036085)
ADK55597.1,AYF53242.1: 0.089080
ANC68156.1,AYF53242.1: 0.268692
ADZ46179.1,AYF53242.1: 0.146360
AYF53242.1,EAL93731.1: 0.337091
AYF53242.1,EAA64496.1: 0.523739
AAC49904.1,AYF53242.1: 0.759131
AYF53242.1,BAJ61835.1: 0.947598
AYF53242.1,BAJ61836.1: 1.017264
AAC17104.1,AYF53242.1: 0.967006
AYF53242.1,BAC67687.1: 0.960016
AYF53242.1,BAC00844: 1.975223
AYF53242.1,CAZ96583.1: 1.729501
AYF53242.1,Amuc0724: 1.933134
AJF35005.1,AYF53242.1: 2.152000
AAC69707.1,AYF53242.1: 1.962432
AAA60459.1,AYF53242.1: 1.962432
AFO67889.1,AYF53242.1: 2.169320
AAC60453.1,AYF53242.1: 2.197343
AAA22474.1,AYF53242.1: 2.167125
AAD04036.1,AYF53242.1: 2.192737
AYF53242.1,BC03717: 2.619029
AYF53242.1,BT2824: 2.473912
AYF53242.1,BC02680: 2.565150
AYF53242.1,BF4060: 2.595206
AYF53242.1,BC02679: 2.294351
AYF53242.1,BF4058: 2.266330
AYF53242.1,Amuc2108: 2.249037
ACM68926.1,AYF53242.1: 2.518102
AEE89454.1,AYF53242.1: 2.391921
AAP74223.1,AYF53242.1: 2.535632
ACN22491.1,AYF53242.1: 2.555231
AAZ04385.1,AYF53242.1: 2.565830
AAW34372.1,AYF53242.1: 2.593441
AAC47235.1,AYF53242.1: 2.450896
AIX48711.1,AYF53242.1: 2.435826
AIX48712.1,AYF53242.1: 2.336510
AYF53242.1,BAH84971.1: 2.715145
ACS36221.1,AYF53242.1: 2.418925
ABU98621.1,AYF53242.1: 2.445006
ABR28478.1,AYF53242.1: 2.503166
ADQ45027.1,AYF53242.1: 2.369143
AYF53242.1,BAE02684.1: 2.422460
ASY50995,AYF53242.1: 2.837233
AYF53242.1,BAB69460.1: 3.165503
ASY51180,AYF53242.1: 3.165503
AYF53242.1,BAF62129.1: 3.109586
AAB64093.1,AYF53242.1: 2.742703
AAK65522.1,AYF53242.1: 2.739617
ACD93221.1,AYF53242.1: 2.713414
AAA34726.1,AYF53242.1: 2.584753
ATD50129,AYF53242.1: 2.658666
AYF53242.1,Amuc0875: 2.379845
AYF53242.1,BAR92731.1: 2.416977
AAF31438.1,AYF53242.1: 2.547968
AYF53242.1,BAC06195.1: 2.282466
AYF53242.1,CAZ95067.1: 2.379769
ABW02992.1,AYF53242.1: 2.441075
ACO94508.1,AYF53242.1: 2.466172
ACO94508.1,AYF53242.1: 2.466172
AFC93434.1,AYF53242.1: 2.712121
ALM88585.1,AYF53242.1: 3.049176
AAE53061.1,AYF53242.1: 2.880723
AAC44371.1,AYF53242.1: 2.530900
AAC38290.1,AYF53242.1: 2.471389
AYF53242.1,BAE54302.1: 2.563662
AYF53242.1,BAE54302.1: 2.563662
AYF53242.1,BAC16332.1: 2.513181
AAN77503.1,AYF53242.1: 2.435235
AAN77505.1,AYF53242.1: 2.404895
ABJ15796.1,AYF53242.1: 2.350408
AGS43006.1,AYF53242.1: 2.792211
AYF53242.1,CAZ94309.1: 2.819935
AYF53242.1,CAA50624.1: 2.750002
ADD92366.1,AYF53242.1: 2.750002
AYF53242.1,BAJ61957.1: 2.750002
AHN05534.1,AYF53242.1: 2.750002
AAQ87037.1,AYF53242.1: 3.530602
AAA16048.1,AYF53242.1: 3.472058
AAG53947.1,AYF53242.1: 3.271528
AYF53242.1,CAA00096.1: 3.144216
AFS68803.1,AYF53242.1: 3.172601
AYF53242.1,CAA86922.1: 3.172603
ALE32755.1,AYF53242.1: 3.264294
AFI57215.1,AYF53242.1: 3.172605
AAA87323.1,AYF53242.1: 3.201595
AAO43052.1,AYF53242.1: 3.172605
AAQ67340.1,AYF53242.1: 3.172604
ACC77699.1,AYF53242.1: 3.172604
AEK21297.1,AYF53242.1: 3.172601
AAB05759.1,AYF53242.1: 3.201345
ABV44607.1,AYF53242.1: 3.172602
ABN51452.1,AYF53242.1: 3.273571
AAO74890.1,AYF53242.1: 3.273571
AGK07610.1,AYF53242.1: 3.230649
AYF53242.1,CBL16782.1: 3.460694
AYF53242.1,Q53317: 3.454381
AYF53242.1,EGC02853.1: 3.405317
ADD61790.1,AYF53242.1: 3.420429
AYF53242.1,CAB07443.1: 3.366244
AAX16366.1,AYF53242.1: 3.543354
AAD04192.1,AYF53242.1: 3.339450
AYF53242.1,P37073: 3.342034
AYF53242.1,CAA78135.1: 3.429286
AYF53242.1,BAC24104.1: 4.308777
AYF53242.1,CAA39426.1: 3.173051
AYF53242.1,CAA40379.1: 3.173052
ABY41241.1,AYF53242.1: 3.173051
AAN85732.1,AYF53242.1: 3.173052
ABD94065.1,AYF53242.1: 3.200640
AIU68830.1,AYF53242.1: 3.173053
ABZ80848.1,AYF53242.1: 3.229845
AFX61538.1,AYF53242.1: 3.258583
AYF53242.1,CAA40547.1: 3.286399
AAA24896.1,AYF53242.1: 3.546795
ACY24738.1,AYF53242.1: 3.639632
ACY24738.1,AYF53242.1: 3.639632
AYF53242.1,CAA67525.1: 3.844876
AYF53242.1,CAG81957.1: 3.827533
AYF53242.1,KMK55593.1: 3.996783
AAN87849.1,AYF53242.1: 3.996783
AHW70865,AYF53242.1: 3.847268
AYF53242.1,CCQ42308: 3.815379
AYF53242.1,XP_002273975.1: 4.660092
AYF53242.1,XP_002301319.1: 4.797095
AYF53242.1,CAA48325.1: 4.752388
AYF53242.1,CAA48324.1: 4.752386
AAD31572.1,AYF53242.1: 4.899642
AAL07012.1,AYF53242.1: 4.894499
ACS13756.1,AYF53242.1: 4.789931
AAK30204.1,AYF53242.1: 4.510494
AAB18366.1,AYF53242.1: 4.583126
AAD21783.1,AYF53242.1: 4.592545
AAT84462.1,AYF53242.1: 4.664885
AAO92743.1,AYF53242.1: 4.694402
ABL75361.1,AYF53242.1: 4.854331
AYF53242.1,BAA03925.1: 4.760820
AYF53242.1,BAB17788.1: 4.762388
AYF53242.1,BAA34946.1: 4.762389
AAD45126.1,AYF53242.1: 4.672020
AAC98464.1,AYF53242.1: 4.786008
AAO00727.1,AYF53242.1: 4.786008
AAN87142.1,AYF53242.1: 4.699995
AYF53242.1,BAA13163.1: 4.763013
AAC09388.1,AYF53242.1: 4.644997
ABY79073.1,AYF53242.1: 4.605262
AYF53242.1,CAH58715.1: 4.862350
AYF53242.1,CAA58003.1: 4.599347
AYF53242.1,CAA58002.1: 4.599347
AYF53242.1,CAA63663.1: 4.628691
AAK59660.1,AYF53242.1: 4.637051
AAA92363.1,AYF53242.1: 4.667677
AAB18367.1,AYF53242.1: 4.683558
AYF53242.1,CAA10231.1: 4.862195
AAD45127.1,AYF53242.1: 4.904480
AYF53242.1,BAJ89557.1: 4.876719
AYF53242.1,CAB39603.1: 5.013139
AAB18368.1,AYF53242.1: 4.945897
AAF80590.1,AYF53242.1: 4.770185
AAF80591.1,AYF53242.1: 4.856946
AAB67443.1,AYF53242.1: 4.510160
AAB65002.1,AYF53242.1: 4.842431
AYF53242.1,CAG83185.1: 4.885278
ANN44251.1,AYF53242.1: 3.239021
ACY02061.1,AYF53242.1: 3.211595
AJW82062.1,AYF53242.1: 3.238324
AEK80424.1,AYF53242.1: 3.211595
AYF53242.1,BAD29947.1: 3.290044
AYF53242.1,BAB79291.1: 3.282357
AYF53242.1,EDY95404.1: 3.319445
AYF53242.1,CAZ98378.1: 3.597899
AYF53242.1,CAZ97711.1: 3.227621
AYF53242.1,CAZ98338.1: 3.315065
AYF53242.1,BAD88713.1: 3.378533
AYF53242.1,BAC99022.1: 3.471312
AYF53242.1,BAE06228.1: 3.434006
ABD80437.1,AYF53242.1: 3.464234
AFR90184.1,AYF53242.1: 3.464234
ADD60418.1,AYF53242.1: 3.343575
AIF29515.1,AYF53242.1: 3.316604
AAF03246.1,AYF53242.1: 3.343342
ADA72015.1,AYF53242.1: 3.371181
AAA91888.1,AYF53242.1: 3.316607
AGU13985.1,AYF53242.1: 3.374667
AAP49346.1,AYF53242.1: 3.258623
AYF53242.1,CAZ97514.1: 3.033829
AYF53242.1,CAZ97778.1: 3.072464
AYF53242.1,CAZ95074.1: 3.405222
AYF53242.1,EDY95423.1: 3.209987
AYF53242.1,CAZ97766.1: 3.629912
AYF53242.1,BACCELL01451: 4.100383
AYF53242.1,CAB61795.1: 3.348383
AYF53242.1,CAZ96750.1: 3.301963
AAP49324.1,AYF53242.1: 3.289078
AAP49324.1,AYF53242.1: 3.289078
AGW43026.1,AYF53242.1: 3.611426
AIT14660.1,AYF53242.1: 3.447593
ALJ45967.1,AYF53242.1: 4.502954
AYF53242.1,CAZ98402.1: 3.448653
AYF53242.1,BAF34350.1: 3.344841
ADY17921.1,AYF53242.1: 3.344844
AYF53242.1,BAF34350.1: 3.344843
AAN39119.2,AYF53242.1: 3.344844
ABL06969.1,AYF53242.1: 3.372413
ABW77762.1,AYF53242.1: 3.457253
ACM50513.1,AYF53242.1: 3.512164
ABO93616.2,AYF53242.1: 3.544097
ACF40223.1,AYF53242.1: 3.544097
AYF53242.1,EIN03590.1: 3.457608
AYF53242.1,BAK48741.1: 3.342655
AYF53242.1,KHE89680.1: 3.278153
AYF53242.1,EAW17385.1: 3.368090
AYF53242.1,EED49498.1: 3.422115
AYF53242.1,EJZ11896.1: 2.909178
ABK72351.1,AYF53242.1: 2.997611
AAS03978.1,AYF53242.1: 3.372326
ACC41342.1,AYF53242.1: 3.182286
AYF53242.1,CAM61923.1: 3.597416
AYF53242.1,CAB09586.1: 3.373006
AAC25554.2,AYF53242.1: 2.279649
AAC96462.1,AYF53242.1: 2.694017
AYF53242.1,BAC16331.1: 2.654186
AYF53242.1,BAX84062.1: 2.801301
ABW02990.1,AYF53242.1: 2.566686
ABQ07185.2,AYF53242.1: 2.442958
AYF53242.1,BAE02683.1: 2.625570
ALJ47757.1,AYF53242.1: 2.888698
ABQ46917.1,AYF53242.1: 2.158214
AYF53242.1,CAA88008.1: 2.158215
AAD35118.1,AYF53242.1: 2.158215
ADN02324.1,AYF53242.1: 2.253129
AYF53242.1,CAA88008.1: 2.158216
ASG89819,AYF53242.1: 2.983173
AYF53242.1,BAQ97614.1: 2.485281
ASY50498,AYF53242.1: 2.406685
AYF53242.1,BAA97991.1: 2.406685
ABN54008.1,AYF53242.1: 2.085586
AYF53242.1,CAA61884.2: 2.085587
AYF53242.1,CAC27412.2: 2.085587
AYF53242.1,BAM29293.1: 0.855262
AFD54461.1,AYF53242.1: 0.726774
ARV79861.1,AYF53242.1: 0.544622
ADK55597.1,ANC68156.1: 0.179614
ADK55597.1,ADZ46179.1: 0.057283
ADK55597.1,EAL93731.1: 0.248013
ADK55597.1,EAA64496.1: 0.434662
AAC49904.1,ADK55597.1: 0.670054
ADK55597.1,BAJ61835.1: 0.858521
ADK55597.1,BAJ61836.1: 0.928187
AAC17104.1,ADK55597.1: 0.877928
ADK55597.1,BAC67687.1: 0.870938
ADK55597.1,BAC00844: 1.886145
ADK55597.1,CAZ96583.1: 1.640424
ADK55597.1,Amuc0724: 1.844057
ADK55597.1,AJF35005.1: 2.062922
AAC69707.1,ADK55597.1: 1.873355
AAA60459.1,ADK55597.1: 1.873355
ADK55597.1,AFO67889.1: 2.080243
AAC60453.1,ADK55597.1: 2.108266
AAA22474.1,ADK55597.1: 2.078048
AAD04036.1,ADK55597.1: 2.103660
ADK55597.1,BC03717: 2.529952
ADK55597.1,BT2824: 2.384834
ADK55597.1,BC02680: 2.476073
ADK55597.1,BF4060: 2.506129
ADK55597.1,BC02679: 2.205274
ADK55597.1,BF4058: 2.177253
ADK55597.1,Amuc2108: 2.159959
ACM68926.1,ADK55597.1: 2.429025
ADK55597.1,AEE89454.1: 2.302843
AAP74223.1,ADK55597.1: 2.446555
ACN22491.1,ADK55597.1: 2.466154
AAZ04385.1,ADK55597.1: 2.476753
AAW34372.1,ADK55597.1: 2.504364
AAC47235.1,ADK55597.1: 2.361818
ADK55597.1,AIX48711.1: 2.346749
ADK55597.1,AIX48712.1: 2.247432
ADK55597.1,BAH84971.1: 2.626067
ACS36221.1,ADK55597.1: 2.329847
ABU98621.1,ADK55597.1: 2.355928
ABR28478.1,ADK55597.1: 2.414088
ADK55597.1,ADQ45027.1: 2.280065
ADK55597.1,BAE02684.1: 2.333383
ADK55597.1,ASY50995: 2.748155
ADK55597.1,BAB69460.1: 3.076426
ADK55597.1,ASY51180: 3.076426
ADK55597.1,BAF62129.1: 3.020509
AAB64093.1,ADK55597.1: 2.653625
AAK65522.1,ADK55597.1: 2.650540
ACD93221.1,ADK55597.1: 2.624337
AAA34726.1,ADK55597.1: 2.495675
ADK55597.1,ATD50129: 2.569589
ADK55597.1,Amuc0875: 2.290768
ADK55597.1,BAR92731.1: 2.327899
AAF31438.1,ADK55597.1: 2.458891
ADK55597.1,BAC06195.1: 2.193389
ADK55597.1,CAZ95067.1: 2.290692
ABW02992.1,ADK55597.1: 2.351997
ACO94508.1,ADK55597.1: 2.377094
ACO94508.1,ADK55597.1: 2.377094
ADK55597.1,AFC93434.1: 2.623043
ADK55597.1,ALM88585.1: 2.960099
AAE53061.1,ADK55597.1: 2.791646
AAC44371.1,ADK55597.1: 2.441822
AAC38290.1,ADK55597.1: 2.382312
ADK55597.1,BAE54302.1: 2.474584
ADK55597.1,BAE54302.1: 2.474584
ADK55597.1,BAC16332.1: 2.424104
AAN77503.1,ADK55597.1: 2.346157
AAN77505.1,ADK55597.1: 2.315817
ABJ15796.1,ADK55597.1: 2.261330
ADK55597.1,AGS43006.1: 2.703134
ADK55597.1,CAZ94309.1: 2.730857
ADK55597.1,CAA50624.1: 2.660925
ADD92366.1,ADK55597.1: 2.660925
ADK55597.1,BAJ61957.1: 2.660925
ADK55597.1,AHN05534.1: 2.660925
AAQ87037.1,ADK55597.1: 3.441524
AAA16048.1,ADK55597.1: 3.382980
AAG53947.1,ADK55597.1: 3.182451
ADK55597.1,CAA00096.1: 3.055138
ADK55597.1,AFS68803.1: 3.083524
ADK55597.1,CAA86922.1: 3.083525
ADK55597.1,ALE32755.1: 3.175216
ADK55597.1,AFI57215.1: 3.083527
AAA87323.1,ADK55597.1: 3.112517
AAO43052.1,ADK55597.1: 3.083527
AAQ67340.1,ADK55597.1: 3.083526
ACC77699.1,ADK55597.1: 3.083526
ADK55597.1,AEK21297.1: 3.083523
AAB05759.1,ADK55597.1: 3.112268
ABV44607.1,ADK55597.1: 3.083525
ABN51452.1,ADK55597.1: 3.184494
AAO74890.1,ADK55597.1: 3.184494
ADK55597.1,AGK07610.1: 3.141572
ADK55597.1,CBL16782.1: 3.371616
ADK55597.1,Q53317: 3.365304
ADK55597.1,EGC02853.1: 3.316240
ADD61790.1,ADK55597.1: 3.331352
ADK55597.1,CAB07443.1: 3.277167
AAX16366.1,ADK55597.1: 3.454277
AAD04192.1,ADK55597.1: 3.250373
ADK55597.1,P37073: 3.252956
ADK55597.1,CAA78135.1: 3.340208
ADK55597.1,BAC24104.1: 4.219699
ADK55597.1,CAA39426.1: 3.083974
ADK55597.1,CAA40379.1: 3.083975
ABY41241.1,ADK55597.1: 3.083974
AAN85732.1,ADK55597.1: 3.083974
ABD94065.1,ADK55597.1: 3.111562
ADK55597.1,AIU68830.1: 3.083975
ABZ80848.1,ADK55597.1: 3.140768
ADK55597.1,AFX61538.1: 3.169505
ADK55597.1,CAA40547.1: 3.197321
AAA24896.1,ADK55597.1: 3.457718
ACY24738.1,ADK55597.1: 3.550555
ACY24738.1,ADK55597.1: 3.550555
ADK55597.1,CAA67525.1: 3.755798
ADK55597.1,CAG81957.1: 3.738455
ADK55597.1,KMK55593.1: 3.907706
AAN87849.1,ADK55597.1: 3.907706
ADK55597.1,AHW70865: 3.758191
ADK55597.1,CCQ42308: 3.726301
ADK55597.1,XP_002273975.1: 4.571015
ADK55597.1,XP_002301319.1: 4.708017
ADK55597.1,CAA48325.1: 4.663310
ADK55597.1,CAA48324.1: 4.663309
AAD31572.1,ADK55597.1: 4.810565
AAL07012.1,ADK55597.1: 4.805422
ACS13756.1,ADK55597.1: 4.700853
AAK30204.1,ADK55597.1: 4.421417
AAB18366.1,ADK55597.1: 4.494048
AAD21783.1,ADK55597.1: 4.503468
AAT84462.1,ADK55597.1: 4.575807
AAO92743.1,ADK55597.1: 4.605324
ABL75361.1,ADK55597.1: 4.765254
ADK55597.1,BAA03925.1: 4.671742
ADK55597.1,BAB17788.1: 4.673310
ADK55597.1,BAA34946.1: 4.673311
AAD45126.1,ADK55597.1: 4.582943
AAC98464.1,ADK55597.1: 4.696930
AAO00727.1,ADK55597.1: 4.696930
AAN87142.1,ADK55597.1: 4.610918
ADK55597.1,BAA13163.1: 4.673935
AAC09388.1,ADK55597.1: 4.555919
ABY79073.1,ADK55597.1: 4.516184
ADK55597.1,CAH58715.1: 4.773273
ADK55597.1,CAA58003.1: 4.510269
ADK55597.1,CAA58002.1: 4.510269
ADK55597.1,CAA63663.1: 4.539613
AAK59660.1,ADK55597.1: 4.547974
AAA92363.1,ADK55597.1: 4.578599
AAB18367.1,ADK55597.1: 4.594481
ADK55597.1,CAA10231.1: 4.773117
AAD45127.1,ADK55597.1: 4.815402
ADK55597.1,BAJ89557.1: 4.787642
ADK55597.1,CAB39603.1: 4.924061
AAB18368.1,ADK55597.1: 4.856820
AAF80590.1,ADK55597.1: 4.681108
AAF80591.1,ADK55597.1: 4.767869
AAB67443.1,ADK55597.1: 4.421082
AAB65002.1,ADK55597.1: 4.753354
ADK55597.1,CAG83185.1: 4.796201
ADK55597.1,ANN44251.1: 3.149943
ACY02061.1,ADK55597.1: 3.122517
ADK55597.1,AJW82062.1: 3.149247
ADK55597.1,AEK80424.1: 3.122517
ADK55597.1,BAD29947.1: 3.200967
ADK55597.1,BAB79291.1: 3.193280
ADK55597.1,EDY95404.1: 3.230368
ADK55597.1,CAZ98378.1: 3.508822
ADK55597.1,CAZ97711.1: 3.138543
ADK55597.1,CAZ98338.1: 3.225987
ADK55597.1,BAD88713.1: 3.289456
ADK55597.1,BAC99022.1: 3.382235
ADK55597.1,BAE06228.1: 3.344929
ABD80437.1,ADK55597.1: 3.375156
ADK55597.1,AFR90184.1: 3.375156
ADD60418.1,ADK55597.1: 3.254498
ADK55597.1,AIF29515.1: 3.227527
AAF03246.1,ADK55597.1: 3.254264
ADA72015.1,ADK55597.1: 3.282104
AAA91888.1,ADK55597.1: 3.227530
ADK55597.1,AGU13985.1: 3.285589
AAP49346.1,ADK55597.1: 3.169545
ADK55597.1,CAZ97514.1: 2.944752
ADK55597.1,CAZ97778.1: 2.983387
ADK55597.1,CAZ95074.1: 3.316145
ADK55597.1,EDY95423.1: 3.120909
ADK55597.1,CAZ97766.1: 3.540835
ADK55597.1,BACCELL01451: 4.011305
ADK55597.1,CAB61795.1: 3.259305
ADK55597.1,CAZ96750.1: 3.212885
AAP49324.1,ADK55597.1: 3.200000
AAP49324.1,ADK55597.1: 3.200000
ADK55597.1,AGW43026.1: 3.522349
ADK55597.1,AIT14660.1: 3.358516
ADK55597.1,ALJ45967.1: 4.413876
ADK55597.1,CAZ98402.1: 3.359576
ADK55597.1,BAF34350.1: 3.255763
ADK55597.1,ADY17921.1: 3.255766
ADK55597.1,BAF34350.1: 3.255765
AAN39119.2,ADK55597.1: 3.255766
ABL06969.1,ADK55597.1: 3.283335
ABW77762.1,ADK55597.1: 3.368175
ACM50513.1,ADK55597.1: 3.423087
ABO93616.2,ADK55597.1: 3.455019
ACF40223.1,ADK55597.1: 3.455019
ADK55597.1,EIN03590.1: 3.368531
ADK55597.1,BAK48741.1: 3.253577
ADK55597.1,KHE89680.1: 3.189075
ADK55597.1,EAW17385.1: 3.279012
ADK55597.1,EED49498.1: 3.333038
ADK55597.1,EJZ11896.1: 2.820101
ABK72351.1,ADK55597.1: 2.908534
AAS03978.1,ADK55597.1: 3.283248
ACC41342.1,ADK55597.1: 3.093208
ADK55597.1,CAM61923.1: 3.508338
ADK55597.1,CAB09586.1: 3.283929
AAC25554.2,ADK55597.1: 2.190571
AAC96462.1,ADK55597.1: 2.604939
ADK55597.1,BAC16331.1: 2.565108
ADK55597.1,BAX84062.1: 2.712224
ABW02990.1,ADK55597.1: 2.477609
ABQ07185.2,ADK55597.1: 2.353881
ADK55597.1,BAE02683.1: 2.536492
ADK55597.1,ALJ47757.1: 2.799620
ABQ46917.1,ADK55597.1: 2.069137
ADK55597.1,CAA88008.1: 2.069138
AAD35118.1,ADK55597.1: 2.069138
ADK55597.1,ADN02324.1: 2.164052
ADK55597.1,CAA88008.1: 2.069139
ADK55597.1,ASG89819: 2.894096
ADK55597.1,BAQ97614.1: 2.396204
ADK55597.1,ASY50498: 2.317607
ADK55597.1,BAA97991.1: 2.317607
ABN54008.1,ADK55597.1: 1.996508
ADK55597.1,CAA61884.2: 1.996509
ADK55597.1,CAC27412.2: 1.996509
ADK55597.1,BAM29293.1: 0.766184
ADK55597.1,AFD54461.1: 0.637696
ADK55597.1,ARV79861.1: 0.455544
ADZ46179.1,ANC68156.1: 0.180479
ANC68156.1,EAL93731.1: 0.371209
ANC68156.1,EAA64496.1: 0.557857
AAC49904.1,ANC68156.1: 0.793250
ANC68156.1,BAJ61835.1: 0.981717
ANC68156.1,BAJ61836.1: 1.051382
AAC17104.1,ANC68156.1: 1.001124
ANC68156.1,BAC67687.1: 0.994134
ANC68156.1,BAC00844: 2.009341
ANC68156.1,CAZ96583.1: 1.763620
ANC68156.1,Amuc0724: 1.967253
AJF35005.1,ANC68156.1: 2.186118
AAC69707.1,ANC68156.1: 1.996551
AAA60459.1,ANC68156.1: 1.996551
AFO67889.1,ANC68156.1: 2.203439
AAC60453.1,ANC68156.1: 2.231462
AAA22474.1,ANC68156.1: 2.201244
AAD04036.1,ANC68156.1: 2.226856
ANC68156.1,BC03717: 2.653148
ANC68156.1,BT2824: 2.508030
ANC68156.1,BC02680: 2.599269
ANC68156.1,BF4060: 2.629325
ANC68156.1,BC02679: 2.328469
ANC68156.1,BF4058: 2.300449
ANC68156.1,Amuc2108: 2.283155
ACM68926.1,ANC68156.1: 2.552221
AEE89454.1,ANC68156.1: 2.426039
AAP74223.1,ANC68156.1: 2.569751
ACN22491.1,ANC68156.1: 2.589350
AAZ04385.1,ANC68156.1: 2.599948
AAW34372.1,ANC68156.1: 2.627559
AAC47235.1,ANC68156.1: 2.485014
AIX48711.1,ANC68156.1: 2.469945
AIX48712.1,ANC68156.1: 2.370628
ANC68156.1,BAH84971.1: 2.749263
ACS36221.1,ANC68156.1: 2.453043
ABU98621.1,ANC68156.1: 2.479124
ABR28478.1,ANC68156.1: 2.537284
ADQ45027.1,ANC68156.1: 2.403261
ANC68156.1,BAE02684.1: 2.456579
ANC68156.1,ASY50995: 2.871351
ANC68156.1,BAB69460.1: 3.199621
ANC68156.1,ASY51180: 3.199621
ANC68156.1,BAF62129.1: 3.143704
AAB64093.1,ANC68156.1: 2.776821
AAK65522.1,ANC68156.1: 2.773736
ACD93221.1,ANC68156.1: 2.747533
AAA34726.1,ANC68156.1: 2.618871
ANC68156.1,ATD50129: 2.692785
ANC68156.1,Amuc0875: 2.413964
ANC68156.1,BAR92731.1: 2.451095
AAF31438.1,ANC68156.1: 2.582087
ANC68156.1,BAC06195.1: 2.316585
ANC68156.1,CAZ95067.1: 2.413888
ABW02992.1,ANC68156.1: 2.475194
ACO94508.1,ANC68156.1: 2.500290
ACO94508.1,ANC68156.1: 2.500290
AFC93434.1,ANC68156.1: 2.746239
ALM88585.1,ANC68156.1: 3.083295
AAE53061.1,ANC68156.1: 2.914842
AAC44371.1,ANC68156.1: 2.565018
AAC38290.1,ANC68156.1: 2.505508
ANC68156.1,BAE54302.1: 2.597780
ANC68156.1,BAE54302.1: 2.597780
ANC68156.1,BAC16332.1: 2.547300
AAN77503.1,ANC68156.1: 2.469353
AAN77505.1,ANC68156.1: 2.439013
ABJ15796.1,ANC68156.1: 2.384526
AGS43006.1,ANC68156.1: 2.826329
ANC68156.1,CAZ94309.1: 2.854053
ANC68156.1,CAA50624.1: 2.784121
ADD92366.1,ANC68156.1: 2.784121
ANC68156.1,BAJ61957.1: 2.784121
AHN05534.1,ANC68156.1: 2.784121
AAQ87037.1,ANC68156.1: 3.564720
AAA16048.1,ANC68156.1: 3.506176
AAG53947.1,ANC68156.1: 3.305647
ANC68156.1,CAA00096.1: 3.178334
AFS68803.1,ANC68156.1: 3.206720
ANC68156.1,CAA86922.1: 3.206721
ALE32755.1,ANC68156.1: 3.298412
AFI57215.1,ANC68156.1: 3.206723
AAA87323.1,ANC68156.1: 3.235713
AAO43052.1,ANC68156.1: 3.206723
AAQ67340.1,ANC68156.1: 3.206722
ACC77699.1,ANC68156.1: 3.206722
AEK21297.1,ANC68156.1: 3.206719
AAB05759.1,ANC68156.1: 3.235464
ABV44607.1,ANC68156.1: 3.206721
ABN51452.1,ANC68156.1: 3.307689
AAO74890.1,ANC68156.1: 3.307689
AGK07610.1,ANC68156.1: 3.264768
ANC68156.1,CBL16782.1: 3.494812
ANC68156.1,Q53317: 3.488500
ANC68156.1,EGC02853.1: 3.439435
ADD61790.1,ANC68156.1: 3.454547
ANC68156.1,CAB07443.1: 3.400363
AAX16366.1,ANC68156.1: 3.577473
AAD04192.1,ANC68156.1: 3.373569
ANC68156.1,P37073: 3.376152
ANC68156.1,CAA78135.1: 3.463404
ANC68156.1,BAC24104.1: 4.342895
ANC68156.1,CAA39426.1: 3.207170
ANC68156.1,CAA40379.1: 3.207171
ABY41241.1,ANC68156.1: 3.207170
AAN85732.1,ANC68156.1: 3.207170
ABD94065.1,ANC68156.1: 3.234758
AIU68830.1,ANC68156.1: 3.207171
ABZ80848.1,ANC68156.1: 3.263963
AFX61538.1,ANC68156.1: 3.292701
ANC68156.1,CAA40547.1: 3.320517
AAA24896.1,ANC68156.1: 3.580914
ACY24738.1,ANC68156.1: 3.673750
ACY24738.1,ANC68156.1: 3.673750
ANC68156.1,CAA67525.1: 3.878994
ANC68156.1,CAG81957.1: 3.861651
ANC68156.1,KMK55593.1: 4.030901
AAN87849.1,ANC68156.1: 4.030901
AHW70865,ANC68156.1: 3.881387
ANC68156.1,CCQ42308: 3.849497
ANC68156.1,XP_002273975.1: 4.694211
ANC68156.1,XP_002301319.1: 4.831213
ANC68156.1,CAA48325.1: 4.786506
ANC68156.1,CAA48324.1: 4.786505
AAD31572.1,ANC68156.1: 4.933761
AAL07012.1,ANC68156.1: 4.928618
ACS13756.1,ANC68156.1: 4.824049
AAK30204.1,ANC68156.1: 4.544612
AAB18366.1,ANC68156.1: 4.617244
AAD21783.1,ANC68156.1: 4.626663
AAT84462.1,ANC68156.1: 4.699003
AAO92743.1,ANC68156.1: 4.728520
ABL75361.1,ANC68156.1: 4.888450
ANC68156.1,BAA03925.1: 4.794938
ANC68156.1,BAB17788.1: 4.796506
ANC68156.1,BAA34946.1: 4.796507
AAD45126.1,ANC68156.1: 4.706139
AAC98464.1,ANC68156.1: 4.820127
AAO00727.1,ANC68156.1: 4.820127
AAN87142.1,ANC68156.1: 4.734114
ANC68156.1,BAA13163.1: 4.797131
AAC09388.1,ANC68156.1: 4.679115
ABY79073.1,ANC68156.1: 4.639380
ANC68156.1,CAH58715.1: 4.896468
ANC68156.1,CAA58003.1: 4.633465
ANC68156.1,CAA58002.1: 4.633465
ANC68156.1,CAA63663.1: 4.662809
AAK59660.1,ANC68156.1: 4.671170
AAA92363.1,ANC68156.1: 4.701795
AAB18367.1,ANC68156.1: 4.717677
ANC68156.1,CAA10231.1: 4.896313
AAD45127.1,ANC68156.1: 4.938598
ANC68156.1,BAJ89557.1: 4.910838
ANC68156.1,CAB39603.1: 5.047257
AAB18368.1,ANC68156.1: 4.980016
AAF80590.1,ANC68156.1: 4.804304
AAF80591.1,ANC68156.1: 4.891064
AAB67443.1,ANC68156.1: 4.544278
AAB65002.1,ANC68156.1: 4.876549
ANC68156.1,CAG83185.1: 4.919397
ANC68156.1,ANN44251.1: 3.273139
ACY02061.1,ANC68156.1: 3.245713
AJW82062.1,ANC68156.1: 3.272443
AEK80424.1,ANC68156.1: 3.245713
ANC68156.1,BAD29947.1: 3.324162
ANC68156.1,BAB79291.1: 3.316475
ANC68156.1,EDY95404.1: 3.353564
ANC68156.1,CAZ98378.1: 3.632018
ANC68156.1,CAZ97711.1: 3.261739
ANC68156.1,CAZ98338.1: 3.349183
ANC68156.1,BAD88713.1: 3.412652
ANC68156.1,BAC99022.1: 3.505431
ANC68156.1,BAE06228.1: 3.468125
ABD80437.1,ANC68156.1: 3.498352
AFR90184.1,ANC68156.1: 3.498352
ADD60418.1,ANC68156.1: 3.377694
AIF29515.1,ANC68156.1: 3.350723
AAF03246.1,ANC68156.1: 3.377460
ADA72015.1,ANC68156.1: 3.405300
AAA91888.1,ANC68156.1: 3.350726
AGU13985.1,ANC68156.1: 3.408785
AAP49346.1,ANC68156.1: 3.292741
ANC68156.1,CAZ97514.1: 3.067948
ANC68156.1,CAZ97778.1: 3.106583
ANC68156.1,CAZ95074.1: 3.439341
ANC68156.1,EDY95423.1: 3.244105
ANC68156.1,CAZ97766.1: 3.664031
ANC68156.1,BACCELL01451: 4.134501
ANC68156.1,CAB61795.1: 3.382501
ANC68156.1,CAZ96750.1: 3.336081
AAP49324.1,ANC68156.1: 3.323196
AAP49324.1,ANC68156.1: 3.323196
AGW43026.1,ANC68156.1: 3.645545
AIT14660.1,ANC68156.1: 3.481712
ALJ45967.1,ANC68156.1: 4.537072
ANC68156.1,CAZ98402.1: 3.482772
ANC68156.1,BAF34350.1: 3.378959
ADY17921.1,ANC68156.1: 3.378962
ANC68156.1,BAF34350.1: 3.378961
AAN39119.2,ANC68156.1: 3.378962
ABL06969.1,ANC68156.1: 3.406531
ABW77762.1,ANC68156.1: 3.491371
ACM50513.1,ANC68156.1: 3.546283
ABO93616.2,ANC68156.1: 3.578215
ACF40223.1,ANC68156.1: 3.578215
ANC68156.1,EIN03590.1: 3.491727
ANC68156.1,BAK48741.1: 3.376773
ANC68156.1,KHE89680.1: 3.312272
ANC68156.1,EAW17385.1: 3.402208
ANC68156.1,EED49498.1: 3.456234
ANC68156.1,EJZ11896.1: 2.943296
ABK72351.1,ANC68156.1: 3.031730
AAS03978.1,ANC68156.1: 3.406444
ACC41342.1,ANC68156.1: 3.216404
ANC68156.1,CAM61923.1: 3.631534
ANC68156.1,CAB09586.1: 3.407125
AAC25554.2,ANC68156.1: 2.313767
AAC96462.1,ANC68156.1: 2.728135
ANC68156.1,BAC16331.1: 2.688304
ANC68156.1,BAX84062.1: 2.835420
ABW02990.1,ANC68156.1: 2.600805
ABQ07185.2,ANC68156.1: 2.477077
ANC68156.1,BAE02683.1: 2.659688
ALJ47757.1,ANC68156.1: 2.922816
ABQ46917.1,ANC68156.1: 2.192333
ANC68156.1,CAA88008.1: 2.192333
AAD35118.1,ANC68156.1: 2.192333
ADN02324.1,ANC68156.1: 2.287248
ANC68156.1,CAA88008.1: 2.192335
ANC68156.1,ASG89819: 3.017292
ANC68156.1,BAQ97614.1: 2.519400
ANC68156.1,ASY50498: 2.440803
ANC68156.1,BAA97991.1: 2.440803
ABN54008.1,ANC68156.1: 2.119704
ANC68156.1,CAA61884.2: 2.119705
ANC68156.1,CAC27412.2: 2.119705
ANC68156.1,BAM29293.1: 0.889380
AFD54461.1,ANC68156.1: 0.760892
ANC68156.1,ARV79861.1: 0.578740
ADZ46179.1,EAL93731.1: 0.248875
ADZ46179.1,EAA64496.1: 0.435523
AAC49904.1,ADZ46179.1: 0.670916
ADZ46179.1,BAJ61835.1: 0.859383
ADZ46179.1,BAJ61836.1: 0.929048
AAC17104.1,ADZ46179.1: 0.878790
ADZ46179.1,BAC67687.1: 0.871800
ADZ46179.1,BAC00844: 1.887007
ADZ46179.1,CAZ96583.1: 1.641286
ADZ46179.1,Amuc0724: 1.844919
ADZ46179.1,AJF35005.1: 2.063784
AAC69707.1,ADZ46179.1: 1.874217
AAA60459.1,ADZ46179.1: 1.874217
ADZ46179.1,AFO67889.1: 2.081105
AAC60453.1,ADZ46179.1: 2.109128
AAA22474.1,ADZ46179.1: 2.078910
AAD04036.1,ADZ46179.1: 2.104522
ADZ46179.1,BC03717: 2.530814
ADZ46179.1,BT2824: 2.385696
ADZ46179.1,BC02680: 2.476935
ADZ46179.1,BF4060: 2.506991
ADZ46179.1,BC02679: 2.206136
ADZ46179.1,BF4058: 2.178115
ADZ46179.1,Amuc2108: 2.160821
ACM68926.1,ADZ46179.1: 2.429887
ADZ46179.1,AEE89454.1: 2.303705
AAP74223.1,ADZ46179.1: 2.447417
ACN22491.1,ADZ46179.1: 2.467016
AAZ04385.1,ADZ46179.1: 2.477614
AAW34372.1,ADZ46179.1: 2.505225
AAC47235.1,ADZ46179.1: 2.362680
ADZ46179.1,AIX48711.1: 2.347611
ADZ46179.1,AIX48712.1: 2.248294
ADZ46179.1,BAH84971.1: 2.626929
ACS36221.1,ADZ46179.1: 2.330709
ABU98621.1,ADZ46179.1: 2.356790
ABR28478.1,ADZ46179.1: 2.414950
ADQ45027.1,ADZ46179.1: 2.280927
ADZ46179.1,BAE02684.1: 2.334245
ADZ46179.1,ASY50995: 2.749017
ADZ46179.1,BAB69460.1: 3.077287
ADZ46179.1,ASY51180: 3.077287
ADZ46179.1,BAF62129.1: 3.021370
AAB64093.1,ADZ46179.1: 2.654487
AAK65522.1,ADZ46179.1: 2.651402
ACD93221.1,ADZ46179.1: 2.625199
AAA34726.1,ADZ46179.1: 2.496537
ADZ46179.1,ATD50129: 2.570451
ADZ46179.1,Amuc0875: 2.291630
ADZ46179.1,BAR92731.1: 2.328761
AAF31438.1,ADZ46179.1: 2.459753
ADZ46179.1,BAC06195.1: 2.194251
ADZ46179.1,CAZ95067.1: 2.291553
ABW02992.1,ADZ46179.1: 2.352859
ACO94508.1,ADZ46179.1: 2.377956
ACO94508.1,ADZ46179.1: 2.377956
ADZ46179.1,AFC93434.1: 2.623905
ADZ46179.1,ALM88585.1: 2.960961
AAE53061.1,ADZ46179.1: 2.792508
AAC44371.1,ADZ46179.1: 2.442684
AAC38290.1,ADZ46179.1: 2.383174
ADZ46179.1,BAE54302.1: 2.475446
ADZ46179.1,BAE54302.1: 2.475446
ADZ46179.1,BAC16332.1: 2.424966
AAN77503.1,ADZ46179.1: 2.347019
AAN77505.1,ADZ46179.1: 2.316679
ABJ15796.1,ADZ46179.1: 2.262192
ADZ46179.1,AGS43006.1: 2.703995
ADZ46179.1,CAZ94309.1: 2.731719
ADZ46179.1,CAA50624.1: 2.661787
ADD92366.1,ADZ46179.1: 2.661787
ADZ46179.1,BAJ61957.1: 2.661787
ADZ46179.1,AHN05534.1: 2.661787
AAQ87037.1,ADZ46179.1: 3.442386
AAA16048.1,ADZ46179.1: 3.383842
AAG53947.1,ADZ46179.1: 3.183313
ADZ46179.1,CAA00096.1: 3.056000
ADZ46179.1,AFS68803.1: 3.084386
ADZ46179.1,CAA86922.1: 3.084387
ADZ46179.1,ALE32755.1: 3.176078
ADZ46179.1,AFI57215.1: 3.084389
AAA87323.1,ADZ46179.1: 3.113379
AAO43052.1,ADZ46179.1: 3.084389
AAQ67340.1,ADZ46179.1: 3.084388
ACC77699.1,ADZ46179.1: 3.084388
ADZ46179.1,AEK21297.1: 3.084385
AAB05759.1,ADZ46179.1: 3.113130
ABV44607.1,ADZ46179.1: 3.084387
ABN51452.1,ADZ46179.1: 3.185355
AAO74890.1,ADZ46179.1: 3.185355
ADZ46179.1,AGK07610.1: 3.142434
ADZ46179.1,CBL16782.1: 3.372478
ADZ46179.1,Q53317: 3.366166
ADZ46179.1,EGC02853.1: 3.317101
ADD61790.1,ADZ46179.1: 3.332213
ADZ46179.1,CAB07443.1: 3.278029
AAX16366.1,ADZ46179.1: 3.455139
AAD04192.1,ADZ46179.1: 3.251235
ADZ46179.1,P37073: 3.253818
ADZ46179.1,CAA78135.1: 3.341070
ADZ46179.1,BAC24104.1: 4.220561
ADZ46179.1,CAA39426.1: 3.084836
ADZ46179.1,CAA40379.1: 3.084837
ABY41241.1,ADZ46179.1: 3.084836
AAN85732.1,ADZ46179.1: 3.084836
ABD94065.1,ADZ46179.1: 3.112424
ADZ46179.1,AIU68830.1: 3.084837
ABZ80848.1,ADZ46179.1: 3.141629
ADZ46179.1,AFX61538.1: 3.170367
ADZ46179.1,CAA40547.1: 3.198183
AAA24896.1,ADZ46179.1: 3.458580
ACY24738.1,ADZ46179.1: 3.551416
ACY24738.1,ADZ46179.1: 3.551416
ADZ46179.1,CAA67525.1: 3.756660
ADZ46179.1,CAG81957.1: 3.739317
ADZ46179.1,KMK55593.1: 3.908567
AAN87849.1,ADZ46179.1: 3.908567
ADZ46179.1,AHW70865: 3.759053
ADZ46179.1,CCQ42308: 3.727163
ADZ46179.1,XP_002273975.1: 4.571877
ADZ46179.1,XP_002301319.1: 4.708879
ADZ46179.1,CAA48325.1: 4.664172
ADZ46179.1,CAA48324.1: 4.664170
AAD31572.1,ADZ46179.1: 4.811427
AAL07012.1,ADZ46179.1: 4.806284
ACS13756.1,ADZ46179.1: 4.701715
AAK30204.1,ADZ46179.1: 4.422278
AAB18366.1,ADZ46179.1: 4.494910
AAD21783.1,ADZ46179.1: 4.504329
AAT84462.1,ADZ46179.1: 4.576669
AAO92743.1,ADZ46179.1: 4.606186
ABL75361.1,ADZ46179.1: 4.766116
ADZ46179.1,BAA03925.1: 4.672604
ADZ46179.1,BAB17788.1: 4.674172
ADZ46179.1,BAA34946.1: 4.674173
AAD45126.1,ADZ46179.1: 4.583805
AAC98464.1,ADZ46179.1: 4.697793
AAO00727.1,ADZ46179.1: 4.697793
AAN87142.1,ADZ46179.1: 4.611779
ADZ46179.1,BAA13163.1: 4.674797
AAC09388.1,ADZ46179.1: 4.556781
ABY79073.1,ADZ46179.1: 4.517046
ADZ46179.1,CAH58715.1: 4.774134
ADZ46179.1,CAA58003.1: 4.511131
ADZ46179.1,CAA58002.1: 4.511131
ADZ46179.1,CAA63663.1: 4.540475
AAK59660.1,ADZ46179.1: 4.548836
AAA92363.1,ADZ46179.1: 4.579461
AAB18367.1,ADZ46179.1: 4.595343
ADZ46179.1,CAA10231.1: 4.773979
AAD45127.1,ADZ46179.1: 4.816264
ADZ46179.1,BAJ89557.1: 4.788504
ADZ46179.1,CAB39603.1: 4.924923
AAB18368.1,ADZ46179.1: 4.857682
AAF80590.1,ADZ46179.1: 4.681969
AAF80591.1,ADZ46179.1: 4.768730
AAB67443.1,ADZ46179.1: 4.421944
AAB65002.1,ADZ46179.1: 4.754215
ADZ46179.1,CAG83185.1: 4.797063
ADZ46179.1,ANN44251.1: 3.150805
ACY02061.1,ADZ46179.1: 3.123379
ADZ46179.1,AJW82062.1: 3.150109
ADZ46179.1,AEK80424.1: 3.123379
ADZ46179.1,BAD29947.1: 3.201828
ADZ46179.1,BAB79291.1: 3.194141
ADZ46179.1,EDY95404.1: 3.231230
ADZ46179.1,CAZ98378.1: 3.509684
ADZ46179.1,CAZ97711.1: 3.139405
ADZ46179.1,CAZ98338.1: 3.226849
ADZ46179.1,BAD88713.1: 3.290318
ADZ46179.1,BAC99022.1: 3.383097
ADZ46179.1,BAE06228.1: 3.345791
ABD80437.1,ADZ46179.1: 3.376018
ADZ46179.1,AFR90184.1: 3.376018
ADD60418.1,ADZ46179.1: 3.255360
ADZ46179.1,AIF29515.1: 3.228389
AAF03246.1,ADZ46179.1: 3.255126
ADA72015.1,ADZ46179.1: 3.282966
AAA91888.1,ADZ46179.1: 3.228392
ADZ46179.1,AGU13985.1: 3.286451
AAP49346.1,ADZ46179.1: 3.170407
ADZ46179.1,CAZ97514.1: 2.945614
ADZ46179.1,CAZ97778.1: 2.984249
ADZ46179.1,CAZ95074.1: 3.317007
ADZ46179.1,EDY95423.1: 3.121771
ADZ46179.1,CAZ97766.1: 3.541697
ADZ46179.1,BACCELL01451: 4.012167
ADZ46179.1,CAB61795.1: 3.260167
ADZ46179.1,CAZ96750.1: 3.213747
AAP49324.1,ADZ46179.1: 3.200862
AAP49324.1,ADZ46179.1: 3.200862
ADZ46179.1,AGW43026.1: 3.523211
ADZ46179.1,AIT14660.1: 3.359378
ADZ46179.1,ALJ45967.1: 4.414738
ADZ46179.1,CAZ98402.1: 3.360438
ADZ46179.1,BAF34350.1: 3.256625
ADY17921.1,ADZ46179.1: 3.256628
ADZ46179.1,BAF34350.1: 3.256627
AAN39119.2,ADZ46179.1: 3.256628
ABL06969.1,ADZ46179.1: 3.284197
ABW77762.1,ADZ46179.1: 3.369037
ACM50513.1,ADZ46179.1: 3.423949
ABO93616.2,ADZ46179.1: 3.455881
ACF40223.1,ADZ46179.1: 3.455881
ADZ46179.1,EIN03590.1: 3.369393
ADZ46179.1,BAK48741.1: 3.254439
ADZ46179.1,KHE89680.1: 3.189937
ADZ46179.1,EAW17385.1: 3.279874
ADZ46179.1,EED49498.1: 3.333900
ADZ46179.1,EJZ11896.1: 2.820962
ABK72351.1,ADZ46179.1: 2.909396
AAS03978.1,ADZ46179.1: 3.284110
ACC41342.1,ADZ46179.1: 3.094070
ADZ46179.1,CAM61923.1: 3.509200
ADZ46179.1,CAB09586.1: 3.284791
AAC25554.2,ADZ46179.1: 2.191433
AAC96462.1,ADZ46179.1: 2.605801
ADZ46179.1,BAC16331.1: 2.565970
ADZ46179.1,BAX84062.1: 2.713086
ABW02990.1,ADZ46179.1: 2.478471
ABQ07185.2,ADZ46179.1: 2.354743
ADZ46179.1,BAE02683.1: 2.537354
ADZ46179.1,ALJ47757.1: 2.800482
ABQ46917.1,ADZ46179.1: 2.069999
ADZ46179.1,CAA88008.1: 2.069999
AAD35118.1,ADZ46179.1: 2.069999
ADN02324.1,ADZ46179.1: 2.164914
ADZ46179.1,CAA88008.1: 2.070001
ADZ46179.1,ASG89819: 2.894958
ADZ46179.1,BAQ97614.1: 2.397066
ADZ46179.1,ASY50498: 2.318469
ADZ46179.1,BAA97991.1: 2.318469
ABN54008.1,ADZ46179.1: 1.997370
ADZ46179.1,CAA61884.2: 1.997371
ADZ46179.1,CAC27412.2: 1.997371
ADZ46179.1,BAM29293.1: 0.767046
ADZ46179.1,AFD54461.1: 0.638558
ADZ46179.1,ARV79861.1: 0.456406
EAA64496.1,EAL93731.1: 0.186664
AAC49904.1,EAL93731.1: 0.634019
BAJ61835.1,EAL93731.1: 0.822486
BAJ61836.1,EAL93731.1: 0.892152
AAC17104.1,EAL93731.1: 0.841894
BAC67687.1,EAL93731.1: 0.834904
BAC00844,EAL93731.1: 1.850110
CAZ96583.1,EAL93731.1: 1.604389
Amuc0724,EAL93731.1: 1.808022
AJF35005.1,EAL93731.1: 2.026888
AAC69707.1,EAL93731.1: 1.837320
AAA60459.1,EAL93731.1: 1.837320
AFO67889.1,EAL93731.1: 2.044208
AAC60453.1,EAL93731.1: 2.072231
AAA22474.1,EAL93731.1: 2.042013
AAD04036.1,EAL93731.1: 2.067625
BC03717,EAL93731.1: 2.493917
BT2824,EAL93731.1: 2.348799
BC02680,EAL93731.1: 2.440038
BF4060,EAL93731.1: 2.470094
BC02679,EAL93731.1: 2.169239
BF4058,EAL93731.1: 2.141218
Amuc2108,EAL93731.1: 2.123924
ACM68926.1,EAL93731.1: 2.392990
AEE89454.1,EAL93731.1: 2.266809
AAP74223.1,EAL93731.1: 2.410520
ACN22491.1,EAL93731.1: 2.430119
AAZ04385.1,EAL93731.1: 2.440718
AAW34372.1,EAL93731.1: 2.468329
AAC47235.1,EAL93731.1: 2.325783
AIX48711.1,EAL93731.1: 2.310714
AIX48712.1,EAL93731.1: 2.211398
BAH84971.1,EAL93731.1: 2.590032
ACS36221.1,EAL93731.1: 2.293813
ABU98621.1,EAL93731.1: 2.319893
ABR28478.1,EAL93731.1: 2.378054
ADQ45027.1,EAL93731.1: 2.244030
BAE02684.1,EAL93731.1: 2.297348
ASY50995,EAL93731.1: 2.712121
BAB69460.1,EAL93731.1: 3.040391
ASY51180,EAL93731.1: 3.040391
BAF62129.1,EAL93731.1: 2.984474
AAB64093.1,EAL93731.1: 2.617590
AAK65522.1,EAL93731.1: 2.614505
ACD93221.1,EAL93731.1: 2.588302
AAA34726.1,EAL93731.1: 2.459641
ATD50129,EAL93731.1: 2.533554
Amuc0875,EAL93731.1: 2.254733
BAR92731.1,EAL93731.1: 2.291864
AAF31438.1,EAL93731.1: 2.422856
BAC06195.1,EAL93731.1: 2.157354
CAZ95067.1,EAL93731.1: 2.254657
ABW02992.1,EAL93731.1: 2.315963
ACO94508.1,EAL93731.1: 2.341060
ACO94508.1,EAL93731.1: 2.341060
AFC93434.1,EAL93731.1: 2.587008
ALM88585.1,EAL93731.1: 2.924064
AAE53061.1,EAL93731.1: 2.755611
AAC44371.1,EAL93731.1: 2.405787
AAC38290.1,EAL93731.1: 2.346277
BAE54302.1,EAL93731.1: 2.438550
BAE54302.1,EAL93731.1: 2.438550
BAC16332.1,EAL93731.1: 2.388069
AAN77503.1,EAL93731.1: 2.310122
AAN77505.1,EAL93731.1: 2.279782
ABJ15796.1,EAL93731.1: 2.225295
AGS43006.1,EAL93731.1: 2.667099
CAZ94309.1,EAL93731.1: 2.694823
CAA50624.1,EAL93731.1: 2.624890
ADD92366.1,EAL93731.1: 2.624890
BAJ61957.1,EAL93731.1: 2.624890
AHN05534.1,EAL93731.1: 2.624890
AAQ87037.1,EAL93731.1: 3.405489
AAA16048.1,EAL93731.1: 3.346945
AAG53947.1,EAL93731.1: 3.146416
CAA00096.1,EAL93731.1: 3.019104
AFS68803.1,EAL93731.1: 3.047489
CAA86922.1,EAL93731.1: 3.047491
ALE32755.1,EAL93731.1: 3.139182
AFI57215.1,EAL93731.1: 3.047493
AAA87323.1,EAL93731.1: 3.076482
AAO43052.1,EAL93731.1: 3.047492
AAQ67340.1,EAL93731.1: 3.047491
ACC77699.1,EAL93731.1: 3.047491
AEK21297.1,EAL93731.1: 3.047488
AAB05759.1,EAL93731.1: 3.076233
ABV44607.1,EAL93731.1: 3.047490
ABN51452.1,EAL93731.1: 3.148459
AAO74890.1,EAL93731.1: 3.148459
AGK07610.1,EAL93731.1: 3.105537
CBL16782.1,EAL93731.1: 3.335581
EAL93731.1,Q53317: 3.329269
EAL93731.1,EGC02853.1: 3.280205
ADD61790.1,EAL93731.1: 3.295317
CAB07443.1,EAL93731.1: 3.241132
AAX16366.1,EAL93731.1: 3.418242
AAD04192.1,EAL93731.1: 3.214338
EAL93731.1,P37073: 3.216921
CAA78135.1,EAL93731.1: 3.304173
BAC24104.1,EAL93731.1: 4.183664
CAA39426.1,EAL93731.1: 3.047939
CAA40379.1,EAL93731.1: 3.047940
ABY41241.1,EAL93731.1: 3.047939
AAN85732.1,EAL93731.1: 3.047940
ABD94065.1,EAL93731.1: 3.075527
AIU68830.1,EAL93731.1: 3.047940
ABZ80848.1,EAL93731.1: 3.104733
AFX61538.1,EAL93731.1: 3.133470
CAA40547.1,EAL93731.1: 3.161286
AAA24896.1,EAL93731.1: 3.421683
ACY24738.1,EAL93731.1: 3.514520
ACY24738.1,EAL93731.1: 3.514520
CAA67525.1,EAL93731.1: 3.719763
CAG81957.1,EAL93731.1: 3.702420
EAL93731.1,KMK55593.1: 3.871671
AAN87849.1,EAL93731.1: 3.871671
AHW70865,EAL93731.1: 3.722156
CCQ42308,EAL93731.1: 3.690266
EAL93731.1,XP_002273975.1: 4.534980
EAL93731.1,XP_002301319.1: 4.671982
CAA48325.1,EAL93731.1: 4.627275
CAA48324.1,EAL93731.1: 4.627274
AAD31572.1,EAL93731.1: 4.774530
AAL07012.1,EAL93731.1: 4.769387
ACS13756.1,EAL93731.1: 4.664818
AAK30204.1,EAL93731.1: 4.385382
AAB18366.1,EAL93731.1: 4.458014
AAD21783.1,EAL93731.1: 4.467432
AAT84462.1,EAL93731.1: 4.539773
AAO92743.1,EAL93731.1: 4.569290
ABL75361.1,EAL93731.1: 4.729219
BAA03925.1,EAL93731.1: 4.635707
BAB17788.1,EAL93731.1: 4.637275
BAA34946.1,EAL93731.1: 4.637276
AAD45126.1,EAL93731.1: 4.546908
AAC98464.1,EAL93731.1: 4.660896
AAO00727.1,EAL93731.1: 4.660896
AAN87142.1,EAL93731.1: 4.574883
BAA13163.1,EAL93731.1: 4.637900
AAC09388.1,EAL93731.1: 4.519884
ABY79073.1,EAL93731.1: 4.480150
CAH58715.1,EAL93731.1: 4.737237
CAA58003.1,EAL93731.1: 4.474234
CAA58002.1,EAL93731.1: 4.474234
CAA63663.1,EAL93731.1: 4.503579
AAK59660.1,EAL93731.1: 4.511939
AAA92363.1,EAL93731.1: 4.542564
AAB18367.1,EAL93731.1: 4.558446
CAA10231.1,EAL93731.1: 4.737082
AAD45127.1,EAL93731.1: 4.779367
BAJ89557.1,EAL93731.1: 4.751607
CAB39603.1,EAL93731.1: 4.888026
AAB18368.1,EAL93731.1: 4.820785
AAF80590.1,EAL93731.1: 4.645072
AAF80591.1,EAL93731.1: 4.731833
AAB67443.1,EAL93731.1: 4.385048
AAB65002.1,EAL93731.1: 4.717319
CAG83185.1,EAL93731.1: 4.760166
ANN44251.1,EAL93731.1: 3.113908
ACY02061.1,EAL93731.1: 3.086482
AJW82062.1,EAL93731.1: 3.113212
AEK80424.1,EAL93731.1: 3.086483
BAD29947.1,EAL93731.1: 3.164932
BAB79291.1,EAL93731.1: 3.157245
EAL93731.1,EDY95404.1: 3.194333
CAZ98378.1,EAL93731.1: 3.472787
CAZ97711.1,EAL93731.1: 3.102508
CAZ98338.1,EAL93731.1: 3.189952
BAD88713.1,EAL93731.1: 3.253421
BAC99022.1,EAL93731.1: 3.346200
BAE06228.1,EAL93731.1: 3.308894
ABD80437.1,EAL93731.1: 3.339121
AFR90184.1,EAL93731.1: 3.339121
ADD60418.1,EAL93731.1: 3.218463
AIF29515.1,EAL93731.1: 3.191492
AAF03246.1,EAL93731.1: 3.218229
ADA72015.1,EAL93731.1: 3.246069
AAA91888.1,EAL93731.1: 3.191495
AGU13985.1,EAL93731.1: 3.249555
AAP49346.1,EAL93731.1: 3.133511
CAZ97514.1,EAL93731.1: 2.908717
CAZ97778.1,EAL93731.1: 2.947352
CAZ95074.1,EAL93731.1: 3.280110
EAL93731.1,EDY95423.1: 3.084874
CAZ97766.1,EAL93731.1: 3.504800
BACCELL01451,EAL93731.1: 3.975270
CAB61795.1,EAL93731.1: 3.223270
CAZ96750.1,EAL93731.1: 3.176851
AAP49324.1,EAL93731.1: 3.163965
AAP49324.1,EAL93731.1: 3.163965
AGW43026.1,EAL93731.1: 3.486314
AIT14660.1,EAL93731.1: 3.322481
ALJ45967.1,EAL93731.1: 4.377841
CAZ98402.1,EAL93731.1: 3.323541
BAF34350.1,EAL93731.1: 3.219728
ADY17921.1,EAL93731.1: 3.219731
BAF34350.1,EAL93731.1: 3.219730
AAN39119.2,EAL93731.1: 3.219732
ABL06969.1,EAL93731.1: 3.247300
ABW77762.1,EAL93731.1: 3.332140
ACM50513.1,EAL93731.1: 3.387052
ABO93616.2,EAL93731.1: 3.418984
ACF40223.1,EAL93731.1: 3.418984
EAL93731.1,EIN03590.1: 3.332496
BAK48741.1,EAL93731.1: 3.217543
EAL93731.1,KHE89680.1: 3.153041
EAL93731.1,EAW17385.1: 3.242977
EAL93731.1,EED49498.1: 3.297003
EAL93731.1,EJZ11896.1: 2.784066
ABK72351.1,EAL93731.1: 2.872499
AAS03978.1,EAL93731.1: 3.247213
ACC41342.1,EAL93731.1: 3.057173
CAM61923.1,EAL93731.1: 3.472303
CAB09586.1,EAL93731.1: 3.247894
AAC25554.2,EAL93731.1: 2.154536
AAC96462.1,EAL93731.1: 2.568904
BAC16331.1,EAL93731.1: 2.529073
BAX84062.1,EAL93731.1: 2.676189
ABW02990.1,EAL93731.1: 2.441574
ABQ07185.2,EAL93731.1: 2.317846
BAE02683.1,EAL93731.1: 2.500458
ALJ47757.1,EAL93731.1: 2.763585
ABQ46917.1,EAL93731.1: 2.033102
CAA88008.1,EAL93731.1: 2.033103
AAD35118.1,EAL93731.1: 2.033103
ADN02324.1,EAL93731.1: 2.128017
CAA88008.1,EAL93731.1: 2.033104
ASG89819,EAL93731.1: 2.858061
BAQ97614.1,EAL93731.1: 2.360169
ASY50498,EAL93731.1: 2.281572
BAA97991.1,EAL93731.1: 2.281572
ABN54008.1,EAL93731.1: 1.960473
CAA61884.2,EAL93731.1: 1.960475
CAC27412.2,EAL93731.1: 1.960474
BAM29293.1,EAL93731.1: 0.773144
AFD54461.1,EAL93731.1: 0.644655
ARV79861.1,EAL93731.1: 0.462503
AAC49904.1,EAA64496.1: 0.820667
BAJ61835.1,EAA64496.1: 1.009134
BAJ61836.1,EAA64496.1: 1.078800
AAC17104.1,EAA64496.1: 1.028542
BAC67687.1,EAA64496.1: 1.021552
BAC00844,EAA64496.1: 2.036759
CAZ96583.1,EAA64496.1: 1.791038
Amuc0724,EAA64496.1: 1.994671
AJF35005.1,EAA64496.1: 2.213536
AAC69707.1,EAA64496.1: 2.023968
AAA60459.1,EAA64496.1: 2.023968
AFO67889.1,EAA64496.1: 2.230856
AAC60453.1,EAA64496.1: 2.258879
AAA22474.1,EAA64496.1: 2.228662
AAD04036.1,EAA64496.1: 2.254273
BC03717,EAA64496.1: 2.680566
BT2824,EAA64496.1: 2.535448
BC02680,EAA64496.1: 2.626687
BF4060,EAA64496.1: 2.656743
BC02679,EAA64496.1: 2.355887
BF4058,EAA64496.1: 2.327867
Amuc2108,EAA64496.1: 2.310573
ACM68926.1,EAA64496.1: 2.579638
AEE89454.1,EAA64496.1: 2.453457
AAP74223.1,EAA64496.1: 2.597168
ACN22491.1,EAA64496.1: 2.616767
AAZ04385.1,EAA64496.1: 2.627366
AAW34372.1,EAA64496.1: 2.654977
AAC47235.1,EAA64496.1: 2.512432
AIX48711.1,EAA64496.1: 2.497363
AIX48712.1,EAA64496.1: 2.398046
BAH84971.1,EAA64496.1: 2.776681
ACS36221.1,EAA64496.1: 2.480461
ABU98621.1,EAA64496.1: 2.506542
ABR28478.1,EAA64496.1: 2.564702
ADQ45027.1,EAA64496.1: 2.430679
BAE02684.1,EAA64496.1: 2.483997
ASY50995,EAA64496.1: 2.898769
BAB69460.1,EAA64496.1: 3.227039
ASY51180,EAA64496.1: 3.227039
BAF62129.1,EAA64496.1: 3.171122
AAB64093.1,EAA64496.1: 2.804239
AAK65522.1,EAA64496.1: 2.801154
ACD93221.1,EAA64496.1: 2.774951
AAA34726.1,EAA64496.1: 2.646289
ATD50129,EAA64496.1: 2.720203
Amuc0875,EAA64496.1: 2.441382
BAR92731.1,EAA64496.1: 2.478513
AAF31438.1,EAA64496.1: 2.609504
BAC06195.1,EAA64496.1: 2.344002
CAZ95067.1,EAA64496.1: 2.441305
ABW02992.1,EAA64496.1: 2.502611
ACO94508.1,EAA64496.1: 2.527708
ACO94508.1,EAA64496.1: 2.527708
AFC93434.1,EAA64496.1: 2.773657
ALM88585.1,EAA64496.1: 3.110713
AAE53061.1,EAA64496.1: 2.942260
AAC44371.1,EAA64496.1: 2.592436
AAC38290.1,EAA64496.1: 2.532926
BAE54302.1,EAA64496.1: 2.625198
BAE54302.1,EAA64496.1: 2.625198
BAC16332.1,EAA64496.1: 2.574718
AAN77503.1,EAA64496.1: 2.496771
AAN77505.1,EAA64496.1: 2.466431
ABJ15796.1,EAA64496.1: 2.411944
AGS43006.1,EAA64496.1: 2.853747
CAZ94309.1,EAA64496.1: 2.881471
CAA50624.1,EAA64496.1: 2.811538
ADD92366.1,EAA64496.1: 2.811538
BAJ61957.1,EAA64496.1: 2.811538
AHN05534.1,EAA64496.1: 2.811538
AAQ87037.1,EAA64496.1: 3.592138
AAA16048.1,EAA64496.1: 3.533594
AAG53947.1,EAA64496.1: 3.333065
CAA00096.1,EAA64496.1: 3.205752
AFS68803.1,EAA64496.1: 3.234138
CAA86922.1,EAA64496.1: 3.234139
ALE32755.1,EAA64496.1: 3.325830
AFI57215.1,EAA64496.1: 3.234141
AAA87323.1,EAA64496.1: 3.263131
AAO43052.1,EAA64496.1: 3.234141
AAQ67340.1,EAA64496.1: 3.234140
ACC77699.1,EAA64496.1: 3.234140
AEK21297.1,EAA64496.1: 3.234137
AAB05759.1,EAA64496.1: 3.262882
ABV44607.1,EAA64496.1: 3.234139
ABN51452.1,EAA64496.1: 3.335107
AAO74890.1,EAA64496.1: 3.335107
AGK07610.1,EAA64496.1: 3.292186
CBL16782.1,EAA64496.1: 3.522230
EAA64496.1,Q53317: 3.515917
EAA64496.1,EGC02853.1: 3.466853
ADD61790.1,EAA64496.1: 3.481965
CAB07443.1,EAA64496.1: 3.427780
AAX16366.1,EAA64496.1: 3.604890
AAD04192.1,EAA64496.1: 3.400986
EAA64496.1,P37073: 3.403570
CAA78135.1,EAA64496.1: 3.490822
BAC24104.1,EAA64496.1: 4.370313
CAA39426.1,EAA64496.1: 3.234587
CAA40379.1,EAA64496.1: 3.234588
ABY41241.1,EAA64496.1: 3.234587
AAN85732.1,EAA64496.1: 3.234588
ABD94065.1,EAA64496.1: 3.262176
AIU68830.1,EAA64496.1: 3.234589
ABZ80848.1,EAA64496.1: 3.291381
AFX61538.1,EAA64496.1: 3.320119
CAA40547.1,EAA64496.1: 3.347935
AAA24896.1,EAA64496.1: 3.608331
ACY24738.1,EAA64496.1: 3.701168
ACY24738.1,EAA64496.1: 3.701168
CAA67525.1,EAA64496.1: 3.906412
CAG81957.1,EAA64496.1: 3.889069
EAA64496.1,KMK55593.1: 4.058320
AAN87849.1,EAA64496.1: 4.058320
AHW70865,EAA64496.1: 3.908804
CCQ42308,EAA64496.1: 3.876915
EAA64496.1,XP_002273975.1: 4.721629
EAA64496.1,XP_002301319.1: 4.858631
CAA48325.1,EAA64496.1: 4.813924
CAA48324.1,EAA64496.1: 4.813922
AAD31572.1,EAA64496.1: 4.961179
AAL07012.1,EAA64496.1: 4.956036
ACS13756.1,EAA64496.1: 4.851467
AAK30204.1,EAA64496.1: 4.572031
AAB18366.1,EAA64496.1: 4.644662
AAD21783.1,EAA64496.1: 4.654081
AAT84462.1,EAA64496.1: 4.726421
AAO92743.1,EAA64496.1: 4.755939
ABL75361.1,EAA64496.1: 4.915867
BAA03925.1,EAA64496.1: 4.822356
BAB17788.1,EAA64496.1: 4.823924
BAA34946.1,EAA64496.1: 4.823925
AAD45126.1,EAA64496.1: 4.733557
AAC98464.1,EAA64496.1: 4.847545
AAO00727.1,EAA64496.1: 4.847545
AAN87142.1,EAA64496.1: 4.761531
BAA13163.1,EAA64496.1: 4.824549
AAC09388.1,EAA64496.1: 4.706533
ABY79073.1,EAA64496.1: 4.666798
CAH58715.1,EAA64496.1: 4.923886
CAA58003.1,EAA64496.1: 4.660883
CAA58002.1,EAA64496.1: 4.660883
CAA63663.1,EAA64496.1: 4.690227
AAK59660.1,EAA64496.1: 4.698587
AAA92363.1,EAA64496.1: 4.729213
AAB18367.1,EAA64496.1: 4.745095
CAA10231.1,EAA64496.1: 4.923731
AAD45127.1,EAA64496.1: 4.966016
BAJ89557.1,EAA64496.1: 4.938256
CAB39603.1,EAA64496.1: 5.074675
AAB18368.1,EAA64496.1: 5.007433
AAF80590.1,EAA64496.1: 4.831721
AAF80591.1,EAA64496.1: 4.918482
AAB67443.1,EAA64496.1: 4.571696
AAB65002.1,EAA64496.1: 4.903967
CAG83185.1,EAA64496.1: 4.946815
ANN44251.1,EAA64496.1: 3.300557
ACY02061.1,EAA64496.1: 3.273131
AJW82062.1,EAA64496.1: 3.299860
AEK80424.1,EAA64496.1: 3.273131
BAD29947.1,EAA64496.1: 3.351580
BAB79291.1,EAA64496.1: 3.343893
EAA64496.1,EDY95404.1: 3.380981
CAZ98378.1,EAA64496.1: 3.659435
CAZ97711.1,EAA64496.1: 3.289157
CAZ98338.1,EAA64496.1: 3.376601
BAD88713.1,EAA64496.1: 3.440069
BAC99022.1,EAA64496.1: 3.532848
BAE06228.1,EAA64496.1: 3.495543
ABD80437.1,EAA64496.1: 3.525770
AFR90184.1,EAA64496.1: 3.525770
ADD60418.1,EAA64496.1: 3.405112
AIF29515.1,EAA64496.1: 3.378140
AAF03246.1,EAA64496.1: 3.404878
ADA72015.1,EAA64496.1: 3.432718
AAA91888.1,EAA64496.1: 3.378144
AGU13985.1,EAA64496.1: 3.436203
AAP49346.1,EAA64496.1: 3.320159
CAZ97514.1,EAA64496.1: 3.095365
CAZ97778.1,EAA64496.1: 3.134001
CAZ95074.1,EAA64496.1: 3.466758
EAA64496.1,EDY95423.1: 3.271523
CAZ97766.1,EAA64496.1: 3.691448
BACCELL01451,EAA64496.1: 4.161919
CAB61795.1,EAA64496.1: 3.409919
CAZ96750.1,EAA64496.1: 3.363499
AAP49324.1,EAA64496.1: 3.350614
AAP49324.1,EAA64496.1: 3.350614
AGW43026.1,EAA64496.1: 3.672962
AIT14660.1,EAA64496.1: 3.509130
ALJ45967.1,EAA64496.1: 4.564490
CAZ98402.1,EAA64496.1: 3.510189
BAF34350.1,EAA64496.1: 3.406377
ADY17921.1,EAA64496.1: 3.406380
BAF34350.1,EAA64496.1: 3.406379
AAN39119.2,EAA64496.1: 3.406380
ABL06969.1,EAA64496.1: 3.433949
ABW77762.1,EAA64496.1: 3.518789
ACM50513.1,EAA64496.1: 3.573700
ABO93616.2,EAA64496.1: 3.605633
ACF40223.1,EAA64496.1: 3.605633
EAA64496.1,EIN03590.1: 3.519145
BAK48741.1,EAA64496.1: 3.404191
EAA64496.1,KHE89680.1: 3.339689
EAA64496.1,EAW17385.1: 3.429626
EAA64496.1,EED49498.1: 3.483652
EAA64496.1,EJZ11896.1: 2.970714
ABK72351.1,EAA64496.1: 3.059148
AAS03978.1,EAA64496.1: 3.433862
ACC41342.1,EAA64496.1: 3.243822
CAM61923.1,EAA64496.1: 3.658952
CAB09586.1,EAA64496.1: 3.434542
AAC25554.2,EAA64496.1: 2.341185
AAC96462.1,EAA64496.1: 2.755553
BAC16331.1,EAA64496.1: 2.715722
BAX84062.1,EAA64496.1: 2.862837
ABW02990.1,EAA64496.1: 2.628222
ABQ07185.2,EAA64496.1: 2.504495
BAE02683.1,EAA64496.1: 2.687106
ALJ47757.1,EAA64496.1: 2.950234
ABQ46917.1,EAA64496.1: 2.219750
CAA88008.1,EAA64496.1: 2.219751
AAD35118.1,EAA64496.1: 2.219751
ADN02324.1,EAA64496.1: 2.314665
CAA88008.1,EAA64496.1: 2.219753
ASG89819,EAA64496.1: 3.044709
BAQ97614.1,EAA64496.1: 2.546818
ASY50498,EAA64496.1: 2.468221
BAA97991.1,EAA64496.1: 2.468221
ABN54008.1,EAA64496.1: 2.147122
CAA61884.2,EAA64496.1: 2.147123
CAC27412.2,EAA64496.1: 2.147123
BAM29293.1,EAA64496.1: 0.959792
AFD54461.1,EAA64496.1: 0.831304
ARV79861.1,EAA64496.1: 0.649152
AAC49904.1,BAJ61835.1: 0.811032
AAC49904.1,BAJ61836.1: 0.880698
AAC17104.1,AAC49904.1: 0.830440
AAC49904.1,BAC67687.1: 0.823450
AAC49904.1,BAC00844: 1.838657
AAC49904.1,CAZ96583.1: 1.592936
AAC49904.1,Amuc0724: 1.796569
AAC49904.1,AJF35005.1: 2.015434
AAC49904.1,AAC69707.1: 1.825866
AAA60459.1,AAC49904.1: 1.825866
AAC49904.1,AFO67889.1: 2.032754
AAC49904.1,AAC60453.1: 2.060777
AAA22474.1,AAC49904.1: 2.030560
AAC49904.1,AAD04036.1: 2.056171
AAC49904.1,BC03717: 2.482464
AAC49904.1,BT2824: 2.337346
AAC49904.1,BC02680: 2.428585
AAC49904.1,BF4060: 2.458641
AAC49904.1,BC02679: 2.157785
AAC49904.1,BF4058: 2.129765
AAC49904.1,Amuc2108: 2.112471
AAC49904.1,ACM68926.1: 2.381537
AAC49904.1,AEE89454.1: 2.255355
AAC49904.1,AAP74223.1: 2.399066
AAC49904.1,ACN22491.1: 2.418665
AAC49904.1,AAZ04385.1: 2.429264
AAC49904.1,AAW34372.1: 2.456875
AAC47235.1,AAC49904.1: 2.314330
AAC49904.1,AIX48711.1: 2.299261
AAC49904.1,AIX48712.1: 2.199944
AAC49904.1,BAH84971.1: 2.578579
AAC49904.1,ACS36221.1: 2.282359
AAC49904.1,ABU98621.1: 2.308440
AAC49904.1,ABR28478.1: 2.366600
AAC49904.1,ADQ45027.1: 2.232577
AAC49904.1,BAE02684.1: 2.285895
AAC49904.1,ASY50995: 2.700667
AAC49904.1,BAB69460.1: 3.028937
AAC49904.1,ASY51180: 3.028937
AAC49904.1,BAF62129.1: 2.973020
AAB64093.1,AAC49904.1: 2.606137
AAC49904.1,AAK65522.1: 2.603052
AAC49904.1,ACD93221.1: 2.576849
AAA34726.1,AAC49904.1: 2.448187
AAC49904.1,ATD50129: 2.522101
AAC49904.1,Amuc0875: 2.243280
AAC49904.1,BAR92731.1: 2.280411
AAC49904.1,AAF31438.1: 2.411402
AAC49904.1,BAC06195.1: 2.145900
AAC49904.1,CAZ95067.1: 2.243203
AAC49904.1,ABW02992.1: 2.304509
AAC49904.1,ACO94508.1: 2.329606
AAC49904.1,ACO94508.1: 2.329606
AAC49904.1,AFC93434.1: 2.575555
AAC49904.1,ALM88585.1: 2.912611
AAC49904.1,AAE53061.1: 2.744158
AAC44371.1,AAC49904.1: 2.394334
AAC38290.1,AAC49904.1: 2.334824
AAC49904.1,BAE54302.1: 2.427096
AAC49904.1,BAE54302.1: 2.427096
AAC49904.1,BAC16332.1: 2.376616
AAC49904.1,AAN77503.1: 2.298669
AAC49904.1,AAN77505.1: 2.268329
AAC49904.1,ABJ15796.1: 2.213842
AAC49904.1,AGS43006.1: 2.655645
AAC49904.1,CAZ94309.1: 2.683369
AAC49904.1,CAA50624.1: 2.613436
AAC49904.1,ADD92366.1: 2.613436
AAC49904.1,BAJ61957.1: 2.613436
AAC49904.1,AHN05534.1: 2.613436
AAC49904.1,AAQ87037.1: 3.394036
AAA16048.1,AAC49904.1: 3.335492
AAC49904.1,AAG53947.1: 3.134963
AAC49904.1,CAA00096.1: 3.007650
AAC49904.1,AFS68803.1: 3.036036
AAC49904.1,CAA86922.1: 3.036037
AAC49904.1,ALE32755.1: 3.127728
AAC49904.1,AFI57215.1: 3.036039
AAA87323.1,AAC49904.1: 3.065029
AAC49904.1,AAO43052.1: 3.036039
AAC49904.1,AAQ67340.1: 3.036038
AAC49904.1,ACC77699.1: 3.036038
AAC49904.1,AEK21297.1: 3.036035
AAB05759.1,AAC49904.1: 3.064780
AAC49904.1,ABV44607.1: 3.036037
AAC49904.1,ABN51452.1: 3.137005
AAC49904.1,AAO74890.1: 3.137005
AAC49904.1,AGK07610.1: 3.094084
AAC49904.1,CBL16782.1: 3.324128
AAC49904.1,Q53317: 3.317816
AAC49904.1,EGC02853.1: 3.268751
AAC49904.1,ADD61790.1: 3.283863
AAC49904.1,CAB07443.1: 3.229679
AAC49904.1,AAX16366.1: 3.406789
AAC49904.1,AAD04192.1: 3.202884
AAC49904.1,P37073: 3.205468
AAC49904.1,CAA78135.1: 3.292720
AAC49904.1,BAC24104.1: 4.172211
AAC49904.1,CAA39426.1: 3.036486
AAC49904.1,CAA40379.1: 3.036487
AAC49904.1,ABY41241.1: 3.036485
AAC49904.1,AAN85732.1: 3.036486
AAC49904.1,ABD94065.1: 3.064074
AAC49904.1,AIU68830.1: 3.036487
AAC49904.1,ABZ80848.1: 3.093279
AAC49904.1,AFX61538.1: 3.122017
AAC49904.1,CAA40547.1: 3.149833
AAA24896.1,AAC49904.1: 3.410230
AAC49904.1,ACY24738.1: 3.503066
AAC49904.1,ACY24738.1: 3.503066
AAC49904.1,CAA67525.1: 3.708310
AAC49904.1,CAG81957.1: 3.690967
AAC49904.1,KMK55593.1: 3.860217
AAC49904.1,AAN87849.1: 3.860217
AAC49904.1,AHW70865: 3.710702
AAC49904.1,CCQ42308: 3.678813
AAC49904.1,XP_002273975.1: 4.523527
AAC49904.1,XP_002301319.1: 4.660529
AAC49904.1,CAA48325.1: 4.615822
AAC49904.1,CAA48324.1: 4.615820
AAC49904.1,AAD31572.1: 4.763077
AAC49904.1,AAL07012.1: 4.757934
AAC49904.1,ACS13756.1: 4.653365
AAC49904.1,AAK30204.1: 4.373929
AAB18366.1,AAC49904.1: 4.446560
AAC49904.1,AAD21783.1: 4.455979
AAC49904.1,AAT84462.1: 4.528319
AAC49904.1,AAO92743.1: 4.557836
AAC49904.1,ABL75361.1: 4.717765
AAC49904.1,BAA03925.1: 4.624254
AAC49904.1,BAB17788.1: 4.625822
AAC49904.1,BAA34946.1: 4.625823
AAC49904.1,AAD45126.1: 4.535455
AAC49904.1,AAC98464.1: 4.649442
AAC49904.1,AAO00727.1: 4.649442
AAC49904.1,AAN87142.1: 4.563429
AAC49904.1,BAA13163.1: 4.626447
AAC09388.1,AAC49904.1: 4.508431
AAC49904.1,ABY79073.1: 4.468696
AAC49904.1,CAH58715.1: 4.725784
AAC49904.1,CAA58003.1: 4.462781
AAC49904.1,CAA58002.1: 4.462781
AAC49904.1,CAA63663.1: 4.492125
AAC49904.1,AAK59660.1: 4.500485
AAA92363.1,AAC49904.1: 4.531111
AAB18367.1,AAC49904.1: 4.546993
AAC49904.1,CAA10231.1: 4.725629
AAC49904.1,AAD45127.1: 4.767914
AAC49904.1,BAJ89557.1: 4.740154
AAC49904.1,CAB39603.1: 4.876573
AAB18368.1,AAC49904.1: 4.809331
AAC49904.1,AAF80590.1: 4.633619
AAC49904.1,AAF80591.1: 4.720380
AAB67443.1,AAC49904.1: 4.373594
AAB65002.1,AAC49904.1: 4.705865
AAC49904.1,CAG83185.1: 4.748713
AAC49904.1,ANN44251.1: 3.102455
AAC49904.1,ACY02061.1: 3.075029
AAC49904.1,AJW82062.1: 3.101758
AAC49904.1,AEK80424.1: 3.075029
AAC49904.1,BAD29947.1: 3.153478
AAC49904.1,BAB79291.1: 3.145791
AAC49904.1,EDY95404.1: 3.182880
AAC49904.1,CAZ98378.1: 3.461334
AAC49904.1,CAZ97711.1: 3.091055
AAC49904.1,CAZ98338.1: 3.178499
AAC49904.1,BAD88713.1: 3.241968
AAC49904.1,BAC99022.1: 3.334747
AAC49904.1,BAE06228.1: 3.297441
AAC49904.1,ABD80437.1: 3.327668
AAC49904.1,AFR90184.1: 3.327668
AAC49904.1,ADD60418.1: 3.207010
AAC49904.1,AIF29515.1: 3.180038
AAC49904.1,AAF03246.1: 3.206776
AAC49904.1,ADA72015.1: 3.234616
AAA91888.1,AAC49904.1: 3.180042
AAC49904.1,AGU13985.1: 3.238101
AAC49904.1,AAP49346.1: 3.122057
AAC49904.1,CAZ97514.1: 2.897263
AAC49904.1,CAZ97778.1: 2.935899
AAC49904.1,CAZ95074.1: 3.268656
AAC49904.1,EDY95423.1: 3.073421
AAC49904.1,CAZ97766.1: 3.493347
AAC49904.1,BACCELL01451: 3.963817
AAC49904.1,CAB61795.1: 3.211817
AAC49904.1,CAZ96750.1: 3.165397
AAC49904.1,AAP49324.1: 3.152512
AAC49904.1,AAP49324.1: 3.152512
AAC49904.1,AGW43026.1: 3.474860
AAC49904.1,AIT14660.1: 3.311028
AAC49904.1,ALJ45967.1: 4.366388
AAC49904.1,CAZ98402.1: 3.312088
AAC49904.1,BAF34350.1: 3.208275
AAC49904.1,ADY17921.1: 3.208278
AAC49904.1,BAF34350.1: 3.208277
AAC49904.1,AAN39119.2: 3.208278
AAC49904.1,ABL06969.1: 3.235847
AAC49904.1,ABW77762.1: 3.320687
AAC49904.1,ACM50513.1: 3.375598
AAC49904.1,ABO93616.2: 3.407531
AAC49904.1,ACF40223.1: 3.407531
AAC49904.1,EIN03590.1: 3.321043
AAC49904.1,BAK48741.1: 3.206089
AAC49904.1,KHE89680.1: 3.141587
AAC49904.1,EAW17385.1: 3.231524
AAC49904.1,EED49498.1: 3.285550
AAC49904.1,EJZ11896.1: 2.772612
AAC49904.1,ABK72351.1: 2.861046
AAC49904.1,AAS03978.1: 3.235760
AAC49904.1,ACC41342.1: 3.045720
AAC49904.1,CAM61923.1: 3.460850
AAC49904.1,CAB09586.1: 3.236440
AAC25554.2,AAC49904.1: 2.143083
AAC49904.1,AAC96462.1: 2.557451
AAC49904.1,BAC16331.1: 2.517620
AAC49904.1,BAX84062.1: 2.664736
AAC49904.1,ABW02990.1: 2.430120
AAC49904.1,ABQ07185.2: 2.306392
AAC49904.1,BAE02683.1: 2.489004
AAC49904.1,ALJ47757.1: 2.752132
AAC49904.1,ABQ46917.1: 2.021648
AAC49904.1,CAA88008.1: 2.021649
AAC49904.1,AAD35118.1: 2.021649
AAC49904.1,ADN02324.1: 2.116563
AAC49904.1,CAA88008.1: 2.021651
AAC49904.1,ASG89819: 2.846607
AAC49904.1,BAQ97614.1: 2.348716
AAC49904.1,ASY50498: 2.270119
AAC49904.1,BAA97991.1: 2.270119
AAC49904.1,ABN54008.1: 1.949020
AAC49904.1,CAA61884.2: 1.949021
AAC49904.1,CAC27412.2: 1.949021
AAC49904.1,BAM29293.1: 1.195184
AAC49904.1,AFD54461.1: 1.066696
AAC49904.1,ARV79861.1: 0.884544
BAJ61835.1,BAJ61836.1: 0.150381
AAC17104.1,BAJ61835.1: 0.948253
BAC67687.1,BAJ61835.1: 0.941263
BAC00844,BAJ61835.1: 1.956470
BAJ61835.1,CAZ96583.1: 1.710749
Amuc0724,BAJ61835.1: 1.914382
AJF35005.1,BAJ61835.1: 2.133247
AAC69707.1,BAJ61835.1: 1.943680
AAA60459.1,BAJ61835.1: 1.943680
AFO67889.1,BAJ61835.1: 2.150568
AAC60453.1,BAJ61835.1: 2.178590
AAA22474.1,BAJ61835.1: 2.148373
AAD04036.1,BAJ61835.1: 2.173984
BAJ61835.1,BC03717: 2.600277
BAJ61835.1,BT2824: 2.455159
BAJ61835.1,BC02680: 2.546398
BAJ61835.1,BF4060: 2.576454
BAJ61835.1,BC02679: 2.275598
BAJ61835.1,BF4058: 2.247578
Amuc2108,BAJ61835.1: 2.230284
ACM68926.1,BAJ61835.1: 2.499350
AEE89454.1,BAJ61835.1: 2.373168
AAP74223.1,BAJ61835.1: 2.516879
ACN22491.1,BAJ61835.1: 2.536478
AAZ04385.1,BAJ61835.1: 2.547077
AAW34372.1,BAJ61835.1: 2.574688
AAC47235.1,BAJ61835.1: 2.432143
AIX48711.1,BAJ61835.1: 2.417073
AIX48712.1,BAJ61835.1: 2.317757
BAH84971.1,BAJ61835.1: 2.696392
ACS36221.1,BAJ61835.1: 2.400172
ABU98621.1,BAJ61835.1: 2.426253
ABR28478.1,BAJ61835.1: 2.484413
ADQ45027.1,BAJ61835.1: 2.350390
BAE02684.1,BAJ61835.1: 2.403708
ASY50995,BAJ61835.1: 2.818480
BAB69460.1,BAJ61835.1: 3.146750
ASY51180,BAJ61835.1: 3.146750
BAF62129.1,BAJ61835.1: 3.090833
AAB64093.1,BAJ61835.1: 2.723950
AAK65522.1,BAJ61835.1: 2.720865
ACD93221.1,BAJ61835.1: 2.694662
AAA34726.1,BAJ61835.1: 2.566000
ATD50129,BAJ61835.1: 2.639914
Amuc0875,BAJ61835.1: 2.361093
BAJ61835.1,BAR92731.1: 2.398224
AAF31438.1,BAJ61835.1: 2.529215
BAC06195.1,BAJ61835.1: 2.263714
BAJ61835.1,CAZ95067.1: 2.361016
ABW02992.1,BAJ61835.1: 2.422322
ACO94508.1,BAJ61835.1: 2.447419
ACO94508.1,BAJ61835.1: 2.447419
AFC93434.1,BAJ61835.1: 2.693368
ALM88585.1,BAJ61835.1: 3.030424
AAE53061.1,BAJ61835.1: 2.861971
AAC44371.1,BAJ61835.1: 2.512147
AAC38290.1,BAJ61835.1: 2.452637
BAE54302.1,BAJ61835.1: 2.544909
BAE54302.1,BAJ61835.1: 2.544909
BAC16332.1,BAJ61835.1: 2.494429
AAN77503.1,BAJ61835.1: 2.416482
AAN77505.1,BAJ61835.1: 2.386142
ABJ15796.1,BAJ61835.1: 2.331655
AGS43006.1,BAJ61835.1: 2.773458
BAJ61835.1,CAZ94309.1: 2.801182
BAJ61835.1,CAA50624.1: 2.731249
ADD92366.1,BAJ61835.1: 2.731249
BAJ61835.1,BAJ61957.1: 2.731249
AHN05534.1,BAJ61835.1: 2.731249
AAQ87037.1,BAJ61835.1: 3.511849
AAA16048.1,BAJ61835.1: 3.453305
AAG53947.1,BAJ61835.1: 3.252776
BAJ61835.1,CAA00096.1: 3.125463
AFS68803.1,BAJ61835.1: 3.153849
BAJ61835.1,CAA86922.1: 3.153850
ALE32755.1,BAJ61835.1: 3.245541
AFI57215.1,BAJ61835.1: 3.153852
AAA87323.1,BAJ61835.1: 3.182842
AAO43052.1,BAJ61835.1: 3.153852
AAQ67340.1,BAJ61835.1: 3.153851
ACC77699.1,BAJ61835.1: 3.153851
AEK21297.1,BAJ61835.1: 3.153848
AAB05759.1,BAJ61835.1: 3.182593
ABV44607.1,BAJ61835.1: 3.153850
ABN51452.1,BAJ61835.1: 3.254818
AAO74890.1,BAJ61835.1: 3.254818
AGK07610.1,BAJ61835.1: 3.211897
BAJ61835.1,CBL16782.1: 3.441941
BAJ61835.1,Q53317: 3.435628
BAJ61835.1,EGC02853.1: 3.386564
ADD61790.1,BAJ61835.1: 3.401676
BAJ61835.1,CAB07443.1: 3.347492
AAX16366.1,BAJ61835.1: 3.524601
AAD04192.1,BAJ61835.1: 3.320698
BAJ61835.1,P37073: 3.323281
BAJ61835.1,CAA78135.1: 3.410533
BAC24104.1,BAJ61835.1: 4.290024
BAJ61835.1,CAA39426.1: 3.154299
BAJ61835.1,CAA40379.1: 3.154299
ABY41241.1,BAJ61835.1: 3.154299
AAN85732.1,BAJ61835.1: 3.154299
ABD94065.1,BAJ61835.1: 3.181887
AIU68830.1,BAJ61835.1: 3.154300
ABZ80848.1,BAJ61835.1: 3.211092
AFX61538.1,BAJ61835.1: 3.239830
BAJ61835.1,CAA40547.1: 3.267646
AAA24896.1,BAJ61835.1: 3.528043
ACY24738.1,BAJ61835.1: 3.620879
ACY24738.1,BAJ61835.1: 3.620879
BAJ61835.1,CAA67525.1: 3.826123
BAJ61835.1,CAG81957.1: 3.808780
BAJ61835.1,KMK55593.1: 3.978030
AAN87849.1,BAJ61835.1: 3.978030
AHW70865,BAJ61835.1: 3.828515
BAJ61835.1,CCQ42308: 3.796626
BAJ61835.1,XP_002273975.1: 4.641340
BAJ61835.1,XP_002301319.1: 4.778342
BAJ61835.1,CAA48325.1: 4.733635
BAJ61835.1,CAA48324.1: 4.733634
AAD31572.1,BAJ61835.1: 4.880890
AAL07012.1,BAJ61835.1: 4.875747
ACS13756.1,BAJ61835.1: 4.771178
AAK30204.1,BAJ61835.1: 4.491742
AAB18366.1,BAJ61835.1: 4.564373
AAD21783.1,BAJ61835.1: 4.573792
AAT84462.1,BAJ61835.1: 4.646132
AAO92743.1,BAJ61835.1: 4.675649
ABL75361.1,BAJ61835.1: 4.835578
BAA03925.1,BAJ61835.1: 4.742067
BAB17788.1,BAJ61835.1: 4.743635
BAA34946.1,BAJ61835.1: 4.743636
AAD45126.1,BAJ61835.1: 4.653268
AAC98464.1,BAJ61835.1: 4.767256
AAO00727.1,BAJ61835.1: 4.767256
AAN87142.1,BAJ61835.1: 4.681242
BAA13163.1,BAJ61835.1: 4.744260
AAC09388.1,BAJ61835.1: 4.626244
ABY79073.1,BAJ61835.1: 4.586509
BAJ61835.1,CAH58715.1: 4.843597
BAJ61835.1,CAA58003.1: 4.580594
BAJ61835.1,CAA58002.1: 4.580594
BAJ61835.1,CAA63663.1: 4.609938
AAK59660.1,BAJ61835.1: 4.618299
AAA92363.1,BAJ61835.1: 4.648924
AAB18367.1,BAJ61835.1: 4.664806
BAJ61835.1,CAA10231.1: 4.843442
AAD45127.1,BAJ61835.1: 4.885727
BAJ61835.1,BAJ89557.1: 4.857967
BAJ61835.1,CAB39603.1: 4.994386
AAB18368.1,BAJ61835.1: 4.927145
AAF80590.1,BAJ61835.1: 4.751432
AAF80591.1,BAJ61835.1: 4.838193
AAB67443.1,BAJ61835.1: 4.491407
AAB65002.1,BAJ61835.1: 4.823678
BAJ61835.1,CAG83185.1: 4.866526
ANN44251.1,BAJ61835.1: 3.220268
ACY02061.1,BAJ61835.1: 3.192842
AJW82062.1,BAJ61835.1: 3.219572
AEK80424.1,BAJ61835.1: 3.192842
BAD29947.1,BAJ61835.1: 3.271291
BAB79291.1,BAJ61835.1: 3.263604
BAJ61835.1,EDY95404.1: 3.300693
BAJ61835.1,CAZ98378.1: 3.579146
BAJ61835.1,CAZ97711.1: 3.208868
BAJ61835.1,CAZ98338.1: 3.296312
BAD88713.1,BAJ61835.1: 3.359781
BAC99022.1,BAJ61835.1: 3.452559
BAE06228.1,BAJ61835.1: 3.415254
ABD80437.1,BAJ61835.1: 3.445481
AFR90184.1,BAJ61835.1: 3.445481
ADD60418.1,BAJ61835.1: 3.324823
AIF29515.1,BAJ61835.1: 3.297852
AAF03246.1,BAJ61835.1: 3.324589
ADA72015.1,BAJ61835.1: 3.352429
AAA91888.1,BAJ61835.1: 3.297855
AGU13985.1,BAJ61835.1: 3.355914
AAP49346.1,BAJ61835.1: 3.239870
BAJ61835.1,CAZ97514.1: 3.015076
BAJ61835.1,CAZ97778.1: 3.053712
BAJ61835.1,CAZ95074.1: 3.386469
BAJ61835.1,EDY95423.1: 3.191234
BAJ61835.1,CAZ97766.1: 3.611160
BACCELL01451,BAJ61835.1: 4.081630
BAJ61835.1,CAB61795.1: 3.329630
BAJ61835.1,CAZ96750.1: 3.283210
AAP49324.1,BAJ61835.1: 3.270325
AAP49324.1,BAJ61835.1: 3.270325
AGW43026.1,BAJ61835.1: 3.592673
AIT14660.1,BAJ61835.1: 3.428841
ALJ45967.1,BAJ61835.1: 4.484201
BAJ61835.1,CAZ98402.1: 3.429900
BAF34350.1,BAJ61835.1: 3.326088
ADY17921.1,BAJ61835.1: 3.326091
BAF34350.1,BAJ61835.1: 3.326090
AAN39119.2,BAJ61835.1: 3.326091
ABL06969.1,BAJ61835.1: 3.353660
ABW77762.1,BAJ61835.1: 3.438500
ACM50513.1,BAJ61835.1: 3.493411
ABO93616.2,BAJ61835.1: 3.525344
ACF40223.1,BAJ61835.1: 3.525344
BAJ61835.1,EIN03590.1: 3.438856
BAJ61835.1,BAK48741.1: 3.323902
BAJ61835.1,KHE89680.1: 3.259400
BAJ61835.1,EAW17385.1: 3.349337
BAJ61835.1,EED49498.1: 3.403363
BAJ61835.1,EJZ11896.1: 2.890425
ABK72351.1,BAJ61835.1: 2.978859
AAS03978.1,BAJ61835.1: 3.353573
ACC41342.1,BAJ61835.1: 3.163533
BAJ61835.1,CAM61923.1: 3.578663
BAJ61835.1,CAB09586.1: 3.354254
AAC25554.2,BAJ61835.1: 2.260896
AAC96462.1,BAJ61835.1: 2.675264
BAC16331.1,BAJ61835.1: 2.635433
BAJ61835.1,BAX84062.1: 2.782548
ABW02990.1,BAJ61835.1: 2.547933
ABQ07185.2,BAJ61835.1: 2.424206
BAE02683.1,BAJ61835.1: 2.606817
ALJ47757.1,BAJ61835.1: 2.869945
ABQ46917.1,BAJ61835.1: 2.139461
BAJ61835.1,CAA88008.1: 2.139462
AAD35118.1,BAJ61835.1: 2.139462
ADN02324.1,BAJ61835.1: 2.234376
BAJ61835.1,CAA88008.1: 2.139464
ASG89819,BAJ61835.1: 2.964421
BAJ61835.1,BAQ97614.1: 2.466529
ASY50498,BAJ61835.1: 2.387932
BAA97991.1,BAJ61835.1: 2.387932
ABN54008.1,BAJ61835.1: 2.066833
BAJ61835.1,CAA61884.2: 2.066834
BAJ61835.1,CAC27412.2: 2.066834
BAJ61835.1,BAM29293.1: 1.383651
AFD54461.1,BAJ61835.1: 1.255163
ARV79861.1,BAJ61835.1: 1.073011
AAC17104.1,BAJ61836.1: 1.017919
BAC67687.1,BAJ61836.1: 1.010929
BAC00844,BAJ61836.1: 2.026136
BAJ61836.1,CAZ96583.1: 1.780415
Amuc0724,BAJ61836.1: 1.984048
AJF35005.1,BAJ61836.1: 2.202913
AAC69707.1,BAJ61836.1: 2.013345
AAA60459.1,BAJ61836.1: 2.013345
AFO67889.1,BAJ61836.1: 2.220233
AAC60453.1,BAJ61836.1: 2.248256
AAA22474.1,BAJ61836.1: 2.218039
AAD04036.1,BAJ61836.1: 2.243650
BAJ61836.1,BC03717: 2.669943
BAJ61836.1,BT2824: 2.524825
BAJ61836.1,BC02680: 2.616064
BAJ61836.1,BF4060: 2.646120
BAJ61836.1,BC02679: 2.345264
BAJ61836.1,BF4058: 2.317244
Amuc2108,BAJ61836.1: 2.299950
ACM68926.1,BAJ61836.1: 2.569016
AEE89454.1,BAJ61836.1: 2.442834
AAP74223.1,BAJ61836.1: 2.586545
ACN22491.1,BAJ61836.1: 2.606144
AAZ04385.1,BAJ61836.1: 2.616743
AAW34372.1,BAJ61836.1: 2.644354
AAC47235.1,BAJ61836.1: 2.501809
AIX48711.1,BAJ61836.1: 2.486739
AIX48712.1,BAJ61836.1: 2.387423
BAH84971.1,BAJ61836.1: 2.766058
ACS36221.1,BAJ61836.1: 2.469838
ABU98621.1,BAJ61836.1: 2.495919
ABR28478.1,BAJ61836.1: 2.554079
ADQ45027.1,BAJ61836.1: 2.420056
BAE02684.1,BAJ61836.1: 2.473373
ASY50995,BAJ61836.1: 2.888146
BAB69460.1,BAJ61836.1: 3.216416
ASY51180,BAJ61836.1: 3.216416
BAF62129.1,BAJ61836.1: 3.160499
AAB64093.1,BAJ61836.1: 2.793616
AAK65522.1,BAJ61836.1: 2.790531
ACD93221.1,BAJ61836.1: 2.764328
AAA34726.1,BAJ61836.1: 2.635666
ATD50129,BAJ61836.1: 2.709580
Amuc0875,BAJ61836.1: 2.430758
BAJ61836.1,BAR92731.1: 2.467890
AAF31438.1,BAJ61836.1: 2.598881
BAC06195.1,BAJ61836.1: 2.333380
BAJ61836.1,CAZ95067.1: 2.430682
ABW02992.1,BAJ61836.1: 2.491988
ACO94508.1,BAJ61836.1: 2.517085
ACO94508.1,BAJ61836.1: 2.517085
AFC93434.1,BAJ61836.1: 2.763034
ALM88585.1,BAJ61836.1: 3.100090
AAE53061.1,BAJ61836.1: 2.931637
AAC44371.1,BAJ61836.1: 2.581813
AAC38290.1,BAJ61836.1: 2.522302
BAE54302.1,BAJ61836.1: 2.614575
BAE54302.1,BAJ61836.1: 2.614575
BAC16332.1,BAJ61836.1: 2.564095
AAN77503.1,BAJ61836.1: 2.486148
AAN77505.1,BAJ61836.1: 2.455808
ABJ15796.1,BAJ61836.1: 2.401321
AGS43006.1,BAJ61836.1: 2.843124
BAJ61836.1,CAZ94309.1: 2.870848
BAJ61836.1,CAA50624.1: 2.800915
ADD92366.1,BAJ61836.1: 2.800915
BAJ61836.1,BAJ61957.1: 2.800915
AHN05534.1,BAJ61836.1: 2.800915
AAQ87037.1,BAJ61836.1: 3.581515
AAA16048.1,BAJ61836.1: 3.522971
AAG53947.1,BAJ61836.1: 3.322442
BAJ61836.1,CAA00096.1: 3.195129
AFS68803.1,BAJ61836.1: 3.223515
BAJ61836.1,CAA86922.1: 3.223516
ALE32755.1,BAJ61836.1: 3.315207
AFI57215.1,BAJ61836.1: 3.223518
AAA87323.1,BAJ61836.1: 3.252508
AAO43052.1,BAJ61836.1: 3.223518
AAQ67340.1,BAJ61836.1: 3.223517
ACC77699.1,BAJ61836.1: 3.223517
AEK21297.1,BAJ61836.1: 3.223514
AAB05759.1,BAJ61836.1: 3.252259
ABV44607.1,BAJ61836.1: 3.223516
ABN51452.1,BAJ61836.1: 3.324484
AAO74890.1,BAJ61836.1: 3.324484
AGK07610.1,BAJ61836.1: 3.281563
BAJ61836.1,CBL16782.1: 3.511607
BAJ61836.1,Q53317: 3.505294
BAJ61836.1,EGC02853.1: 3.456230
ADD61790.1,BAJ61836.1: 3.471342
BAJ61836.1,CAB07443.1: 3.417157
AAX16366.1,BAJ61836.1: 3.594267
AAD04192.1,BAJ61836.1: 3.390363
BAJ61836.1,P37073: 3.392947
BAJ61836.1,CAA78135.1: 3.480199
BAC24104.1,BAJ61836.1: 4.359690
BAJ61836.1,CAA39426.1: 3.223964
BAJ61836.1,CAA40379.1: 3.223965
ABY41241.1,BAJ61836.1: 3.223964
AAN85732.1,BAJ61836.1: 3.223965
ABD94065.1,BAJ61836.1: 3.251553
AIU68830.1,BAJ61836.1: 3.223966
ABZ80848.1,BAJ61836.1: 3.280758
AFX61538.1,BAJ61836.1: 3.309496
BAJ61836.1,CAA40547.1: 3.337312
AAA24896.1,BAJ61836.1: 3.597708
ACY24738.1,BAJ61836.1: 3.690545
ACY24738.1,BAJ61836.1: 3.690545
BAJ61836.1,CAA67525.1: 3.895789
BAJ61836.1,CAG81957.1: 3.878446
BAJ61836.1,KMK55593.1: 4.047696
AAN87849.1,BAJ61836.1: 4.047696
AHW70865,BAJ61836.1: 3.898181
BAJ61836.1,CCQ42308: 3.866292
BAJ61836.1,XP_002273975.1: 4.711006
BAJ61836.1,XP_002301319.1: 4.848008
BAJ61836.1,CAA48325.1: 4.803301
BAJ61836.1,CAA48324.1: 4.803299
AAD31572.1,BAJ61836.1: 4.950556
AAL07012.1,BAJ61836.1: 4.945413
ACS13756.1,BAJ61836.1: 4.840844
AAK30204.1,BAJ61836.1: 4.561408
AAB18366.1,BAJ61836.1: 4.634039
AAD21783.1,BAJ61836.1: 4.643458
AAT84462.1,BAJ61836.1: 4.715798
AAO92743.1,BAJ61836.1: 4.745316
ABL75361.1,BAJ61836.1: 4.905244
BAA03925.1,BAJ61836.1: 4.811733
BAB17788.1,BAJ61836.1: 4.813301
BAA34946.1,BAJ61836.1: 4.813302
AAD45126.1,BAJ61836.1: 4.722934
AAC98464.1,BAJ61836.1: 4.836922
AAO00727.1,BAJ61836.1: 4.836922
AAN87142.1,BAJ61836.1: 4.750908
BAA13163.1,BAJ61836.1: 4.813926
AAC09388.1,BAJ61836.1: 4.695910
ABY79073.1,BAJ61836.1: 4.656175
BAJ61836.1,CAH58715.1: 4.913263
BAJ61836.1,CAA58003.1: 4.650260
BAJ61836.1,CAA58002.1: 4.650260
BAJ61836.1,CAA63663.1: 4.679604
AAK59660.1,BAJ61836.1: 4.687964
AAA92363.1,BAJ61836.1: 4.718590
AAB18367.1,BAJ61836.1: 4.734472
BAJ61836.1,CAA10231.1: 4.913108
AAD45127.1,BAJ61836.1: 4.955393
BAJ61836.1,BAJ89557.1: 4.927633
BAJ61836.1,CAB39603.1: 5.064052
AAB18368.1,BAJ61836.1: 4.996810
AAF80590.1,BAJ61836.1: 4.821098
AAF80591.1,BAJ61836.1: 4.907859
AAB67443.1,BAJ61836.1: 4.561073
AAB65002.1,BAJ61836.1: 4.893344
BAJ61836.1,CAG83185.1: 4.936192
ANN44251.1,BAJ61836.1: 3.289934
ACY02061.1,BAJ61836.1: 3.262508
AJW82062.1,BAJ61836.1: 3.289237
AEK80424.1,BAJ61836.1: 3.262508
BAD29947.1,BAJ61836.1: 3.340957
BAB79291.1,BAJ61836.1: 3.333270
BAJ61836.1,EDY95404.1: 3.370358
BAJ61836.1,CAZ98378.1: 3.648812
BAJ61836.1,CAZ97711.1: 3.278534
BAJ61836.1,CAZ98338.1: 3.365978
BAD88713.1,BAJ61836.1: 3.429446
BAC99022.1,BAJ61836.1: 3.522225
BAE06228.1,BAJ61836.1: 3.484920
ABD80437.1,BAJ61836.1: 3.515147
AFR90184.1,BAJ61836.1: 3.515147
ADD60418.1,BAJ61836.1: 3.394489
AIF29515.1,BAJ61836.1: 3.367517
AAF03246.1,BAJ61836.1: 3.394255
ADA72015.1,BAJ61836.1: 3.422095
AAA91888.1,BAJ61836.1: 3.367521
AGU13985.1,BAJ61836.1: 3.425580
AAP49346.1,BAJ61836.1: 3.309536
BAJ61836.1,CAZ97514.1: 3.084742
BAJ61836.1,CAZ97778.1: 3.123378
BAJ61836.1,CAZ95074.1: 3.456135
BAJ61836.1,EDY95423.1: 3.260900
BAJ61836.1,CAZ97766.1: 3.680825
BACCELL01451,BAJ61836.1: 4.151296
BAJ61836.1,CAB61795.1: 3.399296
BAJ61836.1,CAZ96750.1: 3.352876
AAP49324.1,BAJ61836.1: 3.339991
AAP49324.1,BAJ61836.1: 3.339991
AGW43026.1,BAJ61836.1: 3.662339
AIT14660.1,BAJ61836.1: 3.498507
ALJ45967.1,BAJ61836.1: 4.553867
BAJ61836.1,CAZ98402.1: 3.499566
BAF34350.1,BAJ61836.1: 3.395754
ADY17921.1,BAJ61836.1: 3.395757
BAF34350.1,BAJ61836.1: 3.395756
AAN39119.2,BAJ61836.1: 3.395757
ABL06969.1,BAJ61836.1: 3.423326
ABW77762.1,BAJ61836.1: 3.508166
ACM50513.1,BAJ61836.1: 3.563077
ABO93616.2,BAJ61836.1: 3.595010
ACF40223.1,BAJ61836.1: 3.595010
BAJ61836.1,EIN03590.1: 3.508522
BAJ61836.1,BAK48741.1: 3.393568
BAJ61836.1,KHE89680.1: 3.329066
BAJ61836.1,EAW17385.1: 3.419003
BAJ61836.1,EED49498.1: 3.473029
BAJ61836.1,EJZ11896.1: 2.960091
ABK72351.1,BAJ61836.1: 3.048525
AAS03978.1,BAJ61836.1: 3.423239
ACC41342.1,BAJ61836.1: 3.233199
BAJ61836.1,CAM61923.1: 3.648329
BAJ61836.1,CAB09586.1: 3.423919
AAC25554.2,BAJ61836.1: 2.330562
AAC96462.1,BAJ61836.1: 2.744930
BAC16331.1,BAJ61836.1: 2.705099
BAJ61836.1,BAX84062.1: 2.852214
ABW02990.1,BAJ61836.1: 2.617599
ABQ07185.2,BAJ61836.1: 2.493871
BAE02683.1,BAJ61836.1: 2.676483
ALJ47757.1,BAJ61836.1: 2.939611
ABQ46917.1,BAJ61836.1: 2.209127
BAJ61836.1,CAA88008.1: 2.209128
AAD35118.1,BAJ61836.1: 2.209128
ADN02324.1,BAJ61836.1: 2.304042
BAJ61836.1,CAA88008.1: 2.209130
ASG89819,BAJ61836.1: 3.034086
BAJ61836.1,BAQ97614.1: 2.536195
ASY50498,BAJ61836.1: 2.457598
BAA97991.1,BAJ61836.1: 2.457598
ABN54008.1,BAJ61836.1: 2.136499
BAJ61836.1,CAA61884.2: 2.136500
BAJ61836.1,CAC27412.2: 2.136500
BAJ61836.1,BAM29293.1: 1.453317
AFD54461.1,BAJ61836.1: 1.324829
ARV79861.1,BAJ61836.1: 1.142677
AAC17104.1,BAC67687.1: 0.605395
AAC17104.1,BAC00844: 1.765996
AAC17104.1,CAZ96583.1: 1.520274
AAC17104.1,Amuc0724: 1.723907
AAC17104.1,AJF35005.1: 1.942773
AAC17104.1,AAC69707.1: 1.753205
AAA60459.1,AAC17104.1: 1.753205
AAC17104.1,AFO67889.1: 1.960093
AAC17104.1,AAC60453.1: 1.988116
AAA22474.1,AAC17104.1: 1.957898
AAC17104.1,AAD04036.1: 1.983510
AAC17104.1,BC03717: 2.409802
AAC17104.1,BT2824: 2.264684
AAC17104.1,BC02680: 2.355923
AAC17104.1,BF4060: 2.385979
AAC17104.1,BC02679: 2.085124
AAC17104.1,BF4058: 2.057103
AAC17104.1,Amuc2108: 2.039809
AAC17104.1,ACM68926.1: 2.308875
AAC17104.1,AEE89454.1: 2.182694
AAC17104.1,AAP74223.1: 2.326405
AAC17104.1,ACN22491.1: 2.346004
AAC17104.1,AAZ04385.1: 2.356603
AAC17104.1,AAW34372.1: 2.384214
AAC17104.1,AAC47235.1: 2.241668
AAC17104.1,AIX48711.1: 2.226599
AAC17104.1,AIX48712.1: 2.127283
AAC17104.1,BAH84971.1: 2.505918
AAC17104.1,ACS36221.1: 2.209698
AAC17104.1,ABU98621.1: 2.235779
AAC17104.1,ABR28478.1: 2.293939
AAC17104.1,ADQ45027.1: 2.159916
AAC17104.1,BAE02684.1: 2.213233
AAC17104.1,ASY50995: 2.628006
AAC17104.1,BAB69460.1: 2.956276
AAC17104.1,ASY51180: 2.956276
AAC17104.1,BAF62129.1: 2.900359
AAB64093.1,AAC17104.1: 2.533476
AAC17104.1,AAK65522.1: 2.530390
AAC17104.1,ACD93221.1: 2.504187
AAA34726.1,AAC17104.1: 2.375526
AAC17104.1,ATD50129: 2.449440
AAC17104.1,Amuc0875: 2.170618
AAC17104.1,BAR92731.1: 2.207749
AAC17104.1,AAF31438.1: 2.338741
AAC17104.1,BAC06195.1: 2.073239
AAC17104.1,CAZ95067.1: 2.170542
AAC17104.1,ABW02992.1: 2.231848
AAC17104.1,ACO94508.1: 2.256945
AAC17104.1,ACO94508.1: 2.256945
AAC17104.1,AFC93434.1: 2.502893
AAC17104.1,ALM88585.1: 2.839949
AAC17104.1,AAE53061.1: 2.671496
AAC17104.1,AAC44371.1: 2.321672
AAC17104.1,AAC38290.1: 2.262162
AAC17104.1,BAE54302.1: 2.354434
AAC17104.1,BAE54302.1: 2.354434
AAC17104.1,BAC16332.1: 2.303954
AAC17104.1,AAN77503.1: 2.226008
AAC17104.1,AAN77505.1: 2.195668
AAC17104.1,ABJ15796.1: 2.141180
AAC17104.1,AGS43006.1: 2.582984
AAC17104.1,CAZ94309.1: 2.610708
AAC17104.1,CAA50624.1: 2.540775
AAC17104.1,ADD92366.1: 2.540775
AAC17104.1,BAJ61957.1: 2.540775
AAC17104.1,AHN05534.1: 2.540775
AAC17104.1,AAQ87037.1: 3.321374
AAA16048.1,AAC17104.1: 3.262830
AAC17104.1,AAG53947.1: 3.062301
AAC17104.1,CAA00096.1: 2.934989
AAC17104.1,AFS68803.1: 2.963374
AAC17104.1,CAA86922.1: 2.963376
AAC17104.1,ALE32755.1: 3.055067
AAC17104.1,AFI57215.1: 2.963378
AAA87323.1,AAC17104.1: 2.992368
AAC17104.1,AAO43052.1: 2.963378
AAC17104.1,AAQ67340.1: 2.963377
AAC17104.1,ACC77699.1: 2.963377
AAC17104.1,AEK21297.1: 2.963374
AAB05759.1,AAC17104.1: 2.992118
AAC17104.1,ABV44607.1: 2.963376
AAC17104.1,ABN51452.1: 3.064344
AAC17104.1,AAO74890.1: 3.064344
AAC17104.1,AGK07610.1: 3.021422
AAC17104.1,CBL16782.1: 3.251467
AAC17104.1,Q53317: 3.245154
AAC17104.1,EGC02853.1: 3.196090
AAC17104.1,ADD61790.1: 3.211202
AAC17104.1,CAB07443.1: 3.157017
AAC17104.1,AAX16366.1: 3.334127
AAC17104.1,AAD04192.1: 3.130223
AAC17104.1,P37073: 3.132807
AAC17104.1,CAA78135.1: 3.220058
AAC17104.1,BAC24104.1: 4.099550
AAC17104.1,CAA39426.1: 2.963824
AAC17104.1,CAA40379.1: 2.963825
AAC17104.1,ABY41241.1: 2.963824
AAC17104.1,AAN85732.1: 2.963825
AAC17104.1,ABD94065.1: 2.991413
AAC17104.1,AIU68830.1: 2.963826
AAC17104.1,ABZ80848.1: 3.020618
AAC17104.1,AFX61538.1: 3.049356
AAC17104.1,CAA40547.1: 3.077172
AAA24896.1,AAC17104.1: 3.337568
AAC17104.1,ACY24738.1: 3.430405
AAC17104.1,ACY24738.1: 3.430405
AAC17104.1,CAA67525.1: 3.635648
AAC17104.1,CAG81957.1: 3.618306
AAC17104.1,KMK55593.1: 3.787556
AAC17104.1,AAN87849.1: 3.787556
AAC17104.1,AHW70865: 3.638041
AAC17104.1,CCQ42308: 3.606152
AAC17104.1,XP_002273975.1: 4.450865
AAC17104.1,XP_002301319.1: 4.587868
AAC17104.1,CAA48325.1: 4.543161
AAC17104.1,CAA48324.1: 4.543159
AAC17104.1,AAD31572.1: 4.690415
AAC17104.1,AAL07012.1: 4.685272
AAC17104.1,ACS13756.1: 4.580704
AAC17104.1,AAK30204.1: 4.301268
AAB18366.1,AAC17104.1: 4.373899
AAC17104.1,AAD21783.1: 4.383318
AAC17104.1,AAT84462.1: 4.455658
AAC17104.1,AAO92743.1: 4.485175
AAC17104.1,ABL75361.1: 4.645104
AAC17104.1,BAA03925.1: 4.551593
AAC17104.1,BAB17788.1: 4.553161
AAC17104.1,BAA34946.1: 4.553162
AAC17104.1,AAD45126.1: 4.462794
AAC17104.1,AAC98464.1: 4.576781
AAC17104.1,AAO00727.1: 4.576781
AAC17104.1,AAN87142.1: 4.490768
AAC17104.1,BAA13163.1: 4.553786
AAC09388.1,AAC17104.1: 4.435770
AAC17104.1,ABY79073.1: 4.396035
AAC17104.1,CAH58715.1: 4.653123
AAC17104.1,CAA58003.1: 4.390120
AAC17104.1,CAA58002.1: 4.390120
AAC17104.1,CAA63663.1: 4.419464
AAC17104.1,AAK59660.1: 4.427824
AAA92363.1,AAC17104.1: 4.458450
AAB18367.1,AAC17104.1: 4.474331
AAC17104.1,CAA10231.1: 4.652967
AAC17104.1,AAD45127.1: 4.695252
AAC17104.1,BAJ89557.1: 4.667492
AAC17104.1,CAB39603.1: 4.803912
AAB18368.1,AAC17104.1: 4.736670
AAC17104.1,AAF80590.1: 4.560958
AAC17104.1,AAF80591.1: 4.647719
AAB67443.1,AAC17104.1: 4.300933
AAB65002.1,AAC17104.1: 4.633204
AAC17104.1,CAG83185.1: 4.676051
AAC17104.1,ANN44251.1: 3.029794
AAC17104.1,ACY02061.1: 3.002367
AAC17104.1,AJW82062.1: 3.029097
AAC17104.1,AEK80424.1: 3.002368
AAC17104.1,BAD29947.1: 3.080817
AAC17104.1,BAB79291.1: 3.073130
AAC17104.1,EDY95404.1: 3.110218
AAC17104.1,CAZ98378.1: 3.388672
AAC17104.1,CAZ97711.1: 3.018394
AAC17104.1,CAZ98338.1: 3.105838
AAC17104.1,BAD88713.1: 3.169306
AAC17104.1,BAC99022.1: 3.262085
AAC17104.1,BAE06228.1: 3.224779
AAC17104.1,ABD80437.1: 3.255007
AAC17104.1,AFR90184.1: 3.255007
AAC17104.1,ADD60418.1: 3.134349
AAC17104.1,AIF29515.1: 3.107377
AAC17104.1,AAF03246.1: 3.134115
AAC17104.1,ADA72015.1: 3.161954
AAA91888.1,AAC17104.1: 3.107381
AAC17104.1,AGU13985.1: 3.165440
AAC17104.1,AAP49346.1: 3.049396
AAC17104.1,CAZ97514.1: 2.824602
AAC17104.1,CAZ97778.1: 2.863238
AAC17104.1,CAZ95074.1: 3.195995
AAC17104.1,EDY95423.1: 3.000760
AAC17104.1,CAZ97766.1: 3.420685
AAC17104.1,BACCELL01451: 3.891155
AAC17104.1,CAB61795.1: 3.139156
AAC17104.1,CAZ96750.1: 3.092736
AAC17104.1,AAP49324.1: 3.079851
AAC17104.1,AAP49324.1: 3.079851
AAC17104.1,AGW43026.1: 3.402199
AAC17104.1,AIT14660.1: 3.238366
AAC17104.1,ALJ45967.1: 4.293727
AAC17104.1,CAZ98402.1: 3.239426
AAC17104.1,BAF34350.1: 3.135614
AAC17104.1,ADY17921.1: 3.135617
AAC17104.1,BAF34350.1: 3.135616
AAC17104.1,AAN39119.2: 3.135617
AAC17104.1,ABL06969.1: 3.163186
AAC17104.1,ABW77762.1: 3.248025
AAC17104.1,ACM50513.1: 3.302937
AAC17104.1,ABO93616.2: 3.334870
AAC17104.1,ACF40223.1: 3.334870
AAC17104.1,EIN03590.1: 3.248381
AAC17104.1,BAK48741.1: 3.133428
AAC17104.1,KHE89680.1: 3.068926
AAC17104.1,EAW17385.1: 3.158863
AAC17104.1,EED49498.1: 3.212888
AAC17104.1,EJZ11896.1: 2.699951
AAC17104.1,ABK72351.1: 2.788384
AAC17104.1,AAS03978.1: 3.163099
AAC17104.1,ACC41342.1: 2.973058
AAC17104.1,CAM61923.1: 3.388189
AAC17104.1,CAB09586.1: 3.163779
AAC17104.1,AAC25554.2: 2.070422
AAC17104.1,AAC96462.1: 2.484790
AAC17104.1,BAC16331.1: 2.444959
AAC17104.1,BAX84062.1: 2.592074
AAC17104.1,ABW02990.1: 2.357459
AAC17104.1,ABQ07185.2: 2.233731
AAC17104.1,BAE02683.1: 2.416343
AAC17104.1,ALJ47757.1: 2.679471
AAC17104.1,ABQ46917.1: 1.948987
AAC17104.1,CAA88008.1: 1.948988
AAC17104.1,AAD35118.1: 1.948988
AAC17104.1,ADN02324.1: 2.043902
AAC17104.1,CAA88008.1: 1.948989
AAC17104.1,ASG89819: 2.773946
AAC17104.1,BAQ97614.1: 2.276054
AAC17104.1,ASY50498: 2.197458
AAC17104.1,BAA97991.1: 2.197458
AAC17104.1,ABN54008.1: 1.876359
AAC17104.1,CAA61884.2: 1.876360
AAC17104.1,CAC27412.2: 1.876360
AAC17104.1,BAM29293.1: 1.403059
AAC17104.1,AFD54461.1: 1.274571
AAC17104.1,ARV79861.1: 1.092419
BAC00844,BAC67687.1: 1.759005
BAC67687.1,CAZ96583.1: 1.513284
Amuc0724,BAC67687.1: 1.716917
AJF35005.1,BAC67687.1: 1.935783
AAC69707.1,BAC67687.1: 1.746215
AAA60459.1,BAC67687.1: 1.746215
AFO67889.1,BAC67687.1: 1.953103
AAC60453.1,BAC67687.1: 1.981126
AAA22474.1,BAC67687.1: 1.950908
AAD04036.1,BAC67687.1: 1.976520
BAC67687.1,BC03717: 2.402812
BAC67687.1,BT2824: 2.257694
BAC67687.1,BC02680: 2.348933
BAC67687.1,BF4060: 2.378989
BAC67687.1,BC02679: 2.078134
BAC67687.1,BF4058: 2.050113
Amuc2108,BAC67687.1: 2.032819
ACM68926.1,BAC67687.1: 2.301885
AEE89454.1,BAC67687.1: 2.175704
AAP74223.1,BAC67687.1: 2.319415
ACN22491.1,BAC67687.1: 2.339014
AAZ04385.1,BAC67687.1: 2.349613
AAW34372.1,BAC67687.1: 2.377224
AAC47235.1,BAC67687.1: 2.234679
AIX48711.1,BAC67687.1: 2.219609
AIX48712.1,BAC67687.1: 2.120292
BAC67687.1,BAH84971.1: 2.498927
ACS36221.1,BAC67687.1: 2.202708
ABU98621.1,BAC67687.1: 2.228789
ABR28478.1,BAC67687.1: 2.286949
ADQ45027.1,BAC67687.1: 2.152925
BAC67687.1,BAE02684.1: 2.206243
ASY50995,BAC67687.1: 2.621016
BAB69460.1,BAC67687.1: 2.949286
ASY51180,BAC67687.1: 2.949286
BAC67687.1,BAF62129.1: 2.893369
AAB64093.1,BAC67687.1: 2.526486
AAK65522.1,BAC67687.1: 2.523400
ACD93221.1,BAC67687.1: 2.497197
AAA34726.1,BAC67687.1: 2.368536
ATD50129,BAC67687.1: 2.442449
Amuc0875,BAC67687.1: 2.163628
BAC67687.1,BAR92731.1: 2.200759
AAF31438.1,BAC67687.1: 2.331751
BAC06195.1,BAC67687.1: 2.066249
BAC67687.1,CAZ95067.1: 2.163552
ABW02992.1,BAC67687.1: 2.224858
ACO94508.1,BAC67687.1: 2.249955
ACO94508.1,BAC67687.1: 2.249955
AFC93434.1,BAC67687.1: 2.495903
ALM88585.1,BAC67687.1: 2.832959
AAE53061.1,BAC67687.1: 2.664506
AAC44371.1,BAC67687.1: 2.314682
AAC38290.1,BAC67687.1: 2.255172
BAC67687.1,BAE54302.1: 2.347444
BAC67687.1,BAE54302.1: 2.347444
BAC16332.1,BAC67687.1: 2.296964
AAN77503.1,BAC67687.1: 2.219018
AAN77505.1,BAC67687.1: 2.188677
ABJ15796.1,BAC67687.1: 2.134190
AGS43006.1,BAC67687.1: 2.575994
BAC67687.1,CAZ94309.1: 2.603718
BAC67687.1,CAA50624.1: 2.533785
ADD92366.1,BAC67687.1: 2.533785
BAC67687.1,BAJ61957.1: 2.533785
AHN05534.1,BAC67687.1: 2.533785
AAQ87037.1,BAC67687.1: 3.314384
AAA16048.1,BAC67687.1: 3.255840
AAG53947.1,BAC67687.1: 3.055311
BAC67687.1,CAA00096.1: 2.927999
AFS68803.1,BAC67687.1: 2.956384
BAC67687.1,CAA86922.1: 2.956386
ALE32755.1,BAC67687.1: 3.048077
AFI57215.1,BAC67687.1: 2.956388
AAA87323.1,BAC67687.1: 2.985377
AAO43052.1,BAC67687.1: 2.956388
AAQ67340.1,BAC67687.1: 2.956387
ACC77699.1,BAC67687.1: 2.956387
AEK21297.1,BAC67687.1: 2.956383
AAB05759.1,BAC67687.1: 2.985128
ABV44607.1,BAC67687.1: 2.956385
ABN51452.1,BAC67687.1: 3.057354
AAO74890.1,BAC67687.1: 3.057354
AGK07610.1,BAC67687.1: 3.014432
BAC67687.1,CBL16782.1: 3.244476
BAC67687.1,Q53317: 3.238164
BAC67687.1,EGC02853.1: 3.189100
ADD61790.1,BAC67687.1: 3.204212
BAC67687.1,CAB07443.1: 3.150027
AAX16366.1,BAC67687.1: 3.327137
AAD04192.1,BAC67687.1: 3.123233
BAC67687.1,P37073: 3.125817
BAC67687.1,CAA78135.1: 3.213068
BAC24104.1,BAC67687.1: 4.092560
BAC67687.1,CAA39426.1: 2.956834
BAC67687.1,CAA40379.1: 2.956835
ABY41241.1,BAC67687.1: 2.956834
AAN85732.1,BAC67687.1: 2.956835
ABD94065.1,BAC67687.1: 2.984423
AIU68830.1,BAC67687.1: 2.956836
ABZ80848.1,BAC67687.1: 3.013628
AFX61538.1,BAC67687.1: 3.042366
BAC67687.1,CAA40547.1: 3.070182
AAA24896.1,BAC67687.1: 3.330578
ACY24738.1,BAC67687.1: 3.423415
ACY24738.1,BAC67687.1: 3.423415
BAC67687.1,CAA67525.1: 3.628658
BAC67687.1,CAG81957.1: 3.611315
BAC67687.1,KMK55593.1: 3.780566
AAN87849.1,BAC67687.1: 3.780566
AHW70865,BAC67687.1: 3.631051
BAC67687.1,CCQ42308: 3.599161
BAC67687.1,XP_002273975.1: 4.443875
BAC67687.1,XP_002301319.1: 4.580877
BAC67687.1,CAA48325.1: 4.536170
BAC67687.1,CAA48324.1: 4.536169
AAD31572.1,BAC67687.1: 4.683425
AAL07012.1,BAC67687.1: 4.678282
ACS13756.1,BAC67687.1: 4.573714
AAK30204.1,BAC67687.1: 4.294277
AAB18366.1,BAC67687.1: 4.366909
AAD21783.1,BAC67687.1: 4.376328
AAT84462.1,BAC67687.1: 4.448668
AAO92743.1,BAC67687.1: 4.478185
ABL75361.1,BAC67687.1: 4.638114
BAA03925.1,BAC67687.1: 4.544602
BAB17788.1,BAC67687.1: 4.546170
BAA34946.1,BAC67687.1: 4.546172
AAD45126.1,BAC67687.1: 4.455803
AAC98464.1,BAC67687.1: 4.569791
AAO00727.1,BAC67687.1: 4.569791
AAN87142.1,BAC67687.1: 4.483778
BAA13163.1,BAC67687.1: 4.546795
AAC09388.1,BAC67687.1: 4.428780
ABY79073.1,BAC67687.1: 4.389045
BAC67687.1,CAH58715.1: 4.646132
BAC67687.1,CAA58003.1: 4.383130
BAC67687.1,CAA58002.1: 4.383130
BAC67687.1,CAA63663.1: 4.412474
AAK59660.1,BAC67687.1: 4.420834
AAA92363.1,BAC67687.1: 4.451460
AAB18367.1,BAC67687.1: 4.467341
BAC67687.1,CAA10231.1: 4.645977
AAD45127.1,BAC67687.1: 4.688262
BAC67687.1,BAJ89557.1: 4.660502
BAC67687.1,CAB39603.1: 4.796922
AAB18368.1,BAC67687.1: 4.729680
AAF80590.1,BAC67687.1: 4.553968
AAF80591.1,BAC67687.1: 4.640728
AAB67443.1,BAC67687.1: 4.293943
AAB65002.1,BAC67687.1: 4.626214
BAC67687.1,CAG83185.1: 4.669061
ANN44251.1,BAC67687.1: 3.022804
ACY02061.1,BAC67687.1: 2.995377
AJW82062.1,BAC67687.1: 3.022107
AEK80424.1,BAC67687.1: 2.995378
BAC67687.1,BAD29947.1: 3.073827
BAB79291.1,BAC67687.1: 3.066140
BAC67687.1,EDY95404.1: 3.103228
BAC67687.1,CAZ98378.1: 3.381682
BAC67687.1,CAZ97711.1: 3.011404
BAC67687.1,CAZ98338.1: 3.098848
BAC67687.1,BAD88713.1: 3.162316
BAC67687.1,BAC99022.1: 3.255095
BAC67687.1,BAE06228.1: 3.217789
ABD80437.1,BAC67687.1: 3.248016
AFR90184.1,BAC67687.1: 3.248016
ADD60418.1,BAC67687.1: 3.127358
AIF29515.1,BAC67687.1: 3.100387
AAF03246.1,BAC67687.1: 3.127124
ADA72015.1,BAC67687.1: 3.154964
AAA91888.1,BAC67687.1: 3.100390
AGU13985.1,BAC67687.1: 3.158450
AAP49346.1,BAC67687.1: 3.042406
BAC67687.1,CAZ97514.1: 2.817612
BAC67687.1,CAZ97778.1: 2.856247
BAC67687.1,CAZ95074.1: 3.189005
BAC67687.1,EDY95423.1: 2.993770
BAC67687.1,CAZ97766.1: 3.413695
BAC67687.1,BACCELL01451: 3.884166
BAC67687.1,CAB61795.1: 3.132165
BAC67687.1,CAZ96750.1: 3.085746
AAP49324.1,BAC67687.1: 3.072860
AAP49324.1,BAC67687.1: 3.072860
AGW43026.1,BAC67687.1: 3.395209
AIT14660.1,BAC67687.1: 3.231376
ALJ45967.1,BAC67687.1: 4.286736
BAC67687.1,CAZ98402.1: 3.232436
BAC67687.1,BAF34350.1: 3.128623
ADY17921.1,BAC67687.1: 3.128627
BAC67687.1,BAF34350.1: 3.128625
AAN39119.2,BAC67687.1: 3.128627
ABL06969.1,BAC67687.1: 3.156195
ABW77762.1,BAC67687.1: 3.241035
ACM50513.1,BAC67687.1: 3.295947
ABO93616.2,BAC67687.1: 3.327879
ACF40223.1,BAC67687.1: 3.327879
BAC67687.1,EIN03590.1: 3.241391
BAC67687.1,BAK48741.1: 3.126438
BAC67687.1,KHE89680.1: 3.061936
BAC67687.1,EAW17385.1: 3.151872
BAC67687.1,EED49498.1: 3.205898
BAC67687.1,EJZ11896.1: 2.692961
ABK72351.1,BAC67687.1: 2.781394
AAS03978.1,BAC67687.1: 3.156109
ACC41342.1,BAC67687.1: 2.966068
BAC67687.1,CAM61923.1: 3.381198
BAC67687.1,CAB09586.1: 3.156789
AAC25554.2,BAC67687.1: 2.063432
AAC96462.1,BAC67687.1: 2.477799
BAC16331.1,BAC67687.1: 2.437968
BAC67687.1,BAX84062.1: 2.585084
ABW02990.1,BAC67687.1: 2.350469
ABQ07185.2,BAC67687.1: 2.226741
BAC67687.1,BAE02683.1: 2.409353
ALJ47757.1,BAC67687.1: 2.672480
ABQ46917.1,BAC67687.1: 1.941997
BAC67687.1,CAA88008.1: 1.941998
AAD35118.1,BAC67687.1: 1.941998
ADN02324.1,BAC67687.1: 2.036912
BAC67687.1,CAA88008.1: 1.941999
ASG89819,BAC67687.1: 2.766956
BAC67687.1,BAQ97614.1: 2.269064
ASY50498,BAC67687.1: 2.190467
BAA97991.1,BAC67687.1: 2.190467
ABN54008.1,BAC67687.1: 1.869369
BAC67687.1,CAA61884.2: 1.869370
BAC67687.1,CAC27412.2: 1.869369
BAC67687.1,BAM29293.1: 1.396069
AFD54461.1,BAC67687.1: 1.267581
ARV79861.1,BAC67687.1: 1.085429
BAC00844,CAZ96583.1: 0.558835
Amuc0724,BAC00844: 0.762468
AJF35005.1,BAC00844: 0.981334
AAC69707.1,BAC00844: 0.791766
AAA60459.1,BAC00844: 0.791766
AFO67889.1,BAC00844: 0.998654
AAC60453.1,BAC00844: 1.026677
AAA22474.1,BAC00844: 0.996459
AAD04036.1,BAC00844: 1.022071
BAC00844,BC03717: 1.448363
BAC00844,BT2824: 1.303245
BAC00844,BC02680: 1.394485
BAC00844,BF4060: 1.424540
BAC00844,BC02679: 1.123685
BAC00844,BF4058: 1.095664
Amuc2108,BAC00844: 1.078370
ACM68926.1,BAC00844: 1.347436
AEE89454.1,BAC00844: 1.221255
AAP74223.1,BAC00844: 1.364966
ACN22491.1,BAC00844: 1.384565
AAZ04385.1,BAC00844: 1.395164
AAW34372.1,BAC00844: 1.422775
AAC47235.1,BAC00844: 1.280229
AIX48711.1,BAC00844: 1.265160
AIX48712.1,BAC00844: 1.165844
BAC00844,BAH84971.1: 1.544479
ACS36221.1,BAC00844: 1.248259
ABU98621.1,BAC00844: 1.274340
ABR28478.1,BAC00844: 1.332500
ADQ45027.1,BAC00844: 1.198477
BAC00844,BAE02684.1: 1.251794
ASY50995,BAC00844: 1.666567
BAB69460.1,BAC00844: 1.994837
ASY51180,BAC00844: 1.994837
BAC00844,BAF62129.1: 1.938920
AAB64093.1,BAC00844: 1.572037
AAK65522.1,BAC00844: 1.568951
ACD93221.1,BAC00844: 1.542748
AAA34726.1,BAC00844: 1.414086
ATD50129,BAC00844: 1.488000
Amuc0875,BAC00844: 1.209179
BAC00844,BAR92731.1: 1.246310
AAF31438.1,BAC00844: 1.377302
BAC00844,BAC06195.1: 1.111800
BAC00844,CAZ95067.1: 1.209103
ABW02992.1,BAC00844: 1.270409
ACO94508.1,BAC00844: 1.295506
ACO94508.1,BAC00844: 1.295506
AFC93434.1,BAC00844: 1.541454
ALM88585.1,BAC00844: 1.878510
AAE53061.1,BAC00844: 1.710057
AAC44371.1,BAC00844: 1.360233
AAC38290.1,BAC00844: 1.300723
BAC00844,BAE54302.1: 1.392995
BAC00844,BAE54302.1: 1.392995
BAC00844,BAC16332.1: 1.342515
AAN77503.1,BAC00844: 1.264569
AAN77505.1,BAC00844: 1.234228
ABJ15796.1,BAC00844: 1.179741
AGS43006.1,BAC00844: 1.621545
BAC00844,CAZ94309.1: 1.649269
BAC00844,CAA50624.1: 1.579336
ADD92366.1,BAC00844: 1.579336
BAC00844,BAJ61957.1: 1.579336
AHN05534.1,BAC00844: 1.579336
AAQ87037.1,BAC00844: 2.359935
AAA16048.1,BAC00844: 2.301391
AAG53947.1,BAC00844: 2.100862
BAC00844,CAA00096.1: 1.973550
AFS68803.1,BAC00844: 2.001935
BAC00844,CAA86922.1: 2.001937
ALE32755.1,BAC00844: 2.093628
AFI57215.1,BAC00844: 2.001939
AAA87323.1,BAC00844: 2.030928
AAO43052.1,BAC00844: 2.001938
AAQ67340.1,BAC00844: 2.001937
ACC77699.1,BAC00844: 2.001937
AEK21297.1,BAC00844: 2.001934
AAB05759.1,BAC00844: 2.030679
ABV44607.1,BAC00844: 2.001936
ABN51452.1,BAC00844: 2.102905
AAO74890.1,BAC00844: 2.102905
AGK07610.1,BAC00844: 2.059983
BAC00844,CBL16782.1: 2.290027
BAC00844,Q53317: 2.283715
BAC00844,EGC02853.1: 2.234651
ADD61790.1,BAC00844: 2.249763
BAC00844,CAB07443.1: 2.195578
AAX16366.1,BAC00844: 2.372688
AAD04192.1,BAC00844: 2.168784
BAC00844,P37073: 2.171367
BAC00844,CAA78135.1: 2.258619
BAC00844,BAC24104.1: 3.138111
BAC00844,CAA39426.1: 2.002385
BAC00844,CAA40379.1: 2.002386
ABY41241.1,BAC00844: 2.002385
AAN85732.1,BAC00844: 2.002386
ABD94065.1,BAC00844: 2.029974
AIU68830.1,BAC00844: 2.002387
ABZ80848.1,BAC00844: 2.059179
AFX61538.1,BAC00844: 2.087916
BAC00844,CAA40547.1: 2.115732
AAA24896.1,BAC00844: 2.376129
ACY24738.1,BAC00844: 2.468966
ACY24738.1,BAC00844: 2.468966
BAC00844,CAA67525.1: 2.674209
BAC00844,CAG81957.1: 2.656867
BAC00844,KMK55593.1: 2.826117
AAN87849.1,BAC00844: 2.826117
AHW70865,BAC00844: 2.676602
BAC00844,CCQ42308: 2.644713
BAC00844,XP_002273975.1: 3.489426
BAC00844,XP_002301319.1: 3.626429
BAC00844,CAA48325.1: 3.581722
BAC00844,CAA48324.1: 3.581720
AAD31572.1,BAC00844: 3.728976
AAL07012.1,BAC00844: 3.723833
ACS13756.1,BAC00844: 3.619265
AAK30204.1,BAC00844: 3.339828
AAB18366.1,BAC00844: 3.412460
AAD21783.1,BAC00844: 3.421879
AAT84462.1,BAC00844: 3.494219
AAO92743.1,BAC00844: 3.523736
ABL75361.1,BAC00844: 3.683665
BAA03925.1,BAC00844: 3.590154
BAB17788.1,BAC00844: 3.591722
BAA34946.1,BAC00844: 3.591723
AAD45126.1,BAC00844: 3.501355
AAC98464.1,BAC00844: 3.615342
AAO00727.1,BAC00844: 3.615342
AAN87142.1,BAC00844: 3.529329
BAA13163.1,BAC00844: 3.592347
AAC09388.1,BAC00844: 3.474331
ABY79073.1,BAC00844: 3.434596
BAC00844,CAH58715.1: 3.691684
BAC00844,CAA58003.1: 3.428681
BAC00844,CAA58002.1: 3.428681
BAC00844,CAA63663.1: 3.458025
AAK59660.1,BAC00844: 3.466385
AAA92363.1,BAC00844: 3.497011
AAB18367.1,BAC00844: 3.512892
BAC00844,CAA10231.1: 3.691529
AAD45127.1,BAC00844: 3.733813
BAC00844,BAJ89557.1: 3.706053
BAC00844,CAB39603.1: 3.842473
AAB18368.1,BAC00844: 3.775231
AAF80590.1,BAC00844: 3.599519
AAF80591.1,BAC00844: 3.686280
AAB67443.1,BAC00844: 3.339494
AAB65002.1,BAC00844: 3.671765
BAC00844,CAG83185.1: 3.714612
ANN44251.1,BAC00844: 2.068355
ACY02061.1,BAC00844: 2.040928
AJW82062.1,BAC00844: 2.067658
AEK80424.1,BAC00844: 2.040929
BAC00844,BAD29947.1: 2.119378
BAB79291.1,BAC00844: 2.111691
BAC00844,EDY95404.1: 2.148779
BAC00844,CAZ98378.1: 2.427233
BAC00844,CAZ97711.1: 2.056955
BAC00844,CAZ98338.1: 2.144398
BAC00844,BAD88713.1: 2.207867
BAC00844,BAC99022.1: 2.300646
BAC00844,BAE06228.1: 2.263340
ABD80437.1,BAC00844: 2.293567
AFR90184.1,BAC00844: 2.293567
ADD60418.1,BAC00844: 2.172909
AIF29515.1,BAC00844: 2.145938
AAF03246.1,BAC00844: 2.172675
ADA72015.1,BAC00844: 2.200515
AAA91888.1,BAC00844: 2.145941
AGU13985.1,BAC00844: 2.204001
AAP49346.1,BAC00844: 2.087957
BAC00844,CAZ97514.1: 1.863163
BAC00844,CAZ97778.1: 1.901798
BAC00844,CAZ95074.1: 2.234556
BAC00844,EDY95423.1: 2.039321
BAC00844,CAZ97766.1: 2.459246
BAC00844,BACCELL01451: 2.929717
BAC00844,CAB61795.1: 2.177716
BAC00844,CAZ96750.1: 2.131297
AAP49324.1,BAC00844: 2.118412
AAP49324.1,BAC00844: 2.118412
AGW43026.1,BAC00844: 2.440760
AIT14660.1,BAC00844: 2.276927
ALJ45967.1,BAC00844: 3.332288
BAC00844,CAZ98402.1: 2.277987
BAC00844,BAF34350.1: 2.174175
ADY17921.1,BAC00844: 2.174177
BAC00844,BAF34350.1: 2.174176
AAN39119.2,BAC00844: 2.174178
ABL06969.1,BAC00844: 2.201746
ABW77762.1,BAC00844: 2.286586
ACM50513.1,BAC00844: 2.341498
ABO93616.2,BAC00844: 2.373430
ACF40223.1,BAC00844: 2.373430
BAC00844,EIN03590.1: 2.286942
BAC00844,BAK48741.1: 2.171989
BAC00844,KHE89680.1: 2.107487
BAC00844,EAW17385.1: 2.197423
BAC00844,EED49498.1: 2.251449
BAC00844,EJZ11896.1: 1.738512
ABK72351.1,BAC00844: 1.826945
AAS03978.1,BAC00844: 2.201659
ACC41342.1,BAC00844: 2.011619
BAC00844,CAM61923.1: 2.426750
BAC00844,CAB09586.1: 2.202340
AAC25554.2,BAC00844: 1.108983
AAC96462.1,BAC00844: 1.523350
BAC00844,BAC16331.1: 1.483519
BAC00844,BAX84062.1: 1.630635
ABW02990.1,BAC00844: 1.396020
ABQ07185.2,BAC00844: 1.272292
BAC00844,BAE02683.1: 1.454903
ALJ47757.1,BAC00844: 1.718031
ABQ46917.1,BAC00844: 0.987548
BAC00844,CAA88008.1: 0.987549
AAD35118.1,BAC00844: 0.987549
ADN02324.1,BAC00844: 1.082463
BAC00844,CAA88008.1: 0.987550
ASG89819,BAC00844: 1.812507
BAC00844,BAQ97614.1: 1.314615
ASY50498,BAC00844: 1.236018
BAA97991.1,BAC00844: 1.236018
ABN54008.1,BAC00844: 0.914920
BAC00844,CAA61884.2: 0.914921
BAC00844,CAC27412.2: 0.914921
BAC00844,BAM29293.1: 2.411276
AFD54461.1,BAC00844: 2.282787
ARV79861.1,BAC00844: 2.100636
Amuc0724,CAZ96583.1: 0.397183
AJF35005.1,CAZ96583.1: 0.616049
AAC69707.1,CAZ96583.1: 0.426481
AAA60459.1,CAZ96583.1: 0.426481
AFO67889.1,CAZ96583.1: 0.633369
AAC60453.1,CAZ96583.1: 0.661392
AAA22474.1,CAZ96583.1: 0.631174
AAD04036.1,CAZ96583.1: 0.656786
BC03717,CAZ96583.1: 1.083078
BT2824,CAZ96583.1: 0.937960
BC02680,CAZ96583.1: 1.029199
BF4060,CAZ96583.1: 1.059255
BC02679,CAZ96583.1: 0.758400
BF4058,CAZ96583.1: 0.730379
Amuc2108,CAZ96583.1: 0.713085
ACM68926.1,CAZ96583.1: 0.982151
AEE89454.1,CAZ96583.1: 0.855969
AAP74223.1,CAZ96583.1: 0.999681
ACN22491.1,CAZ96583.1: 1.019280
AAZ04385.1,CAZ96583.1: 1.029879
AAW34372.1,CAZ96583.1: 1.057490
AAC47235.1,CAZ96583.1: 0.914944
AIX48711.1,CAZ96583.1: 0.899875
AIX48712.1,CAZ96583.1: 0.800558
BAH84971.1,CAZ96583.1: 1.179193
ACS36221.1,CAZ96583.1: 0.882974
ABU98621.1,CAZ96583.1: 0.909055
ABR28478.1,CAZ96583.1: 0.967215
ADQ45027.1,CAZ96583.1: 0.833191
BAE02684.1,CAZ96583.1: 0.886509
ASY50995,CAZ96583.1: 1.301282
BAB69460.1,CAZ96583.1: 1.629552
ASY51180,CAZ96583.1: 1.629552
BAF62129.1,CAZ96583.1: 1.573635
AAB64093.1,CAZ96583.1: 1.206752
AAK65522.1,CAZ96583.1: 1.203666
ACD93221.1,CAZ96583.1: 1.177463
AAA34726.1,CAZ96583.1: 1.048801
ATD50129,CAZ96583.1: 1.122715
Amuc0875,CAZ96583.1: 0.843894
BAR92731.1,CAZ96583.1: 0.881025
AAF31438.1,CAZ96583.1: 1.012017
BAC06195.1,CAZ96583.1: 0.746515
CAZ95067.1,CAZ96583.1: 0.843818
ABW02992.1,CAZ96583.1: 0.905123
ACO94508.1,CAZ96583.1: 0.930220
ACO94508.1,CAZ96583.1: 0.930220
AFC93434.1,CAZ96583.1: 1.176169
ALM88585.1,CAZ96583.1: 1.513225
AAE53061.1,CAZ96583.1: 1.344772
AAC44371.1,CAZ96583.1: 0.994948
AAC38290.1,CAZ96583.1: 0.935438
BAE54302.1,CAZ96583.1: 1.027710
BAE54302.1,CAZ96583.1: 1.027710
BAC16332.1,CAZ96583.1: 0.977230
AAN77503.1,CAZ96583.1: 0.899283
AAN77505.1,CAZ96583.1: 0.868943
ABJ15796.1,CAZ96583.1: 0.814456
AGS43006.1,CAZ96583.1: 1.256260
CAZ94309.1,CAZ96583.1: 1.283984
CAA50624.1,CAZ96583.1: 1.214051
ADD92366.1,CAZ96583.1: 1.214051
BAJ61957.1,CAZ96583.1: 1.214051
AHN05534.1,CAZ96583.1: 1.214051
AAQ87037.1,CAZ96583.1: 1.994650
AAA16048.1,CAZ96583.1: 1.936106
AAG53947.1,CAZ96583.1: 1.735577
CAA00096.1,CAZ96583.1: 1.608265
AFS68803.1,CAZ96583.1: 1.636650
CAA86922.1,CAZ96583.1: 1.636652
ALE32755.1,CAZ96583.1: 1.728343
AFI57215.1,CAZ96583.1: 1.636654
AAA87323.1,CAZ96583.1: 1.665643
AAO43052.1,CAZ96583.1: 1.636653
AAQ67340.1,CAZ96583.1: 1.636652
ACC77699.1,CAZ96583.1: 1.636652
AEK21297.1,CAZ96583.1: 1.636649
AAB05759.1,CAZ96583.1: 1.665394
ABV44607.1,CAZ96583.1: 1.636651
ABN51452.1,CAZ96583.1: 1.737620
AAO74890.1,CAZ96583.1: 1.737620
AGK07610.1,CAZ96583.1: 1.694698
CAZ96583.1,CBL16782.1: 1.924742
CAZ96583.1,Q53317: 1.918430
CAZ96583.1,EGC02853.1: 1.869366
ADD61790.1,CAZ96583.1: 1.884478
CAB07443.1,CAZ96583.1: 1.830293
AAX16366.1,CAZ96583.1: 2.007403
AAD04192.1,CAZ96583.1: 1.803499
CAZ96583.1,P37073: 1.806082
CAA78135.1,CAZ96583.1: 1.893334
BAC24104.1,CAZ96583.1: 2.772825
CAA39426.1,CAZ96583.1: 1.637100
CAA40379.1,CAZ96583.1: 1.637101
ABY41241.1,CAZ96583.1: 1.637100
AAN85732.1,CAZ96583.1: 1.637101
ABD94065.1,CAZ96583.1: 1.664689
AIU68830.1,CAZ96583.1: 1.637102
ABZ80848.1,CAZ96583.1: 1.693894
AFX61538.1,CAZ96583.1: 1.722631
CAA40547.1,CAZ96583.1: 1.750448
AAA24896.1,CAZ96583.1: 2.010844
ACY24738.1,CAZ96583.1: 2.103681
ACY24738.1,CAZ96583.1: 2.103681
CAA67525.1,CAZ96583.1: 2.308924
CAG81957.1,CAZ96583.1: 2.291582
CAZ96583.1,KMK55593.1: 2.460832
AAN87849.1,CAZ96583.1: 2.460832
AHW70865,CAZ96583.1: 2.311317
CAZ96583.1,CCQ42308: 2.279428
CAZ96583.1,XP_002273975.1: 3.124141
CAZ96583.1,XP_002301319.1: 3.261143
CAA48325.1,CAZ96583.1: 3.216437
CAA48324.1,CAZ96583.1: 3.216435
AAD31572.1,CAZ96583.1: 3.363691
AAL07012.1,CAZ96583.1: 3.358548
ACS13756.1,CAZ96583.1: 3.253980
AAK30204.1,CAZ96583.1: 2.974543
AAB18366.1,CAZ96583.1: 3.047175
AAD21783.1,CAZ96583.1: 3.056594
AAT84462.1,CAZ96583.1: 3.128934
AAO92743.1,CAZ96583.1: 3.158451
ABL75361.1,CAZ96583.1: 3.318380
BAA03925.1,CAZ96583.1: 3.224869
BAB17788.1,CAZ96583.1: 3.226436
BAA34946.1,CAZ96583.1: 3.226438
AAD45126.1,CAZ96583.1: 3.136070
AAC98464.1,CAZ96583.1: 3.250057
AAO00727.1,CAZ96583.1: 3.250057
AAN87142.1,CAZ96583.1: 3.164044
BAA13163.1,CAZ96583.1: 3.227062
AAC09388.1,CAZ96583.1: 3.109046
ABY79073.1,CAZ96583.1: 3.069311
CAH58715.1,CAZ96583.1: 3.326399
CAA58003.1,CAZ96583.1: 3.063396
CAA58002.1,CAZ96583.1: 3.063396
CAA63663.1,CAZ96583.1: 3.092740
AAK59660.1,CAZ96583.1: 3.101100
AAA92363.1,CAZ96583.1: 3.131726
AAB18367.1,CAZ96583.1: 3.147607
CAA10231.1,CAZ96583.1: 3.326243
AAD45127.1,CAZ96583.1: 3.368528
BAJ89557.1,CAZ96583.1: 3.340768
CAB39603.1,CAZ96583.1: 3.477187
AAB18368.1,CAZ96583.1: 3.409946
AAF80590.1,CAZ96583.1: 3.234234
AAF80591.1,CAZ96583.1: 3.320995
AAB67443.1,CAZ96583.1: 2.974209
AAB65002.1,CAZ96583.1: 3.306480
CAG83185.1,CAZ96583.1: 3.349327
ANN44251.1,CAZ96583.1: 1.703069
ACY02061.1,CAZ96583.1: 1.675643
AJW82062.1,CAZ96583.1: 1.702373
AEK80424.1,CAZ96583.1: 1.675644
BAD29947.1,CAZ96583.1: 1.754093
BAB79291.1,CAZ96583.1: 1.746406
CAZ96583.1,EDY95404.1: 1.783494
CAZ96583.1,CAZ98378.1: 2.061948
CAZ96583.1,CAZ97711.1: 1.691669
CAZ96583.1,CAZ98338.1: 1.779114
BAD88713.1,CAZ96583.1: 1.842582
BAC99022.1,CAZ96583.1: 1.935361
BAE06228.1,CAZ96583.1: 1.898055
ABD80437.1,CAZ96583.1: 1.928282
AFR90184.1,CAZ96583.1: 1.928282
ADD60418.1,CAZ96583.1: 1.807624
AIF29515.1,CAZ96583.1: 1.780653
AAF03246.1,CAZ96583.1: 1.807390
ADA72015.1,CAZ96583.1: 1.835230
AAA91888.1,CAZ96583.1: 1.780656
AGU13985.1,CAZ96583.1: 1.838716
AAP49346.1,CAZ96583.1: 1.722672
CAZ96583.1,CAZ97514.1: 1.497878
CAZ96583.1,CAZ97778.1: 1.536513
CAZ95074.1,CAZ96583.1: 1.869271
CAZ96583.1,EDY95423.1: 1.674036
CAZ96583.1,CAZ97766.1: 2.093961
BACCELL01451,CAZ96583.1: 2.564431
CAB61795.1,CAZ96583.1: 1.812431
CAZ96583.1,CAZ96750.1: 1.766012
AAP49324.1,CAZ96583.1: 1.753127
AAP49324.1,CAZ96583.1: 1.753127
AGW43026.1,CAZ96583.1: 2.075475
AIT14660.1,CAZ96583.1: 1.911642
ALJ45967.1,CAZ96583.1: 2.967002
CAZ96583.1,CAZ98402.1: 1.912702
BAF34350.1,CAZ96583.1: 1.808890
ADY17921.1,CAZ96583.1: 1.808892
BAF34350.1,CAZ96583.1: 1.808891
AAN39119.2,CAZ96583.1: 1.808893
ABL06969.1,CAZ96583.1: 1.836461
ABW77762.1,CAZ96583.1: 1.921301
ACM50513.1,CAZ96583.1: 1.976213
ABO93616.2,CAZ96583.1: 2.008145
ACF40223.1,CAZ96583.1: 2.008145
CAZ96583.1,EIN03590.1: 1.921657
BAK48741.1,CAZ96583.1: 1.806704
CAZ96583.1,KHE89680.1: 1.742202
CAZ96583.1,EAW17385.1: 1.832138
CAZ96583.1,EED49498.1: 1.886164
CAZ96583.1,EJZ11896.1: 1.373227
ABK72351.1,CAZ96583.1: 1.461660
AAS03978.1,CAZ96583.1: 1.836375
ACC41342.1,CAZ96583.1: 1.646334
CAM61923.1,CAZ96583.1: 2.061465
CAB09586.1,CAZ96583.1: 1.837055
AAC25554.2,CAZ96583.1: 0.743698
AAC96462.1,CAZ96583.1: 1.158065
BAC16331.1,CAZ96583.1: 1.118234
BAX84062.1,CAZ96583.1: 1.265350
ABW02990.1,CAZ96583.1: 1.030735
ABQ07185.2,CAZ96583.1: 0.907007
BAE02683.1,CAZ96583.1: 1.089618
ALJ47757.1,CAZ96583.1: 1.352746
ABQ46917.1,CAZ96583.1: 0.622263
CAA88008.1,CAZ96583.1: 0.622264
AAD35118.1,CAZ96583.1: 0.622264
ADN02324.1,CAZ96583.1: 0.717178
CAA88008.1,CAZ96583.1: 0.622265
ASG89819,CAZ96583.1: 1.447222
BAQ97614.1,CAZ96583.1: 0.949330
ASY50498,CAZ96583.1: 0.870733
BAA97991.1,CAZ96583.1: 0.870733
ABN54008.1,CAZ96583.1: 0.549635
CAA61884.2,CAZ96583.1: 0.549636
CAC27412.2,CAZ96583.1: 0.549635
BAM29293.1,CAZ96583.1: 2.165555
AFD54461.1,CAZ96583.1: 2.037066
ARV79861.1,CAZ96583.1: 1.854914
AJF35005.1,Amuc0724: 0.586368
AAC69707.1,Amuc0724: 0.396801
AAA60459.1,Amuc0724: 0.396801
AFO67889.1,Amuc0724: 0.603689
AAC60453.1,Amuc0724: 0.631711
AAA22474.1,Amuc0724: 0.601494
AAD04036.1,Amuc0724: 0.627105
Amuc0724,BC03717: 1.053398
Amuc0724,BT2824: 0.908280
Amuc0724,BC02680: 0.999519
Amuc0724,BF4060: 1.029575
Amuc0724,BC02679: 0.728719
Amuc0724,BF4058: 0.700699
Amuc0724,Amuc2108: 0.683405
ACM68926.1,Amuc0724: 0.952471
AEE89454.1,Amuc0724: 0.826289
AAP74223.1,Amuc0724: 0.970001
ACN22491.1,Amuc0724: 0.989600
AAZ04385.1,Amuc0724: 1.000198
AAW34372.1,Amuc0724: 1.027810
AAC47235.1,Amuc0724: 0.885264
AIX48711.1,Amuc0724: 0.870195
AIX48712.1,Amuc0724: 0.770878
Amuc0724,BAH84971.1: 1.149513
ACS36221.1,Amuc0724: 0.853293
ABU98621.1,Amuc0724: 0.879374
ABR28478.1,Amuc0724: 0.937534
ADQ45027.1,Amuc0724: 0.803511
Amuc0724,BAE02684.1: 0.856829
ASY50995,Amuc0724: 1.271601
Amuc0724,BAB69460.1: 1.599871
ASY51180,Amuc0724: 1.599871
Amuc0724,BAF62129.1: 1.543954
AAB64093.1,Amuc0724: 1.177071
AAK65522.1,Amuc0724: 1.173986
ACD93221.1,Amuc0724: 1.147783
AAA34726.1,Amuc0724: 1.019121
ATD50129,Amuc0724: 1.093035
Amuc0724,Amuc0875: 0.814213
Amuc0724,BAR92731.1: 0.851345
AAF31438.1,Amuc0724: 0.982336
Amuc0724,BAC06195.1: 0.716835
Amuc0724,CAZ95067.1: 0.814137
ABW02992.1,Amuc0724: 0.875443
ACO94508.1,Amuc0724: 0.900540
ACO94508.1,Amuc0724: 0.900540
AFC93434.1,Amuc0724: 1.146489
ALM88585.1,Amuc0724: 1.483545
AAE53061.1,Amuc0724: 1.315092
AAC44371.1,Amuc0724: 0.965268
AAC38290.1,Amuc0724: 0.905758
Amuc0724,BAE54302.1: 0.998030
Amuc0724,BAE54302.1: 0.998030
Amuc0724,BAC16332.1: 0.947550
AAN77503.1,Amuc0724: 0.869603
AAN77505.1,Amuc0724: 0.839263
ABJ15796.1,Amuc0724: 0.784776
AGS43006.1,Amuc0724: 1.226579
Amuc0724,CAZ94309.1: 1.254303
Amuc0724,CAA50624.1: 1.184370
ADD92366.1,Amuc0724: 1.184370
Amuc0724,BAJ61957.1: 1.184370
AHN05534.1,Amuc0724: 1.184370
AAQ87037.1,Amuc0724: 1.964970
AAA16048.1,Amuc0724: 1.906426
AAG53947.1,Amuc0724: 1.705897
Amuc0724,CAA00096.1: 1.578584
AFS68803.1,Amuc0724: 1.606970
Amuc0724,CAA86922.1: 1.606971
ALE32755.1,Amuc0724: 1.698662
AFI57215.1,Amuc0724: 1.606973
AAA87323.1,Amuc0724: 1.635963
AAO43052.1,Amuc0724: 1.606973
AAQ67340.1,Amuc0724: 1.606972
ACC77699.1,Amuc0724: 1.606972
AEK21297.1,Amuc0724: 1.606969
AAB05759.1,Amuc0724: 1.635714
ABV44607.1,Amuc0724: 1.606971
ABN51452.1,Amuc0724: 1.707939
AAO74890.1,Amuc0724: 1.707939
AGK07610.1,Amuc0724: 1.665018
Amuc0724,CBL16782.1: 1.895062
Amuc0724,Q53317: 1.888749
Amuc0724,EGC02853.1: 1.839685
ADD61790.1,Amuc0724: 1.854797
Amuc0724,CAB07443.1: 1.800613
AAX16366.1,Amuc0724: 1.977723
AAD04192.1,Amuc0724: 1.773818
Amuc0724,P37073: 1.776402
Amuc0724,CAA78135.1: 1.863654
Amuc0724,BAC24104.1: 2.743145
Amuc0724,CAA39426.1: 1.607420
Amuc0724,CAA40379.1: 1.607421
ABY41241.1,Amuc0724: 1.607419
AAN85732.1,Amuc0724: 1.607420
ABD94065.1,Amuc0724: 1.635008
AIU68830.1,Amuc0724: 1.607421
ABZ80848.1,Amuc0724: 1.664213
AFX61538.1,Amuc0724: 1.692951
Amuc0724,CAA40547.1: 1.720767
AAA24896.1,Amuc0724: 1.981164
ACY24738.1,Amuc0724: 2.074000
ACY24738.1,Amuc0724: 2.074000
Amuc0724,CAA67525.1: 2.279244
Amuc0724,CAG81957.1: 2.261901
Amuc0724,KMK55593.1: 2.431151
AAN87849.1,Amuc0724: 2.431151
AHW70865,Amuc0724: 2.281636
Amuc0724,CCQ42308: 2.249747
Amuc0724,XP_002273975.1: 3.094461
Amuc0724,XP_002301319.1: 3.231463
Amuc0724,CAA48325.1: 3.186756
Amuc0724,CAA48324.1: 3.186755
AAD31572.1,Amuc0724: 3.334011
AAL07012.1,Amuc0724: 3.328868
ACS13756.1,Amuc0724: 3.224299
AAK30204.1,Amuc0724: 2.944863
AAB18366.1,Amuc0724: 3.017494
AAD21783.1,Amuc0724: 3.026914
AAT84462.1,Amuc0724: 3.099253
AAO92743.1,Amuc0724: 3.128771
ABL75361.1,Amuc0724: 3.288700
Amuc0724,BAA03925.1: 3.195188
Amuc0724,BAB17788.1: 3.196756
Amuc0724,BAA34946.1: 3.196757
AAD45126.1,Amuc0724: 3.106389
AAC98464.1,Amuc0724: 3.220377
AAO00727.1,Amuc0724: 3.220377
AAN87142.1,Amuc0724: 3.134364
Amuc0724,BAA13163.1: 3.197381
AAC09388.1,Amuc0724: 3.079365
ABY79073.1,Amuc0724: 3.039631
Amuc0724,CAH58715.1: 3.296718
Amuc0724,CAA58003.1: 3.033715
Amuc0724,CAA58002.1: 3.033715
Amuc0724,CAA63663.1: 3.063060
AAK59660.1,Amuc0724: 3.071420
AAA92363.1,Amuc0724: 3.102046
AAB18367.1,Amuc0724: 3.117927
Amuc0724,CAA10231.1: 3.296563
AAD45127.1,Amuc0724: 3.338848
Amuc0724,BAJ89557.1: 3.311088
Amuc0724,CAB39603.1: 3.447507
AAB18368.1,Amuc0724: 3.380266
AAF80590.1,Amuc0724: 3.204554
AAF80591.1,Amuc0724: 3.291314
AAB67443.1,Amuc0724: 2.944529
AAB65002.1,Amuc0724: 3.276799
Amuc0724,CAG83185.1: 3.319647
ANN44251.1,Amuc0724: 1.673389
ACY02061.1,Amuc0724: 1.645963
AJW82062.1,Amuc0724: 1.672693
AEK80424.1,Amuc0724: 1.645963
Amuc0724,BAD29947.1: 1.724412
Amuc0724,BAB79291.1: 1.716725
Amuc0724,EDY95404.1: 1.753814
Amuc0724,CAZ98378.1: 2.032267
Amuc0724,CAZ97711.1: 1.661989
Amuc0724,CAZ98338.1: 1.749433
Amuc0724,BAD88713.1: 1.812902
Amuc0724,BAC99022.1: 1.905681
Amuc0724,BAE06228.1: 1.868375
ABD80437.1,Amuc0724: 1.898602
AFR90184.1,Amuc0724: 1.898602
ADD60418.1,Amuc0724: 1.777944
AIF29515.1,Amuc0724: 1.750973
AAF03246.1,Amuc0724: 1.777710
ADA72015.1,Amuc0724: 1.805550
AAA91888.1,Amuc0724: 1.750976
AGU13985.1,Amuc0724: 1.809035
AAP49346.1,Amuc0724: 1.692991
Amuc0724,CAZ97514.1: 1.468198
Amuc0724,CAZ97778.1: 1.506833
Amuc0724,CAZ95074.1: 1.839590
Amuc0724,EDY95423.1: 1.644355
Amuc0724,CAZ97766.1: 2.064281
Amuc0724,BACCELL01451: 2.534751
Amuc0724,CAB61795.1: 1.782751
Amuc0724,CAZ96750.1: 1.736331
AAP49324.1,Amuc0724: 1.723446
AAP49324.1,Amuc0724: 1.723446
AGW43026.1,Amuc0724: 2.045794
AIT14660.1,Amuc0724: 1.881962
ALJ45967.1,Amuc0724: 2.937322
Amuc0724,CAZ98402.1: 1.883021
Amuc0724,BAF34350.1: 1.779209
ADY17921.1,Amuc0724: 1.779212
Amuc0724,BAF34350.1: 1.779211
AAN39119.2,Amuc0724: 1.779212
ABL06969.1,Amuc0724: 1.806781
ABW77762.1,Amuc0724: 1.891621
ACM50513.1,Amuc0724: 1.946532
ABO93616.2,Amuc0724: 1.978465
ACF40223.1,Amuc0724: 1.978465
Amuc0724,EIN03590.1: 1.891977
Amuc0724,BAK48741.1: 1.777023
Amuc0724,KHE89680.1: 1.712521
Amuc0724,EAW17385.1: 1.802458
Amuc0724,EED49498.1: 1.856484
Amuc0724,EJZ11896.1: 1.343547
ABK72351.1,Amuc0724: 1.431980
AAS03978.1,Amuc0724: 1.806694
ACC41342.1,Amuc0724: 1.616654
Amuc0724,CAM61923.1: 2.031784
Amuc0724,CAB09586.1: 1.807374
AAC25554.2,Amuc0724: 0.714017
AAC96462.1,Amuc0724: 1.128385
Amuc0724,BAC16331.1: 1.088554
Amuc0724,BAX84062.1: 1.235669
ABW02990.1,Amuc0724: 1.001054
ABQ07185.2,Amuc0724: 0.877326
Amuc0724,BAE02683.1: 1.059938
ALJ47757.1,Amuc0724: 1.323066
ABQ46917.1,Amuc0724: 0.592582
Amuc0724,CAA88008.1: 0.592583
AAD35118.1,Amuc0724: 0.592583
ADN02324.1,Amuc0724: 0.687497
Amuc0724,CAA88008.1: 0.592585
ASG89819,Amuc0724: 1.417542
Amuc0724,BAQ97614.1: 0.919650
ASY50498,Amuc0724: 0.841053
Amuc0724,BAA97991.1: 0.841053
ABN54008.1,Amuc0724: 0.519954
Amuc0724,CAA61884.2: 0.519955
Amuc0724,CAC27412.2: 0.519955
Amuc0724,BAM29293.1: 2.369187
AFD54461.1,Amuc0724: 2.240699
ARV79861.1,Amuc0724: 2.058547
AAC69707.1,AJF35005.1: 0.552504
AAA60459.1,AJF35005.1: 0.552504
AFO67889.1,AJF35005.1: 0.759392
AAC60453.1,AJF35005.1: 0.787415
AAA22474.1,AJF35005.1: 0.757197
AAD04036.1,AJF35005.1: 0.782809
AJF35005.1,BC03717: 1.209102
AJF35005.1,BT2824: 1.063983
AJF35005.1,BC02680: 1.155223
AJF35005.1,BF4060: 1.185279
AJF35005.1,BC02679: 0.884423
AJF35005.1,BF4058: 0.856402
AJF35005.1,Amuc2108: 0.839108
ACM68926.1,AJF35005.1: 1.108174
AEE89454.1,AJF35005.1: 0.981993
AAP74223.1,AJF35005.1: 1.125704
ACN22491.1,AJF35005.1: 1.145303
AAZ04385.1,AJF35005.1: 1.155902
AAW34372.1,AJF35005.1: 1.183513
AAC47235.1,AJF35005.1: 1.040968
AIX48711.1,AJF35005.1: 1.025898
AIX48712.1,AJF35005.1: 0.926582
AJF35005.1,BAH84971.1: 1.305217
ACS36221.1,AJF35005.1: 1.008997
ABU98621.1,AJF35005.1: 1.035078
ABR28478.1,AJF35005.1: 1.093238
ADQ45027.1,AJF35005.1: 0.959215
AJF35005.1,BAE02684.1: 1.012532
AJF35005.1,ASY50995: 1.427305
AJF35005.1,BAB69460.1: 1.755575
AJF35005.1,ASY51180: 1.755575
AJF35005.1,BAF62129.1: 1.699658
AAB64093.1,AJF35005.1: 1.332775
AAK65522.1,AJF35005.1: 1.329689
ACD93221.1,AJF35005.1: 1.303486
AAA34726.1,AJF35005.1: 1.174825
AJF35005.1,ATD50129: 1.248738
AJF35005.1,Amuc0875: 0.969917
AJF35005.1,BAR92731.1: 1.007048
AAF31438.1,AJF35005.1: 1.138040
AJF35005.1,BAC06195.1: 0.872538
AJF35005.1,CAZ95067.1: 0.969841
ABW02992.1,AJF35005.1: 1.031147
ACO94508.1,AJF35005.1: 1.056244
ACO94508.1,AJF35005.1: 1.056244
AFC93434.1,AJF35005.1: 1.302192
AJF35005.1,ALM88585.1: 1.639248
AAE53061.1,AJF35005.1: 1.470795
AAC44371.1,AJF35005.1: 1.120972
AAC38290.1,AJF35005.1: 1.061461
AJF35005.1,BAE54302.1: 1.153733
AJF35005.1,BAE54302.1: 1.153733
AJF35005.1,BAC16332.1: 1.103253
AAN77503.1,AJF35005.1: 1.025307
AAN77505.1,AJF35005.1: 0.994967
ABJ15796.1,AJF35005.1: 0.940480
AGS43006.1,AJF35005.1: 1.382283
AJF35005.1,CAZ94309.1: 1.410007
AJF35005.1,CAA50624.1: 1.340074
ADD92366.1,AJF35005.1: 1.340074
AJF35005.1,BAJ61957.1: 1.340074
AHN05534.1,AJF35005.1: 1.340074
AAQ87037.1,AJF35005.1: 2.120673
AAA16048.1,AJF35005.1: 2.062130
AAG53947.1,AJF35005.1: 1.861600
AJF35005.1,CAA00096.1: 1.734288
AFS68803.1,AJF35005.1: 1.762673
AJF35005.1,CAA86922.1: 1.762675
AJF35005.1,ALE32755.1: 1.854366
AFI57215.1,AJF35005.1: 1.762677
AAA87323.1,AJF35005.1: 1.791667
AAO43052.1,AJF35005.1: 1.762677
AAQ67340.1,AJF35005.1: 1.762676
ACC77699.1,AJF35005.1: 1.762676
AEK21297.1,AJF35005.1: 1.762673
AAB05759.1,AJF35005.1: 1.791417
ABV44607.1,AJF35005.1: 1.762675
ABN51452.1,AJF35005.1: 1.863643
AAO74890.1,AJF35005.1: 1.863643
AGK07610.1,AJF35005.1: 1.820722
AJF35005.1,CBL16782.1: 2.050766
AJF35005.1,Q53317: 2.044453
AJF35005.1,EGC02853.1: 1.995389
ADD61790.1,AJF35005.1: 2.010501
AJF35005.1,CAB07443.1: 1.956316
AAX16366.1,AJF35005.1: 2.133426
AAD04192.1,AJF35005.1: 1.929522
AJF35005.1,P37073: 1.932106
AJF35005.1,CAA78135.1: 2.019357
AJF35005.1,BAC24104.1: 2.898849
AJF35005.1,CAA39426.1: 1.763123
AJF35005.1,CAA40379.1: 1.763124
ABY41241.1,AJF35005.1: 1.763123
AAN85732.1,AJF35005.1: 1.763124
ABD94065.1,AJF35005.1: 1.790712
AIU68830.1,AJF35005.1: 1.763125
ABZ80848.1,AJF35005.1: 1.819917
AFX61538.1,AJF35005.1: 1.848655
AJF35005.1,CAA40547.1: 1.876471
AAA24896.1,AJF35005.1: 2.136867
ACY24738.1,AJF35005.1: 2.229704
ACY24738.1,AJF35005.1: 2.229704
AJF35005.1,CAA67525.1: 2.434948
AJF35005.1,CAG81957.1: 2.417605
AJF35005.1,KMK55593.1: 2.586855
AAN87849.1,AJF35005.1: 2.586855
AHW70865,AJF35005.1: 2.437340
AJF35005.1,CCQ42308: 2.405451
AJF35005.1,XP_002273975.1: 3.250165
AJF35005.1,XP_002301319.1: 3.387167
AJF35005.1,CAA48325.1: 3.342460
AJF35005.1,CAA48324.1: 3.342458
AAD31572.1,AJF35005.1: 3.489715
AAL07012.1,AJF35005.1: 3.484572
ACS13756.1,AJF35005.1: 3.380003
AAK30204.1,AJF35005.1: 3.100567
AAB18366.1,AJF35005.1: 3.173198
AAD21783.1,AJF35005.1: 3.182617
AAT84462.1,AJF35005.1: 3.254957
AAO92743.1,AJF35005.1: 3.284474
ABL75361.1,AJF35005.1: 3.444403
AJF35005.1,BAA03925.1: 3.350892
AJF35005.1,BAB17788.1: 3.352460
AJF35005.1,BAA34946.1: 3.352461
AAD45126.1,AJF35005.1: 3.262093
AAC98464.1,AJF35005.1: 3.376081
AAO00727.1,AJF35005.1: 3.376081
AAN87142.1,AJF35005.1: 3.290067
AJF35005.1,BAA13163.1: 3.353085
AAC09388.1,AJF35005.1: 3.235069
ABY79073.1,AJF35005.1: 3.195334
AJF35005.1,CAH58715.1: 3.452422
AJF35005.1,CAA58003.1: 3.189419
AJF35005.1,CAA58002.1: 3.189419
AJF35005.1,CAA63663.1: 3.218763
AAK59660.1,AJF35005.1: 3.227124
AAA92363.1,AJF35005.1: 3.257749
AAB18367.1,AJF35005.1: 3.273631
AJF35005.1,CAA10231.1: 3.452267
AAD45127.1,AJF35005.1: 3.494552
AJF35005.1,BAJ89557.1: 3.466792
AJF35005.1,CAB39603.1: 3.603211
AAB18368.1,AJF35005.1: 3.535969
AAF80590.1,AJF35005.1: 3.360257
AAF80591.1,AJF35005.1: 3.447018
AAB67443.1,AJF35005.1: 3.100232
AAB65002.1,AJF35005.1: 3.432503
AJF35005.1,CAG83185.1: 3.475351
AJF35005.1,ANN44251.1: 1.829093
ACY02061.1,AJF35005.1: 1.801667
AJF35005.1,AJW82062.1: 1.828396
AEK80424.1,AJF35005.1: 1.801667
AJF35005.1,BAD29947.1: 1.880116
AJF35005.1,BAB79291.1: 1.872429
AJF35005.1,EDY95404.1: 1.909517
AJF35005.1,CAZ98378.1: 2.187971
AJF35005.1,CAZ97711.1: 1.817693
AJF35005.1,CAZ98338.1: 1.905137
AJF35005.1,BAD88713.1: 1.968605
AJF35005.1,BAC99022.1: 2.061384
AJF35005.1,BAE06228.1: 2.024078
ABD80437.1,AJF35005.1: 2.054306
AFR90184.1,AJF35005.1: 2.054306
ADD60418.1,AJF35005.1: 1.933648
AIF29515.1,AJF35005.1: 1.906676
AAF03246.1,AJF35005.1: 1.933414
ADA72015.1,AJF35005.1: 1.961254
AAA91888.1,AJF35005.1: 1.906680
AGU13985.1,AJF35005.1: 1.964739
AAP49346.1,AJF35005.1: 1.848695
AJF35005.1,CAZ97514.1: 1.623901
AJF35005.1,CAZ97778.1: 1.662537
AJF35005.1,CAZ95074.1: 1.995294
AJF35005.1,EDY95423.1: 1.800059
AJF35005.1,CAZ97766.1: 2.219985
AJF35005.1,BACCELL01451: 2.690455
AJF35005.1,CAB61795.1: 1.938455
AJF35005.1,CAZ96750.1: 1.892035
AAP49324.1,AJF35005.1: 1.879150
AAP49324.1,AJF35005.1: 1.879150
AGW43026.1,AJF35005.1: 2.201498
AIT14660.1,AJF35005.1: 2.037665
AJF35005.1,ALJ45967.1: 3.093026
AJF35005.1,CAZ98402.1: 2.038725
AJF35005.1,BAF34350.1: 1.934913
ADY17921.1,AJF35005.1: 1.934916
AJF35005.1,BAF34350.1: 1.934915
AAN39119.2,AJF35005.1: 1.934916
ABL06969.1,AJF35005.1: 1.962485
ABW77762.1,AJF35005.1: 2.047325
ACM50513.1,AJF35005.1: 2.102236
ABO93616.2,AJF35005.1: 2.134169
ACF40223.1,AJF35005.1: 2.134169
AJF35005.1,EIN03590.1: 2.047680
AJF35005.1,BAK48741.1: 1.932727
AJF35005.1,KHE89680.1: 1.868225
AJF35005.1,EAW17385.1: 1.958162
AJF35005.1,EED49498.1: 2.012187
AJF35005.1,EJZ11896.1: 1.499250
ABK72351.1,AJF35005.1: 1.587683
AAS03978.1,AJF35005.1: 1.962398
ACC41342.1,AJF35005.1: 1.772358
AJF35005.1,CAM61923.1: 2.187488
AJF35005.1,CAB09586.1: 1.963078
AAC25554.2,AJF35005.1: 0.869721
AAC96462.1,AJF35005.1: 1.284088
AJF35005.1,BAC16331.1: 1.244257
AJF35005.1,BAX84062.1: 1.391373
ABW02990.1,AJF35005.1: 1.156758
ABQ07185.2,AJF35005.1: 1.033030
AJF35005.1,BAE02683.1: 1.215642
AJF35005.1,ALJ47757.1: 1.478769
ABQ46917.1,AJF35005.1: 0.748286
AJF35005.1,CAA88008.1: 0.748287
AAD35118.1,AJF35005.1: 0.748287
ADN02324.1,AJF35005.1: 0.843201
AJF35005.1,CAA88008.1: 0.748288
AJF35005.1,ASG89819: 1.573245
AJF35005.1,BAQ97614.1: 1.075353
AJF35005.1,ASY50498: 0.996757
AJF35005.1,BAA97991.1: 0.996757
ABN54008.1,AJF35005.1: 0.675658
AJF35005.1,CAA61884.2: 0.675659
AJF35005.1,CAC27412.2: 0.675659
AJF35005.1,BAM29293.1: 2.588053
AFD54461.1,AJF35005.1: 2.459565
AJF35005.1,ARV79861.1: 2.277413
AAA60459.1,AAC69707.1: 0.000000
AAC69707.1,AFO67889.1: 0.395762
AAC60453.1,AAC69707.1: 0.423784
AAA22474.1,AAC69707.1: 0.393567
AAC69707.1,AAD04036.1: 0.419178
AAC69707.1,BC03717: 0.845471
AAC69707.1,BT2824: 0.700353
AAC69707.1,BC02680: 0.791592
AAC69707.1,BF4060: 0.821648
AAC69707.1,BC02679: 0.520792
AAC69707.1,BF4058: 0.492772
AAC69707.1,Amuc2108: 0.475478
AAC69707.1,ACM68926.1: 0.744544
AAC69707.1,AEE89454.1: 0.618362
AAC69707.1,AAP74223.1: 0.762074
AAC69707.1,ACN22491.1: 0.781672
AAC69707.1,AAZ04385.1: 0.792271
AAC69707.1,AAW34372.1: 0.819882
AAC47235.1,AAC69707.1: 0.677337
AAC69707.1,AIX48711.1: 0.662268
AAC69707.1,AIX48712.1: 0.562951
AAC69707.1,BAH84971.1: 0.941586
AAC69707.1,ACS36221.1: 0.645366
AAC69707.1,ABU98621.1: 0.671447
AAC69707.1,ABR28478.1: 0.729607
AAC69707.1,ADQ45027.1: 0.595584
AAC69707.1,BAE02684.1: 0.648901
AAC69707.1,ASY50995: 1.063674
AAC69707.1,BAB69460.1: 1.391944
AAC69707.1,ASY51180: 1.391944
AAC69707.1,BAF62129.1: 1.336027
AAB64093.1,AAC69707.1: 0.969144
AAC69707.1,AAK65522.1: 0.966059
AAC69707.1,ACD93221.1: 0.939856
AAA34726.1,AAC69707.1: 0.811194
AAC69707.1,ATD50129: 0.885108
AAC69707.1,Amuc0875: 0.606286
AAC69707.1,BAR92731.1: 0.643418
AAC69707.1,AAF31438.1: 0.774409
AAC69707.1,BAC06195.1: 0.508908
AAC69707.1,CAZ95067.1: 0.606210
AAC69707.1,ABW02992.1: 0.667516
AAC69707.1,ACO94508.1: 0.692613
AAC69707.1,ACO94508.1: 0.692613
AAC69707.1,AFC93434.1: 0.938562
AAC69707.1,ALM88585.1: 1.275618
AAC69707.1,AAE53061.1: 1.107165
AAC44371.1,AAC69707.1: 0.757341
AAC38290.1,AAC69707.1: 0.697830
AAC69707.1,BAE54302.1: 0.790103
AAC69707.1,BAE54302.1: 0.790103
AAC69707.1,BAC16332.1: 0.739623
AAC69707.1,AAN77503.1: 0.661676
AAC69707.1,AAN77505.1: 0.631336
AAC69707.1,ABJ15796.1: 0.576849
AAC69707.1,AGS43006.1: 1.018652
AAC69707.1,CAZ94309.1: 1.046376
AAC69707.1,CAA50624.1: 0.976443
AAC69707.1,ADD92366.1: 0.976443
AAC69707.1,BAJ61957.1: 0.976443
AAC69707.1,AHN05534.1: 0.976443
AAC69707.1,AAQ87037.1: 1.757043
AAA16048.1,AAC69707.1: 1.698499
AAC69707.1,AAG53947.1: 1.497970
AAC69707.1,CAA00096.1: 1.370657
AAC69707.1,AFS68803.1: 1.399043
AAC69707.1,CAA86922.1: 1.399044
AAC69707.1,ALE32755.1: 1.490735
AAC69707.1,AFI57215.1: 1.399046
AAA87323.1,AAC69707.1: 1.428036
AAC69707.1,AAO43052.1: 1.399046
AAC69707.1,AAQ67340.1: 1.399045
AAC69707.1,ACC77699.1: 1.399045
AAC69707.1,AEK21297.1: 1.399042
AAB05759.1,AAC69707.1: 1.427787
AAC69707.1,ABV44607.1: 1.399044
AAC69707.1,ABN51452.1: 1.500012
AAC69707.1,AAO74890.1: 1.500012
AAC69707.1,AGK07610.1: 1.457091
AAC69707.1,CBL16782.1: 1.687135
AAC69707.1,Q53317: 1.680822
AAC69707.1,EGC02853.1: 1.631758
AAC69707.1,ADD61790.1: 1.646870
AAC69707.1,CAB07443.1: 1.592686
AAC69707.1,AAX16366.1: 1.769796
AAC69707.1,AAD04192.1: 1.565892
AAC69707.1,P37073: 1.568475
AAC69707.1,CAA78135.1: 1.655727
AAC69707.1,BAC24104.1: 2.535218
AAC69707.1,CAA39426.1: 1.399493
AAC69707.1,CAA40379.1: 1.399494
AAC69707.1,ABY41241.1: 1.399493
AAC69707.1,AAN85732.1: 1.399493
AAC69707.1,ABD94065.1: 1.427081
AAC69707.1,AIU68830.1: 1.399494
AAC69707.1,ABZ80848.1: 1.456286
AAC69707.1,AFX61538.1: 1.485024
AAC69707.1,CAA40547.1: 1.512840
AAA24896.1,AAC69707.1: 1.773237
AAC69707.1,ACY24738.1: 1.866073
AAC69707.1,ACY24738.1: 1.866073
AAC69707.1,CAA67525.1: 2.071317
AAC69707.1,CAG81957.1: 2.053974
AAC69707.1,KMK55593.1: 2.223224
AAC69707.1,AAN87849.1: 2.223224
AAC69707.1,AHW70865: 2.073709
AAC69707.1,CCQ42308: 2.041820
AAC69707.1,XP_002273975.1: 2.886534
AAC69707.1,XP_002301319.1: 3.023536
AAC69707.1,CAA48325.1: 2.978829
AAC69707.1,CAA48324.1: 2.978828
AAC69707.1,AAD31572.1: 3.126084
AAC69707.1,AAL07012.1: 3.120941
AAC69707.1,ACS13756.1: 3.016372
AAC69707.1,AAK30204.1: 2.736936
AAB18366.1,AAC69707.1: 2.809567
AAC69707.1,AAD21783.1: 2.818987
AAC69707.1,AAT84462.1: 2.891326
AAC69707.1,AAO92743.1: 2.920844
AAC69707.1,ABL75361.1: 3.080773
AAC69707.1,BAA03925.1: 2.987261
AAC69707.1,BAB17788.1: 2.988829
AAC69707.1,BAA34946.1: 2.988830
AAC69707.1,AAD45126.1: 2.898462
AAC69707.1,AAC98464.1: 3.012450
AAC69707.1,AAO00727.1: 3.012450
AAC69707.1,AAN87142.1: 2.926437
AAC69707.1,BAA13163.1: 2.989454
AAC09388.1,AAC69707.1: 2.871438
AAC69707.1,ABY79073.1: 2.831704
AAC69707.1,CAH58715.1: 3.088791
AAC69707.1,CAA58003.1: 2.825788
AAC69707.1,CAA58002.1: 2.825788
AAC69707.1,CAA63663.1: 2.855133
AAC69707.1,AAK59660.1: 2.863493
AAA92363.1,AAC69707.1: 2.894119
AAB18367.1,AAC69707.1: 2.910000
AAC69707.1,CAA10231.1: 3.088636
AAC69707.1,AAD45127.1: 3.130921
AAC69707.1,BAJ89557.1: 3.103161
AAC69707.1,CAB39603.1: 3.239580
AAB18368.1,AAC69707.1: 3.172339
AAC69707.1,AAF80590.1: 2.996627
AAC69707.1,AAF80591.1: 3.083387
AAB67443.1,AAC69707.1: 2.736602
AAB65002.1,AAC69707.1: 3.068872
AAC69707.1,CAG83185.1: 3.111720
AAC69707.1,ANN44251.1: 1.465462
AAC69707.1,ACY02061.1: 1.438036
AAC69707.1,AJW82062.1: 1.464766
AAC69707.1,AEK80424.1: 1.438036
AAC69707.1,BAD29947.1: 1.516485
AAC69707.1,BAB79291.1: 1.508798
AAC69707.1,EDY95404.1: 1.545887
AAC69707.1,CAZ98378.1: 1.824340
AAC69707.1,CAZ97711.1: 1.454062
AAC69707.1,CAZ98338.1: 1.541506
AAC69707.1,BAD88713.1: 1.604975
AAC69707.1,BAC99022.1: 1.697754
AAC69707.1,BAE06228.1: 1.660448
AAC69707.1,ABD80437.1: 1.690675
AAC69707.1,AFR90184.1: 1.690675
AAC69707.1,ADD60418.1: 1.570017
AAC69707.1,AIF29515.1: 1.543046
AAC69707.1,AAF03246.1: 1.569783
AAC69707.1,ADA72015.1: 1.597623
AAA91888.1,AAC69707.1: 1.543049
AAC69707.1,AGU13985.1: 1.601108
AAC69707.1,AAP49346.1: 1.485064
AAC69707.1,CAZ97514.1: 1.260270
AAC69707.1,CAZ97778.1: 1.298906
AAC69707.1,CAZ95074.1: 1.631663
AAC69707.1,EDY95423.1: 1.436428
AAC69707.1,CAZ97766.1: 1.856354
AAC69707.1,BACCELL01451: 2.326824
AAC69707.1,CAB61795.1: 1.574824
AAC69707.1,CAZ96750.1: 1.528404
AAC69707.1,AAP49324.1: 1.515519
AAC69707.1,AAP49324.1: 1.515519
AAC69707.1,AGW43026.1: 1.837867
AAC69707.1,AIT14660.1: 1.674035
AAC69707.1,ALJ45967.1: 2.729395
AAC69707.1,CAZ98402.1: 1.675094
AAC69707.1,BAF34350.1: 1.571282
AAC69707.1,ADY17921.1: 1.571285
AAC69707.1,BAF34350.1: 1.571284
AAC69707.1,AAN39119.2: 1.571285
AAC69707.1,ABL06969.1: 1.598854
AAC69707.1,ABW77762.1: 1.683694
AAC69707.1,ACM50513.1: 1.738605
AAC69707.1,ABO93616.2: 1.770538
AAC69707.1,ACF40223.1: 1.770538
AAC69707.1,EIN03590.1: 1.684050
AAC69707.1,BAK48741.1: 1.569096
AAC69707.1,KHE89680.1: 1.504594
AAC69707.1,EAW17385.1: 1.594531
AAC69707.1,EED49498.1: 1.648557
AAC69707.1,EJZ11896.1: 1.135619
AAC69707.1,ABK72351.1: 1.224053
AAC69707.1,AAS03978.1: 1.598767
AAC69707.1,ACC41342.1: 1.408727
AAC69707.1,CAM61923.1: 1.823857
AAC69707.1,CAB09586.1: 1.599447
AAC25554.2,AAC69707.1: 0.506090
AAC69707.1,AAC96462.1: 0.920458
AAC69707.1,BAC16331.1: 0.880627
AAC69707.1,BAX84062.1: 1.027742
AAC69707.1,ABW02990.1: 0.793127
AAC69707.1,ABQ07185.2: 0.669399
AAC69707.1,BAE02683.1: 0.852011
AAC69707.1,ALJ47757.1: 1.115139
AAC69707.1,ABQ46917.1: 0.384655
AAC69707.1,CAA88008.1: 0.384656
AAC69707.1,AAD35118.1: 0.384656
AAC69707.1,ADN02324.1: 0.479570
AAC69707.1,CAA88008.1: 0.384658
AAC69707.1,ASG89819: 1.209615
AAC69707.1,BAQ97614.1: 0.711723
AAC69707.1,ASY50498: 0.633126
AAC69707.1,BAA97991.1: 0.633126
AAC69707.1,ABN54008.1: 0.312027
AAC69707.1,CAA61884.2: 0.312028
AAC69707.1,CAC27412.2: 0.312028
AAC69707.1,BAM29293.1: 2.398485
AAC69707.1,AFD54461.1: 2.269997
AAC69707.1,ARV79861.1: 2.087846
AAA60459.1,AFO67889.1: 0.395762
AAA60459.1,AAC60453.1: 0.423784
AAA22474.1,AAA60459.1: 0.393567
AAA60459.1,AAD04036.1: 0.419178
AAA60459.1,BC03717: 0.845471
AAA60459.1,BT2824: 0.700353
AAA60459.1,BC02680: 0.791592
AAA60459.1,BF4060: 0.821648
AAA60459.1,BC02679: 0.520792
AAA60459.1,BF4058: 0.492772
AAA60459.1,Amuc2108: 0.475478
AAA60459.1,ACM68926.1: 0.744544
AAA60459.1,AEE89454.1: 0.618362
AAA60459.1,AAP74223.1: 0.762074
AAA60459.1,ACN22491.1: 0.781672
AAA60459.1,AAZ04385.1: 0.792271
AAA60459.1,AAW34372.1: 0.819882
AAA60459.1,AAC47235.1: 0.677337
AAA60459.1,AIX48711.1: 0.662268
AAA60459.1,AIX48712.1: 0.562951
AAA60459.1,BAH84971.1: 0.941586
AAA60459.1,ACS36221.1: 0.645366
AAA60459.1,ABU98621.1: 0.671447
AAA60459.1,ABR28478.1: 0.729607
AAA60459.1,ADQ45027.1: 0.595584
AAA60459.1,BAE02684.1: 0.648901
AAA60459.1,ASY50995: 1.063674
AAA60459.1,BAB69460.1: 1.391944
AAA60459.1,ASY51180: 1.391944
AAA60459.1,BAF62129.1: 1.336027
AAA60459.1,AAB64093.1: 0.969144
AAA60459.1,AAK65522.1: 0.966059
AAA60459.1,ACD93221.1: 0.939856
AAA34726.1,AAA60459.1: 0.811194
AAA60459.1,ATD50129: 0.885108
AAA60459.1,Amuc0875: 0.606286
AAA60459.1,BAR92731.1: 0.643418
AAA60459.1,AAF31438.1: 0.774409
AAA60459.1,BAC06195.1: 0.508908
AAA60459.1,CAZ95067.1: 0.606210
AAA60459.1,ABW02992.1: 0.667516
AAA60459.1,ACO94508.1: 0.692613
AAA60459.1,ACO94508.1: 0.692613
AAA60459.1,AFC93434.1: 0.938562
AAA60459.1,ALM88585.1: 1.275618
AAA60459.1,AAE53061.1: 1.107165
AAA60459.1,AAC44371.1: 0.757341
AAA60459.1,AAC38290.1: 0.697830
AAA60459.1,BAE54302.1: 0.790103
AAA60459.1,BAE54302.1: 0.790103
AAA60459.1,BAC16332.1: 0.739623
AAA60459.1,AAN77503.1: 0.661676
AAA60459.1,AAN77505.1: 0.631336
AAA60459.1,ABJ15796.1: 0.576849
AAA60459.1,AGS43006.1: 1.018652
AAA60459.1,CAZ94309.1: 1.046376
AAA60459.1,CAA50624.1: 0.976443
AAA60459.1,ADD92366.1: 0.976443
AAA60459.1,BAJ61957.1: 0.976443
AAA60459.1,AHN05534.1: 0.976443
AAA60459.1,AAQ87037.1: 1.757043
AAA16048.1,AAA60459.1: 1.698499
AAA60459.1,AAG53947.1: 1.497970
AAA60459.1,CAA00096.1: 1.370657
AAA60459.1,AFS68803.1: 1.399043
AAA60459.1,CAA86922.1: 1.399044
AAA60459.1,ALE32755.1: 1.490735
AAA60459.1,AFI57215.1: 1.399046
AAA60459.1,AAA87323.1: 1.428036
AAA60459.1,AAO43052.1: 1.399046
AAA60459.1,AAQ67340.1: 1.399045
AAA60459.1,ACC77699.1: 1.399045
AAA60459.1,AEK21297.1: 1.399042
AAA60459.1,AAB05759.1: 1.427787
AAA60459.1,ABV44607.1: 1.399044
AAA60459.1,ABN51452.1: 1.500012
AAA60459.1,AAO74890.1: 1.500012
AAA60459.1,AGK07610.1: 1.457091
AAA60459.1,CBL16782.1: 1.687135
AAA60459.1,Q53317: 1.680822
AAA60459.1,EGC02853.1: 1.631758
AAA60459.1,ADD61790.1: 1.646870
AAA60459.1,CAB07443.1: 1.592686
AAA60459.1,AAX16366.1: 1.769796
AAA60459.1,AAD04192.1: 1.565892
AAA60459.1,P37073: 1.568475
AAA60459.1,CAA78135.1: 1.655727
AAA60459.1,BAC24104.1: 2.535218
AAA60459.1,CAA39426.1: 1.399493
AAA60459.1,CAA40379.1: 1.399494
AAA60459.1,ABY41241.1: 1.399493
AAA60459.1,AAN85732.1: 1.399493
AAA60459.1,ABD94065.1: 1.427081
AAA60459.1,AIU68830.1: 1.399494
AAA60459.1,ABZ80848.1: 1.456286
AAA60459.1,AFX61538.1: 1.485024
AAA60459.1,CAA40547.1: 1.512840
AAA24896.1,AAA60459.1: 1.773237
AAA60459.1,ACY24738.1: 1.866073
AAA60459.1,ACY24738.1: 1.866073
AAA60459.1,CAA67525.1: 2.071317
AAA60459.1,CAG81957.1: 2.053974
AAA60459.1,KMK55593.1: 2.223224
AAA60459.1,AAN87849.1: 2.223224
AAA60459.1,AHW70865: 2.073709
AAA60459.1,CCQ42308: 2.041820
AAA60459.1,XP_002273975.1: 2.886534
AAA60459.1,XP_002301319.1: 3.023536
AAA60459.1,CAA48325.1: 2.978829
AAA60459.1,CAA48324.1: 2.978828
AAA60459.1,AAD31572.1: 3.126084
AAA60459.1,AAL07012.1: 3.120941
AAA60459.1,ACS13756.1: 3.016372
AAA60459.1,AAK30204.1: 2.736936
AAA60459.1,AAB18366.1: 2.809567
AAA60459.1,AAD21783.1: 2.818987
AAA60459.1,AAT84462.1: 2.891326
AAA60459.1,AAO92743.1: 2.920844
AAA60459.1,ABL75361.1: 3.080773
AAA60459.1,BAA03925.1: 2.987261
AAA60459.1,BAB17788.1: 2.988829
AAA60459.1,BAA34946.1: 2.988830
AAA60459.1,AAD45126.1: 2.898462
AAA60459.1,AAC98464.1: 3.012450
AAA60459.1,AAO00727.1: 3.012450
AAA60459.1,AAN87142.1: 2.926437
AAA60459.1,BAA13163.1: 2.989454
AAA60459.1,AAC09388.1: 2.871438
AAA60459.1,ABY79073.1: 2.831704
AAA60459.1,CAH58715.1: 3.088791
AAA60459.1,CAA58003.1: 2.825788
AAA60459.1,CAA58002.1: 2.825788
AAA60459.1,CAA63663.1: 2.855133
AAA60459.1,AAK59660.1: 2.863493
AAA60459.1,AAA92363.1: 2.894119
AAA60459.1,AAB18367.1: 2.910000
AAA60459.1,CAA10231.1: 3.088636
AAA60459.1,AAD45127.1: 3.130921
AAA60459.1,BAJ89557.1: 3.103161
AAA60459.1,CAB39603.1: 3.239580
AAA60459.1,AAB18368.1: 3.172339
AAA60459.1,AAF80590.1: 2.996627
AAA60459.1,AAF80591.1: 3.083387
AAA60459.1,AAB67443.1: 2.736602
AAA60459.1,AAB65002.1: 3.068872
AAA60459.1,CAG83185.1: 3.111720
AAA60459.1,ANN44251.1: 1.465462
AAA60459.1,ACY02061.1: 1.438036
AAA60459.1,AJW82062.1: 1.464766
AAA60459.1,AEK80424.1: 1.438036
AAA60459.1,BAD29947.1: 1.516485
AAA60459.1,BAB79291.1: 1.508798
AAA60459.1,EDY95404.1: 1.545887
AAA60459.1,CAZ98378.1: 1.824340
AAA60459.1,CAZ97711.1: 1.454062
AAA60459.1,CAZ98338.1: 1.541506
AAA60459.1,BAD88713.1: 1.604975
AAA60459.1,BAC99022.1: 1.697754
AAA60459.1,BAE06228.1: 1.660448
AAA60459.1,ABD80437.1: 1.690675
AAA60459.1,AFR90184.1: 1.690675
AAA60459.1,ADD60418.1: 1.570017
AAA60459.1,AIF29515.1: 1.543046
AAA60459.1,AAF03246.1: 1.569783
AAA60459.1,ADA72015.1: 1.597623
AAA60459.1,AAA91888.1: 1.543049
AAA60459.1,AGU13985.1: 1.601108
AAA60459.1,AAP49346.1: 1.485064
AAA60459.1,CAZ97514.1: 1.260270
AAA60459.1,CAZ97778.1: 1.298906
AAA60459.1,CAZ95074.1: 1.631663
AAA60459.1,EDY95423.1: 1.436428
AAA60459.1,CAZ97766.1: 1.856354
AAA60459.1,BACCELL01451: 2.326824
AAA60459.1,CAB61795.1: 1.574824
AAA60459.1,CAZ96750.1: 1.528404
AAA60459.1,AAP49324.1: 1.515519
AAA60459.1,AAP49324.1: 1.515519
AAA60459.1,AGW43026.1: 1.837867
AAA60459.1,AIT14660.1: 1.674035
AAA60459.1,ALJ45967.1: 2.729395
AAA60459.1,CAZ98402.1: 1.675094
AAA60459.1,BAF34350.1: 1.571282
AAA60459.1,ADY17921.1: 1.571285
AAA60459.1,BAF34350.1: 1.571284
AAA60459.1,AAN39119.2: 1.571285
AAA60459.1,ABL06969.1: 1.598854
AAA60459.1,ABW77762.1: 1.683694
AAA60459.1,ACM50513.1: 1.738605
AAA60459.1,ABO93616.2: 1.770538
AAA60459.1,ACF40223.1: 1.770538
AAA60459.1,EIN03590.1: 1.684050
AAA60459.1,BAK48741.1: 1.569096
AAA60459.1,KHE89680.1: 1.504594
AAA60459.1,EAW17385.1: 1.594531
AAA60459.1,EED49498.1: 1.648557
AAA60459.1,EJZ11896.1: 1.135619
AAA60459.1,ABK72351.1: 1.224053
AAA60459.1,AAS03978.1: 1.598767
AAA60459.1,ACC41342.1: 1.408727
AAA60459.1,CAM61923.1: 1.823857
AAA60459.1,CAB09586.1: 1.599447
AAA60459.1,AAC25554.2: 0.506090
AAA60459.1,AAC96462.1: 0.920458
AAA60459.1,BAC16331.1: 0.880627
AAA60459.1,BAX84062.1: 1.027742
AAA60459.1,ABW02990.1: 0.793127
AAA60459.1,ABQ07185.2: 0.669399
AAA60459.1,BAE02683.1: 0.852011
AAA60459.1,ALJ47757.1: 1.115139
AAA60459.1,ABQ46917.1: 0.384655
AAA60459.1,CAA88008.1: 0.384656
AAA60459.1,AAD35118.1: 0.384656
AAA60459.1,ADN02324.1: 0.479570
AAA60459.1,CAA88008.1: 0.384658
AAA60459.1,ASG89819: 1.209615
AAA60459.1,BAQ97614.1: 0.711723
AAA60459.1,ASY50498: 0.633126
AAA60459.1,BAA97991.1: 0.633126
AAA60459.1,ABN54008.1: 0.312027
AAA60459.1,CAA61884.2: 0.312028
AAA60459.1,CAC27412.2: 0.312028
AAA60459.1,BAM29293.1: 2.398485
AAA60459.1,AFD54461.1: 2.269997
AAA60459.1,ARV79861.1: 2.087846
AAC60453.1,AFO67889.1: 0.156851
AAA22474.1,AFO67889.1: 0.126634
AAD04036.1,AFO67889.1: 0.431593
AFO67889.1,BC03717: 0.857885
AFO67889.1,BT2824: 0.712767
AFO67889.1,BC02680: 0.804006
AFO67889.1,BF4060: 0.834062
AFO67889.1,BC02679: 0.533206
AFO67889.1,BF4058: 0.505186
AFO67889.1,Amuc2108: 0.487892
ACM68926.1,AFO67889.1: 0.756958
AEE89454.1,AFO67889.1: 0.630776
AAP74223.1,AFO67889.1: 0.774488
ACN22491.1,AFO67889.1: 0.794087
AAZ04385.1,AFO67889.1: 0.804686
AAW34372.1,AFO67889.1: 0.832297
AAC47235.1,AFO67889.1: 0.689751
AFO67889.1,AIX48711.1: 0.674682
AFO67889.1,AIX48712.1: 0.575365
AFO67889.1,BAH84971.1: 0.954000
ACS36221.1,AFO67889.1: 0.657780
ABU98621.1,AFO67889.1: 0.683861
ABR28478.1,AFO67889.1: 0.742022
ADQ45027.1,AFO67889.1: 0.607998
AFO67889.1,BAE02684.1: 0.661316
AFO67889.1,ASY50995: 1.076088
AFO67889.1,BAB69460.1: 1.404359
AFO67889.1,ASY51180: 1.404359
AFO67889.1,BAF62129.1: 1.348442
AAB64093.1,AFO67889.1: 0.981558
AAK65522.1,AFO67889.1: 0.978473
ACD93221.1,AFO67889.1: 0.952270
AAA34726.1,AFO67889.1: 0.823608
AFO67889.1,ATD50129: 0.897522
AFO67889.1,Amuc0875: 0.618701
AFO67889.1,BAR92731.1: 0.655832
AAF31438.1,AFO67889.1: 0.786824
AFO67889.1,BAC06195.1: 0.521322
AFO67889.1,CAZ95067.1: 0.618624
ABW02992.1,AFO67889.1: 0.679930
ACO94508.1,AFO67889.1: 0.705027
ACO94508.1,AFO67889.1: 0.705027
AFC93434.1,AFO67889.1: 0.950976
AFO67889.1,ALM88585.1: 1.288032
AAE53061.1,AFO67889.1: 1.119579
AAC44371.1,AFO67889.1: 0.769755
AAC38290.1,AFO67889.1: 0.710245
AFO67889.1,BAE54302.1: 0.802517
AFO67889.1,BAE54302.1: 0.802517
AFO67889.1,BAC16332.1: 0.752037
AAN77503.1,AFO67889.1: 0.674090
AAN77505.1,AFO67889.1: 0.643750
ABJ15796.1,AFO67889.1: 0.589263
AFO67889.1,AGS43006.1: 1.031067
AFO67889.1,CAZ94309.1: 1.058790
AFO67889.1,CAA50624.1: 0.988858
ADD92366.1,AFO67889.1: 0.988858
AFO67889.1,BAJ61957.1: 0.988858
AFO67889.1,AHN05534.1: 0.988858
AAQ87037.1,AFO67889.1: 1.769457
AAA16048.1,AFO67889.1: 1.710913
AAG53947.1,AFO67889.1: 1.510384
AFO67889.1,CAA00096.1: 1.383071
AFO67889.1,AFS68803.1: 1.411457
AFO67889.1,CAA86922.1: 1.411458
AFO67889.1,ALE32755.1: 1.503150
AFI57215.1,AFO67889.1: 1.411460
AAA87323.1,AFO67889.1: 1.440450
AAO43052.1,AFO67889.1: 1.411460
AAQ67340.1,AFO67889.1: 1.411459
ACC77699.1,AFO67889.1: 1.411459
AEK21297.1,AFO67889.1: 1.411456
AAB05759.1,AFO67889.1: 1.440201
ABV44607.1,AFO67889.1: 1.411458
ABN51452.1,AFO67889.1: 1.512427
AAO74890.1,AFO67889.1: 1.512427
AFO67889.1,AGK07610.1: 1.469505
AFO67889.1,CBL16782.1: 1.699549
AFO67889.1,Q53317: 1.693237
AFO67889.1,EGC02853.1: 1.644173
ADD61790.1,AFO67889.1: 1.659285
AFO67889.1,CAB07443.1: 1.605100
AAX16366.1,AFO67889.1: 1.782210
AAD04192.1,AFO67889.1: 1.578306
AFO67889.1,P37073: 1.580889
AFO67889.1,CAA78135.1: 1.668141
AFO67889.1,BAC24104.1: 2.547632
AFO67889.1,CAA39426.1: 1.411907
AFO67889.1,CAA40379.1: 1.411908
ABY41241.1,AFO67889.1: 1.411907
AAN85732.1,AFO67889.1: 1.411907
ABD94065.1,AFO67889.1: 1.439495
AFO67889.1,AIU68830.1: 1.411908
ABZ80848.1,AFO67889.1: 1.468701
AFO67889.1,AFX61538.1: 1.497438
AFO67889.1,CAA40547.1: 1.525254
AAA24896.1,AFO67889.1: 1.785651
ACY24738.1,AFO67889.1: 1.878488
ACY24738.1,AFO67889.1: 1.878488
AFO67889.1,CAA67525.1: 2.083731
AFO67889.1,CAG81957.1: 2.066388
AFO67889.1,KMK55593.1: 2.235639
AAN87849.1,AFO67889.1: 2.235639
AFO67889.1,AHW70865: 2.086124
AFO67889.1,CCQ42308: 2.054234
AFO67889.1,XP_002273975.1: 2.898948
AFO67889.1,XP_002301319.1: 3.035950
AFO67889.1,CAA48325.1: 2.991243
AFO67889.1,CAA48324.1: 2.991242
AAD31572.1,AFO67889.1: 3.138498
AAL07012.1,AFO67889.1: 3.133355
ACS13756.1,AFO67889.1: 3.028786
AAK30204.1,AFO67889.1: 2.749350
AAB18366.1,AFO67889.1: 2.821981
AAD21783.1,AFO67889.1: 2.831401
AAT84462.1,AFO67889.1: 2.903740
AAO92743.1,AFO67889.1: 2.933258
ABL75361.1,AFO67889.1: 3.093187
AFO67889.1,BAA03925.1: 2.999675
AFO67889.1,BAB17788.1: 3.001243
AFO67889.1,BAA34946.1: 3.001244
AAD45126.1,AFO67889.1: 2.910876
AAC98464.1,AFO67889.1: 3.024864
AAO00727.1,AFO67889.1: 3.024864
AAN87142.1,AFO67889.1: 2.938851
AFO67889.1,BAA13163.1: 3.001868
AAC09388.1,AFO67889.1: 2.883852
ABY79073.1,AFO67889.1: 2.844118
AFO67889.1,CAH58715.1: 3.101205
AFO67889.1,CAA58003.1: 2.838202
AFO67889.1,CAA58002.1: 2.838202
AFO67889.1,CAA63663.1: 2.867547
AAK59660.1,AFO67889.1: 2.875907
AAA92363.1,AFO67889.1: 2.906533
AAB18367.1,AFO67889.1: 2.922414
AFO67889.1,CAA10231.1: 3.101050
AAD45127.1,AFO67889.1: 3.143335
AFO67889.1,BAJ89557.1: 3.115575
AFO67889.1,CAB39603.1: 3.251994
AAB18368.1,AFO67889.1: 3.184753
AAF80590.1,AFO67889.1: 3.009041
AAF80591.1,AFO67889.1: 3.095801
AAB67443.1,AFO67889.1: 2.749016
AAB65002.1,AFO67889.1: 3.081286
AFO67889.1,CAG83185.1: 3.124134
AFO67889.1,ANN44251.1: 1.477876
ACY02061.1,AFO67889.1: 1.450450
AFO67889.1,AJW82062.1: 1.477180
AEK80424.1,AFO67889.1: 1.450451
AFO67889.1,BAD29947.1: 1.528900
AFO67889.1,BAB79291.1: 1.521213
AFO67889.1,EDY95404.1: 1.558301
AFO67889.1,CAZ98378.1: 1.836755
AFO67889.1,CAZ97711.1: 1.466476
AFO67889.1,CAZ98338.1: 1.553920
AFO67889.1,BAD88713.1: 1.617389
AFO67889.1,BAC99022.1: 1.710168
AFO67889.1,BAE06228.1: 1.672862
ABD80437.1,AFO67889.1: 1.703089
AFO67889.1,AFR90184.1: 1.703089
ADD60418.1,AFO67889.1: 1.582431
AFO67889.1,AIF29515.1: 1.555460
AAF03246.1,AFO67889.1: 1.582197
ADA72015.1,AFO67889.1: 1.610037
AAA91888.1,AFO67889.1: 1.555463
AFO67889.1,AGU13985.1: 1.613523
AAP49346.1,AFO67889.1: 1.497478
AFO67889.1,CAZ97514.1: 1.272685
AFO67889.1,CAZ97778.1: 1.311320
AFO67889.1,CAZ95074.1: 1.644078
AFO67889.1,EDY95423.1: 1.448842
AFO67889.1,CAZ97766.1: 1.868768
AFO67889.1,BACCELL01451: 2.339238
AFO67889.1,CAB61795.1: 1.587238
AFO67889.1,CAZ96750.1: 1.540818
AAP49324.1,AFO67889.1: 1.527933
AAP49324.1,AFO67889.1: 1.527933
AFO67889.1,AGW43026.1: 1.850282
AFO67889.1,AIT14660.1: 1.686449
AFO67889.1,ALJ45967.1: 2.741809
AFO67889.1,CAZ98402.1: 1.687509
AFO67889.1,BAF34350.1: 1.583696
ADY17921.1,AFO67889.1: 1.583699
AFO67889.1,BAF34350.1: 1.583698
AAN39119.2,AFO67889.1: 1.583699
ABL06969.1,AFO67889.1: 1.611268
ABW77762.1,AFO67889.1: 1.696108
ACM50513.1,AFO67889.1: 1.751020
ABO93616.2,AFO67889.1: 1.782952
ACF40223.1,AFO67889.1: 1.782952
AFO67889.1,EIN03590.1: 1.696464
AFO67889.1,BAK48741.1: 1.581511
AFO67889.1,KHE89680.1: 1.517009
AFO67889.1,EAW17385.1: 1.606945
AFO67889.1,EED49498.1: 1.660971
AFO67889.1,EJZ11896.1: 1.148034
ABK72351.1,AFO67889.1: 1.236467
AAS03978.1,AFO67889.1: 1.611181
ACC41342.1,AFO67889.1: 1.421141
AFO67889.1,CAM61923.1: 1.836271
AFO67889.1,CAB09586.1: 1.611862
AAC25554.2,AFO67889.1: 0.518504
AAC96462.1,AFO67889.1: 0.932872
AFO67889.1,BAC16331.1: 0.893041
AFO67889.1,BAX84062.1: 1.040157
ABW02990.1,AFO67889.1: 0.805541
ABQ07185.2,AFO67889.1: 0.681814
AFO67889.1,BAE02683.1: 0.864425
AFO67889.1,ALJ47757.1: 1.127553
ABQ46917.1,AFO67889.1: 0.397070
AFO67889.1,CAA88008.1: 0.397071
AAD35118.1,AFO67889.1: 0.397071
ADN02324.1,AFO67889.1: 0.491985
AFO67889.1,CAA88008.1: 0.397072
AFO67889.1,ASG89819: 1.222029
AFO67889.1,BAQ97614.1: 0.724137
AFO67889.1,ASY50498: 0.645540
AFO67889.1,BAA97991.1: 0.645540
ABN54008.1,AFO67889.1: 0.324441
AFO67889.1,CAA61884.2: 0.324442
AFO67889.1,CAC27412.2: 0.324442
AFO67889.1,BAM29293.1: 2.605373
AFD54461.1,AFO67889.1: 2.476885
AFO67889.1,ARV79861.1: 2.294733
AAA22474.1,AAC60453.1: 0.030222
AAC60453.1,AAD04036.1: 0.459615
AAC60453.1,BC03717: 0.885908
AAC60453.1,BT2824: 0.740790
AAC60453.1,BC02680: 0.832029
AAC60453.1,BF4060: 0.862085
AAC60453.1,BC02679: 0.561229
AAC60453.1,BF4058: 0.533209
AAC60453.1,Amuc2108: 0.515915
AAC60453.1,ACM68926.1: 0.784981
AAC60453.1,AEE89454.1: 0.658799
AAC60453.1,AAP74223.1: 0.802511
AAC60453.1,ACN22491.1: 0.822110
AAC60453.1,AAZ04385.1: 0.832708
AAC60453.1,AAW34372.1: 0.860320
AAC47235.1,AAC60453.1: 0.717774
AAC60453.1,AIX48711.1: 0.702705
AAC60453.1,AIX48712.1: 0.603388
AAC60453.1,BAH84971.1: 0.982023
AAC60453.1,ACS36221.1: 0.685803
AAC60453.1,ABU98621.1: 0.711884
AAC60453.1,ABR28478.1: 0.770044
AAC60453.1,ADQ45027.1: 0.636021
AAC60453.1,BAE02684.1: 0.689339
AAC60453.1,ASY50995: 1.104111
AAC60453.1,BAB69460.1: 1.432382
AAC60453.1,ASY51180: 1.432382
AAC60453.1,BAF62129.1: 1.376464
AAB64093.1,AAC60453.1: 1.009581
AAC60453.1,AAK65522.1: 1.006496
AAC60453.1,ACD93221.1: 0.980293
AAA34726.1,AAC60453.1: 0.851631
AAC60453.1,ATD50129: 0.925545
AAC60453.1,Amuc0875: 0.646724
AAC60453.1,BAR92731.1: 0.683855
AAC60453.1,AAF31438.1: 0.814846
AAC60453.1,BAC06195.1: 0.549345
AAC60453.1,CAZ95067.1: 0.646647
AAC60453.1,ABW02992.1: 0.707953
AAC60453.1,ACO94508.1: 0.733050
AAC60453.1,ACO94508.1: 0.733050
AAC60453.1,AFC93434.1: 0.978999
AAC60453.1,ALM88585.1: 1.316055
AAC60453.1,AAE53061.1: 1.147602
AAC44371.1,AAC60453.1: 0.797778
AAC38290.1,AAC60453.1: 0.738268
AAC60453.1,BAE54302.1: 0.830540
AAC60453.1,BAE54302.1: 0.830540
AAC60453.1,BAC16332.1: 0.780060
AAC60453.1,AAN77503.1: 0.702113
AAC60453.1,AAN77505.1: 0.671773
AAC60453.1,ABJ15796.1: 0.617286
AAC60453.1,AGS43006.1: 1.059089
AAC60453.1,CAZ94309.1: 1.086813
AAC60453.1,CAA50624.1: 1.016880
AAC60453.1,ADD92366.1: 1.016880
AAC60453.1,BAJ61957.1: 1.016880
AAC60453.1,AHN05534.1: 1.016880
AAC60453.1,AAQ87037.1: 1.797480
AAA16048.1,AAC60453.1: 1.738936
AAC60453.1,AAG53947.1: 1.538407
AAC60453.1,CAA00096.1: 1.411094
AAC60453.1,AFS68803.1: 1.439480
AAC60453.1,CAA86922.1: 1.439481
AAC60453.1,ALE32755.1: 1.531172
AAC60453.1,AFI57215.1: 1.439483
AAA87323.1,AAC60453.1: 1.468473
AAC60453.1,AAO43052.1: 1.439483
AAC60453.1,AAQ67340.1: 1.439482
AAC60453.1,ACC77699.1: 1.439482
AAC60453.1,AEK21297.1: 1.439479
AAB05759.1,AAC60453.1: 1.468224
AAC60453.1,ABV44607.1: 1.439481
AAC60453.1,ABN51452.1: 1.540450
AAC60453.1,AAO74890.1: 1.540450
AAC60453.1,AGK07610.1: 1.497528
AAC60453.1,CBL16782.1: 1.727572
AAC60453.1,Q53317: 1.721260
AAC60453.1,EGC02853.1: 1.672195
AAC60453.1,ADD61790.1: 1.687307
AAC60453.1,CAB07443.1: 1.633123
AAC60453.1,AAX16366.1: 1.810233
AAC60453.1,AAD04192.1: 1.606329
AAC60453.1,P37073: 1.608912
AAC60453.1,CAA78135.1: 1.696164
AAC60453.1,BAC24104.1: 2.575655
AAC60453.1,CAA39426.1: 1.439930
AAC60453.1,CAA40379.1: 1.439931
AAC60453.1,ABY41241.1: 1.439930
AAC60453.1,AAN85732.1: 1.439930
AAC60453.1,ABD94065.1: 1.467518
AAC60453.1,AIU68830.1: 1.439931
AAC60453.1,ABZ80848.1: 1.496724
AAC60453.1,AFX61538.1: 1.525461
AAC60453.1,CAA40547.1: 1.553277
AAA24896.1,AAC60453.1: 1.813674
AAC60453.1,ACY24738.1: 1.906510
AAC60453.1,ACY24738.1: 1.906510
AAC60453.1,CAA67525.1: 2.111754
AAC60453.1,CAG81957.1: 2.094411
AAC60453.1,KMK55593.1: 2.263661
AAC60453.1,AAN87849.1: 2.263661
AAC60453.1,AHW70865: 2.114146
AAC60453.1,CCQ42308: 2.082257
AAC60453.1,XP_002273975.1: 2.926971
AAC60453.1,XP_002301319.1: 3.063973
AAC60453.1,CAA48325.1: 3.019266
AAC60453.1,CAA48324.1: 3.019264
AAC60453.1,AAD31572.1: 3.166521
AAC60453.1,AAL07012.1: 3.161378
AAC60453.1,ACS13756.1: 3.056809
AAC60453.1,AAK30204.1: 2.777373
AAB18366.1,AAC60453.1: 2.850004
AAC60453.1,AAD21783.1: 2.859423
AAC60453.1,AAT84462.1: 2.931763
AAC60453.1,AAO92743.1: 2.961280
AAC60453.1,ABL75361.1: 3.121209
AAC60453.1,BAA03925.1: 3.027698
AAC60453.1,BAB17788.1: 3.029266
AAC60453.1,BAA34946.1: 3.029267
AAC60453.1,AAD45126.1: 2.938899
AAC60453.1,AAC98464.1: 3.052886
AAC60453.1,AAO00727.1: 3.052886
AAC60453.1,AAN87142.1: 2.966873
AAC60453.1,BAA13163.1: 3.029891
AAC09388.1,AAC60453.1: 2.911875
AAC60453.1,ABY79073.1: 2.872140
AAC60453.1,CAH58715.1: 3.129228
AAC60453.1,CAA58003.1: 2.866225
AAC60453.1,CAA58002.1: 2.866225
AAC60453.1,CAA63663.1: 2.895569
AAC60453.1,AAK59660.1: 2.903930
AAA92363.1,AAC60453.1: 2.934555
AAB18367.1,AAC60453.1: 2.950437
AAC60453.1,CAA10231.1: 3.129073
AAC60453.1,AAD45127.1: 3.171358
AAC60453.1,BAJ89557.1: 3.143598
AAC60453.1,CAB39603.1: 3.280017
AAB18368.1,AAC60453.1: 3.212775
AAC60453.1,AAF80590.1: 3.037063
AAC60453.1,AAF80591.1: 3.123824
AAB67443.1,AAC60453.1: 2.777038
AAB65002.1,AAC60453.1: 3.109309
AAC60453.1,CAG83185.1: 3.152157
AAC60453.1,ANN44251.1: 1.505899
AAC60453.1,ACY02061.1: 1.478473
AAC60453.1,AJW82062.1: 1.505203
AAC60453.1,AEK80424.1: 1.478473
AAC60453.1,BAD29947.1: 1.556923
AAC60453.1,BAB79291.1: 1.549235
AAC60453.1,EDY95404.1: 1.586324
AAC60453.1,CAZ98378.1: 1.864778
AAC60453.1,CAZ97711.1: 1.494499
AAC60453.1,CAZ98338.1: 1.581943
AAC60453.1,BAD88713.1: 1.645412
AAC60453.1,BAC99022.1: 1.738191
AAC60453.1,BAE06228.1: 1.700885
AAC60453.1,ABD80437.1: 1.731112
AAC60453.1,AFR90184.1: 1.731112
AAC60453.1,ADD60418.1: 1.610454
AAC60453.1,AIF29515.1: 1.583483
AAC60453.1,AAF03246.1: 1.610220
AAC60453.1,ADA72015.1: 1.638060
AAA91888.1,AAC60453.1: 1.583486
AAC60453.1,AGU13985.1: 1.641545
AAC60453.1,AAP49346.1: 1.525501
AAC60453.1,CAZ97514.1: 1.300708
AAC60453.1,CAZ97778.1: 1.339343
AAC60453.1,CAZ95074.1: 1.672101
AAC60453.1,EDY95423.1: 1.476865
AAC60453.1,CAZ97766.1: 1.896791
AAC60453.1,BACCELL01451: 2.367261
AAC60453.1,CAB61795.1: 1.615261
AAC60453.1,CAZ96750.1: 1.568841
AAC60453.1,AAP49324.1: 1.555956
AAC60453.1,AAP49324.1: 1.555956
AAC60453.1,AGW43026.1: 1.878304
AAC60453.1,AIT14660.1: 1.714472
AAC60453.1,ALJ45967.1: 2.769832
AAC60453.1,CAZ98402.1: 1.715532
AAC60453.1,BAF34350.1: 1.611719
AAC60453.1,ADY17921.1: 1.611722
AAC60453.1,BAF34350.1: 1.611721
AAC60453.1,AAN39119.2: 1.611722
AAC60453.1,ABL06969.1: 1.639291
AAC60453.1,ABW77762.1: 1.724131
AAC60453.1,ACM50513.1: 1.779042
AAC60453.1,ABO93616.2: 1.810975
AAC60453.1,ACF40223.1: 1.810975
AAC60453.1,EIN03590.1: 1.724487
AAC60453.1,BAK48741.1: 1.609533
AAC60453.1,KHE89680.1: 1.545032
AAC60453.1,EAW17385.1: 1.634968
AAC60453.1,EED49498.1: 1.688994
AAC60453.1,EJZ11896.1: 1.176057
AAC60453.1,ABK72351.1: 1.264490
AAC60453.1,AAS03978.1: 1.639204
AAC60453.1,ACC41342.1: 1.449164
AAC60453.1,CAM61923.1: 1.864294
AAC60453.1,CAB09586.1: 1.639885
AAC25554.2,AAC60453.1: 0.546527
AAC60453.1,AAC96462.1: 0.960895
AAC60453.1,BAC16331.1: 0.921064
AAC60453.1,BAX84062.1: 1.068179
AAC60453.1,ABW02990.1: 0.833564
AAC60453.1,ABQ07185.2: 0.709836
AAC60453.1,BAE02683.1: 0.892448
AAC60453.1,ALJ47757.1: 1.155576
AAC60453.1,ABQ46917.1: 0.425092
AAC60453.1,CAA88008.1: 0.425093
AAC60453.1,AAD35118.1: 0.425093
AAC60453.1,ADN02324.1: 0.520007
AAC60453.1,CAA88008.1: 0.425095
AAC60453.1,ASG89819: 1.250052
AAC60453.1,BAQ97614.1: 0.752160
AAC60453.1,ASY50498: 0.673563
AAC60453.1,BAA97991.1: 0.673563
AAC60453.1,ABN54008.1: 0.352464
AAC60453.1,CAA61884.2: 0.352465
AAC60453.1,CAC27412.2: 0.352465
AAC60453.1,BAM29293.1: 2.633396
AAC60453.1,AFD54461.1: 2.504908
AAC60453.1,ARV79861.1: 2.322756
AAA22474.1,AAD04036.1: 0.429398
AAA22474.1,BC03717: 0.855690
AAA22474.1,BT2824: 0.710572
AAA22474.1,BC02680: 0.801811
AAA22474.1,BF4060: 0.831867
AAA22474.1,BC02679: 0.531012
AAA22474.1,BF4058: 0.502991
AAA22474.1,Amuc2108: 0.485697
AAA22474.1,ACM68926.1: 0.754763
AAA22474.1,AEE89454.1: 0.628581
AAA22474.1,AAP74223.1: 0.772293
AAA22474.1,ACN22491.1: 0.791892
AAA22474.1,AAZ04385.1: 0.802491
AAA22474.1,AAW34372.1: 0.830102
AAA22474.1,AAC47235.1: 0.687556
AAA22474.1,AIX48711.1: 0.672487
AAA22474.1,AIX48712.1: 0.573170
AAA22474.1,BAH84971.1: 0.951805
AAA22474.1,ACS36221.1: 0.655586
AAA22474.1,ABU98621.1: 0.681666
AAA22474.1,ABR28478.1: 0.739827
AAA22474.1,ADQ45027.1: 0.605803
AAA22474.1,BAE02684.1: 0.659121
AAA22474.1,ASY50995: 1.073894
AAA22474.1,BAB69460.1: 1.402164
AAA22474.1,ASY51180: 1.402164
AAA22474.1,BAF62129.1: 1.346247
AAA22474.1,AAB64093.1: 0.979364
AAA22474.1,AAK65522.1: 0.976278
AAA22474.1,ACD93221.1: 0.950075
AAA22474.1,AAA34726.1: 0.821413
AAA22474.1,ATD50129: 0.895327
AAA22474.1,Amuc0875: 0.616506
AAA22474.1,BAR92731.1: 0.653637
AAA22474.1,AAF31438.1: 0.784629
AAA22474.1,BAC06195.1: 0.519127
AAA22474.1,CAZ95067.1: 0.616430
AAA22474.1,ABW02992.1: 0.677735
AAA22474.1,ACO94508.1: 0.702832
AAA22474.1,ACO94508.1: 0.702832
AAA22474.1,AFC93434.1: 0.948781
AAA22474.1,ALM88585.1: 1.285837
AAA22474.1,AAE53061.1: 1.117384
AAA22474.1,AAC44371.1: 0.767560
AAA22474.1,AAC38290.1: 0.708050
AAA22474.1,BAE54302.1: 0.800322
AAA22474.1,BAE54302.1: 0.800322
AAA22474.1,BAC16332.1: 0.749842
AAA22474.1,AAN77503.1: 0.671895
AAA22474.1,AAN77505.1: 0.641555
AAA22474.1,ABJ15796.1: 0.587068
AAA22474.1,AGS43006.1: 1.028872
AAA22474.1,CAZ94309.1: 1.056596
AAA22474.1,CAA50624.1: 0.986663
AAA22474.1,ADD92366.1: 0.986663
AAA22474.1,BAJ61957.1: 0.986663
AAA22474.1,AHN05534.1: 0.986663
AAA22474.1,AAQ87037.1: 1.767262
AAA16048.1,AAA22474.1: 1.708718
AAA22474.1,AAG53947.1: 1.508189
AAA22474.1,CAA00096.1: 1.380877
AAA22474.1,AFS68803.1: 1.409262
AAA22474.1,CAA86922.1: 1.409264
AAA22474.1,ALE32755.1: 1.500955
AAA22474.1,AFI57215.1: 1.409266
AAA22474.1,AAA87323.1: 1.438255
AAA22474.1,AAO43052.1: 1.409265
AAA22474.1,AAQ67340.1: 1.409264
AAA22474.1,ACC77699.1: 1.409264
AAA22474.1,AEK21297.1: 1.409261
AAA22474.1,AAB05759.1: 1.438006
AAA22474.1,ABV44607.1: 1.409263
AAA22474.1,ABN51452.1: 1.510232
AAA22474.1,AAO74890.1: 1.510232
AAA22474.1,AGK07610.1: 1.467310
AAA22474.1,CBL16782.1: 1.697354
AAA22474.1,Q53317: 1.691042
AAA22474.1,EGC02853.1: 1.641978
AAA22474.1,ADD61790.1: 1.657090
AAA22474.1,CAB07443.1: 1.602905
AAA22474.1,AAX16366.1: 1.780015
AAA22474.1,AAD04192.1: 1.576111
AAA22474.1,P37073: 1.578694
AAA22474.1,CAA78135.1: 1.665946
AAA22474.1,BAC24104.1: 2.545437
AAA22474.1,CAA39426.1: 1.409712
AAA22474.1,CAA40379.1: 1.409713
AAA22474.1,ABY41241.1: 1.409712
AAA22474.1,AAN85732.1: 1.409713
AAA22474.1,ABD94065.1: 1.437301
AAA22474.1,AIU68830.1: 1.409714
AAA22474.1,ABZ80848.1: 1.466506
AAA22474.1,AFX61538.1: 1.495243
AAA22474.1,CAA40547.1: 1.523059
AAA22474.1,AAA24896.1: 1.783456
AAA22474.1,ACY24738.1: 1.876293
AAA22474.1,ACY24738.1: 1.876293
AAA22474.1,CAA67525.1: 2.081536
AAA22474.1,CAG81957.1: 2.064193
AAA22474.1,KMK55593.1: 2.233444
AAA22474.1,AAN87849.1: 2.233444
AAA22474.1,AHW70865: 2.083929
AAA22474.1,CCQ42308: 2.052039
AAA22474.1,XP_002273975.1: 2.896753
AAA22474.1,XP_002301319.1: 3.033755
AAA22474.1,CAA48325.1: 2.989048
AAA22474.1,CAA48324.1: 2.989047
AAA22474.1,AAD31572.1: 3.136303
AAA22474.1,AAL07012.1: 3.131160
AAA22474.1,ACS13756.1: 3.026592
AAA22474.1,AAK30204.1: 2.747155
AAA22474.1,AAB18366.1: 2.819787
AAA22474.1,AAD21783.1: 2.829206
AAA22474.1,AAT84462.1: 2.901546
AAA22474.1,AAO92743.1: 2.931063
AAA22474.1,ABL75361.1: 3.090992
AAA22474.1,BAA03925.1: 2.997480
AAA22474.1,BAB17788.1: 2.999048
AAA22474.1,BAA34946.1: 2.999049
AAA22474.1,AAD45126.1: 2.908681
AAA22474.1,AAC98464.1: 3.022669
AAA22474.1,AAO00727.1: 3.022669
AAA22474.1,AAN87142.1: 2.936656
AAA22474.1,BAA13163.1: 2.999673
AAA22474.1,AAC09388.1: 2.881657
AAA22474.1,ABY79073.1: 2.841923
AAA22474.1,CAH58715.1: 3.099010
AAA22474.1,CAA58003.1: 2.836007
AAA22474.1,CAA58002.1: 2.836007
AAA22474.1,CAA63663.1: 2.865352
AAA22474.1,AAK59660.1: 2.873712
AAA22474.1,AAA92363.1: 2.904338
AAA22474.1,AAB18367.1: 2.920219
AAA22474.1,CAA10231.1: 3.098855
AAA22474.1,AAD45127.1: 3.141140
AAA22474.1,BAJ89557.1: 3.113380
AAA22474.1,CAB39603.1: 3.249799
AAA22474.1,AAB18368.1: 3.182558
AAA22474.1,AAF80590.1: 3.006846
AAA22474.1,AAF80591.1: 3.093606
AAA22474.1,AAB67443.1: 2.746821
AAA22474.1,AAB65002.1: 3.079092
AAA22474.1,CAG83185.1: 3.121939
AAA22474.1,ANN44251.1: 1.475682
AAA22474.1,ACY02061.1: 1.448255
AAA22474.1,AJW82062.1: 1.474985
AAA22474.1,AEK80424.1: 1.448256
AAA22474.1,BAD29947.1: 1.526705
AAA22474.1,BAB79291.1: 1.519018
AAA22474.1,EDY95404.1: 1.556106
AAA22474.1,CAZ98378.1: 1.834560
AAA22474.1,CAZ97711.1: 1.464281
AAA22474.1,CAZ98338.1: 1.551726
AAA22474.1,BAD88713.1: 1.615194
AAA22474.1,BAC99022.1: 1.707973
AAA22474.1,BAE06228.1: 1.670667
AAA22474.1,ABD80437.1: 1.700894
AAA22474.1,AFR90184.1: 1.700894
AAA22474.1,ADD60418.1: 1.580236
AAA22474.1,AIF29515.1: 1.553265
AAA22474.1,AAF03246.1: 1.580002
AAA22474.1,ADA72015.1: 1.607842
AAA22474.1,AAA91888.1: 1.553268
AAA22474.1,AGU13985.1: 1.611328
AAA22474.1,AAP49346.1: 1.495284
AAA22474.1,CAZ97514.1: 1.270490
AAA22474.1,CAZ97778.1: 1.309125
AAA22474.1,CAZ95074.1: 1.641883
AAA22474.1,EDY95423.1: 1.446648
AAA22474.1,CAZ97766.1: 1.866573
AAA22474.1,BACCELL01451: 2.337043
AAA22474.1,CAB61795.1: 1.585043
AAA22474.1,CAZ96750.1: 1.538624
AAA22474.1,AAP49324.1: 1.525738
AAA22474.1,AAP49324.1: 1.525738
AAA22474.1,AGW43026.1: 1.848087
AAA22474.1,AIT14660.1: 1.684254
AAA22474.1,ALJ45967.1: 2.739614
AAA22474.1,CAZ98402.1: 1.685314
AAA22474.1,BAF34350.1: 1.581501
AAA22474.1,ADY17921.1: 1.581504
AAA22474.1,BAF34350.1: 1.581503
AAA22474.1,AAN39119.2: 1.581505
AAA22474.1,ABL06969.1: 1.609073
AAA22474.1,ABW77762.1: 1.693913
AAA22474.1,ACM50513.1: 1.748825
AAA22474.1,ABO93616.2: 1.780757
AAA22474.1,ACF40223.1: 1.780757
AAA22474.1,EIN03590.1: 1.694269
AAA22474.1,BAK48741.1: 1.579316
AAA22474.1,KHE89680.1: 1.514814
AAA22474.1,EAW17385.1: 1.604750
AAA22474.1,EED49498.1: 1.658776
AAA22474.1,EJZ11896.1: 1.145839
AAA22474.1,ABK72351.1: 1.234272
AAA22474.1,AAS03978.1: 1.608986
AAA22474.1,ACC41342.1: 1.418946
AAA22474.1,CAM61923.1: 1.834076
AAA22474.1,CAB09586.1: 1.609667
AAA22474.1,AAC25554.2: 0.516310
AAA22474.1,AAC96462.1: 0.930677
AAA22474.1,BAC16331.1: 0.890846
AAA22474.1,BAX84062.1: 1.037962
AAA22474.1,ABW02990.1: 0.803347
AAA22474.1,ABQ07185.2: 0.679619
AAA22474.1,BAE02683.1: 0.862230
AAA22474.1,ALJ47757.1: 1.125358
AAA22474.1,ABQ46917.1: 0.394875
AAA22474.1,CAA88008.1: 0.394876
AAA22474.1,AAD35118.1: 0.394876
AAA22474.1,ADN02324.1: 0.489790
AAA22474.1,CAA88008.1: 0.394877
AAA22474.1,ASG89819: 1.219834
AAA22474.1,BAQ97614.1: 0.721942
AAA22474.1,ASY50498: 0.643345
AAA22474.1,BAA97991.1: 0.643345
AAA22474.1,ABN54008.1: 0.322247
AAA22474.1,CAA61884.2: 0.322248
AAA22474.1,CAC27412.2: 0.322247
AAA22474.1,BAM29293.1: 2.603179
AAA22474.1,AFD54461.1: 2.474690
AAA22474.1,ARV79861.1: 2.292538
AAD04036.1,BC03717: 0.584123
AAD04036.1,BT2824: 0.439005
AAD04036.1,BC02680: 0.530244
AAD04036.1,BF4060: 0.560300
AAD04036.1,BC02679: 0.259445
AAD04036.1,BF4058: 0.231424
AAD04036.1,Amuc2108: 0.370373
AAD04036.1,ACM68926.1: 0.639439
AAD04036.1,AEE89454.1: 0.513257
AAD04036.1,AAP74223.1: 0.656968
AAD04036.1,ACN22491.1: 0.676567
AAD04036.1,AAZ04385.1: 0.687166
AAD04036.1,AAW34372.1: 0.714777
AAC47235.1,AAD04036.1: 0.572232
AAD04036.1,AIX48711.1: 0.557163
AAD04036.1,AIX48712.1: 0.457846
AAD04036.1,BAH84971.1: 0.836481
AAD04036.1,ACS36221.1: 0.540261
AAD04036.1,ABU98621.1: 0.566342
AAD04036.1,ABR28478.1: 0.624502
AAD04036.1,ADQ45027.1: 0.631231
AAD04036.1,BAE02684.1: 0.684548
AAD04036.1,ASY50995: 1.099321
AAD04036.1,BAB69460.1: 1.427591
AAD04036.1,ASY51180: 1.427591
AAD04036.1,BAF62129.1: 1.371674
AAB64093.1,AAD04036.1: 1.004791
AAD04036.1,AAK65522.1: 1.001706
AAD04036.1,ACD93221.1: 0.975503
AAA34726.1,AAD04036.1: 0.846841
AAD04036.1,ATD50129: 0.920755
AAD04036.1,Amuc0875: 0.641934
AAD04036.1,BAR92731.1: 0.679065
AAD04036.1,AAF31438.1: 0.810056
AAD04036.1,BAC06195.1: 0.544555
AAD04036.1,CAZ95067.1: 0.641857
AAD04036.1,ABW02992.1: 0.703163
AAD04036.1,ACO94508.1: 0.728260
AAD04036.1,ACO94508.1: 0.728260
AAD04036.1,AFC93434.1: 0.974209
AAD04036.1,ALM88585.1: 1.311265
AAD04036.1,AAE53061.1: 1.142812
AAC44371.1,AAD04036.1: 0.792988
AAC38290.1,AAD04036.1: 0.733478
AAD04036.1,BAE54302.1: 0.825750
AAD04036.1,BAE54302.1: 0.825750
AAD04036.1,BAC16332.1: 0.775270
AAD04036.1,AAN77503.1: 0.697323
AAD04036.1,AAN77505.1: 0.666983
AAD04036.1,ABJ15796.1: 0.612496
AAD04036.1,AGS43006.1: 1.054299
AAD04036.1,CAZ94309.1: 1.082023
AAD04036.1,CAA50624.1: 1.012090
AAD04036.1,ADD92366.1: 1.012090
AAD04036.1,BAJ61957.1: 1.012090
AAD04036.1,AHN05534.1: 1.012090
AAD04036.1,AAQ87037.1: 1.792690
AAA16048.1,AAD04036.1: 1.734146
AAD04036.1,AAG53947.1: 1.533617
AAD04036.1,CAA00096.1: 1.406304
AAD04036.1,AFS68803.1: 1.434690
AAD04036.1,CAA86922.1: 1.434691
AAD04036.1,ALE32755.1: 1.526382
AAD04036.1,AFI57215.1: 1.434693
AAA87323.1,AAD04036.1: 1.463683
AAD04036.1,AAO43052.1: 1.434693
AAD04036.1,AAQ67340.1: 1.434692
AAD04036.1,ACC77699.1: 1.434692
AAD04036.1,AEK21297.1: 1.434689
AAB05759.1,AAD04036.1: 1.463434
AAD04036.1,ABV44607.1: 1.434691
AAD04036.1,ABN51452.1: 1.535659
AAD04036.1,AAO74890.1: 1.535659
AAD04036.1,AGK07610.1: 1.492738
AAD04036.1,CBL16782.1: 1.722782
AAD04036.1,Q53317: 1.716470
AAD04036.1,EGC02853.1: 1.667405
AAD04036.1,ADD61790.1: 1.682517
AAD04036.1,CAB07443.1: 1.628333
AAD04036.1,AAX16366.1: 1.805443
AAD04036.1,AAD04192.1: 1.601539
AAD04036.1,P37073: 1.604122
AAD04036.1,CAA78135.1: 1.691374
AAD04036.1,BAC24104.1: 2.570865
AAD04036.1,CAA39426.1: 1.435140
AAD04036.1,CAA40379.1: 1.435141
AAD04036.1,ABY41241.1: 1.435140
AAD04036.1,AAN85732.1: 1.435140
AAD04036.1,ABD94065.1: 1.462728
AAD04036.1,AIU68830.1: 1.435141
AAD04036.1,ABZ80848.1: 1.491933
AAD04036.1,AFX61538.1: 1.520671
AAD04036.1,CAA40547.1: 1.548487
AAA24896.1,AAD04036.1: 1.808884
AAD04036.1,ACY24738.1: 1.901720
AAD04036.1,ACY24738.1: 1.901720
AAD04036.1,CAA67525.1: 2.106964
AAD04036.1,CAG81957.1: 2.089621
AAD04036.1,KMK55593.1: 2.258871
AAD04036.1,AAN87849.1: 2.258871
AAD04036.1,AHW70865: 2.109356
AAD04036.1,CCQ42308: 2.077467
AAD04036.1,XP_002273975.1: 2.922181
AAD04036.1,XP_002301319.1: 3.059183
AAD04036.1,CAA48325.1: 3.014476
AAD04036.1,CAA48324.1: 3.014474
AAD04036.1,AAD31572.1: 3.161731
AAD04036.1,AAL07012.1: 3.156588
AAD04036.1,ACS13756.1: 3.052019
AAD04036.1,AAK30204.1: 2.772583
AAB18366.1,AAD04036.1: 2.845214
AAD04036.1,AAD21783.1: 2.854633
AAD04036.1,AAT84462.1: 2.926973
AAD04036.1,AAO92743.1: 2.956490
AAD04036.1,ABL75361.1: 3.116419
AAD04036.1,BAA03925.1: 3.022908
AAD04036.1,BAB17788.1: 3.024476
AAD04036.1,BAA34946.1: 3.024477
AAD04036.1,AAD45126.1: 2.934109
AAC98464.1,AAD04036.1: 3.048096
AAD04036.1,AAO00727.1: 3.048096
AAD04036.1,AAN87142.1: 2.962083
AAD04036.1,BAA13163.1: 3.025101
AAC09388.1,AAD04036.1: 2.907085
AAD04036.1,ABY79073.1: 2.867350
AAD04036.1,CAH58715.1: 3.124438
AAD04036.1,CAA58003.1: 2.861435
AAD04036.1,CAA58002.1: 2.861435
AAD04036.1,CAA63663.1: 2.890779
AAD04036.1,AAK59660.1: 2.899140
AAA92363.1,AAD04036.1: 2.929765
AAB18367.1,AAD04036.1: 2.945647
AAD04036.1,CAA10231.1: 3.124283
AAD04036.1,AAD45127.1: 3.166568
AAD04036.1,BAJ89557.1: 3.138808
AAD04036.1,CAB39603.1: 3.275227
AAB18368.1,AAD04036.1: 3.207985
AAD04036.1,AAF80590.1: 3.032273
AAD04036.1,AAF80591.1: 3.119034
AAB67443.1,AAD04036.1: 2.772248
AAB65002.1,AAD04036.1: 3.104519
AAD04036.1,CAG83185.1: 3.147367
AAD04036.1,ANN44251.1: 1.501109
AAD04036.1,ACY02061.1: 1.473683
AAD04036.1,AJW82062.1: 1.500412
AAD04036.1,AEK80424.1: 1.473683
AAD04036.1,BAD29947.1: 1.552132
AAD04036.1,BAB79291.1: 1.544445
AAD04036.1,EDY95404.1: 1.581534
AAD04036.1,CAZ98378.1: 1.859987
AAD04036.1,CAZ97711.1: 1.489709
AAD04036.1,CAZ98338.1: 1.577153
AAD04036.1,BAD88713.1: 1.640622
AAD04036.1,BAC99022.1: 1.733401
AAD04036.1,BAE06228.1: 1.696095
AAD04036.1,ABD80437.1: 1.726322
AAD04036.1,AFR90184.1: 1.726322
AAD04036.1,ADD60418.1: 1.605664
AAD04036.1,AIF29515.1: 1.578693
AAD04036.1,AAF03246.1: 1.605430
AAD04036.1,ADA72015.1: 1.633270
AAA91888.1,AAD04036.1: 1.578696
AAD04036.1,AGU13985.1: 1.636755
AAD04036.1,AAP49346.1: 1.520711
AAD04036.1,CAZ97514.1: 1.295918
AAD04036.1,CAZ97778.1: 1.334553
AAD04036.1,CAZ95074.1: 1.667310
AAD04036.1,EDY95423.1: 1.472075
AAD04036.1,CAZ97766.1: 1.892001
AAD04036.1,BACCELL01451: 2.362471
AAD04036.1,CAB61795.1: 1.610471
AAD04036.1,CAZ96750.1: 1.564051
AAD04036.1,AAP49324.1: 1.551166
AAD04036.1,AAP49324.1: 1.551166
AAD04036.1,AGW43026.1: 1.873514
AAD04036.1,AIT14660.1: 1.709682
AAD04036.1,ALJ45967.1: 2.765042
AAD04036.1,CAZ98402.1: 1.710742
AAD04036.1,BAF34350.1: 1.606929
AAD04036.1,ADY17921.1: 1.606932
AAD04036.1,BAF34350.1: 1.606931
AAD04036.1,AAN39119.2: 1.606932
AAD04036.1,ABL06969.1: 1.634501
AAD04036.1,ABW77762.1: 1.719341
AAD04036.1,ACM50513.1: 1.774252
AAD04036.1,ABO93616.2: 1.806185
AAD04036.1,ACF40223.1: 1.806185
AAD04036.1,EIN03590.1: 1.719697
AAD04036.1,BAK48741.1: 1.604743
AAD04036.1,KHE89680.1: 1.540241
AAD04036.1,EAW17385.1: 1.630178
AAD04036.1,EED49498.1: 1.684204
AAD04036.1,EJZ11896.1: 1.171266
AAD04036.1,ABK72351.1: 1.259700
AAD04036.1,AAS03978.1: 1.634414
AAD04036.1,ACC41342.1: 1.444374
AAD04036.1,CAM61923.1: 1.859504
AAD04036.1,CAB09586.1: 1.635095
AAC25554.2,AAD04036.1: 0.541737
AAC96462.1,AAD04036.1: 0.956105
AAD04036.1,BAC16331.1: 0.916274
AAD04036.1,BAX84062.1: 1.063389
AAD04036.1,ABW02990.1: 0.828774
AAD04036.1,ABQ07185.2: 0.705046
AAD04036.1,BAE02683.1: 0.887658
AAD04036.1,ALJ47757.1: 1.150786
AAD04036.1,ABQ46917.1: 0.420302
AAD04036.1,CAA88008.1: 0.420303
AAD04036.1,AAD35118.1: 0.420303
AAD04036.1,ADN02324.1: 0.515217
AAD04036.1,CAA88008.1: 0.420305
AAD04036.1,ASG89819: 1.245261
AAD04036.1,BAQ97614.1: 0.747370
AAD04036.1,ASY50498: 0.668773
AAD04036.1,BAA97991.1: 0.668773
AAD04036.1,ABN54008.1: 0.347674
AAD04036.1,CAA61884.2: 0.347675
AAD04036.1,CAC27412.2: 0.347675
AAD04036.1,BAM29293.1: 2.628790
AAD04036.1,AFD54461.1: 2.500302
AAD04036.1,ARV79861.1: 2.318150
BC03717,BT2824: 0.565598
BC02680,BC03717: 0.656837
BC03717,BF4060: 0.686893
BC02679,BC03717: 0.662326
BC03717,BF4058: 0.634306
Amuc2108,BC03717: 0.796665
ACM68926.1,BC03717: 1.065731
AEE89454.1,BC03717: 0.939549
AAP74223.1,BC03717: 1.083261
ACN22491.1,BC03717: 1.102860
AAZ04385.1,BC03717: 1.113459
AAW34372.1,BC03717: 1.141070
AAC47235.1,BC03717: 0.998524
AIX48711.1,BC03717: 0.983455
AIX48712.1,BC03717: 0.884138
BAH84971.1,BC03717: 1.262774
ACS36221.1,BC03717: 0.966554
ABU98621.1,BC03717: 0.992634
ABR28478.1,BC03717: 1.050795
ADQ45027.1,BC03717: 1.057523
BAE02684.1,BC03717: 1.110841
ASY50995,BC03717: 1.525613
BAB69460.1,BC03717: 1.853884
ASY51180,BC03717: 1.853884
BAF62129.1,BC03717: 1.797967
AAB64093.1,BC03717: 1.431084
AAK65522.1,BC03717: 1.427998
ACD93221.1,BC03717: 1.401795
AAA34726.1,BC03717: 1.273133
ATD50129,BC03717: 1.347047
Amuc0875,BC03717: 1.068226
BAR92731.1,BC03717: 1.105357
AAF31438.1,BC03717: 1.236349
BAC06195.1,BC03717: 0.970847
BC03717,CAZ95067.1: 1.068150
ABW02992.1,BC03717: 1.129456
ACO94508.1,BC03717: 1.154552
ACO94508.1,BC03717: 1.154552
AFC93434.1,BC03717: 1.400501
ALM88585.1,BC03717: 1.737557
AAE53061.1,BC03717: 1.569104
AAC44371.1,BC03717: 1.219280
AAC38290.1,BC03717: 1.159770
BAE54302.1,BC03717: 1.252042
BAE54302.1,BC03717: 1.252042
BAC16332.1,BC03717: 1.201562
AAN77503.1,BC03717: 1.123615
AAN77505.1,BC03717: 1.093275
ABJ15796.1,BC03717: 1.038788
AGS43006.1,BC03717: 1.480592
BC03717,CAZ94309.1: 1.508315
BC03717,CAA50624.1: 1.438383
ADD92366.1,BC03717: 1.438383
BAJ61957.1,BC03717: 1.438383
AHN05534.1,BC03717: 1.438383
AAQ87037.1,BC03717: 2.218982
AAA16048.1,BC03717: 2.160438
AAG53947.1,BC03717: 1.959909
BC03717,CAA00096.1: 1.832597
AFS68803.1,BC03717: 1.860982
BC03717,CAA86922.1: 1.860983
ALE32755.1,BC03717: 1.952675
AFI57215.1,BC03717: 1.860985
AAA87323.1,BC03717: 1.889975
AAO43052.1,BC03717: 1.860985
AAQ67340.1,BC03717: 1.860984
ACC77699.1,BC03717: 1.860984
AEK21297.1,BC03717: 1.860981
AAB05759.1,BC03717: 1.889726
ABV44607.1,BC03717: 1.860983
ABN51452.1,BC03717: 1.961952
AAO74890.1,BC03717: 1.961952
AGK07610.1,BC03717: 1.919030
BC03717,CBL16782.1: 2.149074
BC03717,Q53317: 2.142762
BC03717,EGC02853.1: 2.093698
ADD61790.1,BC03717: 2.108809
BC03717,CAB07443.1: 2.054625
AAX16366.1,BC03717: 2.231735
AAD04192.1,BC03717: 2.027831
BC03717,P37073: 2.030414
BC03717,CAA78135.1: 2.117666
BAC24104.1,BC03717: 2.997158
BC03717,CAA39426.1: 1.861432
BC03717,CAA40379.1: 1.861433
ABY41241.1,BC03717: 1.861432
AAN85732.1,BC03717: 1.861433
ABD94065.1,BC03717: 1.889021
AIU68830.1,BC03717: 1.861433
ABZ80848.1,BC03717: 1.918226
AFX61538.1,BC03717: 1.946963
BC03717,CAA40547.1: 1.974779
AAA24896.1,BC03717: 2.235176
ACY24738.1,BC03717: 2.328013
ACY24738.1,BC03717: 2.328013
BC03717,CAA67525.1: 2.533256
BC03717,CAG81957.1: 2.515913
BC03717,KMK55593.1: 2.685164
AAN87849.1,BC03717: 2.685164
AHW70865,BC03717: 2.535649
BC03717,CCQ42308: 2.503759
BC03717,XP_002273975.1: 3.348473
BC03717,XP_002301319.1: 3.485476
BC03717,CAA48325.1: 3.440769
BC03717,CAA48324.1: 3.440767
AAD31572.1,BC03717: 3.588023
AAL07012.1,BC03717: 3.582880
ACS13756.1,BC03717: 3.478312
AAK30204.1,BC03717: 3.198875
AAB18366.1,BC03717: 3.271507
AAD21783.1,BC03717: 3.280926
AAT84462.1,BC03717: 3.353266
AAO92743.1,BC03717: 3.382783
ABL75361.1,BC03717: 3.542712
BAA03925.1,BC03717: 3.449201
BAB17788.1,BC03717: 3.450768
BAA34946.1,BC03717: 3.450770
AAD45126.1,BC03717: 3.360402
AAC98464.1,BC03717: 3.474389
AAO00727.1,BC03717: 3.474389
AAN87142.1,BC03717: 3.388376
BAA13163.1,BC03717: 3.451394
AAC09388.1,BC03717: 3.333378
ABY79073.1,BC03717: 3.293643
BC03717,CAH58715.1: 3.550731
BC03717,CAA58003.1: 3.287728
BC03717,CAA58002.1: 3.287728
BC03717,CAA63663.1: 3.317072
AAK59660.1,BC03717: 3.325432
AAA92363.1,BC03717: 3.356058
AAB18367.1,BC03717: 3.371939
BC03717,CAA10231.1: 3.550575
AAD45127.1,BC03717: 3.592860
BAJ89557.1,BC03717: 3.565100
BC03717,CAB39603.1: 3.701519
AAB18368.1,BC03717: 3.634278
AAF80590.1,BC03717: 3.458566
AAF80591.1,BC03717: 3.545327
AAB67443.1,BC03717: 3.198541
AAB65002.1,BC03717: 3.530812
BC03717,CAG83185.1: 3.573659
ANN44251.1,BC03717: 1.927401
ACY02061.1,BC03717: 1.899975
AJW82062.1,BC03717: 1.926705
AEK80424.1,BC03717: 1.899976
BAD29947.1,BC03717: 1.978425
BAB79291.1,BC03717: 1.970738
BC03717,EDY95404.1: 2.007826
BC03717,CAZ98378.1: 2.286280
BC03717,CAZ97711.1: 1.916001
BC03717,CAZ98338.1: 2.003445
BAD88713.1,BC03717: 2.066914
BAC99022.1,BC03717: 2.159693
BAE06228.1,BC03717: 2.122387
ABD80437.1,BC03717: 2.152614
AFR90184.1,BC03717: 2.152614
ADD60418.1,BC03717: 2.031956
AIF29515.1,BC03717: 2.004985
AAF03246.1,BC03717: 2.031722
ADA72015.1,BC03717: 2.059562
AAA91888.1,BC03717: 2.004988
AGU13985.1,BC03717: 2.063048
AAP49346.1,BC03717: 1.947003
BC03717,CAZ97514.1: 1.722210
BC03717,CAZ97778.1: 1.760845
BC03717,CAZ95074.1: 2.093603
BC03717,EDY95423.1: 1.898368
BC03717,CAZ97766.1: 2.318293
BACCELL01451,BC03717: 2.788763
BC03717,CAB61795.1: 2.036763
BC03717,CAZ96750.1: 1.990344
AAP49324.1,BC03717: 1.977458
AAP49324.1,BC03717: 1.977458
AGW43026.1,BC03717: 2.299807
AIT14660.1,BC03717: 2.135974
ALJ45967.1,BC03717: 3.191334
BC03717,CAZ98402.1: 2.137034
BAF34350.1,BC03717: 2.033221
ADY17921.1,BC03717: 2.033224
BAF34350.1,BC03717: 2.033223
AAN39119.2,BC03717: 2.033225
ABL06969.1,BC03717: 2.060793
ABW77762.1,BC03717: 2.145633
ACM50513.1,BC03717: 2.200545
ABO93616.2,BC03717: 2.232477
ACF40223.1,BC03717: 2.232477
BC03717,EIN03590.1: 2.145989
BAK48741.1,BC03717: 2.031036
BC03717,KHE89680.1: 1.966534
BC03717,EAW17385.1: 2.056470
BC03717,EED49498.1: 2.110496
BC03717,EJZ11896.1: 1.597559
ABK72351.1,BC03717: 1.685992
AAS03978.1,BC03717: 2.060707
ACC41342.1,BC03717: 1.870666
BC03717,CAM61923.1: 2.285796
BC03717,CAB09586.1: 2.061387
AAC25554.2,BC03717: 0.968029
AAC96462.1,BC03717: 1.382397
BAC16331.1,BC03717: 1.342566
BAX84062.1,BC03717: 1.489682
ABW02990.1,BC03717: 1.255067
ABQ07185.2,BC03717: 1.131339
BAE02683.1,BC03717: 1.313950
ALJ47757.1,BC03717: 1.577078
ABQ46917.1,BC03717: 0.846595
BC03717,CAA88008.1: 0.846596
AAD35118.1,BC03717: 0.846596
ADN02324.1,BC03717: 0.941510
BC03717,CAA88008.1: 0.846597
ASG89819,BC03717: 1.671554
BAQ97614.1,BC03717: 1.173662
ASY50498,BC03717: 1.095065
BAA97991.1,BC03717: 1.095065
ABN54008.1,BC03717: 0.773966
BC03717,CAA61884.2: 0.773968
BC03717,CAC27412.2: 0.773967
BAM29293.1,BC03717: 3.055083
AFD54461.1,BC03717: 2.926594
ARV79861.1,BC03717: 2.744442
BC02680,BT2824: 0.399095
BF4060,BT2824: 0.429151
BC02679,BT2824: 0.517208
BF4058,BT2824: 0.489188
Amuc2108,BT2824: 0.651547
ACM68926.1,BT2824: 0.920613
AEE89454.1,BT2824: 0.794431
AAP74223.1,BT2824: 0.938143
ACN22491.1,BT2824: 0.957742
AAZ04385.1,BT2824: 0.968341
AAW34372.1,BT2824: 0.995952
AAC47235.1,BT2824: 0.853406
AIX48711.1,BT2824: 0.838337
AIX48712.1,BT2824: 0.739020
BAH84971.1,BT2824: 1.117655
ACS36221.1,BT2824: 0.821435
ABU98621.1,BT2824: 0.847516
ABR28478.1,BT2824: 0.905677
ADQ45027.1,BT2824: 0.912405
BAE02684.1,BT2824: 0.965723
ASY50995,BT2824: 1.380495
BAB69460.1,BT2824: 1.708766
ASY51180,BT2824: 1.708766
BAF62129.1,BT2824: 1.652849
AAB64093.1,BT2824: 1.285966
AAK65522.1,BT2824: 1.282880
ACD93221.1,BT2824: 1.256677
AAA34726.1,BT2824: 1.128015
ATD50129,BT2824: 1.201929
Amuc0875,BT2824: 0.923108
BAR92731.1,BT2824: 0.960239
AAF31438.1,BT2824: 1.091231
BAC06195.1,BT2824: 0.825729
BT2824,CAZ95067.1: 0.923032
ABW02992.1,BT2824: 0.984337
ACO94508.1,BT2824: 1.009434
ACO94508.1,BT2824: 1.009434
AFC93434.1,BT2824: 1.255383
ALM88585.1,BT2824: 1.592439
AAE53061.1,BT2824: 1.423986
AAC44371.1,BT2824: 1.074162
AAC38290.1,BT2824: 1.014652
BAE54302.1,BT2824: 1.106924
BAE54302.1,BT2824: 1.106924
BAC16332.1,BT2824: 1.056444
AAN77503.1,BT2824: 0.978497
AAN77505.1,BT2824: 0.948157
ABJ15796.1,BT2824: 0.893670
AGS43006.1,BT2824: 1.335474
BT2824,CAZ94309.1: 1.363198
BT2824,CAA50624.1: 1.293265
ADD92366.1,BT2824: 1.293265
BAJ61957.1,BT2824: 1.293265
AHN05534.1,BT2824: 1.293265
AAQ87037.1,BT2824: 2.073864
AAA16048.1,BT2824: 2.015320
AAG53947.1,BT2824: 1.814791
BT2824,CAA00096.1: 1.687479
AFS68803.1,BT2824: 1.715864
BT2824,CAA86922.1: 1.715865
ALE32755.1,BT2824: 1.807557
AFI57215.1,BT2824: 1.715867
AAA87323.1,BT2824: 1.744857
AAO43052.1,BT2824: 1.715867
AAQ67340.1,BT2824: 1.715866
ACC77699.1,BT2824: 1.715866
AEK21297.1,BT2824: 1.715863
AAB05759.1,BT2824: 1.744608
ABV44607.1,BT2824: 1.715865
ABN51452.1,BT2824: 1.816834
AAO74890.1,BT2824: 1.816834
AGK07610.1,BT2824: 1.773912
BT2824,CBL16782.1: 2.003956
BT2824,Q53317: 1.997644
BT2824,EGC02853.1: 1.948580
ADD61790.1,BT2824: 1.963692
BT2824,CAB07443.1: 1.909507
AAX16366.1,BT2824: 2.086617
AAD04192.1,BT2824: 1.882713
BT2824,P37073: 1.885296
BT2824,CAA78135.1: 1.972548
BAC24104.1,BT2824: 2.852040
BT2824,CAA39426.1: 1.716314
BT2824,CAA40379.1: 1.716315
ABY41241.1,BT2824: 1.716314
AAN85732.1,BT2824: 1.716315
ABD94065.1,BT2824: 1.743903
AIU68830.1,BT2824: 1.716315
ABZ80848.1,BT2824: 1.773108
AFX61538.1,BT2824: 1.801845
BT2824,CAA40547.1: 1.829661
AAA24896.1,BT2824: 2.090058
ACY24738.1,BT2824: 2.182894
ACY24738.1,BT2824: 2.182894
BT2824,CAA67525.1: 2.388138
BT2824,CAG81957.1: 2.370795
BT2824,KMK55593.1: 2.540046
AAN87849.1,BT2824: 2.540046
AHW70865,BT2824: 2.390531
BT2824,CCQ42308: 2.358641
BT2824,XP_002273975.1: 3.203355
BT2824,XP_002301319.1: 3.340358
BT2824,CAA48325.1: 3.295651
BT2824,CAA48324.1: 3.295649
AAD31572.1,BT2824: 3.442905
AAL07012.1,BT2824: 3.437762
ACS13756.1,BT2824: 3.333194
AAK30204.1,BT2824: 3.053757
AAB18366.1,BT2824: 3.126389
AAD21783.1,BT2824: 3.135808
AAT84462.1,BT2824: 3.208148
AAO92743.1,BT2824: 3.237665
ABL75361.1,BT2824: 3.397594
BAA03925.1,BT2824: 3.304083
BAB17788.1,BT2824: 3.305650
BAA34946.1,BT2824: 3.305652
AAD45126.1,BT2824: 3.215284
AAC98464.1,BT2824: 3.329271
AAO00727.1,BT2824: 3.329271
AAN87142.1,BT2824: 3.243258
BAA13163.1,BT2824: 3.306276
AAC09388.1,BT2824: 3.188260
ABY79073.1,BT2824: 3.148525
BT2824,CAH58715.1: 3.405613
BT2824,CAA58003.1: 3.142610
BT2824,CAA58002.1: 3.142610
BT2824,CAA63663.1: 3.171954
AAK59660.1,BT2824: 3.180314
AAA92363.1,BT2824: 3.210940
AAB18367.1,BT2824: 3.226821
BT2824,CAA10231.1: 3.405457
AAD45127.1,BT2824: 3.447742
BAJ89557.1,BT2824: 3.419982
BT2824,CAB39603.1: 3.556401
AAB18368.1,BT2824: 3.489160
AAF80590.1,BT2824: 3.313448
AAF80591.1,BT2824: 3.400209
AAB67443.1,BT2824: 3.053423
AAB65002.1,BT2824: 3.385694
BT2824,CAG83185.1: 3.428541
ANN44251.1,BT2824: 1.782283
ACY02061.1,BT2824: 1.754857
AJW82062.1,BT2824: 1.781587
AEK80424.1,BT2824: 1.754858
BAD29947.1,BT2824: 1.833307
BAB79291.1,BT2824: 1.825620
BT2824,EDY95404.1: 1.862708
BT2824,CAZ98378.1: 2.141162
BT2824,CAZ97711.1: 1.770883
BT2824,CAZ98338.1: 1.858328
BAD88713.1,BT2824: 1.921796
BAC99022.1,BT2824: 2.014575
BAE06228.1,BT2824: 1.977269
ABD80437.1,BT2824: 2.007496
AFR90184.1,BT2824: 2.007496
ADD60418.1,BT2824: 1.886838
AIF29515.1,BT2824: 1.859867
AAF03246.1,BT2824: 1.886604
ADA72015.1,BT2824: 1.914444
AAA91888.1,BT2824: 1.859870
AGU13985.1,BT2824: 1.917930
AAP49346.1,BT2824: 1.801885
BT2824,CAZ97514.1: 1.577092
BT2824,CAZ97778.1: 1.615727
BT2824,CAZ95074.1: 1.948485
BT2824,EDY95423.1: 1.753250
BT2824,CAZ97766.1: 2.173175
BACCELL01451,BT2824: 2.643646
BT2824,CAB61795.1: 1.891645
BT2824,CAZ96750.1: 1.845226
AAP49324.1,BT2824: 1.832340
AAP49324.1,BT2824: 1.832340
AGW43026.1,BT2824: 2.154689
AIT14660.1,BT2824: 1.990856
ALJ45967.1,BT2824: 3.046216
BT2824,CAZ98402.1: 1.991916
BAF34350.1,BT2824: 1.888103
ADY17921.1,BT2824: 1.888106
BAF34350.1,BT2824: 1.888105
AAN39119.2,BT2824: 1.888107
ABL06969.1,BT2824: 1.915675
ABW77762.1,BT2824: 2.000515
ACM50513.1,BT2824: 2.055427
ABO93616.2,BT2824: 2.087359
ACF40223.1,BT2824: 2.087359
BT2824,EIN03590.1: 2.000871
BAK48741.1,BT2824: 1.885918
BT2824,KHE89680.1: 1.821416
BT2824,EAW17385.1: 1.911352
BT2824,EED49498.1: 1.965378
BT2824,EJZ11896.1: 1.452441
ABK72351.1,BT2824: 1.540874
AAS03978.1,BT2824: 1.915588
ACC41342.1,BT2824: 1.725548
BT2824,CAM61923.1: 2.140678
BT2824,CAB09586.1: 1.916269
AAC25554.2,BT2824: 0.822912
AAC96462.1,BT2824: 1.237279
BAC16331.1,BT2824: 1.197448
BAX84062.1,BT2824: 1.344564
ABW02990.1,BT2824: 1.109949
ABQ07185.2,BT2824: 0.986221
BAE02683.1,BT2824: 1.168832
ALJ47757.1,BT2824: 1.431960
ABQ46917.1,BT2824: 0.701477
BT2824,CAA88008.1: 0.701478
AAD35118.1,BT2824: 0.701478
ADN02324.1,BT2824: 0.796392
BT2824,CAA88008.1: 0.701479
ASG89819,BT2824: 1.526436
BAQ97614.1,BT2824: 1.028544
ASY50498,BT2824: 0.949947
BAA97991.1,BT2824: 0.949947
ABN54008.1,BT2824: 0.628848
BT2824,CAA61884.2: 0.628850
BT2824,CAC27412.2: 0.628849
BAM29293.1,BT2824: 2.909965
AFD54461.1,BT2824: 2.781476
ARV79861.1,BT2824: 2.599324
BC02680,BF4060: 0.030058
BC02679,BC02680: 0.608448
BC02680,BF4058: 0.580427
Amuc2108,BC02680: 0.742786
ACM68926.1,BC02680: 1.011852
AEE89454.1,BC02680: 0.885670
AAP74223.1,BC02680: 1.029382
ACN22491.1,BC02680: 1.048981
AAZ04385.1,BC02680: 1.059580
AAW34372.1,BC02680: 1.087191
AAC47235.1,BC02680: 0.944645
AIX48711.1,BC02680: 0.929576
AIX48712.1,BC02680: 0.830260
BAH84971.1,BC02680: 1.208895
ACS36221.1,BC02680: 0.912675
ABU98621.1,BC02680: 0.938756
ABR28478.1,BC02680: 0.996916
ADQ45027.1,BC02680: 1.003645
BAE02684.1,BC02680: 1.056962
ASY50995,BC02680: 1.471735
BAB69460.1,BC02680: 1.800005
ASY51180,BC02680: 1.800005
BAF62129.1,BC02680: 1.744088
AAB64093.1,BC02680: 1.377205
AAK65522.1,BC02680: 1.374119
ACD93221.1,BC02680: 1.347916
AAA34726.1,BC02680: 1.219254
ATD50129,BC02680: 1.293168
Amuc0875,BC02680: 1.014347
BAR92731.1,BC02680: 1.051478
AAF31438.1,BC02680: 1.182470
BAC06195.1,BC02680: 0.916968
BC02680,CAZ95067.1: 1.014271
ABW02992.1,BC02680: 1.075577
ACO94508.1,BC02680: 1.100674
ACO94508.1,BC02680: 1.100674
AFC93434.1,BC02680: 1.346622
ALM88585.1,BC02680: 1.683678
AAE53061.1,BC02680: 1.515225
AAC44371.1,BC02680: 1.165401
AAC38290.1,BC02680: 1.105891
BAE54302.1,BC02680: 1.198163
BAE54302.1,BC02680: 1.198163
BAC16332.1,BC02680: 1.147683
AAN77503.1,BC02680: 1.069736
AAN77505.1,BC02680: 1.039396
ABJ15796.1,BC02680: 0.984909
AGS43006.1,BC02680: 1.426713
BC02680,CAZ94309.1: 1.454437
BC02680,CAA50624.1: 1.384504
ADD92366.1,BC02680: 1.384504
BAJ61957.1,BC02680: 1.384504
AHN05534.1,BC02680: 1.384504
AAQ87037.1,BC02680: 2.165103
AAA16048.1,BC02680: 2.106559
AAG53947.1,BC02680: 1.906030
BC02680,CAA00096.1: 1.778718
AFS68803.1,BC02680: 1.807103
BC02680,CAA86922.1: 1.807105
ALE32755.1,BC02680: 1.898796
AFI57215.1,BC02680: 1.807107
AAA87323.1,BC02680: 1.836096
AAO43052.1,BC02680: 1.807107
AAQ67340.1,BC02680: 1.807106
ACC77699.1,BC02680: 1.807106
AEK21297.1,BC02680: 1.807103
AAB05759.1,BC02680: 1.835847
ABV44607.1,BC02680: 1.807104
ABN51452.1,BC02680: 1.908073
AAO74890.1,BC02680: 1.908073
AGK07610.1,BC02680: 1.865151
BC02680,CBL16782.1: 2.095195
BC02680,Q53317: 2.088883
BC02680,EGC02853.1: 2.039819
ADD61790.1,BC02680: 2.054931
BC02680,CAB07443.1: 2.000746
AAX16366.1,BC02680: 2.177856
AAD04192.1,BC02680: 1.973952
BC02680,P37073: 1.976536
BC02680,CAA78135.1: 2.063787
BAC24104.1,BC02680: 2.943279
BC02680,CAA39426.1: 1.807553
BC02680,CAA40379.1: 1.807554
ABY41241.1,BC02680: 1.807553
AAN85732.1,BC02680: 1.807554
ABD94065.1,BC02680: 1.835142
AIU68830.1,BC02680: 1.807555
ABZ80848.1,BC02680: 1.864347
AFX61538.1,BC02680: 1.893085
BC02680,CAA40547.1: 1.920901
AAA24896.1,BC02680: 2.181297
ACY24738.1,BC02680: 2.274134
ACY24738.1,BC02680: 2.274134
BC02680,CAA67525.1: 2.479378
BC02680,CAG81957.1: 2.462035
BC02680,KMK55593.1: 2.631285
AAN87849.1,BC02680: 2.631285
AHW70865,BC02680: 2.481770
BC02680,CCQ42308: 2.449881
BC02680,XP_002273975.1: 3.294594
BC02680,XP_002301319.1: 3.431597
BC02680,CAA48325.1: 3.386890
BC02680,CAA48324.1: 3.386888
AAD31572.1,BC02680: 3.534144
AAL07012.1,BC02680: 3.529001
ACS13756.1,BC02680: 3.424433
AAK30204.1,BC02680: 3.144996
AAB18366.1,BC02680: 3.217628
AAD21783.1,BC02680: 3.227047
AAT84462.1,BC02680: 3.299387
AAO92743.1,BC02680: 3.328904
ABL75361.1,BC02680: 3.488833
BAA03925.1,BC02680: 3.395322
BAB17788.1,BC02680: 3.396889
BAA34946.1,BC02680: 3.396891
AAD45126.1,BC02680: 3.306523
AAC98464.1,BC02680: 3.420510
AAO00727.1,BC02680: 3.420510
AAN87142.1,BC02680: 3.334497
BAA13163.1,BC02680: 3.397515
AAC09388.1,BC02680: 3.279499
ABY79073.1,BC02680: 3.239764
BC02680,CAH58715.1: 3.496852
BC02680,CAA58003.1: 3.233849
BC02680,CAA58002.1: 3.233849
BC02680,CAA63663.1: 3.263193
AAK59660.1,BC02680: 3.271553
AAA92363.1,BC02680: 3.302179
AAB18367.1,BC02680: 3.318060
BC02680,CAA10231.1: 3.496696
AAD45127.1,BC02680: 3.538981
BAJ89557.1,BC02680: 3.511221
BC02680,CAB39603.1: 3.647640
AAB18368.1,BC02680: 3.580399
AAF80590.1,BC02680: 3.404687
AAF80591.1,BC02680: 3.491448
AAB67443.1,BC02680: 3.144662
AAB65002.1,BC02680: 3.476933
BC02680,CAG83185.1: 3.519780
ANN44251.1,BC02680: 1.873523
ACY02061.1,BC02680: 1.846096
AJW82062.1,BC02680: 1.872826
AEK80424.1,BC02680: 1.846097
BAD29947.1,BC02680: 1.924546
BAB79291.1,BC02680: 1.916859
BC02680,EDY95404.1: 1.953947
BC02680,CAZ98378.1: 2.232401
BC02680,CAZ97711.1: 1.862123
BC02680,CAZ98338.1: 1.949567
BAD88713.1,BC02680: 2.013035
BAC99022.1,BC02680: 2.105814
BAE06228.1,BC02680: 2.068508
ABD80437.1,BC02680: 2.098735
AFR90184.1,BC02680: 2.098735
ADD60418.1,BC02680: 1.978078
AIF29515.1,BC02680: 1.951106
AAF03246.1,BC02680: 1.977843
ADA72015.1,BC02680: 2.005683
AAA91888.1,BC02680: 1.951110
AGU13985.1,BC02680: 2.009169
AAP49346.1,BC02680: 1.893125
BC02680,CAZ97514.1: 1.668331
BC02680,CAZ97778.1: 1.706967
BC02680,CAZ95074.1: 2.039724
BC02680,EDY95423.1: 1.844489
BC02680,CAZ97766.1: 2.264414
BACCELL01451,BC02680: 2.734885
BC02680,CAB61795.1: 1.982885
BC02680,CAZ96750.1: 1.936465
AAP49324.1,BC02680: 1.923580
AAP49324.1,BC02680: 1.923580
AGW43026.1,BC02680: 2.245928
AIT14660.1,BC02680: 2.082095
ALJ45967.1,BC02680: 3.137455
BC02680,CAZ98402.1: 2.083155
BAF34350.1,BC02680: 1.979343
ADY17921.1,BC02680: 1.979346
BAF34350.1,BC02680: 1.979344
AAN39119.2,BC02680: 1.979346
ABL06969.1,BC02680: 2.006914
ABW77762.1,BC02680: 2.091754
ACM50513.1,BC02680: 2.146666
ABO93616.2,BC02680: 2.178598
ACF40223.1,BC02680: 2.178598
BC02680,EIN03590.1: 2.092110
BAK48741.1,BC02680: 1.977157
BC02680,KHE89680.1: 1.912655
BC02680,EAW17385.1: 2.002591
BC02680,EED49498.1: 2.056617
BC02680,EJZ11896.1: 1.543680
ABK72351.1,BC02680: 1.632113
AAS03978.1,BC02680: 2.006828
ACC41342.1,BC02680: 1.816787
BC02680,CAM61923.1: 2.231918
BC02680,CAB09586.1: 2.007508
AAC25554.2,BC02680: 0.914151
AAC96462.1,BC02680: 1.328518
BAC16331.1,BC02680: 1.288687
BAX84062.1,BC02680: 1.435803
ABW02990.1,BC02680: 1.201188
ABQ07185.2,BC02680: 1.077460
BAE02683.1,BC02680: 1.260072
ALJ47757.1,BC02680: 1.523199
ABQ46917.1,BC02680: 0.792716
BC02680,CAA88008.1: 0.792717
AAD35118.1,BC02680: 0.792717
ADN02324.1,BC02680: 0.887631
BC02680,CAA88008.1: 0.792718
ASG89819,BC02680: 1.617675
BAQ97614.1,BC02680: 1.119783
ASY50498,BC02680: 1.041186
BAA97991.1,BC02680: 1.041186
ABN54008.1,BC02680: 0.720088
BC02680,CAA61884.2: 0.720089
BC02680,CAC27412.2: 0.720089
BAM29293.1,BC02680: 3.001204
AFD54461.1,BC02680: 2.872715
ARV79861.1,BC02680: 2.690563
BC02679,BF4060: 0.638504
BF4058,BF4060: 0.610483
Amuc2108,BF4060: 0.772842
ACM68926.1,BF4060: 1.041908
AEE89454.1,BF4060: 0.915726
AAP74223.1,BF4060: 1.059438
ACN22491.1,BF4060: 1.079037
AAZ04385.1,BF4060: 1.089636
AAW34372.1,BF4060: 1.117247
AAC47235.1,BF4060: 0.974701
AIX48711.1,BF4060: 0.959632
AIX48712.1,BF4060: 0.860315
BAH84971.1,BF4060: 1.238950
ACS36221.1,BF4060: 0.942731
ABU98621.1,BF4060: 0.968811
ABR28478.1,BF4060: 1.026972
ADQ45027.1,BF4060: 1.033700
BAE02684.1,BF4060: 1.087018
ASY50995,BF4060: 1.501791
BAB69460.1,BF4060: 1.830061
ASY51180,BF4060: 1.830061
BAF62129.1,BF4060: 1.774144
AAB64093.1,BF4060: 1.407261
AAK65522.1,BF4060: 1.404175
ACD93221.1,BF4060: 1.377972
AAA34726.1,BF4060: 1.249310
ATD50129,BF4060: 1.323224
Amuc0875,BF4060: 1.044403
BAR92731.1,BF4060: 1.081534
AAF31438.1,BF4060: 1.212526
BAC06195.1,BF4060: 0.947024
BF4060,CAZ95067.1: 1.044327
ABW02992.1,BF4060: 1.105633
ACO94508.1,BF4060: 1.130730
ACO94508.1,BF4060: 1.130730
AFC93434.1,BF4060: 1.376678
ALM88585.1,BF4060: 1.713734
AAE53061.1,BF4060: 1.545281
AAC44371.1,BF4060: 1.195457
AAC38290.1,BF4060: 1.135947
BAE54302.1,BF4060: 1.228219
BAE54302.1,BF4060: 1.228219
BAC16332.1,BF4060: 1.177739
AAN77503.1,BF4060: 1.099792
AAN77505.1,BF4060: 1.069452
ABJ15796.1,BF4060: 1.014965
AGS43006.1,BF4060: 1.456769
BF4060,CAZ94309.1: 1.484493
BF4060,CAA50624.1: 1.414560
ADD92366.1,BF4060: 1.414560
BAJ61957.1,BF4060: 1.414560
AHN05534.1,BF4060: 1.414560
AAQ87037.1,BF4060: 2.195159
AAA16048.1,BF4060: 2.136615
AAG53947.1,BF4060: 1.936086
BF4060,CAA00096.1: 1.808774
AFS68803.1,BF4060: 1.837159
BF4060,CAA86922.1: 1.837161
ALE32755.1,BF4060: 1.928852
AFI57215.1,BF4060: 1.837163
AAA87323.1,BF4060: 1.866152
AAO43052.1,BF4060: 1.837162
AAQ67340.1,BF4060: 1.837161
ACC77699.1,BF4060: 1.837161
AEK21297.1,BF4060: 1.837158
AAB05759.1,BF4060: 1.865903
ABV44607.1,BF4060: 1.837160
ABN51452.1,BF4060: 1.938129
AAO74890.1,BF4060: 1.938129
AGK07610.1,BF4060: 1.895207
BF4060,CBL16782.1: 2.125251
BF4060,Q53317: 2.118939
BF4060,EGC02853.1: 2.069875
ADD61790.1,BF4060: 2.084987
BF4060,CAB07443.1: 2.030802
AAX16366.1,BF4060: 2.207912
AAD04192.1,BF4060: 2.004008
BF4060,P37073: 2.006591
BF4060,CAA78135.1: 2.093843
BAC24104.1,BF4060: 2.973335
BF4060,CAA39426.1: 1.837609
BF4060,CAA40379.1: 1.837610
ABY41241.1,BF4060: 1.837609
AAN85732.1,BF4060: 1.837610
ABD94065.1,BF4060: 1.865198
AIU68830.1,BF4060: 1.837611
ABZ80848.1,BF4060: 1.894403
AFX61538.1,BF4060: 1.923140
BF4060,CAA40547.1: 1.950956
AAA24896.1,BF4060: 2.211353
ACY24738.1,BF4060: 2.304190
ACY24738.1,BF4060: 2.304190
BF4060,CAA67525.1: 2.509434
BF4060,CAG81957.1: 2.492091
BF4060,KMK55593.1: 2.661341
AAN87849.1,BF4060: 2.661341
AHW70865,BF4060: 2.511826
BF4060,CCQ42308: 2.479937
BF4060,XP_002273975.1: 3.324650
BF4060,XP_002301319.1: 3.461653
BF4060,CAA48325.1: 3.416946
BF4060,CAA48324.1: 3.416944
AAD31572.1,BF4060: 3.564200
AAL07012.1,BF4060: 3.559057
ACS13756.1,BF4060: 3.454489
AAK30204.1,BF4060: 3.175052
AAB18366.1,BF4060: 3.247684
AAD21783.1,BF4060: 3.257103
AAT84462.1,BF4060: 3.329443
AAO92743.1,BF4060: 3.358960
ABL75361.1,BF4060: 3.518889
BAA03925.1,BF4060: 3.425378
BAB17788.1,BF4060: 3.426945
BAA34946.1,BF4060: 3.426947
AAD45126.1,BF4060: 3.336579
AAC98464.1,BF4060: 3.450566
AAO00727.1,BF4060: 3.450566
AAN87142.1,BF4060: 3.364553
BAA13163.1,BF4060: 3.427571
AAC09388.1,BF4060: 3.309555
ABY79073.1,BF4060: 3.269820
BF4060,CAH58715.1: 3.526908
BF4060,CAA58003.1: 3.263905
BF4060,CAA58002.1: 3.263905
BF4060,CAA63663.1: 3.293249
AAK59660.1,BF4060: 3.301609
AAA92363.1,BF4060: 3.332235
AAB18367.1,BF4060: 3.348116
BF4060,CAA10231.1: 3.526752
AAD45127.1,BF4060: 3.569037
BAJ89557.1,BF4060: 3.541277
BF4060,CAB39603.1: 3.677696
AAB18368.1,BF4060: 3.610455
AAF80590.1,BF4060: 3.434743
AAF80591.1,BF4060: 3.521504
AAB67443.1,BF4060: 3.174718
AAB65002.1,BF4060: 3.506989
BF4060,CAG83185.1: 3.549836
ANN44251.1,BF4060: 1.903578
ACY02061.1,BF4060: 1.876152
AJW82062.1,BF4060: 1.902882
AEK80424.1,BF4060: 1.876153
BAD29947.1,BF4060: 1.954602
BAB79291.1,BF4060: 1.946915
BF4060,EDY95404.1: 1.984003
BF4060,CAZ98378.1: 2.262457
BF4060,CAZ97711.1: 1.892178
BF4060,CAZ98338.1: 1.979622
BAD88713.1,BF4060: 2.043091
BAC99022.1,BF4060: 2.135870
BAE06228.1,BF4060: 2.098564
ABD80437.1,BF4060: 2.128791
AFR90184.1,BF4060: 2.128791
ADD60418.1,BF4060: 2.008133
AIF29515.1,BF4060: 1.981162
AAF03246.1,BF4060: 2.007899
ADA72015.1,BF4060: 2.035739
AAA91888.1,BF4060: 1.981165
AGU13985.1,BF4060: 2.039225
AAP49346.1,BF4060: 1.923181
BF4060,CAZ97514.1: 1.698387
BF4060,CAZ97778.1: 1.737022
BF4060,CAZ95074.1: 2.069780
BF4060,EDY95423.1: 1.874545
BF4060,CAZ97766.1: 2.294470
BACCELL01451,BF4060: 2.764941
BF4060,CAB61795.1: 2.012940
BF4060,CAZ96750.1: 1.966521
AAP49324.1,BF4060: 1.953636
AAP49324.1,BF4060: 1.953636
AGW43026.1,BF4060: 2.275984
AIT14660.1,BF4060: 2.112151
ALJ45967.1,BF4060: 3.167511
BF4060,CAZ98402.1: 2.113211
BAF34350.1,BF4060: 2.009398
ADY17921.1,BF4060: 2.009401
BAF34350.1,BF4060: 2.009400
AAN39119.2,BF4060: 2.009402
ABL06969.1,BF4060: 2.036970
ABW77762.1,BF4060: 2.121810
ACM50513.1,BF4060: 2.176722
ABO93616.2,BF4060: 2.208655
ACF40223.1,BF4060: 2.208655
BF4060,EIN03590.1: 2.122166
BAK48741.1,BF4060: 2.007213
BF4060,KHE89680.1: 1.942711
BF4060,EAW17385.1: 2.032647
BF4060,EED49498.1: 2.086673
BF4060,EJZ11896.1: 1.573736
ABK72351.1,BF4060: 1.662169
AAS03978.1,BF4060: 2.036883
ACC41342.1,BF4060: 1.846843
BF4060,CAM61923.1: 2.261974
BF4060,CAB09586.1: 2.037564
AAC25554.2,BF4060: 0.944207
AAC96462.1,BF4060: 1.358574
BAC16331.1,BF4060: 1.318743
BAX84062.1,BF4060: 1.465859
ABW02990.1,BF4060: 1.231244
ABQ07185.2,BF4060: 1.107516
BAE02683.1,BF4060: 1.290127
ALJ47757.1,BF4060: 1.553255
ABQ46917.1,BF4060: 0.822772
BF4060,CAA88008.1: 0.822773
AAD35118.1,BF4060: 0.822773
ADN02324.1,BF4060: 0.917687
BF4060,CAA88008.1: 0.822774
ASG89819,BF4060: 1.647731
BAQ97614.1,BF4060: 1.149839
ASY50498,BF4060: 1.071242
BAA97991.1,BF4060: 1.071242
ABN54008.1,BF4060: 0.750144
BF4060,CAA61884.2: 0.750145
BF4060,CAC27412.2: 0.750144
BAM29293.1,BF4060: 3.031260
AFD54461.1,BF4060: 2.902771
ARV79861.1,BF4060: 2.720619
BC02679,BF4058: 0.028023
Amuc2108,BC02679: 0.471986
ACM68926.1,BC02679: 0.741053
AEE89454.1,BC02679: 0.614871
AAP74223.1,BC02679: 0.758582
ACN22491.1,BC02679: 0.778181
AAZ04385.1,BC02679: 0.788780
AAW34372.1,BC02679: 0.816391
AAC47235.1,BC02679: 0.673846
AIX48711.1,BC02679: 0.658776
AIX48712.1,BC02679: 0.559460
BAH84971.1,BC02679: 0.938095
ACS36221.1,BC02679: 0.641875
ABU98621.1,BC02679: 0.667956
ABR28478.1,BC02679: 0.726116
ADQ45027.1,BC02679: 0.732845
BAE02684.1,BC02679: 0.786162
ASY50995,BC02679: 1.200935
BAB69460.1,BC02679: 1.529205
ASY51180,BC02679: 1.529205
BAF62129.1,BC02679: 1.473288
AAB64093.1,BC02679: 1.106405
AAK65522.1,BC02679: 1.103320
ACD93221.1,BC02679: 1.077116
AAA34726.1,BC02679: 0.948455
ATD50129,BC02679: 1.022368
Amuc0875,BC02679: 0.743547
BAR92731.1,BC02679: 0.780679
AAF31438.1,BC02679: 0.911670
BAC06195.1,BC02679: 0.646168
BC02679,CAZ95067.1: 0.743471
ABW02992.1,BC02679: 0.804777
ACO94508.1,BC02679: 0.829874
ACO94508.1,BC02679: 0.829874
AFC93434.1,BC02679: 1.075823
ALM88585.1,BC02679: 1.412879
AAE53061.1,BC02679: 1.244426
AAC44371.1,BC02679: 0.894602
AAC38290.1,BC02679: 0.835091
BAE54302.1,BC02679: 0.927364
BAE54302.1,BC02679: 0.927364
BAC16332.1,BC02679: 0.876884
AAN77503.1,BC02679: 0.798937
AAN77505.1,BC02679: 0.768597
ABJ15796.1,BC02679: 0.714110
AGS43006.1,BC02679: 1.155913
BC02679,CAZ94309.1: 1.183637
BC02679,CAA50624.1: 1.113704
ADD92366.1,BC02679: 1.113704
BAJ61957.1,BC02679: 1.113704
AHN05534.1,BC02679: 1.113704
AAQ87037.1,BC02679: 1.894304
AAA16048.1,BC02679: 1.835760
AAG53947.1,BC02679: 1.635230
BC02679,CAA00096.1: 1.507918
AFS68803.1,BC02679: 1.536304
BC02679,CAA86922.1: 1.536305
ALE32755.1,BC02679: 1.627996
AFI57215.1,BC02679: 1.536307
AAA87323.1,BC02679: 1.565297
AAO43052.1,BC02679: 1.536307
AAQ67340.1,BC02679: 1.536306
ACC77699.1,BC02679: 1.536306
AEK21297.1,BC02679: 1.536303
AAB05759.1,BC02679: 1.565047
ABV44607.1,BC02679: 1.536305
ABN51452.1,BC02679: 1.637273
AAO74890.1,BC02679: 1.637273
AGK07610.1,BC02679: 1.594352
BC02679,CBL16782.1: 1.824396
BC02679,Q53317: 1.818083
BC02679,EGC02853.1: 1.769019
ADD61790.1,BC02679: 1.784131
BC02679,CAB07443.1: 1.729946
AAX16366.1,BC02679: 1.907056
AAD04192.1,BC02679: 1.703152
BC02679,P37073: 1.705736
BC02679,CAA78135.1: 1.792988
BAC24104.1,BC02679: 2.672479
BC02679,CAA39426.1: 1.536753
BC02679,CAA40379.1: 1.536754
ABY41241.1,BC02679: 1.536753
AAN85732.1,BC02679: 1.536754
ABD94065.1,BC02679: 1.564342
AIU68830.1,BC02679: 1.536755
ABZ80848.1,BC02679: 1.593547
AFX61538.1,BC02679: 1.622285
BC02679,CAA40547.1: 1.650101
AAA24896.1,BC02679: 1.910497
ACY24738.1,BC02679: 2.003334
ACY24738.1,BC02679: 2.003334
BC02679,CAA67525.1: 2.208578
BC02679,CAG81957.1: 2.191235
BC02679,KMK55593.1: 2.360485
AAN87849.1,BC02679: 2.360485
AHW70865,BC02679: 2.210970
BC02679,CCQ42308: 2.179081
BC02679,XP_002273975.1: 3.023795
BC02679,XP_002301319.1: 3.160797
BC02679,CAA48325.1: 3.116090
BC02679,CAA48324.1: 3.116088
AAD31572.1,BC02679: 3.263345
AAL07012.1,BC02679: 3.258202
ACS13756.1,BC02679: 3.153633
AAK30204.1,BC02679: 2.874197
AAB18366.1,BC02679: 2.946828
AAD21783.1,BC02679: 2.956247
AAT84462.1,BC02679: 3.028587
AAO92743.1,BC02679: 3.058104
ABL75361.1,BC02679: 3.218033
BAA03925.1,BC02679: 3.124522
BAB17788.1,BC02679: 3.126090
BAA34946.1,BC02679: 3.126091
AAD45126.1,BC02679: 3.035723
AAC98464.1,BC02679: 3.149710
AAO00727.1,BC02679: 3.149710
AAN87142.1,BC02679: 3.063697
BAA13163.1,BC02679: 3.126715
AAC09388.1,BC02679: 3.008699
ABY79073.1,BC02679: 2.968964
BC02679,CAH58715.1: 3.226052
BC02679,CAA58003.1: 2.963049
BC02679,CAA58002.1: 2.963049
BC02679,CAA63663.1: 2.992393
AAK59660.1,BC02679: 3.000754
AAA92363.1,BC02679: 3.031379
AAB18367.1,BC02679: 3.047261
BC02679,CAA10231.1: 3.225897
AAD45127.1,BC02679: 3.268182
BAJ89557.1,BC02679: 3.240422
BC02679,CAB39603.1: 3.376841
AAB18368.1,BC02679: 3.309599
AAF80590.1,BC02679: 3.133887
AAF80591.1,BC02679: 3.220648
AAB67443.1,BC02679: 2.873862
AAB65002.1,BC02679: 3.206133
BC02679,CAG83185.1: 3.248981
ANN44251.1,BC02679: 1.602723
ACY02061.1,BC02679: 1.575297
AJW82062.1,BC02679: 1.602026
AEK80424.1,BC02679: 1.575297
BAD29947.1,BC02679: 1.653746
BAB79291.1,BC02679: 1.646059
BC02679,EDY95404.1: 1.683147
BC02679,CAZ98378.1: 1.961601
BC02679,CAZ97711.1: 1.591323
BC02679,CAZ98338.1: 1.678767
BAD88713.1,BC02679: 1.742235
BAC99022.1,BC02679: 1.835014
BAE06228.1,BC02679: 1.797709
ABD80437.1,BC02679: 1.827936
AFR90184.1,BC02679: 1.827936
ADD60418.1,BC02679: 1.707278
AIF29515.1,BC02679: 1.680306
AAF03246.1,BC02679: 1.707044
ADA72015.1,BC02679: 1.734884
AAA91888.1,BC02679: 1.680310
AGU13985.1,BC02679: 1.738369
AAP49346.1,BC02679: 1.622325
BC02679,CAZ97514.1: 1.397531
BC02679,CAZ97778.1: 1.436167
BC02679,CAZ95074.1: 1.768924
BC02679,EDY95423.1: 1.573689
BC02679,CAZ97766.1: 1.993614
BACCELL01451,BC02679: 2.464085
BC02679,CAB61795.1: 1.712085
BC02679,CAZ96750.1: 1.665665
AAP49324.1,BC02679: 1.652780
AAP49324.1,BC02679: 1.652780
AGW43026.1,BC02679: 1.975128
AIT14660.1,BC02679: 1.811296
ALJ45967.1,BC02679: 2.866656
BC02679,CAZ98402.1: 1.812355
BAF34350.1,BC02679: 1.708543
ADY17921.1,BC02679: 1.708546
BAF34350.1,BC02679: 1.708545
AAN39119.2,BC02679: 1.708546
ABL06969.1,BC02679: 1.736115
ABW77762.1,BC02679: 1.820955
ACM50513.1,BC02679: 1.875866
ABO93616.2,BC02679: 1.907799
ACF40223.1,BC02679: 1.907799
BC02679,EIN03590.1: 1.821310
BAK48741.1,BC02679: 1.706357
BC02679,KHE89680.1: 1.641855
BC02679,EAW17385.1: 1.731792
BC02679,EED49498.1: 1.785818
BC02679,EJZ11896.1: 1.272880
ABK72351.1,BC02679: 1.361313
AAS03978.1,BC02679: 1.736028
ACC41342.1,BC02679: 1.545988
BC02679,CAM61923.1: 1.961118
BC02679,CAB09586.1: 1.736708
AAC25554.2,BC02679: 0.643351
AAC96462.1,BC02679: 1.057719
BAC16331.1,BC02679: 1.017887
BAX84062.1,BC02679: 1.165003
ABW02990.1,BC02679: 0.930388
ABQ07185.2,BC02679: 0.806660
BAE02683.1,BC02679: 0.989272
ALJ47757.1,BC02679: 1.252400
ABQ46917.1,BC02679: 0.521916
BC02679,CAA88008.1: 0.521917
AAD35118.1,BC02679: 0.521917
ADN02324.1,BC02679: 0.616831
BC02679,CAA88008.1: 0.521919
ASG89819,BC02679: 1.346875
BAQ97614.1,BC02679: 0.848983
ASY50498,BC02679: 0.770387
BAA97991.1,BC02679: 0.770387
ABN54008.1,BC02679: 0.449288
BC02679,CAA61884.2: 0.449289
BC02679,CAC27412.2: 0.449289
BAM29293.1,BC02679: 2.730404
AFD54461.1,BC02679: 2.601916
ARV79861.1,BC02679: 2.419764
Amuc2108,BF4058: 0.443966
ACM68926.1,BF4058: 0.713032
AEE89454.1,BF4058: 0.586850
AAP74223.1,BF4058: 0.730562
ACN22491.1,BF4058: 0.750161
AAZ04385.1,BF4058: 0.760760
AAW34372.1,BF4058: 0.788371
AAC47235.1,BF4058: 0.645825
AIX48711.1,BF4058: 0.630756
AIX48712.1,BF4058: 0.531439
BAH84971.1,BF4058: 0.910074
ACS36221.1,BF4058: 0.613854
ABU98621.1,BF4058: 0.639935
ABR28478.1,BF4058: 0.698096
ADQ45027.1,BF4058: 0.704824
BAE02684.1,BF4058: 0.758142
ASY50995,BF4058: 1.172915
BAB69460.1,BF4058: 1.501185
ASY51180,BF4058: 1.501185
BAF62129.1,BF4058: 1.445268
AAB64093.1,BF4058: 1.078385
AAK65522.1,BF4058: 1.075299
ACD93221.1,BF4058: 1.049096
AAA34726.1,BF4058: 0.920434
ATD50129,BF4058: 0.994348
Amuc0875,BF4058: 0.715527
BAR92731.1,BF4058: 0.752658
AAF31438.1,BF4058: 0.883650
BAC06195.1,BF4058: 0.618148
BF4058,CAZ95067.1: 0.715451
ABW02992.1,BF4058: 0.776756
ACO94508.1,BF4058: 0.801853
ACO94508.1,BF4058: 0.801853
AFC93434.1,BF4058: 1.047802
ALM88585.1,BF4058: 1.384858
AAE53061.1,BF4058: 1.216405
AAC44371.1,BF4058: 0.866581
AAC38290.1,BF4058: 0.807071
BAE54302.1,BF4058: 0.899343
BAE54302.1,BF4058: 0.899343
BAC16332.1,BF4058: 0.848863
AAN77503.1,BF4058: 0.770916
AAN77505.1,BF4058: 0.740576
ABJ15796.1,BF4058: 0.686089
AGS43006.1,BF4058: 1.127893
BF4058,CAZ94309.1: 1.155617
BF4058,CAA50624.1: 1.085684
ADD92366.1,BF4058: 1.085684
BAJ61957.1,BF4058: 1.085684
AHN05534.1,BF4058: 1.085684
AAQ87037.1,BF4058: 1.866283
AAA16048.1,BF4058: 1.807739
AAG53947.1,BF4058: 1.607210
BF4058,CAA00096.1: 1.479898
AFS68803.1,BF4058: 1.508283
BF4058,CAA86922.1: 1.508284
ALE32755.1,BF4058: 1.599976
AFI57215.1,BF4058: 1.508286
AAA87323.1,BF4058: 1.537276
AAO43052.1,BF4058: 1.508286
AAQ67340.1,BF4058: 1.508285
ACC77699.1,BF4058: 1.508285
AEK21297.1,BF4058: 1.508282
AAB05759.1,BF4058: 1.537027
ABV44607.1,BF4058: 1.508284
ABN51452.1,BF4058: 1.609253
AAO74890.1,BF4058: 1.609253
AGK07610.1,BF4058: 1.566331
BF4058,CBL16782.1: 1.796375
BF4058,Q53317: 1.790063
BF4058,EGC02853.1: 1.740999
ADD61790.1,BF4058: 1.756111
BF4058,CAB07443.1: 1.701926
AAX16366.1,BF4058: 1.879036
AAD04192.1,BF4058: 1.675132
BF4058,P37073: 1.677715
BF4058,CAA78135.1: 1.764967
BAC24104.1,BF4058: 2.644459
BF4058,CAA39426.1: 1.508733
BF4058,CAA40379.1: 1.508734
ABY41241.1,BF4058: 1.508733
AAN85732.1,BF4058: 1.508734
ABD94065.1,BF4058: 1.536322
AIU68830.1,BF4058: 1.508734
ABZ80848.1,BF4058: 1.565527
AFX61538.1,BF4058: 1.594264
BF4058,CAA40547.1: 1.622080
AAA24896.1,BF4058: 1.882477
ACY24738.1,BF4058: 1.975314
ACY24738.1,BF4058: 1.975314
BF4058,CAA67525.1: 2.180557
BF4058,CAG81957.1: 2.163214
BF4058,KMK55593.1: 2.332465
AAN87849.1,BF4058: 2.332465
AHW70865,BF4058: 2.182950
BF4058,CCQ42308: 2.151060
BF4058,XP_002273975.1: 2.995774
BF4058,XP_002301319.1: 3.132776
BF4058,CAA48325.1: 3.088070
BF4058,CAA48324.1: 3.088068
AAD31572.1,BF4058: 3.235324
AAL07012.1,BF4058: 3.230181
ACS13756.1,BF4058: 3.125613
AAK30204.1,BF4058: 2.846176
AAB18366.1,BF4058: 2.918808
AAD21783.1,BF4058: 2.928227
AAT84462.1,BF4058: 3.000567
AAO92743.1,BF4058: 3.030084
ABL75361.1,BF4058: 3.190013
BAA03925.1,BF4058: 3.096502
BAB17788.1,BF4058: 3.098069
BAA34946.1,BF4058: 3.098071
AAD45126.1,BF4058: 3.007703
AAC98464.1,BF4058: 3.121690
AAO00727.1,BF4058: 3.121690
AAN87142.1,BF4058: 3.035677
BAA13163.1,BF4058: 3.098695
AAC09388.1,BF4058: 2.980679
ABY79073.1,BF4058: 2.940944
BF4058,CAH58715.1: 3.198032
BF4058,CAA58003.1: 2.935029
BF4058,CAA58002.1: 2.935029
BF4058,CAA63663.1: 2.964373
AAK59660.1,BF4058: 2.972733
AAA92363.1,BF4058: 3.003359
AAB18367.1,BF4058: 3.019240
BF4058,CAA10231.1: 3.197876
AAD45127.1,BF4058: 3.240161
BAJ89557.1,BF4058: 3.212401
BF4058,CAB39603.1: 3.348820
AAB18368.1,BF4058: 3.281579
AAF80590.1,BF4058: 3.105867
AAF80591.1,BF4058: 3.192628
AAB67443.1,BF4058: 2.845842
AAB65002.1,BF4058: 3.178113
BF4058,CAG83185.1: 3.220960
ANN44251.1,BF4058: 1.574702
ACY02061.1,BF4058: 1.547276
AJW82062.1,BF4058: 1.574006
AEK80424.1,BF4058: 1.547277
BAD29947.1,BF4058: 1.625726
BAB79291.1,BF4058: 1.618039
BF4058,EDY95404.1: 1.655127
BF4058,CAZ98378.1: 1.933581
BF4058,CAZ97711.1: 1.563302
BF4058,CAZ98338.1: 1.650746
BAD88713.1,BF4058: 1.714215
BAC99022.1,BF4058: 1.806994
BAE06228.1,BF4058: 1.769688
ABD80437.1,BF4058: 1.799915
AFR90184.1,BF4058: 1.799915
ADD60418.1,BF4058: 1.679257
AIF29515.1,BF4058: 1.652286
AAF03246.1,BF4058: 1.679023
ADA72015.1,BF4058: 1.706863
AAA91888.1,BF4058: 1.652289
AGU13985.1,BF4058: 1.710348
AAP49346.1,BF4058: 1.594304
BF4058,CAZ97514.1: 1.369511
BF4058,CAZ97778.1: 1.408146
BF4058,CAZ95074.1: 1.740904
BF4058,EDY95423.1: 1.545668
BF4058,CAZ97766.1: 1.965594
BACCELL01451,BF4058: 2.436064
BF4058,CAB61795.1: 1.684064
BF4058,CAZ96750.1: 1.637645
AAP49324.1,BF4058: 1.624759
AAP49324.1,BF4058: 1.624759
AGW43026.1,BF4058: 1.947108
AIT14660.1,BF4058: 1.783275
ALJ45967.1,BF4058: 2.838635
BF4058,CAZ98402.1: 1.784335
BAF34350.1,BF4058: 1.680522
ADY17921.1,BF4058: 1.680525
BAF34350.1,BF4058: 1.680524
AAN39119.2,BF4058: 1.680526
ABL06969.1,BF4058: 1.708094
ABW77762.1,BF4058: 1.792934
ACM50513.1,BF4058: 1.847846
ABO93616.2,BF4058: 1.879778
ACF40223.1,BF4058: 1.879778
BF4058,EIN03590.1: 1.793290
BAK48741.1,BF4058: 1.678337
BF4058,KHE89680.1: 1.613835
BF4058,EAW17385.1: 1.703771
BF4058,EED49498.1: 1.757797
BF4058,EJZ11896.1: 1.244860
ABK72351.1,BF4058: 1.333293
AAS03978.1,BF4058: 1.708007
ACC41342.1,BF4058: 1.517967
BF4058,CAM61923.1: 1.933097
BF4058,CAB09586.1: 1.708688
AAC25554.2,BF4058: 0.615330
AAC96462.1,BF4058: 1.029698
BAC16331.1,BF4058: 0.989867
BAX84062.1,BF4058: 1.136983
ABW02990.1,BF4058: 0.902367
ABQ07185.2,BF4058: 0.778640
BAE02683.1,BF4058: 0.961251
ALJ47757.1,BF4058: 1.224379
ABQ46917.1,BF4058: 0.493896
BF4058,CAA88008.1: 0.493897
AAD35118.1,BF4058: 0.493897
ADN02324.1,BF4058: 0.588811
BF4058,CAA88008.1: 0.493898
ASG89819,BF4058: 1.318855
BAQ97614.1,BF4058: 0.820963
ASY50498,BF4058: 0.742366
BAA97991.1,BF4058: 0.742366
ABN54008.1,BF4058: 0.421268
BF4058,CAA61884.2: 0.421269
BF4058,CAC27412.2: 0.421268
BAM29293.1,BF4058: 2.702384
AFD54461.1,BF4058: 2.573895
ARV79861.1,BF4058: 2.391743
ACM68926.1,Amuc2108: 0.656054
AEE89454.1,Amuc2108: 0.529873
AAP74223.1,Amuc2108: 0.673584
ACN22491.1,Amuc2108: 0.693183
AAZ04385.1,Amuc2108: 0.703782
AAW34372.1,Amuc2108: 0.731393
AAC47235.1,Amuc2108: 0.588847
AIX48711.1,Amuc2108: 0.573778
AIX48712.1,Amuc2108: 0.474462
Amuc2108,BAH84971.1: 0.853097
ACS36221.1,Amuc2108: 0.556877
ABU98621.1,Amuc2108: 0.582958
ABR28478.1,Amuc2108: 0.641118
ADQ45027.1,Amuc2108: 0.687530
Amuc2108,BAE02684.1: 0.740848
ASY50995,Amuc2108: 1.155621
Amuc2108,BAB69460.1: 1.483891
ASY51180,Amuc2108: 1.483891
Amuc2108,BAF62129.1: 1.427974
AAB64093.1,Amuc2108: 1.061090
AAK65522.1,Amuc2108: 1.058005
ACD93221.1,Amuc2108: 1.031802
AAA34726.1,Amuc2108: 0.903140
ATD50129,Amuc2108: 0.977054
Amuc0875,Amuc2108: 0.698233
Amuc2108,BAR92731.1: 0.735364
AAF31438.1,Amuc2108: 0.866356
Amuc2108,BAC06195.1: 0.600854
Amuc2108,CAZ95067.1: 0.698157
ABW02992.1,Amuc2108: 0.759462
ACO94508.1,Amuc2108: 0.784559
ACO94508.1,Amuc2108: 0.784559
AFC93434.1,Amuc2108: 1.030508
ALM88585.1,Amuc2108: 1.367564
AAE53061.1,Amuc2108: 1.199111
AAC44371.1,Amuc2108: 0.849287
AAC38290.1,Amuc2108: 0.789777
Amuc2108,BAE54302.1: 0.882049
Amuc2108,BAE54302.1: 0.882049
Amuc2108,BAC16332.1: 0.831569
AAN77503.1,Amuc2108: 0.753622
AAN77505.1,Amuc2108: 0.723282
ABJ15796.1,Amuc2108: 0.668795
AGS43006.1,Amuc2108: 1.110599
Amuc2108,CAZ94309.1: 1.138322
Amuc2108,CAA50624.1: 1.068390
ADD92366.1,Amuc2108: 1.068390
Amuc2108,BAJ61957.1: 1.068390
AHN05534.1,Amuc2108: 1.068390
AAQ87037.1,Amuc2108: 1.848989
AAA16048.1,Amuc2108: 1.790445
AAG53947.1,Amuc2108: 1.589916
Amuc2108,CAA00096.1: 1.462604
AFS68803.1,Amuc2108: 1.490989
Amuc2108,CAA86922.1: 1.490991
ALE32755.1,Amuc2108: 1.582682
AFI57215.1,Amuc2108: 1.490993
AAA87323.1,Amuc2108: 1.519982
AAO43052.1,Amuc2108: 1.490992
AAQ67340.1,Amuc2108: 1.490991
ACC77699.1,Amuc2108: 1.490991
AEK21297.1,Amuc2108: 1.490988
AAB05759.1,Amuc2108: 1.519733
ABV44607.1,Amuc2108: 1.490990
ABN51452.1,Amuc2108: 1.591959
AAO74890.1,Amuc2108: 1.591959
AGK07610.1,Amuc2108: 1.549037
Amuc2108,CBL16782.1: 1.779081
Amuc2108,Q53317: 1.772769
Amuc2108,EGC02853.1: 1.723705
ADD61790.1,Amuc2108: 1.738817
Amuc2108,CAB07443.1: 1.684632
AAX16366.1,Amuc2108: 1.861742
AAD04192.1,Amuc2108: 1.657838
Amuc2108,P37073: 1.660421
Amuc2108,CAA78135.1: 1.747673
Amuc2108,BAC24104.1: 2.627164
Amuc2108,CAA39426.1: 1.491439
Amuc2108,CAA40379.1: 1.491440
ABY41241.1,Amuc2108: 1.491439
AAN85732.1,Amuc2108: 1.491440
ABD94065.1,Amuc2108: 1.519028
AIU68830.1,Amuc2108: 1.491441
ABZ80848.1,Amuc2108: 1.548233
AFX61538.1,Amuc2108: 1.576970
Amuc2108,CAA40547.1: 1.604787
AAA24896.1,Amuc2108: 1.865183
ACY24738.1,Amuc2108: 1.958020
ACY24738.1,Amuc2108: 1.958020
Amuc2108,CAA67525.1: 2.163263
Amuc2108,CAG81957.1: 2.145921
Amuc2108,KMK55593.1: 2.315171
AAN87849.1,Amuc2108: 2.315171
AHW70865,Amuc2108: 2.165656
Amuc2108,CCQ42308: 2.133766
Amuc2108,XP_002273975.1: 2.978480
Amuc2108,XP_002301319.1: 3.115482
Amuc2108,CAA48325.1: 3.070776
Amuc2108,CAA48324.1: 3.070774
AAD31572.1,Amuc2108: 3.218030
AAL07012.1,Amuc2108: 3.212887
ACS13756.1,Amuc2108: 3.108319
AAK30204.1,Amuc2108: 2.828882
AAB18366.1,Amuc2108: 2.901514
AAD21783.1,Amuc2108: 2.910933
AAT84462.1,Amuc2108: 2.983273
AAO92743.1,Amuc2108: 3.012790
ABL75361.1,Amuc2108: 3.172719
Amuc2108,BAA03925.1: 3.079207
Amuc2108,BAB17788.1: 3.080775
Amuc2108,BAA34946.1: 3.080776
AAD45126.1,Amuc2108: 2.990408
AAC98464.1,Amuc2108: 3.104396
AAO00727.1,Amuc2108: 3.104396
AAN87142.1,Amuc2108: 3.018383
Amuc2108,BAA13163.1: 3.081400
AAC09388.1,Amuc2108: 2.963384
ABY79073.1,Amuc2108: 2.923650
Amuc2108,CAH58715.1: 3.180737
Amuc2108,CAA58003.1: 2.917734
Amuc2108,CAA58002.1: 2.917734
Amuc2108,CAA63663.1: 2.947079
AAK59660.1,Amuc2108: 2.955439
AAA92363.1,Amuc2108: 2.986065
AAB18367.1,Amuc2108: 3.001946
Amuc2108,CAA10231.1: 3.180582
AAD45127.1,Amuc2108: 3.222867
Amuc2108,BAJ89557.1: 3.195107
Amuc2108,CAB39603.1: 3.331526
AAB18368.1,Amuc2108: 3.264285
AAF80590.1,Amuc2108: 3.088573
AAF80591.1,Amuc2108: 3.175333
AAB67443.1,Amuc2108: 2.828548
AAB65002.1,Amuc2108: 3.160819
Amuc2108,CAG83185.1: 3.203666
ANN44251.1,Amuc2108: 1.557408
ACY02061.1,Amuc2108: 1.529982
AJW82062.1,Amuc2108: 1.556712
AEK80424.1,Amuc2108: 1.529983
Amuc2108,BAD29947.1: 1.608432
Amuc2108,BAB79291.1: 1.600745
Amuc2108,EDY95404.1: 1.637833
Amuc2108,CAZ98378.1: 1.916287
Amuc2108,CAZ97711.1: 1.546008
Amuc2108,CAZ98338.1: 1.633453
Amuc2108,BAD88713.1: 1.696921
Amuc2108,BAC99022.1: 1.789700
Amuc2108,BAE06228.1: 1.752394
ABD80437.1,Amuc2108: 1.782621
AFR90184.1,Amuc2108: 1.782621
ADD60418.1,Amuc2108: 1.661963
AIF29515.1,Amuc2108: 1.634992
AAF03246.1,Amuc2108: 1.661729
ADA72015.1,Amuc2108: 1.689569
AAA91888.1,Amuc2108: 1.634995
AGU13985.1,Amuc2108: 1.693055
AAP49346.1,Amuc2108: 1.577011
Amuc2108,CAZ97514.1: 1.352217
Amuc2108,CAZ97778.1: 1.390852
Amuc2108,CAZ95074.1: 1.723610
Amuc2108,EDY95423.1: 1.528375
Amuc2108,CAZ97766.1: 1.948300
Amuc2108,BACCELL01451: 2.418770
Amuc2108,CAB61795.1: 1.666770
Amuc2108,CAZ96750.1: 1.620351
AAP49324.1,Amuc2108: 1.607466
AAP49324.1,Amuc2108: 1.607466
AGW43026.1,Amuc2108: 1.929814
AIT14660.1,Amuc2108: 1.765981
ALJ45967.1,Amuc2108: 2.821341
Amuc2108,CAZ98402.1: 1.767041
Amuc2108,BAF34350.1: 1.663229
ADY17921.1,Amuc2108: 1.663231
Amuc2108,BAF34350.1: 1.663230
AAN39119.2,Amuc2108: 1.663232
ABL06969.1,Amuc2108: 1.690800
ABW77762.1,Amuc2108: 1.775640
ACM50513.1,Amuc2108: 1.830552
ABO93616.2,Amuc2108: 1.862484
ACF40223.1,Amuc2108: 1.862484
Amuc2108,EIN03590.1: 1.775996
Amuc2108,BAK48741.1: 1.661043
Amuc2108,KHE89680.1: 1.596541
Amuc2108,EAW17385.1: 1.686477
Amuc2108,EED49498.1: 1.740503
Amuc2108,EJZ11896.1: 1.227566
ABK72351.1,Amuc2108: 1.315999
AAS03978.1,Amuc2108: 1.690714
ACC41342.1,Amuc2108: 1.500673
Amuc2108,CAM61923.1: 1.915803
Amuc2108,CAB09586.1: 1.691394
AAC25554.2,Amuc2108: 0.598037
AAC96462.1,Amuc2108: 1.012404
Amuc2108,BAC16331.1: 0.972573
Amuc2108,BAX84062.1: 1.119689
ABW02990.1,Amuc2108: 0.885074
ABQ07185.2,Amuc2108: 0.761346
Amuc2108,BAE02683.1: 0.943957
ALJ47757.1,Amuc2108: 1.207085
ABQ46917.1,Amuc2108: 0.476602
Amuc2108,CAA88008.1: 0.476603
AAD35118.1,Amuc2108: 0.476603
ADN02324.1,Amuc2108: 0.571517
Amuc2108,CAA88008.1: 0.476604
ASG89819,Amuc2108: 1.301561
Amuc2108,BAQ97614.1: 0.803669
ASY50498,Amuc2108: 0.725072
Amuc2108,BAA97991.1: 0.725072
ABN54008.1,Amuc2108: 0.403974
Amuc2108,CAA61884.2: 0.403975
Amuc2108,CAC27412.2: 0.403974
Amuc2108,BAM29293.1: 2.685090
AFD54461.1,Amuc2108: 2.556601
ARV79861.1,Amuc2108: 2.374449
ACM68926.1,AEE89454.1: 0.244390
AAP74223.1,ACM68926.1: 0.464360
ACM68926.1,ACN22491.1: 0.483959
AAZ04385.1,ACM68926.1: 0.494558
AAW34372.1,ACM68926.1: 0.522169
AAC47235.1,ACM68926.1: 0.711158
ACM68926.1,AIX48711.1: 0.696089
ACM68926.1,AIX48712.1: 0.596772
ACM68926.1,BAH84971.1: 0.975407
ACM68926.1,ACS36221.1: 0.679187
ABU98621.1,ACM68926.1: 0.705268
ABR28478.1,ACM68926.1: 0.763428
ACM68926.1,ADQ45027.1: 0.956596
ACM68926.1,BAE02684.1: 1.009914
ACM68926.1,ASY50995: 1.424687
ACM68926.1,BAB69460.1: 1.752957
ACM68926.1,ASY51180: 1.752957
ACM68926.1,BAF62129.1: 1.697040
AAB64093.1,ACM68926.1: 1.330157
AAK65522.1,ACM68926.1: 1.327071
ACD93221.1,ACM68926.1: 1.300868
AAA34726.1,ACM68926.1: 1.172206
ACM68926.1,ATD50129: 1.246120
ACM68926.1,Amuc0875: 0.967299
ACM68926.1,BAR92731.1: 1.004430
AAF31438.1,ACM68926.1: 1.135422
ACM68926.1,BAC06195.1: 0.869920
ACM68926.1,CAZ95067.1: 0.967223
ABW02992.1,ACM68926.1: 1.028528
ACM68926.1,ACO94508.1: 1.053625
ACM68926.1,ACO94508.1: 1.053625
ACM68926.1,AFC93434.1: 1.299574
ACM68926.1,ALM88585.1: 1.636630
AAE53061.1,ACM68926.1: 1.468177
AAC44371.1,ACM68926.1: 1.118353
AAC38290.1,ACM68926.1: 1.058843
ACM68926.1,BAE54302.1: 1.151115
ACM68926.1,BAE54302.1: 1.151115
ACM68926.1,BAC16332.1: 1.100635
AAN77503.1,ACM68926.1: 1.022688
AAN77505.1,ACM68926.1: 0.992348
ABJ15796.1,ACM68926.1: 0.937861
ACM68926.1,AGS43006.1: 1.379665
ACM68926.1,CAZ94309.1: 1.407388
ACM68926.1,CAA50624.1: 1.337456
ACM68926.1,ADD92366.1: 1.337456
ACM68926.1,BAJ61957.1: 1.337456
ACM68926.1,AHN05534.1: 1.337456
AAQ87037.1,ACM68926.1: 2.118055
AAA16048.1,ACM68926.1: 2.059511
AAG53947.1,ACM68926.1: 1.858982
ACM68926.1,CAA00096.1: 1.731670
ACM68926.1,AFS68803.1: 1.760055
ACM68926.1,CAA86922.1: 1.760057
ACM68926.1,ALE32755.1: 1.851748
ACM68926.1,AFI57215.1: 1.760059
AAA87323.1,ACM68926.1: 1.789048
AAO43052.1,ACM68926.1: 1.760059
AAQ67340.1,ACM68926.1: 1.760058
ACC77699.1,ACM68926.1: 1.760058
ACM68926.1,AEK21297.1: 1.760054
AAB05759.1,ACM68926.1: 1.788799
ABV44607.1,ACM68926.1: 1.760056
ABN51452.1,ACM68926.1: 1.861025
AAO74890.1,ACM68926.1: 1.861025
ACM68926.1,AGK07610.1: 1.818103
ACM68926.1,CBL16782.1: 2.048147
ACM68926.1,Q53317: 2.041835
ACM68926.1,EGC02853.1: 1.992771
ACM68926.1,ADD61790.1: 2.007883
ACM68926.1,CAB07443.1: 1.953698
AAX16366.1,ACM68926.1: 2.130808
AAD04192.1,ACM68926.1: 1.926904
ACM68926.1,P37073: 1.929488
ACM68926.1,CAA78135.1: 2.016739
ACM68926.1,BAC24104.1: 2.896230
ACM68926.1,CAA39426.1: 1.760505
ACM68926.1,CAA40379.1: 1.760506
ABY41241.1,ACM68926.1: 1.760505
AAN85732.1,ACM68926.1: 1.760506
ABD94065.1,ACM68926.1: 1.788094
ACM68926.1,AIU68830.1: 1.760507
ABZ80848.1,ACM68926.1: 1.817299
ACM68926.1,AFX61538.1: 1.846037
ACM68926.1,CAA40547.1: 1.873853
AAA24896.1,ACM68926.1: 2.134249
ACM68926.1,ACY24738.1: 2.227086
ACM68926.1,ACY24738.1: 2.227086
ACM68926.1,CAA67525.1: 2.432329
ACM68926.1,CAG81957.1: 2.414987
ACM68926.1,KMK55593.1: 2.584237
AAN87849.1,ACM68926.1: 2.584237
ACM68926.1,AHW70865: 2.434722
ACM68926.1,CCQ42308: 2.402833
ACM68926.1,XP_002273975.1: 3.247546
ACM68926.1,XP_002301319.1: 3.384548
ACM68926.1,CAA48325.1: 3.339842
ACM68926.1,CAA48324.1: 3.339840
AAD31572.1,ACM68926.1: 3.487096
AAL07012.1,ACM68926.1: 3.481953
ACM68926.1,ACS13756.1: 3.377385
AAK30204.1,ACM68926.1: 3.097948
AAB18366.1,ACM68926.1: 3.170580
AAD21783.1,ACM68926.1: 3.179999
AAT84462.1,ACM68926.1: 3.252339
AAO92743.1,ACM68926.1: 3.281856
ABL75361.1,ACM68926.1: 3.441785
ACM68926.1,BAA03925.1: 3.348274
ACM68926.1,BAB17788.1: 3.349841
ACM68926.1,BAA34946.1: 3.349843
AAD45126.1,ACM68926.1: 3.259475
AAC98464.1,ACM68926.1: 3.373462
AAO00727.1,ACM68926.1: 3.373462
AAN87142.1,ACM68926.1: 3.287449
ACM68926.1,BAA13163.1: 3.350466
AAC09388.1,ACM68926.1: 3.232450
ABY79073.1,ACM68926.1: 3.192716
ACM68926.1,CAH58715.1: 3.449804
ACM68926.1,CAA58003.1: 3.186800
ACM68926.1,CAA58002.1: 3.186800
ACM68926.1,CAA63663.1: 3.216145
AAK59660.1,ACM68926.1: 3.224505
AAA92363.1,ACM68926.1: 3.255131
AAB18367.1,ACM68926.1: 3.271012
ACM68926.1,CAA10231.1: 3.449648
AAD45127.1,ACM68926.1: 3.491933
ACM68926.1,BAJ89557.1: 3.464173
ACM68926.1,CAB39603.1: 3.600592
AAB18368.1,ACM68926.1: 3.533351
AAF80590.1,ACM68926.1: 3.357639
AAF80591.1,ACM68926.1: 3.444400
AAB67443.1,ACM68926.1: 3.097614
AAB65002.1,ACM68926.1: 3.429885
ACM68926.1,CAG83185.1: 3.472732
ACM68926.1,ANN44251.1: 1.826475
ACM68926.1,ACY02061.1: 1.799048
ACM68926.1,AJW82062.1: 1.825778
ACM68926.1,AEK80424.1: 1.799049
ACM68926.1,BAD29947.1: 1.877498
ACM68926.1,BAB79291.1: 1.869811
ACM68926.1,EDY95404.1: 1.906899
ACM68926.1,CAZ98378.1: 2.185353
ACM68926.1,CAZ97711.1: 1.815075
ACM68926.1,CAZ98338.1: 1.902519
ACM68926.1,BAD88713.1: 1.965987
ACM68926.1,BAC99022.1: 2.058766
ACM68926.1,BAE06228.1: 2.021460
ABD80437.1,ACM68926.1: 2.051687
ACM68926.1,AFR90184.1: 2.051687
ACM68926.1,ADD60418.1: 1.931029
ACM68926.1,AIF29515.1: 1.904058
AAF03246.1,ACM68926.1: 1.930795
ACM68926.1,ADA72015.1: 1.958635
AAA91888.1,ACM68926.1: 1.904061
ACM68926.1,AGU13985.1: 1.962121
AAP49346.1,ACM68926.1: 1.846077
ACM68926.1,CAZ97514.1: 1.621283
ACM68926.1,CAZ97778.1: 1.659918
ACM68926.1,CAZ95074.1: 1.992676
ACM68926.1,EDY95423.1: 1.797441
ACM68926.1,CAZ97766.1: 2.217366
ACM68926.1,BACCELL01451: 2.687836
ACM68926.1,CAB61795.1: 1.935837
ACM68926.1,CAZ96750.1: 1.889417
AAP49324.1,ACM68926.1: 1.876532
AAP49324.1,ACM68926.1: 1.876532
ACM68926.1,AGW43026.1: 2.198880
ACM68926.1,AIT14660.1: 2.035047
ACM68926.1,ALJ45967.1: 3.090407
ACM68926.1,CAZ98402.1: 2.036107
ACM68926.1,BAF34350.1: 1.932295
ACM68926.1,ADY17921.1: 1.932298
ACM68926.1,BAF34350.1: 1.932297
AAN39119.2,ACM68926.1: 1.932298
ABL06969.1,ACM68926.1: 1.959867
ABW77762.1,ACM68926.1: 2.044706
ACM50513.1,ACM68926.1: 2.099618
ABO93616.2,ACM68926.1: 2.131551
ACF40223.1,ACM68926.1: 2.131551
ACM68926.1,EIN03590.1: 2.045062
ACM68926.1,BAK48741.1: 1.930109
ACM68926.1,KHE89680.1: 1.865607
ACM68926.1,EAW17385.1: 1.955544
ACM68926.1,EED49498.1: 2.009569
ACM68926.1,EJZ11896.1: 1.496632
ABK72351.1,ACM68926.1: 1.585065
AAS03978.1,ACM68926.1: 1.959780
ACC41342.1,ACM68926.1: 1.769739
ACM68926.1,CAM61923.1: 2.184870
ACM68926.1,CAB09586.1: 1.960460
AAC25554.2,ACM68926.1: 0.867103
AAC96462.1,ACM68926.1: 1.281470
ACM68926.1,BAC16331.1: 1.241639
ACM68926.1,BAX84062.1: 1.388755
ABW02990.1,ACM68926.1: 1.154140
ABQ07185.2,ACM68926.1: 1.030412
ACM68926.1,BAE02683.1: 1.213023
ACM68926.1,ALJ47757.1: 1.476151
ABQ46917.1,ACM68926.1: 0.745668
ACM68926.1,CAA88008.1: 0.745669
AAD35118.1,ACM68926.1: 0.745669
ACM68926.1,ADN02324.1: 0.840583
ACM68926.1,CAA88008.1: 0.745670
ACM68926.1,ASG89819: 1.570627
ACM68926.1,BAQ97614.1: 1.072735
ACM68926.1,ASY50498: 0.994138
ACM68926.1,BAA97991.1: 0.994138
ABN54008.1,ACM68926.1: 0.673039
ACM68926.1,CAA61884.2: 0.673041
ACM68926.1,CAC27412.2: 0.673040
ACM68926.1,BAM29293.1: 2.954155
ACM68926.1,AFD54461.1: 2.825667
ACM68926.1,ARV79861.1: 2.643515
AAP74223.1,AEE89454.1: 0.338178
ACN22491.1,AEE89454.1: 0.357777
AAZ04385.1,AEE89454.1: 0.368376
AAW34372.1,AEE89454.1: 0.395987
AAC47235.1,AEE89454.1: 0.584976
AEE89454.1,AIX48711.1: 0.569907
AEE89454.1,AIX48712.1: 0.470590
AEE89454.1,BAH84971.1: 0.849225
ACS36221.1,AEE89454.1: 0.553005
ABU98621.1,AEE89454.1: 0.579086
ABR28478.1,AEE89454.1: 0.637247
ADQ45027.1,AEE89454.1: 0.830415
AEE89454.1,BAE02684.1: 0.883732
AEE89454.1,ASY50995: 1.298505
AEE89454.1,BAB69460.1: 1.626775
AEE89454.1,ASY51180: 1.626775
AEE89454.1,BAF62129.1: 1.570858
AAB64093.1,AEE89454.1: 1.203975
AAK65522.1,AEE89454.1: 1.200889
ACD93221.1,AEE89454.1: 1.174686
AAA34726.1,AEE89454.1: 1.046024
AEE89454.1,ATD50129: 1.119938
AEE89454.1,Amuc0875: 0.841117
AEE89454.1,BAR92731.1: 0.878248
AAF31438.1,AEE89454.1: 1.009240
AEE89454.1,BAC06195.1: 0.743738
AEE89454.1,CAZ95067.1: 0.841041
ABW02992.1,AEE89454.1: 0.902347
ACO94508.1,AEE89454.1: 0.927444
ACO94508.1,AEE89454.1: 0.927444
AEE89454.1,AFC93434.1: 1.173392
AEE89454.1,ALM88585.1: 1.510448
AAE53061.1,AEE89454.1: 1.341995
AAC44371.1,AEE89454.1: 0.992171
AAC38290.1,AEE89454.1: 0.932661
AEE89454.1,BAE54302.1: 1.024933
AEE89454.1,BAE54302.1: 1.024933
AEE89454.1,BAC16332.1: 0.974453
AAN77503.1,AEE89454.1: 0.896507
AAN77505.1,AEE89454.1: 0.866166
ABJ15796.1,AEE89454.1: 0.811679
AEE89454.1,AGS43006.1: 1.253483
AEE89454.1,CAZ94309.1: 1.281207
AEE89454.1,CAA50624.1: 1.211274
ADD92366.1,AEE89454.1: 1.211274
AEE89454.1,BAJ61957.1: 1.211274
AEE89454.1,AHN05534.1: 1.211274
AAQ87037.1,AEE89454.1: 1.991874
AAA16048.1,AEE89454.1: 1.933330
AAG53947.1,AEE89454.1: 1.732800
AEE89454.1,CAA00096.1: 1.605488
AEE89454.1,AFS68803.1: 1.633874
AEE89454.1,CAA86922.1: 1.633875
AEE89454.1,ALE32755.1: 1.725566
AEE89454.1,AFI57215.1: 1.633877
AAA87323.1,AEE89454.1: 1.662867
AAO43052.1,AEE89454.1: 1.633877
AAQ67340.1,AEE89454.1: 1.633876
ACC77699.1,AEE89454.1: 1.633876
AEE89454.1,AEK21297.1: 1.633873
AAB05759.1,AEE89454.1: 1.662617
ABV44607.1,AEE89454.1: 1.633875
ABN51452.1,AEE89454.1: 1.734843
AAO74890.1,AEE89454.1: 1.734843
AEE89454.1,AGK07610.1: 1.691922
AEE89454.1,CBL16782.1: 1.921966
AEE89454.1,Q53317: 1.915653
AEE89454.1,EGC02853.1: 1.866589
ADD61790.1,AEE89454.1: 1.881701
AEE89454.1,CAB07443.1: 1.827516
AAX16366.1,AEE89454.1: 2.004626
AAD04192.1,AEE89454.1: 1.800722
AEE89454.1,P37073: 1.803306
AEE89454.1,CAA78135.1: 1.890558
AEE89454.1,BAC24104.1: 2.770049
AEE89454.1,CAA39426.1: 1.634323
AEE89454.1,CAA40379.1: 1.634324
ABY41241.1,AEE89454.1: 1.634323
AAN85732.1,AEE89454.1: 1.634324
ABD94065.1,AEE89454.1: 1.661912
AEE89454.1,AIU68830.1: 1.634325
ABZ80848.1,AEE89454.1: 1.691117
AEE89454.1,AFX61538.1: 1.719855
AEE89454.1,CAA40547.1: 1.747671
AAA24896.1,AEE89454.1: 2.008067
ACY24738.1,AEE89454.1: 2.100904
ACY24738.1,AEE89454.1: 2.100904
AEE89454.1,CAA67525.1: 2.306148
AEE89454.1,CAG81957.1: 2.288805
AEE89454.1,KMK55593.1: 2.458055
AAN87849.1,AEE89454.1: 2.458055
AEE89454.1,AHW70865: 2.308540
AEE89454.1,CCQ42308: 2.276651
AEE89454.1,XP_002273975.1: 3.121365
AEE89454.1,XP_002301319.1: 3.258367
AEE89454.1,CAA48325.1: 3.213660
AEE89454.1,CAA48324.1: 3.213658
AAD31572.1,AEE89454.1: 3.360915
AAL07012.1,AEE89454.1: 3.355772
ACS13756.1,AEE89454.1: 3.251203
AAK30204.1,AEE89454.1: 2.971766
AAB18366.1,AEE89454.1: 3.044398
AAD21783.1,AEE89454.1: 3.053817
AAT84462.1,AEE89454.1: 3.126157
AAO92743.1,AEE89454.1: 3.155674
ABL75361.1,AEE89454.1: 3.315603
AEE89454.1,BAA03925.1: 3.222092
AEE89454.1,BAB17788.1: 3.223660
AEE89454.1,BAA34946.1: 3.223661
AAD45126.1,AEE89454.1: 3.133293
AAC98464.1,AEE89454.1: 3.247280
AAO00727.1,AEE89454.1: 3.247280
AAN87142.1,AEE89454.1: 3.161267
AEE89454.1,BAA13163.1: 3.224285
AAC09388.1,AEE89454.1: 3.106269
ABY79073.1,AEE89454.1: 3.066534
AEE89454.1,CAH58715.1: 3.323622
AEE89454.1,CAA58003.1: 3.060619
AEE89454.1,CAA58002.1: 3.060619
AEE89454.1,CAA63663.1: 3.089963
AAK59660.1,AEE89454.1: 3.098324
AAA92363.1,AEE89454.1: 3.128949
AAB18367.1,AEE89454.1: 3.144831
AEE89454.1,CAA10231.1: 3.323467
AAD45127.1,AEE89454.1: 3.365752
AEE89454.1,BAJ89557.1: 3.337991
AEE89454.1,CAB39603.1: 3.474411
AAB18368.1,AEE89454.1: 3.407169
AAF80590.1,AEE89454.1: 3.231457
AAF80591.1,AEE89454.1: 3.318218
AAB67443.1,AEE89454.1: 2.971432
AAB65002.1,AEE89454.1: 3.303703
AEE89454.1,CAG83185.1: 3.346550
AEE89454.1,ANN44251.1: 1.700293
ACY02061.1,AEE89454.1: 1.672867
AEE89454.1,AJW82062.1: 1.699596
AEE89454.1,AEK80424.1: 1.672867
AEE89454.1,BAD29947.1: 1.751316
AEE89454.1,BAB79291.1: 1.743629
AEE89454.1,EDY95404.1: 1.780717
AEE89454.1,CAZ98378.1: 2.059171
AEE89454.1,CAZ97711.1: 1.688893
AEE89454.1,CAZ98338.1: 1.776337
AEE89454.1,BAD88713.1: 1.839805
AEE89454.1,BAC99022.1: 1.932584
AEE89454.1,BAE06228.1: 1.895279
ABD80437.1,AEE89454.1: 1.925506
AEE89454.1,AFR90184.1: 1.925506
ADD60418.1,AEE89454.1: 1.804848
AEE89454.1,AIF29515.1: 1.777876
AAF03246.1,AEE89454.1: 1.804614
ADA72015.1,AEE89454.1: 1.832454
AAA91888.1,AEE89454.1: 1.777880
AEE89454.1,AGU13985.1: 1.835939
AAP49346.1,AEE89454.1: 1.719895
AEE89454.1,CAZ97514.1: 1.495101
AEE89454.1,CAZ97778.1: 1.533737
AEE89454.1,CAZ95074.1: 1.866494
AEE89454.1,EDY95423.1: 1.671259
AEE89454.1,CAZ97766.1: 2.091184
AEE89454.1,BACCELL01451: 2.561655
AEE89454.1,CAB61795.1: 1.809655
AEE89454.1,CAZ96750.1: 1.763235
AAP49324.1,AEE89454.1: 1.750350
AAP49324.1,AEE89454.1: 1.750350
AEE89454.1,AGW43026.1: 2.072698
AEE89454.1,AIT14660.1: 1.908866
AEE89454.1,ALJ45967.1: 2.964226
AEE89454.1,CAZ98402.1: 1.909925
AEE89454.1,BAF34350.1: 1.806113
ADY17921.1,AEE89454.1: 1.806116
AEE89454.1,BAF34350.1: 1.806115
AAN39119.2,AEE89454.1: 1.806116
ABL06969.1,AEE89454.1: 1.833685
ABW77762.1,AEE89454.1: 1.918525
ACM50513.1,AEE89454.1: 1.973436
ABO93616.2,AEE89454.1: 2.005369
ACF40223.1,AEE89454.1: 2.005369
AEE89454.1,EIN03590.1: 1.918880
AEE89454.1,BAK48741.1: 1.803927
AEE89454.1,KHE89680.1: 1.739425
AEE89454.1,EAW17385.1: 1.829362
AEE89454.1,EED49498.1: 1.883388
AEE89454.1,EJZ11896.1: 1.370450
ABK72351.1,AEE89454.1: 1.458883
AAS03978.1,AEE89454.1: 1.833598
ACC41342.1,AEE89454.1: 1.643558
AEE89454.1,CAM61923.1: 2.058688
AEE89454.1,CAB09586.1: 1.834278
AAC25554.2,AEE89454.1: 0.740921
AAC96462.1,AEE89454.1: 1.155288
AEE89454.1,BAC16331.1: 1.115457
AEE89454.1,BAX84062.1: 1.262573
ABW02990.1,AEE89454.1: 1.027958
ABQ07185.2,AEE89454.1: 0.904230
AEE89454.1,BAE02683.1: 1.086841
AEE89454.1,ALJ47757.1: 1.349969
ABQ46917.1,AEE89454.1: 0.619486
AEE89454.1,CAA88008.1: 0.619487
AAD35118.1,AEE89454.1: 0.619487
ADN02324.1,AEE89454.1: 0.714401
AEE89454.1,CAA88008.1: 0.619488
AEE89454.1,ASG89819: 1.444445
AEE89454.1,BAQ97614.1: 0.946553
AEE89454.1,ASY50498: 0.867956
AEE89454.1,BAA97991.1: 0.867956
ABN54008.1,AEE89454.1: 0.546858
AEE89454.1,CAA61884.2: 0.546859
AEE89454.1,CAC27412.2: 0.546859
AEE89454.1,BAM29293.1: 2.827974
AEE89454.1,AFD54461.1: 2.699486
AEE89454.1,ARV79861.1: 2.517334
AAP74223.1,ACN22491.1: 0.415771
AAP74223.1,AAZ04385.1: 0.426370
AAP74223.1,AAW34372.1: 0.453981
AAC47235.1,AAP74223.1: 0.728688
AAP74223.1,AIX48711.1: 0.713618
AAP74223.1,AIX48712.1: 0.614302
AAP74223.1,BAH84971.1: 0.992937
AAP74223.1,ACS36221.1: 0.696717
AAP74223.1,ABU98621.1: 0.722798
AAP74223.1,ABR28478.1: 0.780958
AAP74223.1,ADQ45027.1: 0.974126
AAP74223.1,BAE02684.1: 1.027444
AAP74223.1,ASY50995: 1.442217
AAP74223.1,BAB69460.1: 1.770487
AAP74223.1,ASY51180: 1.770487
AAP74223.1,BAF62129.1: 1.714570
AAB64093.1,AAP74223.1: 1.347686
AAK65522.1,AAP74223.1: 1.344601
AAP74223.1,ACD93221.1: 1.318398
AAA34726.1,AAP74223.1: 1.189736
AAP74223.1,ATD50129: 1.263650
AAP74223.1,Amuc0875: 0.984829
AAP74223.1,BAR92731.1: 1.021960
AAF31438.1,AAP74223.1: 1.152951
AAP74223.1,BAC06195.1: 0.887450
AAP74223.1,CAZ95067.1: 0.984752
AAP74223.1,ABW02992.1: 1.046058
AAP74223.1,ACO94508.1: 1.071155
AAP74223.1,ACO94508.1: 1.071155
AAP74223.1,AFC93434.1: 1.317104
AAP74223.1,ALM88585.1: 1.654160
AAE53061.1,AAP74223.1: 1.485707
AAC44371.1,AAP74223.1: 1.135883
AAC38290.1,AAP74223.1: 1.076373
AAP74223.1,BAE54302.1: 1.168645
AAP74223.1,BAE54302.1: 1.168645
AAP74223.1,BAC16332.1: 1.118165
AAN77503.1,AAP74223.1: 1.040218
AAN77505.1,AAP74223.1: 1.009878
AAP74223.1,ABJ15796.1: 0.955391
AAP74223.1,AGS43006.1: 1.397195
AAP74223.1,CAZ94309.1: 1.424918
AAP74223.1,CAA50624.1: 1.354985
AAP74223.1,ADD92366.1: 1.354985
AAP74223.1,BAJ61957.1: 1.354985
AAP74223.1,AHN05534.1: 1.354985
AAP74223.1,AAQ87037.1: 2.135585
AAA16048.1,AAP74223.1: 2.077041
AAG53947.1,AAP74223.1: 1.876512
AAP74223.1,CAA00096.1: 1.749200
AAP74223.1,AFS68803.1: 1.777585
AAP74223.1,CAA86922.1: 1.777586
AAP74223.1,ALE32755.1: 1.869278
AAP74223.1,AFI57215.1: 1.777588
AAA87323.1,AAP74223.1: 1.806578
AAO43052.1,AAP74223.1: 1.777588
AAP74223.1,AAQ67340.1: 1.777587
AAP74223.1,ACC77699.1: 1.777587
AAP74223.1,AEK21297.1: 1.777584
AAB05759.1,AAP74223.1: 1.806329
AAP74223.1,ABV44607.1: 1.777586
AAP74223.1,ABN51452.1: 1.878555
AAO74890.1,AAP74223.1: 1.878555
AAP74223.1,AGK07610.1: 1.835633
AAP74223.1,CBL16782.1: 2.065677
AAP74223.1,Q53317: 2.059365
AAP74223.1,EGC02853.1: 2.010301
AAP74223.1,ADD61790.1: 2.025413
AAP74223.1,CAB07443.1: 1.971228
AAP74223.1,AAX16366.1: 2.148338
AAD04192.1,AAP74223.1: 1.944434
AAP74223.1,P37073: 1.947017
AAP74223.1,CAA78135.1: 2.034269
AAP74223.1,BAC24104.1: 2.913760
AAP74223.1,CAA39426.1: 1.778035
AAP74223.1,CAA40379.1: 1.778036
AAP74223.1,ABY41241.1: 1.778035
AAN85732.1,AAP74223.1: 1.778036
AAP74223.1,ABD94065.1: 1.805623
AAP74223.1,AIU68830.1: 1.778036
AAP74223.1,ABZ80848.1: 1.834829
AAP74223.1,AFX61538.1: 1.863566
AAP74223.1,CAA40547.1: 1.891382
AAA24896.1,AAP74223.1: 2.151779
AAP74223.1,ACY24738.1: 2.244616
AAP74223.1,ACY24738.1: 2.244616
AAP74223.1,CAA67525.1: 2.449859
AAP74223.1,CAG81957.1: 2.432516
AAP74223.1,KMK55593.1: 2.601767
AAN87849.1,AAP74223.1: 2.601767
AAP74223.1,AHW70865: 2.452252
AAP74223.1,CCQ42308: 2.420362
AAP74223.1,XP_002273975.1: 3.265076
AAP74223.1,XP_002301319.1: 3.402078
AAP74223.1,CAA48325.1: 3.357372
AAP74223.1,CAA48324.1: 3.357370
AAD31572.1,AAP74223.1: 3.504626
AAL07012.1,AAP74223.1: 3.499483
AAP74223.1,ACS13756.1: 3.394915
AAK30204.1,AAP74223.1: 3.115478
AAB18366.1,AAP74223.1: 3.188110
AAD21783.1,AAP74223.1: 3.197529
AAP74223.1,AAT84462.1: 3.269869
AAO92743.1,AAP74223.1: 3.299386
AAP74223.1,ABL75361.1: 3.459315
AAP74223.1,BAA03925.1: 3.365803
AAP74223.1,BAB17788.1: 3.367371
AAP74223.1,BAA34946.1: 3.367373
AAD45126.1,AAP74223.1: 3.277004
AAC98464.1,AAP74223.1: 3.390992
AAO00727.1,AAP74223.1: 3.390992
AAN87142.1,AAP74223.1: 3.304979
AAP74223.1,BAA13163.1: 3.367996
AAC09388.1,AAP74223.1: 3.249980
AAP74223.1,ABY79073.1: 3.210246
AAP74223.1,CAH58715.1: 3.467334
AAP74223.1,CAA58003.1: 3.204330
AAP74223.1,CAA58002.1: 3.204330
AAP74223.1,CAA63663.1: 3.233675
AAK59660.1,AAP74223.1: 3.242035
AAA92363.1,AAP74223.1: 3.272661
AAB18367.1,AAP74223.1: 3.288542
AAP74223.1,CAA10231.1: 3.467178
AAD45127.1,AAP74223.1: 3.509463
AAP74223.1,BAJ89557.1: 3.481703
AAP74223.1,CAB39603.1: 3.618122
AAB18368.1,AAP74223.1: 3.550881
AAF80590.1,AAP74223.1: 3.375169
AAF80591.1,AAP74223.1: 3.461930
AAB67443.1,AAP74223.1: 3.115144
AAB65002.1,AAP74223.1: 3.447415
AAP74223.1,CAG83185.1: 3.490262
AAP74223.1,ANN44251.1: 1.844004
AAP74223.1,ACY02061.1: 1.816578
AAP74223.1,AJW82062.1: 1.843308
AAP74223.1,AEK80424.1: 1.816579
AAP74223.1,BAD29947.1: 1.895028
AAP74223.1,BAB79291.1: 1.887341
AAP74223.1,EDY95404.1: 1.924429
AAP74223.1,CAZ98378.1: 2.202883
AAP74223.1,CAZ97711.1: 1.832604
AAP74223.1,CAZ98338.1: 1.920048
AAP74223.1,BAD88713.1: 1.983517
AAP74223.1,BAC99022.1: 2.076296
AAP74223.1,BAE06228.1: 2.038990
AAP74223.1,ABD80437.1: 2.069217
AAP74223.1,AFR90184.1: 2.069217
AAP74223.1,ADD60418.1: 1.948559
AAP74223.1,AIF29515.1: 1.921588
AAF03246.1,AAP74223.1: 1.948325
AAP74223.1,ADA72015.1: 1.976165
AAA91888.1,AAP74223.1: 1.921591
AAP74223.1,AGU13985.1: 1.979650
AAP49346.1,AAP74223.1: 1.863606
AAP74223.1,CAZ97514.1: 1.638813
AAP74223.1,CAZ97778.1: 1.677448
AAP74223.1,CAZ95074.1: 2.010206
AAP74223.1,EDY95423.1: 1.814970
AAP74223.1,CAZ97766.1: 2.234896
AAP74223.1,BACCELL01451: 2.705366
AAP74223.1,CAB61795.1: 1.953366
AAP74223.1,CAZ96750.1: 1.906947
AAP49324.1,AAP74223.1: 1.894061
AAP49324.1,AAP74223.1: 1.894061
AAP74223.1,AGW43026.1: 2.216410
AAP74223.1,AIT14660.1: 2.052577
AAP74223.1,ALJ45967.1: 3.107937
AAP74223.1,CAZ98402.1: 2.053637
AAP74223.1,BAF34350.1: 1.949824
AAP74223.1,ADY17921.1: 1.949827
AAP74223.1,BAF34350.1: 1.949826
AAN39119.2,AAP74223.1: 1.949828
AAP74223.1,ABL06969.1: 1.977396
AAP74223.1,ABW77762.1: 2.062236
AAP74223.1,ACM50513.1: 2.117148
AAP74223.1,ABO93616.2: 2.149080
AAP74223.1,ACF40223.1: 2.149080
AAP74223.1,EIN03590.1: 2.062592
AAP74223.1,BAK48741.1: 1.947639
AAP74223.1,KHE89680.1: 1.883137
AAP74223.1,EAW17385.1: 1.973073
AAP74223.1,EED49498.1: 2.027099
AAP74223.1,EJZ11896.1: 1.514162
AAP74223.1,ABK72351.1: 1.602595
AAP74223.1,AAS03978.1: 1.977309
AAP74223.1,ACC41342.1: 1.787269
AAP74223.1,CAM61923.1: 2.202399
AAP74223.1,CAB09586.1: 1.977990
AAC25554.2,AAP74223.1: 0.884632
AAC96462.1,AAP74223.1: 1.299000
AAP74223.1,BAC16331.1: 1.259169
AAP74223.1,BAX84062.1: 1.406285
AAP74223.1,ABW02990.1: 1.171669
AAP74223.1,ABQ07185.2: 1.047941
AAP74223.1,BAE02683.1: 1.230553
AAP74223.1,ALJ47757.1: 1.493681
AAP74223.1,ABQ46917.1: 0.763198
AAP74223.1,CAA88008.1: 0.763198
AAD35118.1,AAP74223.1: 0.763198
AAP74223.1,ADN02324.1: 0.858113
AAP74223.1,CAA88008.1: 0.763200
AAP74223.1,ASG89819: 1.588157
AAP74223.1,BAQ97614.1: 1.090265
AAP74223.1,ASY50498: 1.011668
AAP74223.1,BAA97991.1: 1.011668
AAP74223.1,ABN54008.1: 0.690569
AAP74223.1,CAA61884.2: 0.690570
AAP74223.1,CAC27412.2: 0.690570
AAP74223.1,BAM29293.1: 2.971685
AAP74223.1,AFD54461.1: 2.843197
AAP74223.1,ARV79861.1: 2.661045
AAZ04385.1,ACN22491.1: 0.261611
AAW34372.1,ACN22491.1: 0.289222
AAC47235.1,ACN22491.1: 0.748287
ACN22491.1,AIX48711.1: 0.733217
ACN22491.1,AIX48712.1: 0.633901
ACN22491.1,BAH84971.1: 1.012536
ACN22491.1,ACS36221.1: 0.716316
ABU98621.1,ACN22491.1: 0.742397
ABR28478.1,ACN22491.1: 0.800557
ACN22491.1,ADQ45027.1: 0.993725
ACN22491.1,BAE02684.1: 1.047042
ACN22491.1,ASY50995: 1.461815
ACN22491.1,BAB69460.1: 1.790086
ACN22491.1,ASY51180: 1.790086
ACN22491.1,BAF62129.1: 1.734169
AAB64093.1,ACN22491.1: 1.367285
AAK65522.1,ACN22491.1: 1.364200
ACD93221.1,ACN22491.1: 1.337997
AAA34726.1,ACN22491.1: 1.209335
ACN22491.1,ATD50129: 1.283249
ACN22491.1,Amuc0875: 1.004427
ACN22491.1,BAR92731.1: 1.041559
AAF31438.1,ACN22491.1: 1.172550
ACN22491.1,BAC06195.1: 0.907049
ACN22491.1,CAZ95067.1: 1.004351
ABW02992.1,ACN22491.1: 1.065657
ACN22491.1,ACO94508.1: 1.090754
ACN22491.1,ACO94508.1: 1.090754
ACN22491.1,AFC93434.1: 1.336703
ACN22491.1,ALM88585.1: 1.673759
AAE53061.1,ACN22491.1: 1.505306
AAC44371.1,ACN22491.1: 1.155482
AAC38290.1,ACN22491.1: 1.095971
ACN22491.1,BAE54302.1: 1.188244
ACN22491.1,BAE54302.1: 1.188244
ACN22491.1,BAC16332.1: 1.137764
AAN77503.1,ACN22491.1: 1.059817
AAN77505.1,ACN22491.1: 1.029477
ABJ15796.1,ACN22491.1: 0.974990
ACN22491.1,AGS43006.1: 1.416793
ACN22491.1,CAZ94309.1: 1.444517
ACN22491.1,CAA50624.1: 1.374584
ACN22491.1,ADD92366.1: 1.374584
ACN22491.1,BAJ61957.1: 1.374584
ACN22491.1,AHN05534.1: 1.374584
AAQ87037.1,ACN22491.1: 2.155184
AAA16048.1,ACN22491.1: 2.096640
AAG53947.1,ACN22491.1: 1.896111
ACN22491.1,CAA00096.1: 1.768798
ACN22491.1,AFS68803.1: 1.797184
ACN22491.1,CAA86922.1: 1.797185
ACN22491.1,ALE32755.1: 1.888876
ACN22491.1,AFI57215.1: 1.797187
AAA87323.1,ACN22491.1: 1.826177
AAO43052.1,ACN22491.1: 1.797187
AAQ67340.1,ACN22491.1: 1.797186
ACC77699.1,ACN22491.1: 1.797186
ACN22491.1,AEK21297.1: 1.797183
AAB05759.1,ACN22491.1: 1.825928
ABV44607.1,ACN22491.1: 1.797185
ABN51452.1,ACN22491.1: 1.898154
AAO74890.1,ACN22491.1: 1.898154
ACN22491.1,AGK07610.1: 1.855232
ACN22491.1,CBL16782.1: 2.085276
ACN22491.1,Q53317: 2.078964
ACN22491.1,EGC02853.1: 2.029900
ACN22491.1,ADD61790.1: 2.045012
ACN22491.1,CAB07443.1: 1.990827
AAX16366.1,ACN22491.1: 2.167937
AAD04192.1,ACN22491.1: 1.964033
ACN22491.1,P37073: 1.966616
ACN22491.1,CAA78135.1: 2.053868
ACN22491.1,BAC24104.1: 2.933359
ACN22491.1,CAA39426.1: 1.797634
ACN22491.1,CAA40379.1: 1.797635
ABY41241.1,ACN22491.1: 1.797634
AAN85732.1,ACN22491.1: 1.797634
ABD94065.1,ACN22491.1: 1.825222
ACN22491.1,AIU68830.1: 1.797635
ABZ80848.1,ACN22491.1: 1.854428
ACN22491.1,AFX61538.1: 1.883165
ACN22491.1,CAA40547.1: 1.910981
AAA24896.1,ACN22491.1: 2.171378
ACN22491.1,ACY24738.1: 2.264215
ACN22491.1,ACY24738.1: 2.264215
ACN22491.1,CAA67525.1: 2.469458
ACN22491.1,CAG81957.1: 2.452115
ACN22491.1,KMK55593.1: 2.621366
AAN87849.1,ACN22491.1: 2.621366
ACN22491.1,AHW70865: 2.471851
ACN22491.1,CCQ42308: 2.439961
ACN22491.1,XP_002273975.1: 3.284675
ACN22491.1,XP_002301319.1: 3.421677
ACN22491.1,CAA48325.1: 3.376971
ACN22491.1,CAA48324.1: 3.376969
AAD31572.1,ACN22491.1: 3.524225
AAL07012.1,ACN22491.1: 3.519082
ACN22491.1,ACS13756.1: 3.414513
AAK30204.1,ACN22491.1: 3.135077
AAB18366.1,ACN22491.1: 3.207709
AAD21783.1,ACN22491.1: 3.217128
AAT84462.1,ACN22491.1: 3.289468
AAO92743.1,ACN22491.1: 3.318985
ABL75361.1,ACN22491.1: 3.478914
ACN22491.1,BAA03925.1: 3.385402
ACN22491.1,BAB17788.1: 3.386970
ACN22491.1,BAA34946.1: 3.386971
AAD45126.1,ACN22491.1: 3.296603
AAC98464.1,ACN22491.1: 3.410591
AAO00727.1,ACN22491.1: 3.410591
AAN87142.1,ACN22491.1: 3.324578
ACN22491.1,BAA13163.1: 3.387595
AAC09388.1,ACN22491.1: 3.269579
ABY79073.1,ACN22491.1: 3.229845
ACN22491.1,CAH58715.1: 3.486933
ACN22491.1,CAA58003.1: 3.223929
ACN22491.1,CAA58002.1: 3.223929
ACN22491.1,CAA63663.1: 3.253274
AAK59660.1,ACN22491.1: 3.261634
AAA92363.1,ACN22491.1: 3.292259
AAB18367.1,ACN22491.1: 3.308141
ACN22491.1,CAA10231.1: 3.486777
AAD45127.1,ACN22491.1: 3.529062
ACN22491.1,BAJ89557.1: 3.501302
ACN22491.1,CAB39603.1: 3.637721
AAB18368.1,ACN22491.1: 3.570480
AAF80590.1,ACN22491.1: 3.394768
AAF80591.1,ACN22491.1: 3.481529
AAB67443.1,ACN22491.1: 3.134742
AAB65002.1,ACN22491.1: 3.467014
ACN22491.1,CAG83185.1: 3.509861
ACN22491.1,ANN44251.1: 1.863603
ACN22491.1,ACY02061.1: 1.836177
ACN22491.1,AJW82062.1: 1.862907
ACN22491.1,AEK80424.1: 1.836178
ACN22491.1,BAD29947.1: 1.914627
ACN22491.1,BAB79291.1: 1.906940
ACN22491.1,EDY95404.1: 1.944028
ACN22491.1,CAZ98378.1: 2.222482
ACN22491.1,CAZ97711.1: 1.852203
ACN22491.1,CAZ98338.1: 1.939647
ACN22491.1,BAD88713.1: 2.003116
ACN22491.1,BAC99022.1: 2.095895
ACN22491.1,BAE06228.1: 2.058589
ABD80437.1,ACN22491.1: 2.088816
ACN22491.1,AFR90184.1: 2.088816
ACN22491.1,ADD60418.1: 1.968158
ACN22491.1,AIF29515.1: 1.941187
AAF03246.1,ACN22491.1: 1.967924
ACN22491.1,ADA72015.1: 1.995764
AAA91888.1,ACN22491.1: 1.941190
ACN22491.1,AGU13985.1: 1.999249
AAP49346.1,ACN22491.1: 1.883205
ACN22491.1,CAZ97514.1: 1.658412
ACN22491.1,CAZ97778.1: 1.697047
ACN22491.1,CAZ95074.1: 2.029805
ACN22491.1,EDY95423.1: 1.834569
ACN22491.1,CAZ97766.1: 2.254495
ACN22491.1,BACCELL01451: 2.724965
ACN22491.1,CAB61795.1: 1.972965
ACN22491.1,CAZ96750.1: 1.926545
AAP49324.1,ACN22491.1: 1.913660
AAP49324.1,ACN22491.1: 1.913660
ACN22491.1,AGW43026.1: 2.236009
ACN22491.1,AIT14660.1: 2.072176
ACN22491.1,ALJ45967.1: 3.127536
ACN22491.1,CAZ98402.1: 2.073236
ACN22491.1,BAF34350.1: 1.969423
ACN22491.1,ADY17921.1: 1.969426
ACN22491.1,BAF34350.1: 1.969425
AAN39119.2,ACN22491.1: 1.969426
ABL06969.1,ACN22491.1: 1.996995
ABW77762.1,ACN22491.1: 2.081835
ACM50513.1,ACN22491.1: 2.136747
ABO93616.2,ACN22491.1: 2.168679
ACF40223.1,ACN22491.1: 2.168679
ACN22491.1,EIN03590.1: 2.082191
ACN22491.1,BAK48741.1: 1.967237
ACN22491.1,KHE89680.1: 1.902736
ACN22491.1,EAW17385.1: 1.992672
ACN22491.1,EED49498.1: 2.046698
ACN22491.1,EJZ11896.1: 1.533761
ABK72351.1,ACN22491.1: 1.622194
AAS03978.1,ACN22491.1: 1.996908
ACC41342.1,ACN22491.1: 1.806868
ACN22491.1,CAM61923.1: 2.221998
ACN22491.1,CAB09586.1: 1.997589
AAC25554.2,ACN22491.1: 0.904231
AAC96462.1,ACN22491.1: 1.318599
ACN22491.1,BAC16331.1: 1.278768
ACN22491.1,BAX84062.1: 1.425883
ABW02990.1,ACN22491.1: 1.191268
ABQ07185.2,ACN22491.1: 1.067540
ACN22491.1,BAE02683.1: 1.250152
ACN22491.1,ALJ47757.1: 1.513280
ABQ46917.1,ACN22491.1: 0.782796
ACN22491.1,CAA88008.1: 0.782797
AAD35118.1,ACN22491.1: 0.782797
ACN22491.1,ADN02324.1: 0.877711
ACN22491.1,CAA88008.1: 0.782799
ACN22491.1,ASG89819: 1.607756
ACN22491.1,BAQ97614.1: 1.109864
ACN22491.1,ASY50498: 1.031267
ACN22491.1,BAA97991.1: 1.031267
ABN54008.1,ACN22491.1: 0.710168
ACN22491.1,CAA61884.2: 0.710169
ACN22491.1,CAC27412.2: 0.710169
ACN22491.1,BAM29293.1: 2.991284
ACN22491.1,AFD54461.1: 2.862796
ACN22491.1,ARV79861.1: 2.680644
AAW34372.1,AAZ04385.1: 0.027615
AAC47235.1,AAZ04385.1: 0.758885
AAZ04385.1,AIX48711.1: 0.743816
AAZ04385.1,AIX48712.1: 0.644500
AAZ04385.1,BAH84971.1: 1.023135
AAZ04385.1,ACS36221.1: 0.726915
AAZ04385.1,ABU98621.1: 0.752996
AAZ04385.1,ABR28478.1: 0.811156
AAZ04385.1,ADQ45027.1: 1.004324
AAZ04385.1,BAE02684.1: 1.057641
AAZ04385.1,ASY50995: 1.472414
AAZ04385.1,BAB69460.1: 1.800684
AAZ04385.1,ASY51180: 1.800684
AAZ04385.1,BAF62129.1: 1.744767
AAB64093.1,AAZ04385.1: 1.377884
AAK65522.1,AAZ04385.1: 1.374799
AAZ04385.1,ACD93221.1: 1.348596
AAA34726.1,AAZ04385.1: 1.219934
AAZ04385.1,ATD50129: 1.293848
AAZ04385.1,Amuc0875: 1.015026
AAZ04385.1,BAR92731.1: 1.052158
AAF31438.1,AAZ04385.1: 1.183149
AAZ04385.1,BAC06195.1: 0.917647
AAZ04385.1,CAZ95067.1: 1.014950
AAZ04385.1,ABW02992.1: 1.076256
AAZ04385.1,ACO94508.1: 1.101353
AAZ04385.1,ACO94508.1: 1.101353
AAZ04385.1,AFC93434.1: 1.347302
AAZ04385.1,ALM88585.1: 1.684358
AAE53061.1,AAZ04385.1: 1.515905
AAC44371.1,AAZ04385.1: 1.166081
AAC38290.1,AAZ04385.1: 1.106570
AAZ04385.1,BAE54302.1: 1.198843
AAZ04385.1,BAE54302.1: 1.198843
AAZ04385.1,BAC16332.1: 1.148363
AAN77503.1,AAZ04385.1: 1.070416
AAN77505.1,AAZ04385.1: 1.040076
AAZ04385.1,ABJ15796.1: 0.985589
AAZ04385.1,AGS43006.1: 1.427392
AAZ04385.1,CAZ94309.1: 1.455116
AAZ04385.1,CAA50624.1: 1.385183
AAZ04385.1,ADD92366.1: 1.385183
AAZ04385.1,BAJ61957.1: 1.385183
AAZ04385.1,AHN05534.1: 1.385183
AAQ87037.1,AAZ04385.1: 2.165783
AAA16048.1,AAZ04385.1: 2.107239
AAG53947.1,AAZ04385.1: 1.906710
AAZ04385.1,CAA00096.1: 1.779397
AAZ04385.1,AFS68803.1: 1.807783
AAZ04385.1,CAA86922.1: 1.807784
AAZ04385.1,ALE32755.1: 1.899476
AAZ04385.1,AFI57215.1: 1.807786
AAA87323.1,AAZ04385.1: 1.836776
AAO43052.1,AAZ04385.1: 1.807786
AAQ67340.1,AAZ04385.1: 1.807785
AAZ04385.1,ACC77699.1: 1.807785
AAZ04385.1,AEK21297.1: 1.807782
AAB05759.1,AAZ04385.1: 1.836527
AAZ04385.1,ABV44607.1: 1.807784
AAZ04385.1,ABN51452.1: 1.908753
AAO74890.1,AAZ04385.1: 1.908753
AAZ04385.1,AGK07610.1: 1.865831
AAZ04385.1,CBL16782.1: 2.095875
AAZ04385.1,Q53317: 2.089563
AAZ04385.1,EGC02853.1: 2.040498
AAZ04385.1,ADD61790.1: 2.055610
AAZ04385.1,CAB07443.1: 2.001426
AAX16366.1,AAZ04385.1: 2.178536
AAD04192.1,AAZ04385.1: 1.974632
AAZ04385.1,P37073: 1.977215
AAZ04385.1,CAA78135.1: 2.064467
AAZ04385.1,BAC24104.1: 2.943958
AAZ04385.1,CAA39426.1: 1.808233
AAZ04385.1,CAA40379.1: 1.808234
AAZ04385.1,ABY41241.1: 1.808233
AAN85732.1,AAZ04385.1: 1.808233
AAZ04385.1,ABD94065.1: 1.835821
AAZ04385.1,AIU68830.1: 1.808234
AAZ04385.1,ABZ80848.1: 1.865026
AAZ04385.1,AFX61538.1: 1.893764
AAZ04385.1,CAA40547.1: 1.921580
AAA24896.1,AAZ04385.1: 2.181977
AAZ04385.1,ACY24738.1: 2.274813
AAZ04385.1,ACY24738.1: 2.274813
AAZ04385.1,CAA67525.1: 2.480057
AAZ04385.1,CAG81957.1: 2.462714
AAZ04385.1,KMK55593.1: 2.631964
AAN87849.1,AAZ04385.1: 2.631964
AAZ04385.1,AHW70865: 2.482450
AAZ04385.1,CCQ42308: 2.450560
AAZ04385.1,XP_002273975.1: 3.295274
AAZ04385.1,XP_002301319.1: 3.432276
AAZ04385.1,CAA48325.1: 3.387569
AAZ04385.1,CAA48324.1: 3.387568
AAD31572.1,AAZ04385.1: 3.534824
AAL07012.1,AAZ04385.1: 3.529681
AAZ04385.1,ACS13756.1: 3.425112
AAK30204.1,AAZ04385.1: 3.145676
AAB18366.1,AAZ04385.1: 3.218307
AAD21783.1,AAZ04385.1: 3.227727
AAT84462.1,AAZ04385.1: 3.300066
AAO92743.1,AAZ04385.1: 3.329584
AAZ04385.1,ABL75361.1: 3.489513
AAZ04385.1,BAA03925.1: 3.396001
AAZ04385.1,BAB17788.1: 3.397569
AAZ04385.1,BAA34946.1: 3.397570
AAD45126.1,AAZ04385.1: 3.307202
AAC98464.1,AAZ04385.1: 3.421190
AAO00727.1,AAZ04385.1: 3.421190
AAN87142.1,AAZ04385.1: 3.335177
AAZ04385.1,BAA13163.1: 3.398194
AAC09388.1,AAZ04385.1: 3.280178
AAZ04385.1,ABY79073.1: 3.240444
AAZ04385.1,CAH58715.1: 3.497531
AAZ04385.1,CAA58003.1: 3.234528
AAZ04385.1,CAA58002.1: 3.234528
AAZ04385.1,CAA63663.1: 3.263873
AAK59660.1,AAZ04385.1: 3.272233
AAA92363.1,AAZ04385.1: 3.302859
AAB18367.1,AAZ04385.1: 3.318740
AAZ04385.1,CAA10231.1: 3.497376
AAD45127.1,AAZ04385.1: 3.539661
AAZ04385.1,BAJ89557.1: 3.511901
AAZ04385.1,CAB39603.1: 3.648320
AAB18368.1,AAZ04385.1: 3.581079
AAF80590.1,AAZ04385.1: 3.405367
AAF80591.1,AAZ04385.1: 3.492127
AAB67443.1,AAZ04385.1: 3.145342
AAB65002.1,AAZ04385.1: 3.477612
AAZ04385.1,CAG83185.1: 3.520460
AAZ04385.1,ANN44251.1: 1.874202
AAZ04385.1,ACY02061.1: 1.846776
AAZ04385.1,AJW82062.1: 1.873506
AAZ04385.1,AEK80424.1: 1.846776
AAZ04385.1,BAD29947.1: 1.925225
AAZ04385.1,BAB79291.1: 1.917538
AAZ04385.1,EDY95404.1: 1.954627
AAZ04385.1,CAZ98378.1: 2.233081
AAZ04385.1,CAZ97711.1: 1.862802
AAZ04385.1,CAZ98338.1: 1.950246
AAZ04385.1,BAD88713.1: 2.013715
AAZ04385.1,BAC99022.1: 2.106494
AAZ04385.1,BAE06228.1: 2.069188
AAZ04385.1,ABD80437.1: 2.099415
AAZ04385.1,AFR90184.1: 2.099415
AAZ04385.1,ADD60418.1: 1.978757
AAZ04385.1,AIF29515.1: 1.951786
AAF03246.1,AAZ04385.1: 1.978523
AAZ04385.1,ADA72015.1: 2.006363
AAA91888.1,AAZ04385.1: 1.951789
AAZ04385.1,AGU13985.1: 2.009848
AAP49346.1,AAZ04385.1: 1.893804
AAZ04385.1,CAZ97514.1: 1.669011
AAZ04385.1,CAZ97778.1: 1.707646
AAZ04385.1,CAZ95074.1: 2.040404
AAZ04385.1,EDY95423.1: 1.845168
AAZ04385.1,CAZ97766.1: 2.265094
AAZ04385.1,BACCELL01451: 2.735564
AAZ04385.1,CAB61795.1: 1.983564
AAZ04385.1,CAZ96750.1: 1.937144
AAP49324.1,AAZ04385.1: 1.924259
AAP49324.1,AAZ04385.1: 1.924259
AAZ04385.1,AGW43026.1: 2.246608
AAZ04385.1,AIT14660.1: 2.082775
AAZ04385.1,ALJ45967.1: 3.138135
AAZ04385.1,CAZ98402.1: 2.083835
AAZ04385.1,BAF34350.1: 1.980022
AAZ04385.1,ADY17921.1: 1.980025
AAZ04385.1,BAF34350.1: 1.980024
AAN39119.2,AAZ04385.1: 1.980025
AAZ04385.1,ABL06969.1: 2.007594
AAZ04385.1,ABW77762.1: 2.092434
AAZ04385.1,ACM50513.1: 2.147346
AAZ04385.1,ABO93616.2: 2.179278
AAZ04385.1,ACF40223.1: 2.179278
AAZ04385.1,EIN03590.1: 2.092790
AAZ04385.1,BAK48741.1: 1.977836
AAZ04385.1,KHE89680.1: 1.913335
AAZ04385.1,EAW17385.1: 2.003271
AAZ04385.1,EED49498.1: 2.057297
AAZ04385.1,EJZ11896.1: 1.544359
AAZ04385.1,ABK72351.1: 1.632793
AAS03978.1,AAZ04385.1: 2.007507
AAZ04385.1,ACC41342.1: 1.817467
AAZ04385.1,CAM61923.1: 2.232597
AAZ04385.1,CAB09586.1: 2.008188
AAC25554.2,AAZ04385.1: 0.914830
AAC96462.1,AAZ04385.1: 1.329198
AAZ04385.1,BAC16331.1: 1.289367
AAZ04385.1,BAX84062.1: 1.436482
AAZ04385.1,ABW02990.1: 1.201867
AAZ04385.1,ABQ07185.2: 1.078139
AAZ04385.1,BAE02683.1: 1.260751
AAZ04385.1,ALJ47757.1: 1.523879
AAZ04385.1,ABQ46917.1: 0.793395
AAZ04385.1,CAA88008.1: 0.793396
AAD35118.1,AAZ04385.1: 0.793396
AAZ04385.1,ADN02324.1: 0.888310
AAZ04385.1,CAA88008.1: 0.793398
AAZ04385.1,ASG89819: 1.618355
AAZ04385.1,BAQ97614.1: 1.120463
AAZ04385.1,ASY50498: 1.041866
AAZ04385.1,BAA97991.1: 1.041866
AAZ04385.1,ABN54008.1: 0.720767
AAZ04385.1,CAA61884.2: 0.720768
AAZ04385.1,CAC27412.2: 0.720768
AAZ04385.1,BAM29293.1: 3.001883
AAZ04385.1,AFD54461.1: 2.873395
AAZ04385.1,ARV79861.1: 2.691243
AAC47235.1,AAW34372.1: 0.786497
AAW34372.1,AIX48711.1: 0.771427
AAW34372.1,AIX48712.1: 0.672111
AAW34372.1,BAH84971.1: 1.050746
AAW34372.1,ACS36221.1: 0.754526
AAW34372.1,ABU98621.1: 0.780607
AAW34372.1,ABR28478.1: 0.838767
AAW34372.1,ADQ45027.1: 1.031935
AAW34372.1,BAE02684.1: 1.085253
AAW34372.1,ASY50995: 1.500026
AAW34372.1,BAB69460.1: 1.828296
AAW34372.1,ASY51180: 1.828296
AAW34372.1,BAF62129.1: 1.772379
AAB64093.1,AAW34372.1: 1.405495
AAK65522.1,AAW34372.1: 1.402410
AAW34372.1,ACD93221.1: 1.376207
AAA34726.1,AAW34372.1: 1.247545
AAW34372.1,ATD50129: 1.321459
AAW34372.1,Amuc0875: 1.042638
AAW34372.1,BAR92731.1: 1.079769
AAF31438.1,AAW34372.1: 1.210760
AAW34372.1,BAC06195.1: 0.945259
AAW34372.1,CAZ95067.1: 1.042561
AAW34372.1,ABW02992.1: 1.103867
AAW34372.1,ACO94508.1: 1.128964
AAW34372.1,ACO94508.1: 1.128964
AAW34372.1,AFC93434.1: 1.374913
AAW34372.1,ALM88585.1: 1.711969
AAE53061.1,AAW34372.1: 1.543516
AAC44371.1,AAW34372.1: 1.193692
AAC38290.1,AAW34372.1: 1.134182
AAW34372.1,BAE54302.1: 1.226454
AAW34372.1,BAE54302.1: 1.226454
AAW34372.1,BAC16332.1: 1.175974
AAN77503.1,AAW34372.1: 1.098027
AAN77505.1,AAW34372.1: 1.067687
AAW34372.1,ABJ15796.1: 1.013200
AAW34372.1,AGS43006.1: 1.455003
AAW34372.1,CAZ94309.1: 1.482727
AAW34372.1,CAA50624.1: 1.412794
AAW34372.1,ADD92366.1: 1.412794
AAW34372.1,BAJ61957.1: 1.412794
AAW34372.1,AHN05534.1: 1.412794
AAQ87037.1,AAW34372.1: 2.193394
AAA16048.1,AAW34372.1: 2.134850
AAG53947.1,AAW34372.1: 1.934321
AAW34372.1,CAA00096.1: 1.807009
AAW34372.1,AFS68803.1: 1.835394
AAW34372.1,CAA86922.1: 1.835396
AAW34372.1,ALE32755.1: 1.927087
AAW34372.1,AFI57215.1: 1.835397
AAA87323.1,AAW34372.1: 1.864387
AAO43052.1,AAW34372.1: 1.835397
AAQ67340.1,AAW34372.1: 1.835396
AAW34372.1,ACC77699.1: 1.835396
AAW34372.1,AEK21297.1: 1.835393
AAB05759.1,AAW34372.1: 1.864138
AAW34372.1,ABV44607.1: 1.835395
AAW34372.1,ABN51452.1: 1.936364
AAO74890.1,AAW34372.1: 1.936364
AAW34372.1,AGK07610.1: 1.893442
AAW34372.1,CBL16782.1: 2.123486
AAW34372.1,Q53317: 2.117174
AAW34372.1,EGC02853.1: 2.068110
AAW34372.1,ADD61790.1: 2.083221
AAW34372.1,CAB07443.1: 2.029037
AAW34372.1,AAX16366.1: 2.206147
AAD04192.1,AAW34372.1: 2.002243
AAW34372.1,P37073: 2.004826
AAW34372.1,CAA78135.1: 2.092078
AAW34372.1,BAC24104.1: 2.971570
AAW34372.1,CAA39426.1: 1.835844
AAW34372.1,CAA40379.1: 1.835845
AAW34372.1,ABY41241.1: 1.835844
AAN85732.1,AAW34372.1: 1.835845
AAW34372.1,ABD94065.1: 1.863432
AAW34372.1,AIU68830.1: 1.835845
AAW34372.1,ABZ80848.1: 1.892638
AAW34372.1,AFX61538.1: 1.921375
AAW34372.1,CAA40547.1: 1.949191
AAA24896.1,AAW34372.1: 2.209588
AAW34372.1,ACY24738.1: 2.302424
AAW34372.1,ACY24738.1: 2.302424
AAW34372.1,CAA67525.1: 2.507668
AAW34372.1,CAG81957.1: 2.490325
AAW34372.1,KMK55593.1: 2.659575
AAN87849.1,AAW34372.1: 2.659575
AAW34372.1,AHW70865: 2.510061
AAW34372.1,CCQ42308: 2.478171
AAW34372.1,XP_002273975.1: 3.322885
AAW34372.1,XP_002301319.1: 3.459888
AAW34372.1,CAA48325.1: 3.415181
AAW34372.1,CAA48324.1: 3.415179
AAD31572.1,AAW34372.1: 3.562435
AAL07012.1,AAW34372.1: 3.557292
AAW34372.1,ACS13756.1: 3.452724
AAK30204.1,AAW34372.1: 3.173287
AAB18366.1,AAW34372.1: 3.245919
AAD21783.1,AAW34372.1: 3.255338
AAT84462.1,AAW34372.1: 3.327678
AAO92743.1,AAW34372.1: 3.357195
AAW34372.1,ABL75361.1: 3.517124
AAW34372.1,BAA03925.1: 3.423613
AAW34372.1,BAB17788.1: 3.425180
AAW34372.1,BAA34946.1: 3.425182
AAD45126.1,AAW34372.1: 3.334814
AAC98464.1,AAW34372.1: 3.448801
AAO00727.1,AAW34372.1: 3.448801
AAN87142.1,AAW34372.1: 3.362788
AAW34372.1,BAA13163.1: 3.425806
AAC09388.1,AAW34372.1: 3.307790
AAW34372.1,ABY79073.1: 3.268055
AAW34372.1,CAH58715.1: 3.525143
AAW34372.1,CAA58003.1: 3.262140
AAW34372.1,CAA58002.1: 3.262140
AAW34372.1,CAA63663.1: 3.291484
AAK59660.1,AAW34372.1: 3.299844
AAA92363.1,AAW34372.1: 3.330470
AAB18367.1,AAW34372.1: 3.346351
AAW34372.1,CAA10231.1: 3.524987
AAD45127.1,AAW34372.1: 3.567272
AAW34372.1,BAJ89557.1: 3.539512
AAW34372.1,CAB39603.1: 3.675931
AAB18368.1,AAW34372.1: 3.608690
AAF80590.1,AAW34372.1: 3.432978
AAF80591.1,AAW34372.1: 3.519739
AAB67443.1,AAW34372.1: 3.172953
AAB65002.1,AAW34372.1: 3.505224
AAW34372.1,CAG83185.1: 3.548071
AAW34372.1,ANN44251.1: 1.901813
AAW34372.1,ACY02061.1: 1.874387
AAW34372.1,AJW82062.1: 1.901117
AAW34372.1,AEK80424.1: 1.874388
AAW34372.1,BAD29947.1: 1.952837
AAW34372.1,BAB79291.1: 1.945149
AAW34372.1,EDY95404.1: 1.982238
AAW34372.1,CAZ98378.1: 2.260692
AAW34372.1,CAZ97711.1: 1.890413
AAW34372.1,CAZ98338.1: 1.977857
AAW34372.1,BAD88713.1: 2.041326
AAW34372.1,BAC99022.1: 2.134105
AAW34372.1,BAE06228.1: 2.096799
AAW34372.1,ABD80437.1: 2.127026
AAW34372.1,AFR90184.1: 2.127026
AAW34372.1,ADD60418.1: 2.006368
AAW34372.1,AIF29515.1: 1.979397
AAF03246.1,AAW34372.1: 2.006134
AAW34372.1,ADA72015.1: 2.033974
AAA91888.1,AAW34372.1: 1.979400
AAW34372.1,AGU13985.1: 2.037459
AAP49346.1,AAW34372.1: 1.921416
AAW34372.1,CAZ97514.1: 1.696622
AAW34372.1,CAZ97778.1: 1.735257
AAW34372.1,CAZ95074.1: 2.068015
AAW34372.1,EDY95423.1: 1.872779
AAW34372.1,CAZ97766.1: 2.292705
AAW34372.1,BACCELL01451: 2.763175
AAW34372.1,CAB61795.1: 2.011175
AAW34372.1,CAZ96750.1: 1.964756
AAP49324.1,AAW34372.1: 1.951870
AAP49324.1,AAW34372.1: 1.951870
AAW34372.1,AGW43026.1: 2.274219
AAW34372.1,AIT14660.1: 2.110386
AAW34372.1,ALJ45967.1: 3.165746
AAW34372.1,CAZ98402.1: 2.111446
AAW34372.1,BAF34350.1: 2.007633
AAW34372.1,ADY17921.1: 2.007636
AAW34372.1,BAF34350.1: 2.007635
AAN39119.2,AAW34372.1: 2.007637
AAW34372.1,ABL06969.1: 2.035205
AAW34372.1,ABW77762.1: 2.120045
AAW34372.1,ACM50513.1: 2.174957
AAW34372.1,ABO93616.2: 2.206889
AAW34372.1,ACF40223.1: 2.206889
AAW34372.1,EIN03590.1: 2.120401
AAW34372.1,BAK48741.1: 2.005448
AAW34372.1,KHE89680.1: 1.940946
AAW34372.1,EAW17385.1: 2.030882
AAW34372.1,EED49498.1: 2.084908
AAW34372.1,EJZ11896.1: 1.571971
AAW34372.1,ABK72351.1: 1.660404
AAS03978.1,AAW34372.1: 2.035118
AAW34372.1,ACC41342.1: 1.845078
AAW34372.1,CAM61923.1: 2.260208
AAW34372.1,CAB09586.1: 2.035799
AAC25554.2,AAW34372.1: 0.942441
AAC96462.1,AAW34372.1: 1.356809
AAW34372.1,BAC16331.1: 1.316978
AAW34372.1,BAX84062.1: 1.464094
AAW34372.1,ABW02990.1: 1.229478
AAW34372.1,ABQ07185.2: 1.105750
AAW34372.1,BAE02683.1: 1.288362
AAW34372.1,ALJ47757.1: 1.551490
AAW34372.1,ABQ46917.1: 0.821006
AAW34372.1,CAA88008.1: 0.821007
AAD35118.1,AAW34372.1: 0.821007
AAW34372.1,ADN02324.1: 0.915922
AAW34372.1,CAA88008.1: 0.821009
AAW34372.1,ASG89819: 1.645966
AAW34372.1,BAQ97614.1: 1.148074
AAW34372.1,ASY50498: 1.069477
AAW34372.1,BAA97991.1: 1.069477
AAW34372.1,ABN54008.1: 0.748378
AAW34372.1,CAA61884.2: 0.748379
AAW34372.1,CAC27412.2: 0.748379
AAW34372.1,BAM29293.1: 3.029494
AAW34372.1,AFD54461.1: 2.901006
AAW34372.1,ARV79861.1: 2.718854
AAC47235.1,AIX48711.1: 0.414217
AAC47235.1,AIX48712.1: 0.314901
AAC47235.1,BAH84971.1: 0.766067
AAC47235.1,ACS36221.1: 0.469847
AAC47235.1,ABU98621.1: 0.495928
AAC47235.1,ABR28478.1: 0.554088
AAC47235.1,ADQ45027.1: 0.889389
AAC47235.1,BAE02684.1: 0.942707
AAC47235.1,ASY50995: 1.357480
AAC47235.1,BAB69460.1: 1.685750
AAC47235.1,ASY51180: 1.685750
AAC47235.1,BAF62129.1: 1.629833
AAB64093.1,AAC47235.1: 1.262950
AAC47235.1,AAK65522.1: 1.259864
AAC47235.1,ACD93221.1: 1.233661
AAA34726.1,AAC47235.1: 1.104999
AAC47235.1,ATD50129: 1.178913
AAC47235.1,Amuc0875: 0.900092
AAC47235.1,BAR92731.1: 0.937223
AAC47235.1,AAF31438.1: 1.068215
AAC47235.1,BAC06195.1: 0.802713
AAC47235.1,CAZ95067.1: 0.900016
AAC47235.1,ABW02992.1: 0.961322
AAC47235.1,ACO94508.1: 0.986418
AAC47235.1,ACO94508.1: 0.986418
AAC47235.1,AFC93434.1: 1.232367
AAC47235.1,ALM88585.1: 1.569423
AAC47235.1,AAE53061.1: 1.400970
AAC44371.1,AAC47235.1: 1.051146
AAC38290.1,AAC47235.1: 0.991636
AAC47235.1,BAE54302.1: 1.083908
AAC47235.1,BAE54302.1: 1.083908
AAC47235.1,BAC16332.1: 1.033428
AAC47235.1,AAN77503.1: 0.955481
AAC47235.1,AAN77505.1: 0.925141
AAC47235.1,ABJ15796.1: 0.870654
AAC47235.1,AGS43006.1: 1.312458
AAC47235.1,CAZ94309.1: 1.340182
AAC47235.1,CAA50624.1: 1.270249
AAC47235.1,ADD92366.1: 1.270249
AAC47235.1,BAJ61957.1: 1.270249
AAC47235.1,AHN05534.1: 1.270249
AAC47235.1,AAQ87037.1: 2.050848
AAA16048.1,AAC47235.1: 1.992304
AAC47235.1,AAG53947.1: 1.791775
AAC47235.1,CAA00096.1: 1.664463
AAC47235.1,AFS68803.1: 1.692848
AAC47235.1,CAA86922.1: 1.692850
AAC47235.1,ALE32755.1: 1.784541
AAC47235.1,AFI57215.1: 1.692852
AAA87323.1,AAC47235.1: 1.721841
AAC47235.1,AAO43052.1: 1.692852
AAC47235.1,AAQ67340.1: 1.692851
AAC47235.1,ACC77699.1: 1.692851
AAC47235.1,AEK21297.1: 1.692847
AAB05759.1,AAC47235.1: 1.721592
AAC47235.1,ABV44607.1: 1.692849
AAC47235.1,ABN51452.1: 1.793818
AAC47235.1,AAO74890.1: 1.793818
AAC47235.1,AGK07610.1: 1.750896
AAC47235.1,CBL16782.1: 1.980940
AAC47235.1,Q53317: 1.974628
AAC47235.1,EGC02853.1: 1.925564
AAC47235.1,ADD61790.1: 1.940676
AAC47235.1,CAB07443.1: 1.886491
AAC47235.1,AAX16366.1: 2.063601
AAC47235.1,AAD04192.1: 1.859697
AAC47235.1,P37073: 1.862281
AAC47235.1,CAA78135.1: 1.949532
AAC47235.1,BAC24104.1: 2.829024
AAC47235.1,CAA39426.1: 1.693298
AAC47235.1,CAA40379.1: 1.693299
AAC47235.1,ABY41241.1: 1.693298
AAC47235.1,AAN85732.1: 1.693299
AAC47235.1,ABD94065.1: 1.720887
AAC47235.1,AIU68830.1: 1.693300
AAC47235.1,ABZ80848.1: 1.750092
AAC47235.1,AFX61538.1: 1.778830
AAC47235.1,CAA40547.1: 1.806646
AAA24896.1,AAC47235.1: 2.067042
AAC47235.1,ACY24738.1: 2.159879
AAC47235.1,ACY24738.1: 2.159879
AAC47235.1,CAA67525.1: 2.365123
AAC47235.1,CAG81957.1: 2.347780
AAC47235.1,KMK55593.1: 2.517030
AAC47235.1,AAN87849.1: 2.517030
AAC47235.1,AHW70865: 2.367515
AAC47235.1,CCQ42308: 2.335626
AAC47235.1,XP_002273975.1: 3.180339
AAC47235.1,XP_002301319.1: 3.317342
AAC47235.1,CAA48325.1: 3.272635
AAC47235.1,CAA48324.1: 3.272633
AAC47235.1,AAD31572.1: 3.419889
AAC47235.1,AAL07012.1: 3.414746
AAC47235.1,ACS13756.1: 3.310178
AAC47235.1,AAK30204.1: 3.030741
AAB18366.1,AAC47235.1: 3.103373
AAC47235.1,AAD21783.1: 3.112792
AAC47235.1,AAT84462.1: 3.185132
AAC47235.1,AAO92743.1: 3.214649
AAC47235.1,ABL75361.1: 3.374578
AAC47235.1,BAA03925.1: 3.281067
AAC47235.1,BAB17788.1: 3.282634
AAC47235.1,BAA34946.1: 3.282636
AAC47235.1,AAD45126.1: 3.192268
AAC47235.1,AAC98464.1: 3.306255
AAC47235.1,AAO00727.1: 3.306255
AAC47235.1,AAN87142.1: 3.220242
AAC47235.1,BAA13163.1: 3.283260
AAC09388.1,AAC47235.1: 3.165244
AAC47235.1,ABY79073.1: 3.125509
AAC47235.1,CAH58715.1: 3.382597
AAC47235.1,CAA58003.1: 3.119594
AAC47235.1,CAA58002.1: 3.119594
AAC47235.1,CAA63663.1: 3.148938
AAC47235.1,AAK59660.1: 3.157298
AAA92363.1,AAC47235.1: 3.187924
AAB18367.1,AAC47235.1: 3.203805
AAC47235.1,CAA10231.1: 3.382442
AAC47235.1,AAD45127.1: 3.424726
AAC47235.1,BAJ89557.1: 3.396966
AAC47235.1,CAB39603.1: 3.533386
AAB18368.1,AAC47235.1: 3.466144
AAC47235.1,AAF80590.1: 3.290432
AAC47235.1,AAF80591.1: 3.377193
AAB67443.1,AAC47235.1: 3.030407
AAB65002.1,AAC47235.1: 3.362678
AAC47235.1,CAG83185.1: 3.405525
AAC47235.1,ANN44251.1: 1.759268
AAC47235.1,ACY02061.1: 1.731841
AAC47235.1,AJW82062.1: 1.758571
AAC47235.1,AEK80424.1: 1.731842
AAC47235.1,BAD29947.1: 1.810291
AAC47235.1,BAB79291.1: 1.802604
AAC47235.1,EDY95404.1: 1.839692
AAC47235.1,CAZ98378.1: 2.118146
AAC47235.1,CAZ97711.1: 1.747868
AAC47235.1,CAZ98338.1: 1.835312
AAC47235.1,BAD88713.1: 1.898780
AAC47235.1,BAC99022.1: 1.991559
AAC47235.1,BAE06228.1: 1.954253
AAC47235.1,ABD80437.1: 1.984481
AAC47235.1,AFR90184.1: 1.984481
AAC47235.1,ADD60418.1: 1.863822
AAC47235.1,AIF29515.1: 1.836851
AAC47235.1,AAF03246.1: 1.863588
AAC47235.1,ADA72015.1: 1.891428
AAA91888.1,AAC47235.1: 1.836854
AAC47235.1,AGU13985.1: 1.894914
AAC47235.1,AAP49346.1: 1.778870
AAC47235.1,CAZ97514.1: 1.554076
AAC47235.1,CAZ97778.1: 1.592711
AAC47235.1,CAZ95074.1: 1.925469
AAC47235.1,EDY95423.1: 1.730234
AAC47235.1,CAZ97766.1: 2.150159
AAC47235.1,BACCELL01451: 2.620630
AAC47235.1,CAB61795.1: 1.868630
AAC47235.1,CAZ96750.1: 1.822210
AAC47235.1,AAP49324.1: 1.809325
AAC47235.1,AAP49324.1: 1.809325
AAC47235.1,AGW43026.1: 2.131673
AAC47235.1,AIT14660.1: 1.967840
AAC47235.1,ALJ45967.1: 3.023201
AAC47235.1,CAZ98402.1: 1.968900
AAC47235.1,BAF34350.1: 1.865088
AAC47235.1,ADY17921.1: 1.865091
AAC47235.1,BAF34350.1: 1.865090
AAC47235.1,AAN39119.2: 1.865091
AAC47235.1,ABL06969.1: 1.892660
AAC47235.1,ABW77762.1: 1.977499
AAC47235.1,ACM50513.1: 2.032411
AAC47235.1,ABO93616.2: 2.064344
AAC47235.1,ACF40223.1: 2.064344
AAC47235.1,EIN03590.1: 1.977855
AAC47235.1,BAK48741.1: 1.862902
AAC47235.1,KHE89680.1: 1.798400
AAC47235.1,EAW17385.1: 1.888337
AAC47235.1,EED49498.1: 1.942362
AAC47235.1,EJZ11896.1: 1.429425
AAC47235.1,ABK72351.1: 1.517858
AAC47235.1,AAS03978.1: 1.892573
AAC47235.1,ACC41342.1: 1.702532
AAC47235.1,CAM61923.1: 2.117662
AAC47235.1,CAB09586.1: 1.893253
AAC25554.2,AAC47235.1: 0.799896
AAC47235.1,AAC96462.1: 1.214263
AAC47235.1,BAC16331.1: 1.174432
AAC47235.1,BAX84062.1: 1.321548
AAC47235.1,ABW02990.1: 1.086933
AAC47235.1,ABQ07185.2: 0.963205
AAC47235.1,BAE02683.1: 1.145816
AAC47235.1,ALJ47757.1: 1.408944
AAC47235.1,ABQ46917.1: 0.678461
AAC47235.1,CAA88008.1: 0.678462
AAC47235.1,AAD35118.1: 0.678462
AAC47235.1,ADN02324.1: 0.773376
AAC47235.1,CAA88008.1: 0.678463
AAC47235.1,ASG89819: 1.503420
AAC47235.1,BAQ97614.1: 1.005528
AAC47235.1,ASY50498: 0.926931
AAC47235.1,BAA97991.1: 0.926931
AAC47235.1,ABN54008.1: 0.605833
AAC47235.1,CAA61884.2: 0.605834
AAC47235.1,CAC27412.2: 0.605834
AAC47235.1,BAM29293.1: 2.886949
AAC47235.1,AFD54461.1: 2.758460
AAC47235.1,ARV79861.1: 2.576308
AIX48711.1,AIX48712.1: 0.162603
AIX48711.1,BAH84971.1: 0.750998
ACS36221.1,AIX48711.1: 0.454778
ABU98621.1,AIX48711.1: 0.480859
ABR28478.1,AIX48711.1: 0.539019
ADQ45027.1,AIX48711.1: 0.874320
AIX48711.1,BAE02684.1: 0.927638
AIX48711.1,ASY50995: 1.342411
AIX48711.1,BAB69460.1: 1.670681
AIX48711.1,ASY51180: 1.670681
AIX48711.1,BAF62129.1: 1.614764
AAB64093.1,AIX48711.1: 1.247880
AAK65522.1,AIX48711.1: 1.244795
ACD93221.1,AIX48711.1: 1.218592
AAA34726.1,AIX48711.1: 1.089930
AIX48711.1,ATD50129: 1.163844
AIX48711.1,Amuc0875: 0.885023
AIX48711.1,BAR92731.1: 0.922154
AAF31438.1,AIX48711.1: 1.053146
AIX48711.1,BAC06195.1: 0.787644
AIX48711.1,CAZ95067.1: 0.884947
ABW02992.1,AIX48711.1: 0.946252
ACO94508.1,AIX48711.1: 0.971349
ACO94508.1,AIX48711.1: 0.971349
AFC93434.1,AIX48711.1: 1.217298
AIX48711.1,ALM88585.1: 1.554354
AAE53061.1,AIX48711.1: 1.385901
AAC44371.1,AIX48711.1: 1.036077
AAC38290.1,AIX48711.1: 0.976567
AIX48711.1,BAE54302.1: 1.068839
AIX48711.1,BAE54302.1: 1.068839
AIX48711.1,BAC16332.1: 1.018359
AAN77503.1,AIX48711.1: 0.940412
AAN77505.1,AIX48711.1: 0.910072
ABJ15796.1,AIX48711.1: 0.855585
AGS43006.1,AIX48711.1: 1.297389
AIX48711.1,CAZ94309.1: 1.325112
AIX48711.1,CAA50624.1: 1.255180
ADD92366.1,AIX48711.1: 1.255180
AIX48711.1,BAJ61957.1: 1.255180
AHN05534.1,AIX48711.1: 1.255180
AAQ87037.1,AIX48711.1: 2.035779
AAA16048.1,AIX48711.1: 1.977235
AAG53947.1,AIX48711.1: 1.776706
AIX48711.1,CAA00096.1: 1.649394
AFS68803.1,AIX48711.1: 1.677779
AIX48711.1,CAA86922.1: 1.677781
AIX48711.1,ALE32755.1: 1.769472
AFI57215.1,AIX48711.1: 1.677783
AAA87323.1,AIX48711.1: 1.706772
AAO43052.1,AIX48711.1: 1.677782
AAQ67340.1,AIX48711.1: 1.677781
ACC77699.1,AIX48711.1: 1.677781
AEK21297.1,AIX48711.1: 1.677778
AAB05759.1,AIX48711.1: 1.706523
ABV44607.1,AIX48711.1: 1.677780
ABN51452.1,AIX48711.1: 1.778749
AAO74890.1,AIX48711.1: 1.778749
AGK07610.1,AIX48711.1: 1.735827
AIX48711.1,CBL16782.1: 1.965871
AIX48711.1,Q53317: 1.959559
AIX48711.1,EGC02853.1: 1.910495
ADD61790.1,AIX48711.1: 1.925607
AIX48711.1,CAB07443.1: 1.871422
AAX16366.1,AIX48711.1: 2.048532
AAD04192.1,AIX48711.1: 1.844628
AIX48711.1,P37073: 1.847211
AIX48711.1,CAA78135.1: 1.934463
AIX48711.1,BAC24104.1: 2.813954
AIX48711.1,CAA39426.1: 1.678229
AIX48711.1,CAA40379.1: 1.678230
ABY41241.1,AIX48711.1: 1.678229
AAN85732.1,AIX48711.1: 1.678230
ABD94065.1,AIX48711.1: 1.705818
AIU68830.1,AIX48711.1: 1.678231
ABZ80848.1,AIX48711.1: 1.735023
AFX61538.1,AIX48711.1: 1.763760
AIX48711.1,CAA40547.1: 1.791577
AAA24896.1,AIX48711.1: 2.051973
ACY24738.1,AIX48711.1: 2.144810
ACY24738.1,AIX48711.1: 2.144810
AIX48711.1,CAA67525.1: 2.350053
AIX48711.1,CAG81957.1: 2.332711
AIX48711.1,KMK55593.1: 2.501961
AAN87849.1,AIX48711.1: 2.501961
AHW70865,AIX48711.1: 2.352446
AIX48711.1,CCQ42308: 2.320556
AIX48711.1,XP_002273975.1: 3.165270
AIX48711.1,XP_002301319.1: 3.302272
AIX48711.1,CAA48325.1: 3.257565
AIX48711.1,CAA48324.1: 3.257564
AAD31572.1,AIX48711.1: 3.404820
AAL07012.1,AIX48711.1: 3.399677
ACS13756.1,AIX48711.1: 3.295109
AAK30204.1,AIX48711.1: 3.015672
AAB18366.1,AIX48711.1: 3.088304
AAD21783.1,AIX48711.1: 3.097723
AAT84462.1,AIX48711.1: 3.170063
AAO92743.1,AIX48711.1: 3.199580
ABL75361.1,AIX48711.1: 3.359509
AIX48711.1,BAA03925.1: 3.265997
AIX48711.1,BAB17788.1: 3.267565
AIX48711.1,BAA34946.1: 3.267566
AAD45126.1,AIX48711.1: 3.177198
AAC98464.1,AIX48711.1: 3.291186
AAO00727.1,AIX48711.1: 3.291186
AAN87142.1,AIX48711.1: 3.205173
AIX48711.1,BAA13163.1: 3.268190
AAC09388.1,AIX48711.1: 3.150174
ABY79073.1,AIX48711.1: 3.110440
AIX48711.1,CAH58715.1: 3.367527
AIX48711.1,CAA58003.1: 3.104524
AIX48711.1,CAA58002.1: 3.104524
AIX48711.1,CAA63663.1: 3.133869
AAK59660.1,AIX48711.1: 3.142229
AAA92363.1,AIX48711.1: 3.172855
AAB18367.1,AIX48711.1: 3.188736
AIX48711.1,CAA10231.1: 3.367372
AAD45127.1,AIX48711.1: 3.409657
AIX48711.1,BAJ89557.1: 3.381897
AIX48711.1,CAB39603.1: 3.518316
AAB18368.1,AIX48711.1: 3.451075
AAF80590.1,AIX48711.1: 3.275363
AAF80591.1,AIX48711.1: 3.362123
AAB67443.1,AIX48711.1: 3.015338
AAB65002.1,AIX48711.1: 3.347609
AIX48711.1,CAG83185.1: 3.390456
AIX48711.1,ANN44251.1: 1.744199
ACY02061.1,AIX48711.1: 1.716772
AIX48711.1,AJW82062.1: 1.743502
AEK80424.1,AIX48711.1: 1.716773
AIX48711.1,BAD29947.1: 1.795222
AIX48711.1,BAB79291.1: 1.787535
AIX48711.1,EDY95404.1: 1.824623
AIX48711.1,CAZ98378.1: 2.103077
AIX48711.1,CAZ97711.1: 1.732798
AIX48711.1,CAZ98338.1: 1.820243
AIX48711.1,BAD88713.1: 1.883711
AIX48711.1,BAC99022.1: 1.976490
AIX48711.1,BAE06228.1: 1.939184
ABD80437.1,AIX48711.1: 1.969411
AFR90184.1,AIX48711.1: 1.969411
ADD60418.1,AIX48711.1: 1.848753
AIF29515.1,AIX48711.1: 1.821782
AAF03246.1,AIX48711.1: 1.848519
ADA72015.1,AIX48711.1: 1.876359
AAA91888.1,AIX48711.1: 1.821785
AGU13985.1,AIX48711.1: 1.879845
AAP49346.1,AIX48711.1: 1.763801
AIX48711.1,CAZ97514.1: 1.539007
AIX48711.1,CAZ97778.1: 1.577642
AIX48711.1,CAZ95074.1: 1.910400
AIX48711.1,EDY95423.1: 1.715165
AIX48711.1,CAZ97766.1: 2.135090
AIX48711.1,BACCELL01451: 2.605560
AIX48711.1,CAB61795.1: 1.853560
AIX48711.1,CAZ96750.1: 1.807141
AAP49324.1,AIX48711.1: 1.794255
AAP49324.1,AIX48711.1: 1.794255
AGW43026.1,AIX48711.1: 2.116604
AIT14660.1,AIX48711.1: 1.952771
AIX48711.1,ALJ45967.1: 3.008131
AIX48711.1,CAZ98402.1: 1.953831
AIX48711.1,BAF34350.1: 1.850019
ADY17921.1,AIX48711.1: 1.850021
AIX48711.1,BAF34350.1: 1.850020
AAN39119.2,AIX48711.1: 1.850022
ABL06969.1,AIX48711.1: 1.877590
ABW77762.1,AIX48711.1: 1.962430
ACM50513.1,AIX48711.1: 2.017342
ABO93616.2,AIX48711.1: 2.049274
ACF40223.1,AIX48711.1: 2.049274
AIX48711.1,EIN03590.1: 1.962786
AIX48711.1,BAK48741.1: 1.847833
AIX48711.1,KHE89680.1: 1.783331
AIX48711.1,EAW17385.1: 1.873267
AIX48711.1,EED49498.1: 1.927293
AIX48711.1,EJZ11896.1: 1.414356
ABK72351.1,AIX48711.1: 1.502789
AAS03978.1,AIX48711.1: 1.877504
ACC41342.1,AIX48711.1: 1.687463
AIX48711.1,CAM61923.1: 2.102593
AIX48711.1,CAB09586.1: 1.878184
AAC25554.2,AIX48711.1: 0.784827
AAC96462.1,AIX48711.1: 1.199194
AIX48711.1,BAC16331.1: 1.159363
AIX48711.1,BAX84062.1: 1.306479
ABW02990.1,AIX48711.1: 1.071864
ABQ07185.2,AIX48711.1: 0.948136
AIX48711.1,BAE02683.1: 1.130747
AIX48711.1,ALJ47757.1: 1.393875
ABQ46917.1,AIX48711.1: 0.663392
AIX48711.1,CAA88008.1: 0.663393
AAD35118.1,AIX48711.1: 0.663393
ADN02324.1,AIX48711.1: 0.758307
AIX48711.1,CAA88008.1: 0.663394
AIX48711.1,ASG89819: 1.488351
AIX48711.1,BAQ97614.1: 0.990459
AIX48711.1,ASY50498: 0.911862
AIX48711.1,BAA97991.1: 0.911862
ABN54008.1,AIX48711.1: 0.590764
AIX48711.1,CAA61884.2: 0.590765
AIX48711.1,CAC27412.2: 0.590764
AIX48711.1,BAM29293.1: 2.871879
AFD54461.1,AIX48711.1: 2.743391
AIX48711.1,ARV79861.1: 2.561239
AIX48712.1,BAH84971.1: 0.651681
ACS36221.1,AIX48712.1: 0.355461
ABU98621.1,AIX48712.1: 0.381542
ABR28478.1,AIX48712.1: 0.439702
ADQ45027.1,AIX48712.1: 0.775004
AIX48712.1,BAE02684.1: 0.828321
AIX48712.1,ASY50995: 1.243094
AIX48712.1,BAB69460.1: 1.571364
AIX48712.1,ASY51180: 1.571364
AIX48712.1,BAF62129.1: 1.515447
AAB64093.1,AIX48712.1: 1.148564
AAK65522.1,AIX48712.1: 1.145478
ACD93221.1,AIX48712.1: 1.119275
AAA34726.1,AIX48712.1: 0.990614
AIX48712.1,ATD50129: 1.064527
AIX48712.1,Amuc0875: 0.785706
AIX48712.1,BAR92731.1: 0.822837
AAF31438.1,AIX48712.1: 0.953829
AIX48712.1,BAC06195.1: 0.688327
AIX48712.1,CAZ95067.1: 0.785630
ABW02992.1,AIX48712.1: 0.846936
ACO94508.1,AIX48712.1: 0.872033
ACO94508.1,AIX48712.1: 0.872033
AFC93434.1,AIX48712.1: 1.117981
AIX48712.1,ALM88585.1: 1.455037
AAE53061.1,AIX48712.1: 1.286584
AAC44371.1,AIX48712.1: 0.936760
AAC38290.1,AIX48712.1: 0.877250
AIX48712.1,BAE54302.1: 0.969522
AIX48712.1,BAE54302.1: 0.969522
AIX48712.1,BAC16332.1: 0.919042
AAN77503.1,AIX48712.1: 0.841096
AAN77505.1,AIX48712.1: 0.810755
ABJ15796.1,AIX48712.1: 0.756268
AGS43006.1,AIX48712.1: 1.198072
AIX48712.1,CAZ94309.1: 1.225796
AIX48712.1,CAA50624.1: 1.155863
ADD92366.1,AIX48712.1: 1.155863
AIX48712.1,BAJ61957.1: 1.155863
AHN05534.1,AIX48712.1: 1.155863
AAQ87037.1,AIX48712.1: 1.936463
AAA16048.1,AIX48712.1: 1.877919
AAG53947.1,AIX48712.1: 1.677389
AIX48712.1,CAA00096.1: 1.550077
AFS68803.1,AIX48712.1: 1.578462
AIX48712.1,CAA86922.1: 1.578464
AIX48712.1,ALE32755.1: 1.670155
AFI57215.1,AIX48712.1: 1.578466
AAA87323.1,AIX48712.1: 1.607456
AAO43052.1,AIX48712.1: 1.578466
AAQ67340.1,AIX48712.1: 1.578465
ACC77699.1,AIX48712.1: 1.578465
AEK21297.1,AIX48712.1: 1.578462
AAB05759.1,AIX48712.1: 1.607206
ABV44607.1,AIX48712.1: 1.578463
ABN51452.1,AIX48712.1: 1.679432
AAO74890.1,AIX48712.1: 1.679432
AGK07610.1,AIX48712.1: 1.636510
AIX48712.1,CBL16782.1: 1.866555
AIX48712.1,Q53317: 1.860242
AIX48712.1,EGC02853.1: 1.811178
ADD61790.1,AIX48712.1: 1.826290
AIX48712.1,CAB07443.1: 1.772105
AAX16366.1,AIX48712.1: 1.949215
AAD04192.1,AIX48712.1: 1.745311
AIX48712.1,P37073: 1.747895
AIX48712.1,CAA78135.1: 1.835147
AIX48712.1,BAC24104.1: 2.714638
AIX48712.1,CAA39426.1: 1.578912
AIX48712.1,CAA40379.1: 1.578913
ABY41241.1,AIX48712.1: 1.578912
AAN85732.1,AIX48712.1: 1.578913
ABD94065.1,AIX48712.1: 1.606501
AIU68830.1,AIX48712.1: 1.578914
ABZ80848.1,AIX48712.1: 1.635706
AFX61538.1,AIX48712.1: 1.664444
AIX48712.1,CAA40547.1: 1.692260
AAA24896.1,AIX48712.1: 1.952656
ACY24738.1,AIX48712.1: 2.045493
ACY24738.1,AIX48712.1: 2.045493
AIX48712.1,CAA67525.1: 2.250737
AIX48712.1,CAG81957.1: 2.233394
AIX48712.1,KMK55593.1: 2.402644
AAN87849.1,AIX48712.1: 2.402644
AHW70865,AIX48712.1: 2.253129
AIX48712.1,CCQ42308: 2.221240
AIX48712.1,XP_002273975.1: 3.065953
AIX48712.1,XP_002301319.1: 3.202956
AIX48712.1,CAA48325.1: 3.158249
AIX48712.1,CAA48324.1: 3.158247
AAD31572.1,AIX48712.1: 3.305504
AAL07012.1,AIX48712.1: 3.300360
ACS13756.1,AIX48712.1: 3.195792
AAK30204.1,AIX48712.1: 2.916355
AAB18366.1,AIX48712.1: 2.988987
AAD21783.1,AIX48712.1: 2.998406
AAT84462.1,AIX48712.1: 3.070746
AAO92743.1,AIX48712.1: 3.100263
ABL75361.1,AIX48712.1: 3.260192
AIX48712.1,BAA03925.1: 3.166681
AIX48712.1,BAB17788.1: 3.168249
AIX48712.1,BAA34946.1: 3.168250
AAD45126.1,AIX48712.1: 3.077882
AAC98464.1,AIX48712.1: 3.191869
AAO00727.1,AIX48712.1: 3.191869
AAN87142.1,AIX48712.1: 3.105856
AIX48712.1,BAA13163.1: 3.168874
AAC09388.1,AIX48712.1: 3.050858
ABY79073.1,AIX48712.1: 3.011123
AIX48712.1,CAH58715.1: 3.268211
AIX48712.1,CAA58003.1: 3.005208
AIX48712.1,CAA58002.1: 3.005208
AIX48712.1,CAA63663.1: 3.034552
AAK59660.1,AIX48712.1: 3.042912
AAA92363.1,AIX48712.1: 3.073538
AAB18367.1,AIX48712.1: 3.089420
AIX48712.1,CAA10231.1: 3.268056
AAD45127.1,AIX48712.1: 3.310340
AIX48712.1,BAJ89557.1: 3.282580
AIX48712.1,CAB39603.1: 3.419000
AAB18368.1,AIX48712.1: 3.351758
AAF80590.1,AIX48712.1: 3.176046
AAF80591.1,AIX48712.1: 3.262807
AAB67443.1,AIX48712.1: 2.916021
AAB65002.1,AIX48712.1: 3.248292
AIX48712.1,CAG83185.1: 3.291139
AIX48712.1,ANN44251.1: 1.644882
ACY02061.1,AIX48712.1: 1.617456
AIX48712.1,AJW82062.1: 1.644185
AEK80424.1,AIX48712.1: 1.617456
AIX48712.1,BAD29947.1: 1.695905
AIX48712.1,BAB79291.1: 1.688218
AIX48712.1,EDY95404.1: 1.725306
AIX48712.1,CAZ98378.1: 2.003760
AIX48712.1,CAZ97711.1: 1.633482
AIX48712.1,CAZ98338.1: 1.720926
AIX48712.1,BAD88713.1: 1.784394
AIX48712.1,BAC99022.1: 1.877173
AIX48712.1,BAE06228.1: 1.839867
ABD80437.1,AIX48712.1: 1.870095
AFR90184.1,AIX48712.1: 1.870095
ADD60418.1,AIX48712.1: 1.749437
AIF29515.1,AIX48712.1: 1.722465
AAF03246.1,AIX48712.1: 1.749203
ADA72015.1,AIX48712.1: 1.777043
AAA91888.1,AIX48712.1: 1.722469
AGU13985.1,AIX48712.1: 1.780528
AAP49346.1,AIX48712.1: 1.664484
AIX48712.1,CAZ97514.1: 1.439690
AIX48712.1,CAZ97778.1: 1.478325
AIX48712.1,CAZ95074.1: 1.811083
AIX48712.1,EDY95423.1: 1.615848
AIX48712.1,CAZ97766.1: 2.035773
AIX48712.1,BACCELL01451: 2.506244
AIX48712.1,CAB61795.1: 1.754244
AIX48712.1,CAZ96750.1: 1.707824
AAP49324.1,AIX48712.1: 1.694939
AAP49324.1,AIX48712.1: 1.694939
AGW43026.1,AIX48712.1: 2.017287
AIT14660.1,AIX48712.1: 1.853454
AIX48712.1,ALJ45967.1: 2.908815
AIX48712.1,CAZ98402.1: 1.854514
AIX48712.1,BAF34350.1: 1.750702
ADY17921.1,AIX48712.1: 1.750705
AIX48712.1,BAF34350.1: 1.750704
AAN39119.2,AIX48712.1: 1.750705
ABL06969.1,AIX48712.1: 1.778274
ABW77762.1,AIX48712.1: 1.863114
ACM50513.1,AIX48712.1: 1.918025
ABO93616.2,AIX48712.1: 1.949958
ACF40223.1,AIX48712.1: 1.949958
AIX48712.1,EIN03590.1: 1.863469
AIX48712.1,BAK48741.1: 1.748516
AIX48712.1,KHE89680.1: 1.684014
AIX48712.1,EAW17385.1: 1.773951
AIX48712.1,EED49498.1: 1.827976
AIX48712.1,EJZ11896.1: 1.315039
ABK72351.1,AIX48712.1: 1.403472
AAS03978.1,AIX48712.1: 1.778187
ACC41342.1,AIX48712.1: 1.588146
AIX48712.1,CAM61923.1: 2.003277
AIX48712.1,CAB09586.1: 1.778867
AAC25554.2,AIX48712.1: 0.685510
AAC96462.1,AIX48712.1: 1.099877
AIX48712.1,BAC16331.1: 1.060046
AIX48712.1,BAX84062.1: 1.207162
ABW02990.1,AIX48712.1: 0.972547
ABQ07185.2,AIX48712.1: 0.848819
AIX48712.1,BAE02683.1: 1.031430
AIX48712.1,ALJ47757.1: 1.294558
ABQ46917.1,AIX48712.1: 0.564075
AIX48712.1,CAA88008.1: 0.564076
AAD35118.1,AIX48712.1: 0.564076
ADN02324.1,AIX48712.1: 0.658990
AIX48712.1,CAA88008.1: 0.564077
AIX48712.1,ASG89819: 1.389034
AIX48712.1,BAQ97614.1: 0.891142
AIX48712.1,ASY50498: 0.812545
AIX48712.1,BAA97991.1: 0.812545
ABN54008.1,AIX48712.1: 0.491447
AIX48712.1,CAA61884.2: 0.491448
AIX48712.1,CAC27412.2: 0.491448
AIX48712.1,BAM29293.1: 2.772563
AFD54461.1,AIX48712.1: 2.644074
AIX48712.1,ARV79861.1: 2.461923
ACS36221.1,BAH84971.1: 0.547986
ABU98621.1,BAH84971.1: 0.574067
ABR28478.1,BAH84971.1: 0.632227
ADQ45027.1,BAH84971.1: 1.153639
BAE02684.1,BAH84971.1: 1.206956
ASY50995,BAH84971.1: 1.621729
BAB69460.1,BAH84971.1: 1.949999
ASY51180,BAH84971.1: 1.949999
BAF62129.1,BAH84971.1: 1.894082
AAB64093.1,BAH84971.1: 1.527199
AAK65522.1,BAH84971.1: 1.524113
ACD93221.1,BAH84971.1: 1.497910
AAA34726.1,BAH84971.1: 1.369249
ATD50129,BAH84971.1: 1.443162
Amuc0875,BAH84971.1: 1.164341
BAH84971.1,BAR92731.1: 1.201473
AAF31438.1,BAH84971.1: 1.332464
BAC06195.1,BAH84971.1: 1.066962
BAH84971.1,CAZ95067.1: 1.164265
ABW02992.1,BAH84971.1: 1.225571
ACO94508.1,BAH84971.1: 1.250668
ACO94508.1,BAH84971.1: 1.250668
AFC93434.1,BAH84971.1: 1.496616
ALM88585.1,BAH84971.1: 1.833673
AAE53061.1,BAH84971.1: 1.665219
AAC44371.1,BAH84971.1: 1.315395
AAC38290.1,BAH84971.1: 1.255885
BAE54302.1,BAH84971.1: 1.348157
BAE54302.1,BAH84971.1: 1.348157
BAC16332.1,BAH84971.1: 1.297677
AAN77503.1,BAH84971.1: 1.219731
AAN77505.1,BAH84971.1: 1.189390
ABJ15796.1,BAH84971.1: 1.134903
AGS43006.1,BAH84971.1: 1.576707
BAH84971.1,CAZ94309.1: 1.604431
BAH84971.1,CAA50624.1: 1.534498
ADD92366.1,BAH84971.1: 1.534498
BAH84971.1,BAJ61957.1: 1.534498
AHN05534.1,BAH84971.1: 1.534498
AAQ87037.1,BAH84971.1: 2.315098
AAA16048.1,BAH84971.1: 2.256554
AAG53947.1,BAH84971.1: 2.056024
BAH84971.1,CAA00096.1: 1.928712
AFS68803.1,BAH84971.1: 1.957098
BAH84971.1,CAA86922.1: 1.957099
ALE32755.1,BAH84971.1: 2.048790
AFI57215.1,BAH84971.1: 1.957101
AAA87323.1,BAH84971.1: 1.986091
AAO43052.1,BAH84971.1: 1.957101
AAQ67340.1,BAH84971.1: 1.957100
ACC77699.1,BAH84971.1: 1.957100
AEK21297.1,BAH84971.1: 1.957097
AAB05759.1,BAH84971.1: 1.985841
ABV44607.1,BAH84971.1: 1.957098
ABN51452.1,BAH84971.1: 2.058067
AAO74890.1,BAH84971.1: 2.058067
AGK07610.1,BAH84971.1: 2.015146
BAH84971.1,CBL16782.1: 2.245190
BAH84971.1,Q53317: 2.238877
BAH84971.1,EGC02853.1: 2.189813
ADD61790.1,BAH84971.1: 2.204925
BAH84971.1,CAB07443.1: 2.150740
AAX16366.1,BAH84971.1: 2.327850
AAD04192.1,BAH84971.1: 2.123946
BAH84971.1,P37073: 2.126530
BAH84971.1,CAA78135.1: 2.213782
BAC24104.1,BAH84971.1: 3.093273
BAH84971.1,CAA39426.1: 1.957547
BAH84971.1,CAA40379.1: 1.957548
ABY41241.1,BAH84971.1: 1.957547
AAN85732.1,BAH84971.1: 1.957548
ABD94065.1,BAH84971.1: 1.985136
AIU68830.1,BAH84971.1: 1.957549
ABZ80848.1,BAH84971.1: 2.014341
AFX61538.1,BAH84971.1: 2.043079
BAH84971.1,CAA40547.1: 2.070895
AAA24896.1,BAH84971.1: 2.331291
ACY24738.1,BAH84971.1: 2.424128
ACY24738.1,BAH84971.1: 2.424128
BAH84971.1,CAA67525.1: 2.629372
BAH84971.1,CAG81957.1: 2.612029
BAH84971.1,KMK55593.1: 2.781279
AAN87849.1,BAH84971.1: 2.781279
AHW70865,BAH84971.1: 2.631764
BAH84971.1,CCQ42308: 2.599875
BAH84971.1,XP_002273975.1: 3.444589
BAH84971.1,XP_002301319.1: 3.581591
BAH84971.1,CAA48325.1: 3.536884
BAH84971.1,CAA48324.1: 3.536882
AAD31572.1,BAH84971.1: 3.684139
AAL07012.1,BAH84971.1: 3.678996
ACS13756.1,BAH84971.1: 3.574427
AAK30204.1,BAH84971.1: 3.294991
AAB18366.1,BAH84971.1: 3.367622
AAD21783.1,BAH84971.1: 3.377041
AAT84462.1,BAH84971.1: 3.449381
AAO92743.1,BAH84971.1: 3.478898
ABL75361.1,BAH84971.1: 3.638827
BAA03925.1,BAH84971.1: 3.545316
BAB17788.1,BAH84971.1: 3.546884
BAA34946.1,BAH84971.1: 3.546885
AAD45126.1,BAH84971.1: 3.456517
AAC98464.1,BAH84971.1: 3.570504
AAO00727.1,BAH84971.1: 3.570504
AAN87142.1,BAH84971.1: 3.484491
BAA13163.1,BAH84971.1: 3.547509
AAC09388.1,BAH84971.1: 3.429493
ABY79073.1,BAH84971.1: 3.389758
BAH84971.1,CAH58715.1: 3.646846
BAH84971.1,CAA58003.1: 3.383843
BAH84971.1,CAA58002.1: 3.383843
BAH84971.1,CAA63663.1: 3.413187
AAK59660.1,BAH84971.1: 3.421547
AAA92363.1,BAH84971.1: 3.452173
AAB18367.1,BAH84971.1: 3.468055
BAH84971.1,CAA10231.1: 3.646691
AAD45127.1,BAH84971.1: 3.688975
BAH84971.1,BAJ89557.1: 3.661215
BAH84971.1,CAB39603.1: 3.797635
AAB18368.1,BAH84971.1: 3.730393
AAF80590.1,BAH84971.1: 3.554681
AAF80591.1,BAH84971.1: 3.641442
AAB67443.1,BAH84971.1: 3.294656
AAB65002.1,BAH84971.1: 3.626927
BAH84971.1,CAG83185.1: 3.669775
ANN44251.1,BAH84971.1: 2.023517
ACY02061.1,BAH84971.1: 1.996091
AJW82062.1,BAH84971.1: 2.022820
AEK80424.1,BAH84971.1: 1.996091
BAD29947.1,BAH84971.1: 2.074540
BAB79291.1,BAH84971.1: 2.066853
BAH84971.1,EDY95404.1: 2.103941
BAH84971.1,CAZ98378.1: 2.382395
BAH84971.1,CAZ97711.1: 2.012117
BAH84971.1,CAZ98338.1: 2.099561
BAD88713.1,BAH84971.1: 2.163029
BAC99022.1,BAH84971.1: 2.255808
BAE06228.1,BAH84971.1: 2.218503
ABD80437.1,BAH84971.1: 2.248730
AFR90184.1,BAH84971.1: 2.248730
ADD60418.1,BAH84971.1: 2.128072
AIF29515.1,BAH84971.1: 2.101100
AAF03246.1,BAH84971.1: 2.127838
ADA72015.1,BAH84971.1: 2.155678
AAA91888.1,BAH84971.1: 2.101104
AGU13985.1,BAH84971.1: 2.159163
AAP49346.1,BAH84971.1: 2.043119
BAH84971.1,CAZ97514.1: 1.818325
BAH84971.1,CAZ97778.1: 1.856961
BAH84971.1,CAZ95074.1: 2.189718
BAH84971.1,EDY95423.1: 1.994483
BAH84971.1,CAZ97766.1: 2.414408
BACCELL01451,BAH84971.1: 2.884879
BAH84971.1,CAB61795.1: 2.132879
BAH84971.1,CAZ96750.1: 2.086459
AAP49324.1,BAH84971.1: 2.073574
AAP49324.1,BAH84971.1: 2.073574
AGW43026.1,BAH84971.1: 2.395922
AIT14660.1,BAH84971.1: 2.232090
ALJ45967.1,BAH84971.1: 3.287450
BAH84971.1,CAZ98402.1: 2.233149
BAF34350.1,BAH84971.1: 2.129337
ADY17921.1,BAH84971.1: 2.129340
BAF34350.1,BAH84971.1: 2.129339
AAN39119.2,BAH84971.1: 2.129340
ABL06969.1,BAH84971.1: 2.156909
ABW77762.1,BAH84971.1: 2.241749
ACM50513.1,BAH84971.1: 2.296660
ABO93616.2,BAH84971.1: 2.328593
ACF40223.1,BAH84971.1: 2.328593
BAH84971.1,EIN03590.1: 2.242104
BAH84971.1,BAK48741.1: 2.127151
BAH84971.1,KHE89680.1: 2.062649
BAH84971.1,EAW17385.1: 2.152586
BAH84971.1,EED49498.1: 2.206611
BAH84971.1,EJZ11896.1: 1.693674
ABK72351.1,BAH84971.1: 1.782107
AAS03978.1,BAH84971.1: 2.156822
ACC41342.1,BAH84971.1: 1.966782
BAH84971.1,CAM61923.1: 2.381912
BAH84971.1,CAB09586.1: 2.157502
AAC25554.2,BAH84971.1: 1.064145
AAC96462.1,BAH84971.1: 1.478512
BAC16331.1,BAH84971.1: 1.438681
BAH84971.1,BAX84062.1: 1.585797
ABW02990.1,BAH84971.1: 1.351182
ABQ07185.2,BAH84971.1: 1.227454
BAE02683.1,BAH84971.1: 1.410066
ALJ47757.1,BAH84971.1: 1.673194
ABQ46917.1,BAH84971.1: 0.942710
BAH84971.1,CAA88008.1: 0.942711
AAD35118.1,BAH84971.1: 0.942711
ADN02324.1,BAH84971.1: 1.037625
BAH84971.1,CAA88008.1: 0.942712
ASG89819,BAH84971.1: 1.767669
BAH84971.1,BAQ97614.1: 1.269777
ASY50498,BAH84971.1: 1.191181
BAA97991.1,BAH84971.1: 1.191181
ABN54008.1,BAH84971.1: 0.870082
BAH84971.1,CAA61884.2: 0.870083
BAH84971.1,CAC27412.2: 0.870083
BAH84971.1,BAM29293.1: 3.151198
AFD54461.1,BAH84971.1: 3.022710
ARV79861.1,BAH84971.1: 2.840557
ABU98621.1,ACS36221.1: 0.220417
ABR28478.1,ACS36221.1: 0.278577
ACS36221.1,ADQ45027.1: 0.857419
ACS36221.1,BAE02684.1: 0.910736
ACS36221.1,ASY50995: 1.325509
ACS36221.1,BAB69460.1: 1.653779
ACS36221.1,ASY51180: 1.653779
ACS36221.1,BAF62129.1: 1.597862
AAB64093.1,ACS36221.1: 1.230979
AAK65522.1,ACS36221.1: 1.227894
ACD93221.1,ACS36221.1: 1.201690
AAA34726.1,ACS36221.1: 1.073029
ACS36221.1,ATD50129: 1.146942
ACS36221.1,Amuc0875: 0.868121
ACS36221.1,BAR92731.1: 0.905252
AAF31438.1,ACS36221.1: 1.036244
ACS36221.1,BAC06195.1: 0.770742
ACS36221.1,CAZ95067.1: 0.868045
ABW02992.1,ACS36221.1: 0.929351
ACO94508.1,ACS36221.1: 0.954448
ACO94508.1,ACS36221.1: 0.954448
ACS36221.1,AFC93434.1: 1.200397
ACS36221.1,ALM88585.1: 1.537453
AAE53061.1,ACS36221.1: 1.368999
AAC44371.1,ACS36221.1: 1.019176
AAC38290.1,ACS36221.1: 0.959665
ACS36221.1,BAE54302.1: 1.051937
ACS36221.1,BAE54302.1: 1.051937
ACS36221.1,BAC16332.1: 1.001457
AAN77503.1,ACS36221.1: 0.923511
AAN77505.1,ACS36221.1: 0.893170
ABJ15796.1,ACS36221.1: 0.838683
ACS36221.1,AGS43006.1: 1.280487
ACS36221.1,CAZ94309.1: 1.308211
ACS36221.1,CAA50624.1: 1.238278
ACS36221.1,ADD92366.1: 1.238278
ACS36221.1,BAJ61957.1: 1.238278
ACS36221.1,AHN05534.1: 1.238278
AAQ87037.1,ACS36221.1: 2.018878
AAA16048.1,ACS36221.1: 1.960334
AAG53947.1,ACS36221.1: 1.759804
ACS36221.1,CAA00096.1: 1.632492
ACS36221.1,AFS68803.1: 1.660878
ACS36221.1,CAA86922.1: 1.660879
ACS36221.1,ALE32755.1: 1.752570
ACS36221.1,AFI57215.1: 1.660881
AAA87323.1,ACS36221.1: 1.689871
AAO43052.1,ACS36221.1: 1.660881
AAQ67340.1,ACS36221.1: 1.660880
ACC77699.1,ACS36221.1: 1.660880
ACS36221.1,AEK21297.1: 1.660877
AAB05759.1,ACS36221.1: 1.689621
ABV44607.1,ACS36221.1: 1.660879
ABN51452.1,ACS36221.1: 1.761847
AAO74890.1,ACS36221.1: 1.761847
ACS36221.1,AGK07610.1: 1.718925
ACS36221.1,CBL16782.1: 1.948970
ACS36221.1,Q53317: 1.942657
ACS36221.1,EGC02853.1: 1.893593
ACS36221.1,ADD61790.1: 1.908705
ACS36221.1,CAB07443.1: 1.854520
AAX16366.1,ACS36221.1: 2.031630
AAD04192.1,ACS36221.1: 1.827726
ACS36221.1,P37073: 1.830310
ACS36221.1,CAA78135.1: 1.917562
ACS36221.1,BAC24104.1: 2.797053
ACS36221.1,CAA39426.1: 1.661327
ACS36221.1,CAA40379.1: 1.661328
ABY41241.1,ACS36221.1: 1.661327
AAN85732.1,ACS36221.1: 1.661328
ABD94065.1,ACS36221.1: 1.688916
ACS36221.1,AIU68830.1: 1.661329
ABZ80848.1,ACS36221.1: 1.718121
ACS36221.1,AFX61538.1: 1.746859
ACS36221.1,CAA40547.1: 1.774675
AAA24896.1,ACS36221.1: 2.035071
ACS36221.1,ACY24738.1: 2.127908
ACS36221.1,ACY24738.1: 2.127908
ACS36221.1,CAA67525.1: 2.333152
ACS36221.1,CAG81957.1: 2.315809
ACS36221.1,KMK55593.1: 2.485059
AAN87849.1,ACS36221.1: 2.485059
ACS36221.1,AHW70865: 2.335544
ACS36221.1,CCQ42308: 2.303655
ACS36221.1,XP_002273975.1: 3.148369
ACS36221.1,XP_002301319.1: 3.285371
ACS36221.1,CAA48325.1: 3.240664
ACS36221.1,CAA48324.1: 3.240662
AAD31572.1,ACS36221.1: 3.387919
AAL07012.1,ACS36221.1: 3.382776
ACS13756.1,ACS36221.1: 3.278207
AAK30204.1,ACS36221.1: 2.998770
AAB18366.1,ACS36221.1: 3.071402
AAD21783.1,ACS36221.1: 3.080821
AAT84462.1,ACS36221.1: 3.153161
AAO92743.1,ACS36221.1: 3.182678
ABL75361.1,ACS36221.1: 3.342607
ACS36221.1,BAA03925.1: 3.249096
ACS36221.1,BAB17788.1: 3.250664
ACS36221.1,BAA34946.1: 3.250665
AAD45126.1,ACS36221.1: 3.160297
AAC98464.1,ACS36221.1: 3.274284
AAO00727.1,ACS36221.1: 3.274284
AAN87142.1,ACS36221.1: 3.188271
ACS36221.1,BAA13163.1: 3.251289
AAC09388.1,ACS36221.1: 3.133273
ABY79073.1,ACS36221.1: 3.093538
ACS36221.1,CAH58715.1: 3.350626
ACS36221.1,CAA58003.1: 3.087623
ACS36221.1,CAA58002.1: 3.087623
ACS36221.1,CAA63663.1: 3.116967
AAK59660.1,ACS36221.1: 3.125328
AAA92363.1,ACS36221.1: 3.155953
AAB18367.1,ACS36221.1: 3.171835
ACS36221.1,CAA10231.1: 3.350471
AAD45127.1,ACS36221.1: 3.392756
ACS36221.1,BAJ89557.1: 3.364995
ACS36221.1,CAB39603.1: 3.501415
AAB18368.1,ACS36221.1: 3.434173
AAF80590.1,ACS36221.1: 3.258461
AAF80591.1,ACS36221.1: 3.345222
AAB67443.1,ACS36221.1: 2.998436
AAB65002.1,ACS36221.1: 3.330707
ACS36221.1,CAG83185.1: 3.373554
ACS36221.1,ANN44251.1: 1.727297
ACS36221.1,ACY02061.1: 1.699871
ACS36221.1,AJW82062.1: 1.726600
ACS36221.1,AEK80424.1: 1.699871
ACS36221.1,BAD29947.1: 1.778320
ACS36221.1,BAB79291.1: 1.770633
ACS36221.1,EDY95404.1: 1.807721
ACS36221.1,CAZ98378.1: 2.086175
ACS36221.1,CAZ97711.1: 1.715897
ACS36221.1,CAZ98338.1: 1.803341
ACS36221.1,BAD88713.1: 1.866809
ACS36221.1,BAC99022.1: 1.959588
ACS36221.1,BAE06228.1: 1.922282
ABD80437.1,ACS36221.1: 1.952510
ACS36221.1,AFR90184.1: 1.952510
ACS36221.1,ADD60418.1: 1.831852
ACS36221.1,AIF29515.1: 1.804880
AAF03246.1,ACS36221.1: 1.831618
ACS36221.1,ADA72015.1: 1.859457
AAA91888.1,ACS36221.1: 1.804884
ACS36221.1,AGU13985.1: 1.862943
AAP49346.1,ACS36221.1: 1.746899
ACS36221.1,CAZ97514.1: 1.522105
ACS36221.1,CAZ97778.1: 1.560741
ACS36221.1,CAZ95074.1: 1.893498
ACS36221.1,EDY95423.1: 1.698263
ACS36221.1,CAZ97766.1: 2.118188
ACS36221.1,BACCELL01451: 2.588659
ACS36221.1,CAB61795.1: 1.836659
ACS36221.1,CAZ96750.1: 1.790239
AAP49324.1,ACS36221.1: 1.777354
AAP49324.1,ACS36221.1: 1.777354
ACS36221.1,AGW43026.1: 2.099702
ACS36221.1,AIT14660.1: 1.935869
ACS36221.1,ALJ45967.1: 2.991230
ACS36221.1,CAZ98402.1: 1.936929
ACS36221.1,BAF34350.1: 1.833117
ACS36221.1,ADY17921.1: 1.833120
ACS36221.1,BAF34350.1: 1.833119
AAN39119.2,ACS36221.1: 1.833120
ABL06969.1,ACS36221.1: 1.860689
ABW77762.1,ACS36221.1: 1.945529
ACM50513.1,ACS36221.1: 2.000440
ABO93616.2,ACS36221.1: 2.032373
ACF40223.1,ACS36221.1: 2.032373
ACS36221.1,EIN03590.1: 1.945884
ACS36221.1,BAK48741.1: 1.830931
ACS36221.1,KHE89680.1: 1.766429
ACS36221.1,EAW17385.1: 1.856366
ACS36221.1,EED49498.1: 1.910392
ACS36221.1,EJZ11896.1: 1.397454
ABK72351.1,ACS36221.1: 1.485888
AAS03978.1,ACS36221.1: 1.860602
ACC41342.1,ACS36221.1: 1.670562
ACS36221.1,CAM61923.1: 2.085692
ACS36221.1,CAB09586.1: 1.861282
AAC25554.2,ACS36221.1: 0.767925
AAC96462.1,ACS36221.1: 1.182292
ACS36221.1,BAC16331.1: 1.142461
ACS36221.1,BAX84062.1: 1.289577
ABW02990.1,ACS36221.1: 1.054962
ABQ07185.2,ACS36221.1: 0.931234
ACS36221.1,BAE02683.1: 1.113846
ACS36221.1,ALJ47757.1: 1.376974
ABQ46917.1,ACS36221.1: 0.646490
ACS36221.1,CAA88008.1: 0.646491
AAD35118.1,ACS36221.1: 0.646491
ACS36221.1,ADN02324.1: 0.741405
ACS36221.1,CAA88008.1: 0.646492
ACS36221.1,ASG89819: 1.471449
ACS36221.1,BAQ97614.1: 0.973557
ACS36221.1,ASY50498: 0.894961
ACS36221.1,BAA97991.1: 0.894961
ABN54008.1,ACS36221.1: 0.573862
ACS36221.1,CAA61884.2: 0.573863
ACS36221.1,CAC27412.2: 0.573863
ACS36221.1,BAM29293.1: 2.854978
ACS36221.1,AFD54461.1: 2.726490
ACS36221.1,ARV79861.1: 2.544338
ABR28478.1,ABU98621.1: 0.058165
ABU98621.1,ADQ45027.1: 0.883500
ABU98621.1,BAE02684.1: 0.936817
ABU98621.1,ASY50995: 1.351590
ABU98621.1,BAB69460.1: 1.679860
ABU98621.1,ASY51180: 1.679860
ABU98621.1,BAF62129.1: 1.623943
AAB64093.1,ABU98621.1: 1.257060
AAK65522.1,ABU98621.1: 1.253974
ABU98621.1,ACD93221.1: 1.227771
AAA34726.1,ABU98621.1: 1.099110
ABU98621.1,ATD50129: 1.173023
ABU98621.1,Amuc0875: 0.894202
ABU98621.1,BAR92731.1: 0.931333
AAF31438.1,ABU98621.1: 1.062325
ABU98621.1,BAC06195.1: 0.796823
ABU98621.1,CAZ95067.1: 0.894126
ABU98621.1,ABW02992.1: 0.955432
ABU98621.1,ACO94508.1: 0.980529
ABU98621.1,ACO94508.1: 0.980529
ABU98621.1,AFC93434.1: 1.226478
ABU98621.1,ALM88585.1: 1.563533
AAE53061.1,ABU98621.1: 1.395080
AAC44371.1,ABU98621.1: 1.045256
AAC38290.1,ABU98621.1: 0.985746
ABU98621.1,BAE54302.1: 1.078018
ABU98621.1,BAE54302.1: 1.078018
ABU98621.1,BAC16332.1: 1.027538
AAN77503.1,ABU98621.1: 0.949592
AAN77505.1,ABU98621.1: 0.919251
ABJ15796.1,ABU98621.1: 0.864764
ABU98621.1,AGS43006.1: 1.306568
ABU98621.1,CAZ94309.1: 1.334292
ABU98621.1,CAA50624.1: 1.264359
ABU98621.1,ADD92366.1: 1.264359
ABU98621.1,BAJ61957.1: 1.264359
ABU98621.1,AHN05534.1: 1.264359
AAQ87037.1,ABU98621.1: 2.044958
AAA16048.1,ABU98621.1: 1.986414
AAG53947.1,ABU98621.1: 1.785885
ABU98621.1,CAA00096.1: 1.658573
ABU98621.1,AFS68803.1: 1.686959
ABU98621.1,CAA86922.1: 1.686960
ABU98621.1,ALE32755.1: 1.778651
ABU98621.1,AFI57215.1: 1.686962
AAA87323.1,ABU98621.1: 1.715951
AAO43052.1,ABU98621.1: 1.686962
AAQ67340.1,ABU98621.1: 1.686961
ABU98621.1,ACC77699.1: 1.686961
ABU98621.1,AEK21297.1: 1.686958
AAB05759.1,ABU98621.1: 1.715702
ABU98621.1,ABV44607.1: 1.686960
ABN51452.1,ABU98621.1: 1.787928
AAO74890.1,ABU98621.1: 1.787928
ABU98621.1,AGK07610.1: 1.745006
ABU98621.1,CBL16782.1: 1.975050
ABU98621.1,Q53317: 1.968738
ABU98621.1,EGC02853.1: 1.919674
ABU98621.1,ADD61790.1: 1.934786
ABU98621.1,CAB07443.1: 1.880601
AAX16366.1,ABU98621.1: 2.057711
AAD04192.1,ABU98621.1: 1.853807
ABU98621.1,P37073: 1.856391
ABU98621.1,CAA78135.1: 1.943642
ABU98621.1,BAC24104.1: 2.823134
ABU98621.1,CAA39426.1: 1.687408
ABU98621.1,CAA40379.1: 1.687409
ABU98621.1,ABY41241.1: 1.687408
AAN85732.1,ABU98621.1: 1.687409
ABD94065.1,ABU98621.1: 1.714997
ABU98621.1,AIU68830.1: 1.687410
ABU98621.1,ABZ80848.1: 1.744202
ABU98621.1,AFX61538.1: 1.772940
ABU98621.1,CAA40547.1: 1.800756
AAA24896.1,ABU98621.1: 2.061152
ABU98621.1,ACY24738.1: 2.153989
ABU98621.1,ACY24738.1: 2.153989
ABU98621.1,CAA67525.1: 2.359232
ABU98621.1,CAG81957.1: 2.341890
ABU98621.1,KMK55593.1: 2.511140
AAN87849.1,ABU98621.1: 2.511140
ABU98621.1,AHW70865: 2.361625
ABU98621.1,CCQ42308: 2.329736
ABU98621.1,XP_002273975.1: 3.174450
ABU98621.1,XP_002301319.1: 3.311452
ABU98621.1,CAA48325.1: 3.266745
ABU98621.1,CAA48324.1: 3.266743
AAD31572.1,ABU98621.1: 3.414000
AAL07012.1,ABU98621.1: 3.408857
ABU98621.1,ACS13756.1: 3.304288
AAK30204.1,ABU98621.1: 3.024852
AAB18366.1,ABU98621.1: 3.097483
AAD21783.1,ABU98621.1: 3.106902
AAT84462.1,ABU98621.1: 3.179242
AAO92743.1,ABU98621.1: 3.208759
ABL75361.1,ABU98621.1: 3.368688
ABU98621.1,BAA03925.1: 3.275177
ABU98621.1,BAB17788.1: 3.276745
ABU98621.1,BAA34946.1: 3.276746
AAD45126.1,ABU98621.1: 3.186378
AAC98464.1,ABU98621.1: 3.300365
AAO00727.1,ABU98621.1: 3.300365
AAN87142.1,ABU98621.1: 3.214352
ABU98621.1,BAA13163.1: 3.277370
AAC09388.1,ABU98621.1: 3.159354
ABU98621.1,ABY79073.1: 3.119619
ABU98621.1,CAH58715.1: 3.376707
ABU98621.1,CAA58003.1: 3.113704
ABU98621.1,CAA58002.1: 3.113704
ABU98621.1,CAA63663.1: 3.143048
AAK59660.1,ABU98621.1: 3.151409
AAA92363.1,ABU98621.1: 3.182034
AAB18367.1,ABU98621.1: 3.197916
ABU98621.1,CAA10231.1: 3.376552
AAD45127.1,ABU98621.1: 3.418837
ABU98621.1,BAJ89557.1: 3.391077
ABU98621.1,CAB39603.1: 3.527496
AAB18368.1,ABU98621.1: 3.460254
AAF80590.1,ABU98621.1: 3.284542
AAF80591.1,ABU98621.1: 3.371303
AAB67443.1,ABU98621.1: 3.024517
AAB65002.1,ABU98621.1: 3.356788
ABU98621.1,CAG83185.1: 3.399636
ABU98621.1,ANN44251.1: 1.753378
ABU98621.1,ACY02061.1: 1.725951
ABU98621.1,AJW82062.1: 1.752681
ABU98621.1,AEK80424.1: 1.725952
ABU98621.1,BAD29947.1: 1.804401
ABU98621.1,BAB79291.1: 1.796714
ABU98621.1,EDY95404.1: 1.833802
ABU98621.1,CAZ98378.1: 2.112256
ABU98621.1,CAZ97711.1: 1.741978
ABU98621.1,CAZ98338.1: 1.829422
ABU98621.1,BAD88713.1: 1.892890
ABU98621.1,BAC99022.1: 1.985669
ABU98621.1,BAE06228.1: 1.948363
ABD80437.1,ABU98621.1: 1.978590
ABU98621.1,AFR90184.1: 1.978590
ABU98621.1,ADD60418.1: 1.857933
ABU98621.1,AIF29515.1: 1.830961
AAF03246.1,ABU98621.1: 1.857698
ABU98621.1,ADA72015.1: 1.885538
AAA91888.1,ABU98621.1: 1.830965
ABU98621.1,AGU13985.1: 1.889024
AAP49346.1,ABU98621.1: 1.772980
ABU98621.1,CAZ97514.1: 1.548186
ABU98621.1,CAZ97778.1: 1.586822
ABU98621.1,CAZ95074.1: 1.919579
ABU98621.1,EDY95423.1: 1.724344
ABU98621.1,CAZ97766.1: 2.144269
ABU98621.1,BACCELL01451: 2.614739
ABU98621.1,CAB61795.1: 1.862740
ABU98621.1,CAZ96750.1: 1.816320
AAP49324.1,ABU98621.1: 1.803435
AAP49324.1,ABU98621.1: 1.803435
ABU98621.1,AGW43026.1: 2.125783
ABU98621.1,AIT14660.1: 1.961950
ABU98621.1,ALJ45967.1: 3.017311
ABU98621.1,CAZ98402.1: 1.963010
ABU98621.1,BAF34350.1: 1.859198
ABU98621.1,ADY17921.1: 1.859201
ABU98621.1,BAF34350.1: 1.859200
AAN39119.2,ABU98621.1: 1.859201
ABL06969.1,ABU98621.1: 1.886770
ABU98621.1,ABW77762.1: 1.971609
ABU98621.1,ACM50513.1: 2.026521
ABO93616.2,ABU98621.1: 2.058454
ABU98621.1,ACF40223.1: 2.058454
ABU98621.1,EIN03590.1: 1.971965
ABU98621.1,BAK48741.1: 1.857012
ABU98621.1,KHE89680.1: 1.792510
ABU98621.1,EAW17385.1: 1.882447
ABU98621.1,EED49498.1: 1.936472
ABU98621.1,EJZ11896.1: 1.423535
ABK72351.1,ABU98621.1: 1.511968
AAS03978.1,ABU98621.1: 1.886683
ABU98621.1,ACC41342.1: 1.696642
ABU98621.1,CAM61923.1: 2.111773
ABU98621.1,CAB09586.1: 1.887363
AAC25554.2,ABU98621.1: 0.794006
AAC96462.1,ABU98621.1: 1.208373
ABU98621.1,BAC16331.1: 1.168542
ABU98621.1,BAX84062.1: 1.315658
ABU98621.1,ABW02990.1: 1.081043
ABQ07185.2,ABU98621.1: 0.957315
ABU98621.1,BAE02683.1: 1.139926
ABU98621.1,ALJ47757.1: 1.403054
ABQ46917.1,ABU98621.1: 0.672571
ABU98621.1,CAA88008.1: 0.672572
AAD35118.1,ABU98621.1: 0.672572
ABU98621.1,ADN02324.1: 0.767486
ABU98621.1,CAA88008.1: 0.672573
ABU98621.1,ASG89819: 1.497530
ABU98621.1,BAQ97614.1: 0.999638
ABU98621.1,ASY50498: 0.921041
ABU98621.1,BAA97991.1: 0.921041
ABN54008.1,ABU98621.1: 0.599943
ABU98621.1,CAA61884.2: 0.599944
ABU98621.1,CAC27412.2: 0.599944
ABU98621.1,BAM29293.1: 2.881059
ABU98621.1,AFD54461.1: 2.752571
ABU98621.1,ARV79861.1: 2.570419
ABR28478.1,ADQ45027.1: 0.941660
ABR28478.1,BAE02684.1: 0.994977
ABR28478.1,ASY50995: 1.409750
ABR28478.1,BAB69460.1: 1.738020
ABR28478.1,ASY51180: 1.738020
ABR28478.1,BAF62129.1: 1.682103
AAB64093.1,ABR28478.1: 1.315220
AAK65522.1,ABR28478.1: 1.312135
ABR28478.1,ACD93221.1: 1.285931
AAA34726.1,ABR28478.1: 1.157270
ABR28478.1,ATD50129: 1.231184
ABR28478.1,Amuc0875: 0.952362
ABR28478.1,BAR92731.1: 0.989494
AAF31438.1,ABR28478.1: 1.120485
ABR28478.1,BAC06195.1: 0.854983
ABR28478.1,CAZ95067.1: 0.952286
ABR28478.1,ABW02992.1: 1.013592
ABR28478.1,ACO94508.1: 1.038689
ABR28478.1,ACO94508.1: 1.038689
ABR28478.1,AFC93434.1: 1.284638
ABR28478.1,ALM88585.1: 1.621694
AAE53061.1,ABR28478.1: 1.453241
AAC44371.1,ABR28478.1: 1.103417
AAC38290.1,ABR28478.1: 1.043906
ABR28478.1,BAE54302.1: 1.136179
ABR28478.1,BAE54302.1: 1.136179
ABR28478.1,BAC16332.1: 1.085699
AAN77503.1,ABR28478.1: 1.007752
AAN77505.1,ABR28478.1: 0.977412
ABJ15796.1,ABR28478.1: 0.922925
ABR28478.1,AGS43006.1: 1.364728
ABR28478.1,CAZ94309.1: 1.392452
ABR28478.1,CAA50624.1: 1.322519
ABR28478.1,ADD92366.1: 1.322519
ABR28478.1,BAJ61957.1: 1.322519
ABR28478.1,AHN05534.1: 1.322519
AAQ87037.1,ABR28478.1: 2.103119
AAA16048.1,ABR28478.1: 2.044575
AAG53947.1,ABR28478.1: 1.844045
ABR28478.1,CAA00096.1: 1.716733
ABR28478.1,AFS68803.1: 1.745119
ABR28478.1,CAA86922.1: 1.745120
ABR28478.1,ALE32755.1: 1.836811
ABR28478.1,AFI57215.1: 1.745122
AAA87323.1,ABR28478.1: 1.774112
AAO43052.1,ABR28478.1: 1.745122
AAQ67340.1,ABR28478.1: 1.745121
ABR28478.1,ACC77699.1: 1.745121
ABR28478.1,AEK21297.1: 1.745118
AAB05759.1,ABR28478.1: 1.773863
ABR28478.1,ABV44607.1: 1.745120
ABN51452.1,ABR28478.1: 1.846088
AAO74890.1,ABR28478.1: 1.846088
ABR28478.1,AGK07610.1: 1.803167
ABR28478.1,CBL16782.1: 2.033211
ABR28478.1,Q53317: 2.026898
ABR28478.1,EGC02853.1: 1.977834
ABR28478.1,ADD61790.1: 1.992946
ABR28478.1,CAB07443.1: 1.938761
AAX16366.1,ABR28478.1: 2.115871
AAD04192.1,ABR28478.1: 1.911968
ABR28478.1,P37073: 1.914551
ABR28478.1,CAA78135.1: 2.001803
ABR28478.1,BAC24104.1: 2.881294
ABR28478.1,CAA39426.1: 1.745569
ABR28478.1,CAA40379.1: 1.745569
ABR28478.1,ABY41241.1: 1.745569
AAN85732.1,ABR28478.1: 1.745569
ABD94065.1,ABR28478.1: 1.773157
ABR28478.1,AIU68830.1: 1.745570
ABR28478.1,ABZ80848.1: 1.802362
ABR28478.1,AFX61538.1: 1.831100
ABR28478.1,CAA40547.1: 1.858916
AAA24896.1,ABR28478.1: 2.119313
ABR28478.1,ACY24738.1: 2.212149
ABR28478.1,ACY24738.1: 2.212149
ABR28478.1,CAA67525.1: 2.417393
ABR28478.1,CAG81957.1: 2.400050
ABR28478.1,KMK55593.1: 2.569300
AAN87849.1,ABR28478.1: 2.569300
ABR28478.1,AHW70865: 2.419785
ABR28478.1,CCQ42308: 2.387896
ABR28478.1,XP_002273975.1: 3.232610
ABR28478.1,XP_002301319.1: 3.369612
ABR28478.1,CAA48325.1: 3.324905
ABR28478.1,CAA48324.1: 3.324904
AAD31572.1,ABR28478.1: 3.472160
AAL07012.1,ABR28478.1: 3.467017
ABR28478.1,ACS13756.1: 3.362448
AAK30204.1,ABR28478.1: 3.083012
AAB18366.1,ABR28478.1: 3.155643
AAD21783.1,ABR28478.1: 3.165063
AAT84462.1,ABR28478.1: 3.237402
AAO92743.1,ABR28478.1: 3.266920
ABL75361.1,ABR28478.1: 3.426849
ABR28478.1,BAA03925.1: 3.333337
ABR28478.1,BAB17788.1: 3.334905
ABR28478.1,BAA34946.1: 3.334906
AAD45126.1,ABR28478.1: 3.244538
AAC98464.1,ABR28478.1: 3.358526
AAO00727.1,ABR28478.1: 3.358526
AAN87142.1,ABR28478.1: 3.272513
ABR28478.1,BAA13163.1: 3.335530
AAC09388.1,ABR28478.1: 3.217514
ABR28478.1,ABY79073.1: 3.177780
ABR28478.1,CAH58715.1: 3.434867
ABR28478.1,CAA58003.1: 3.171864
ABR28478.1,CAA58002.1: 3.171864
ABR28478.1,CAA63663.1: 3.201209
AAK59660.1,ABR28478.1: 3.209569
AAA92363.1,ABR28478.1: 3.240195
AAB18367.1,ABR28478.1: 3.256076
ABR28478.1,CAA10231.1: 3.434712
AAD45127.1,ABR28478.1: 3.476997
ABR28478.1,BAJ89557.1: 3.449237
ABR28478.1,CAB39603.1: 3.585656
AAB18368.1,ABR28478.1: 3.518415
AAF80590.1,ABR28478.1: 3.342703
AAF80591.1,ABR28478.1: 3.429463
AAB67443.1,ABR28478.1: 3.082678
AAB65002.1,ABR28478.1: 3.414948
ABR28478.1,CAG83185.1: 3.457796
ABR28478.1,ANN44251.1: 1.811538
ABR28478.1,ACY02061.1: 1.784112
ABR28478.1,AJW82062.1: 1.810841
ABR28478.1,AEK80424.1: 1.784112
ABR28478.1,BAD29947.1: 1.862561
ABR28478.1,BAB79291.1: 1.854874
ABR28478.1,EDY95404.1: 1.891963
ABR28478.1,CAZ98378.1: 2.170416
ABR28478.1,CAZ97711.1: 1.800138
ABR28478.1,CAZ98338.1: 1.887582
ABR28478.1,BAD88713.1: 1.951051
ABR28478.1,BAC99022.1: 2.043829
ABR28478.1,BAE06228.1: 2.006524
ABD80437.1,ABR28478.1: 2.036751
ABR28478.1,AFR90184.1: 2.036751
ABR28478.1,ADD60418.1: 1.916093
ABR28478.1,AIF29515.1: 1.889122
AAF03246.1,ABR28478.1: 1.915859
ABR28478.1,ADA72015.1: 1.943699
AAA91888.1,ABR28478.1: 1.889125
ABR28478.1,AGU13985.1: 1.947184
AAP49346.1,ABR28478.1: 1.831140
ABR28478.1,CAZ97514.1: 1.606346
ABR28478.1,CAZ97778.1: 1.644982
ABR28478.1,CAZ95074.1: 1.977739
ABR28478.1,EDY95423.1: 1.782504
ABR28478.1,CAZ97766.1: 2.202430
ABR28478.1,BACCELL01451: 2.672900
ABR28478.1,CAB61795.1: 1.920900
ABR28478.1,CAZ96750.1: 1.874480
AAP49324.1,ABR28478.1: 1.861595
AAP49324.1,ABR28478.1: 1.861595
ABR28478.1,AGW43026.1: 2.183943
ABR28478.1,AIT14660.1: 2.020111
ABR28478.1,ALJ45967.1: 3.075471
ABR28478.1,CAZ98402.1: 2.021170
ABR28478.1,BAF34350.1: 1.917358
ABR28478.1,ADY17921.1: 1.917361
ABR28478.1,BAF34350.1: 1.917360
AAN39119.2,ABR28478.1: 1.917361
ABL06969.1,ABR28478.1: 1.944930
ABR28478.1,ABW77762.1: 2.029770
ABR28478.1,ACM50513.1: 2.084681
ABO93616.2,ABR28478.1: 2.116614
ABR28478.1,ACF40223.1: 2.116614
ABR28478.1,EIN03590.1: 2.030126
ABR28478.1,BAK48741.1: 1.915172
ABR28478.1,KHE89680.1: 1.850670
ABR28478.1,EAW17385.1: 1.940607
ABR28478.1,EED49498.1: 1.994633
ABR28478.1,EJZ11896.1: 1.481695
ABK72351.1,ABR28478.1: 1.570129
AAS03978.1,ABR28478.1: 1.944843
ABR28478.1,ACC41342.1: 1.754803
ABR28478.1,CAM61923.1: 2.169933
ABR28478.1,CAB09586.1: 1.945524
AAC25554.2,ABR28478.1: 0.852166
AAC96462.1,ABR28478.1: 1.266534
ABR28478.1,BAC16331.1: 1.226703
ABR28478.1,BAX84062.1: 1.373818
ABR28478.1,ABW02990.1: 1.139203
ABQ07185.2,ABR28478.1: 1.015475
ABR28478.1,BAE02683.1: 1.198087
ABR28478.1,ALJ47757.1: 1.461215
ABQ46917.1,ABR28478.1: 0.730731
ABR28478.1,CAA88008.1: 0.730732
AAD35118.1,ABR28478.1: 0.730732
ABR28478.1,ADN02324.1: 0.825646
ABR28478.1,CAA88008.1: 0.730734
ABR28478.1,ASG89819: 1.555690
ABR28478.1,BAQ97614.1: 1.057798
ABR28478.1,ASY50498: 0.979202
ABR28478.1,BAA97991.1: 0.979202
ABN54008.1,ABR28478.1: 0.658103
ABR28478.1,CAA61884.2: 0.658104
ABR28478.1,CAC27412.2: 0.658104
ABR28478.1,BAM29293.1: 2.939219
ABR28478.1,AFD54461.1: 2.810731
ABR28478.1,ARV79861.1: 2.628579
ADQ45027.1,BAE02684.1: 0.504373
ADQ45027.1,ASY50995: 0.919146
ADQ45027.1,BAB69460.1: 1.247416
ADQ45027.1,ASY51180: 1.247416
ADQ45027.1,BAF62129.1: 1.191499
AAB64093.1,ADQ45027.1: 0.824616
AAK65522.1,ADQ45027.1: 0.821531
ACD93221.1,ADQ45027.1: 0.911716
AAA34726.1,ADQ45027.1: 0.783054
ADQ45027.1,ATD50129: 0.856968
ADQ45027.1,Amuc0875: 0.578147
ADQ45027.1,BAR92731.1: 0.615278
AAF31438.1,ADQ45027.1: 0.746270
ADQ45027.1,BAC06195.1: 0.480768
ADQ45027.1,CAZ95067.1: 0.578071
ABW02992.1,ADQ45027.1: 0.639377
ACO94508.1,ADQ45027.1: 0.664474
ACO94508.1,ADQ45027.1: 0.664474
ADQ45027.1,AFC93434.1: 0.910422
ADQ45027.1,ALM88585.1: 1.247478
AAE53061.1,ADQ45027.1: 1.079025
AAC44371.1,ADQ45027.1: 0.729201
AAC38290.1,ADQ45027.1: 0.669691
ADQ45027.1,BAE54302.1: 0.761963
ADQ45027.1,BAE54302.1: 0.761963
ADQ45027.1,BAC16332.1: 0.711483
AAN77503.1,ADQ45027.1: 0.633536
AAN77505.1,ADQ45027.1: 0.603196
ABJ15796.1,ADQ45027.1: 0.548709
ADQ45027.1,AGS43006.1: 0.990513
ADQ45027.1,CAZ94309.1: 1.018237
ADQ45027.1,CAA50624.1: 0.948304
ADD92366.1,ADQ45027.1: 0.948304
ADQ45027.1,BAJ61957.1: 0.948304
ADQ45027.1,AHN05534.1: 0.948304
AAQ87037.1,ADQ45027.1: 1.728903
AAA16048.1,ADQ45027.1: 1.670359
AAG53947.1,ADQ45027.1: 1.469830
ADQ45027.1,CAA00096.1: 1.342518
ADQ45027.1,AFS68803.1: 1.370903
ADQ45027.1,CAA86922.1: 1.370905
ADQ45027.1,ALE32755.1: 1.462596
ADQ45027.1,AFI57215.1: 1.370906
AAA87323.1,ADQ45027.1: 1.399896
AAO43052.1,ADQ45027.1: 1.370906
AAQ67340.1,ADQ45027.1: 1.370905
ACC77699.1,ADQ45027.1: 1.370905
ADQ45027.1,AEK21297.1: 1.370902
AAB05759.1,ADQ45027.1: 1.399647
ABV44607.1,ADQ45027.1: 1.370904
ABN51452.1,ADQ45027.1: 1.471873
AAO74890.1,ADQ45027.1: 1.471873
ADQ45027.1,AGK07610.1: 1.428951
ADQ45027.1,CBL16782.1: 1.658995
ADQ45027.1,Q53317: 1.652683
ADQ45027.1,EGC02853.1: 1.603619
ADD61790.1,ADQ45027.1: 1.618731
ADQ45027.1,CAB07443.1: 1.564546
AAX16366.1,ADQ45027.1: 1.741656
AAD04192.1,ADQ45027.1: 1.537752
ADQ45027.1,P37073: 1.540335
ADQ45027.1,CAA78135.1: 1.627587
ADQ45027.1,BAC24104.1: 2.507078
ADQ45027.1,CAA39426.1: 1.371353
ADQ45027.1,CAA40379.1: 1.371354
ABY41241.1,ADQ45027.1: 1.371353
AAN85732.1,ADQ45027.1: 1.371354
ABD94065.1,ADQ45027.1: 1.398942
ADQ45027.1,AIU68830.1: 1.371354
ABZ80848.1,ADQ45027.1: 1.428147
ADQ45027.1,AFX61538.1: 1.456884
ADQ45027.1,CAA40547.1: 1.484700
AAA24896.1,ADQ45027.1: 1.745097
ACY24738.1,ADQ45027.1: 1.837934
ACY24738.1,ADQ45027.1: 1.837934
ADQ45027.1,CAA67525.1: 2.043177
ADQ45027.1,CAG81957.1: 2.025834
ADQ45027.1,KMK55593.1: 2.195085
AAN87849.1,ADQ45027.1: 2.195085
ADQ45027.1,AHW70865: 2.045570
ADQ45027.1,CCQ42308: 2.013680
ADQ45027.1,XP_002273975.1: 2.858394
ADQ45027.1,XP_002301319.1: 2.995396
ADQ45027.1,CAA48325.1: 2.950690
ADQ45027.1,CAA48324.1: 2.950688
AAD31572.1,ADQ45027.1: 3.097944
AAL07012.1,ADQ45027.1: 3.092801
ACS13756.1,ADQ45027.1: 2.988233
AAK30204.1,ADQ45027.1: 2.708796
AAB18366.1,ADQ45027.1: 2.781428
AAD21783.1,ADQ45027.1: 2.790847
AAT84462.1,ADQ45027.1: 2.863187
AAO92743.1,ADQ45027.1: 2.892704
ABL75361.1,ADQ45027.1: 3.052633
ADQ45027.1,BAA03925.1: 2.959121
ADQ45027.1,BAB17788.1: 2.960689
ADQ45027.1,BAA34946.1: 2.960690
AAD45126.1,ADQ45027.1: 2.870322
AAC98464.1,ADQ45027.1: 2.984310
AAO00727.1,ADQ45027.1: 2.984310
AAN87142.1,ADQ45027.1: 2.898297
ADQ45027.1,BAA13163.1: 2.961314
AAC09388.1,ADQ45027.1: 2.843298
ABY79073.1,ADQ45027.1: 2.803564
ADQ45027.1,CAH58715.1: 3.060652
ADQ45027.1,CAA58003.1: 2.797648
ADQ45027.1,CAA58002.1: 2.797648
ADQ45027.1,CAA63663.1: 2.826993
AAK59660.1,ADQ45027.1: 2.835353
AAA92363.1,ADQ45027.1: 2.865979
AAB18367.1,ADQ45027.1: 2.881860
ADQ45027.1,CAA10231.1: 3.060496
AAD45127.1,ADQ45027.1: 3.102781
ADQ45027.1,BAJ89557.1: 3.075021
ADQ45027.1,CAB39603.1: 3.211440
AAB18368.1,ADQ45027.1: 3.144199
AAF80590.1,ADQ45027.1: 2.968487
AAF80591.1,ADQ45027.1: 3.055248
AAB67443.1,ADQ45027.1: 2.708462
AAB65002.1,ADQ45027.1: 3.040733
ADQ45027.1,CAG83185.1: 3.083580
ADQ45027.1,ANN44251.1: 1.437322
ACY02061.1,ADQ45027.1: 1.409896
ADQ45027.1,AJW82062.1: 1.436626
ADQ45027.1,AEK80424.1: 1.409897
ADQ45027.1,BAD29947.1: 1.488346
ADQ45027.1,BAB79291.1: 1.480659
ADQ45027.1,EDY95404.1: 1.517747
ADQ45027.1,CAZ98378.1: 1.796201
ADQ45027.1,CAZ97711.1: 1.425922
ADQ45027.1,CAZ98338.1: 1.513366
ADQ45027.1,BAD88713.1: 1.576835
ADQ45027.1,BAC99022.1: 1.669614
ADQ45027.1,BAE06228.1: 1.632308
ABD80437.1,ADQ45027.1: 1.662535
ADQ45027.1,AFR90184.1: 1.662535
ADD60418.1,ADQ45027.1: 1.541877
ADQ45027.1,AIF29515.1: 1.514906
AAF03246.1,ADQ45027.1: 1.541643
ADA72015.1,ADQ45027.1: 1.569483
AAA91888.1,ADQ45027.1: 1.514909
ADQ45027.1,AGU13985.1: 1.572969
AAP49346.1,ADQ45027.1: 1.456925
ADQ45027.1,CAZ97514.1: 1.232131
ADQ45027.1,CAZ97778.1: 1.270766
ADQ45027.1,CAZ95074.1: 1.603524
ADQ45027.1,EDY95423.1: 1.408289
ADQ45027.1,CAZ97766.1: 1.828214
ADQ45027.1,BACCELL01451: 2.298684
ADQ45027.1,CAB61795.1: 1.546684
ADQ45027.1,CAZ96750.1: 1.500265
AAP49324.1,ADQ45027.1: 1.487379
AAP49324.1,ADQ45027.1: 1.487379
ADQ45027.1,AGW43026.1: 1.809728
ADQ45027.1,AIT14660.1: 1.645895
ADQ45027.1,ALJ45967.1: 2.701255
ADQ45027.1,CAZ98402.1: 1.646955
ADQ45027.1,BAF34350.1: 1.543142
ADQ45027.1,ADY17921.1: 1.543145
ADQ45027.1,BAF34350.1: 1.543144
AAN39119.2,ADQ45027.1: 1.543146
ABL06969.1,ADQ45027.1: 1.570714
ABW77762.1,ADQ45027.1: 1.655554
ACM50513.1,ADQ45027.1: 1.710466
ABO93616.2,ADQ45027.1: 1.742398
ACF40223.1,ADQ45027.1: 1.742398
ADQ45027.1,EIN03590.1: 1.655910
ADQ45027.1,BAK48741.1: 1.540957
ADQ45027.1,KHE89680.1: 1.476455
ADQ45027.1,EAW17385.1: 1.566391
ADQ45027.1,EED49498.1: 1.620417
ADQ45027.1,EJZ11896.1: 1.107480
ABK72351.1,ADQ45027.1: 1.195913
AAS03978.1,ADQ45027.1: 1.570627
ACC41342.1,ADQ45027.1: 1.380587
ADQ45027.1,CAM61923.1: 1.795717
ADQ45027.1,CAB09586.1: 1.571308
AAC25554.2,ADQ45027.1: 0.477951
AAC96462.1,ADQ45027.1: 0.892318
ADQ45027.1,BAC16331.1: 0.852487
ADQ45027.1,BAX84062.1: 0.999603
ABW02990.1,ADQ45027.1: 0.764988
ABQ07185.2,ADQ45027.1: 0.641260
ADQ45027.1,BAE02683.1: 0.823871
ADQ45027.1,ALJ47757.1: 1.086999
ABQ46917.1,ADQ45027.1: 0.487801
ADQ45027.1,CAA88008.1: 0.487802
AAD35118.1,ADQ45027.1: 0.487802
ADN02324.1,ADQ45027.1: 0.582716
ADQ45027.1,CAA88008.1: 0.487804
ADQ45027.1,ASG89819: 1.312767
ADQ45027.1,BAQ97614.1: 0.814875
ADQ45027.1,ASY50498: 0.736279
ADQ45027.1,BAA97991.1: 0.736279
ABN54008.1,ADQ45027.1: 0.415180
ADQ45027.1,CAA61884.2: 0.415181
ADQ45027.1,CAC27412.2: 0.415181
ADQ45027.1,BAM29293.1: 2.805196
ADQ45027.1,AFD54461.1: 2.676708
ADQ45027.1,ARV79861.1: 2.494556
ASY50995,BAE02684.1: 0.972425
BAB69460.1,BAE02684.1: 1.300695
ASY51180,BAE02684.1: 1.300695
BAE02684.1,BAF62129.1: 1.244778
AAB64093.1,BAE02684.1: 0.877895
AAK65522.1,BAE02684.1: 0.874809
ACD93221.1,BAE02684.1: 0.965034
AAA34726.1,BAE02684.1: 0.836372
ATD50129,BAE02684.1: 0.910286
Amuc0875,BAE02684.1: 0.631464
BAE02684.1,BAR92731.1: 0.668596
AAF31438.1,BAE02684.1: 0.799587
BAC06195.1,BAE02684.1: 0.534086
BAE02684.1,CAZ95067.1: 0.631388
ABW02992.1,BAE02684.1: 0.692694
ACO94508.1,BAE02684.1: 0.717791
ACO94508.1,BAE02684.1: 0.717791
AFC93434.1,BAE02684.1: 0.963740
ALM88585.1,BAE02684.1: 1.300796
AAE53061.1,BAE02684.1: 1.132343
AAC44371.1,BAE02684.1: 0.782519
AAC38290.1,BAE02684.1: 0.723009
BAE02684.1,BAE54302.1: 0.815281
BAE02684.1,BAE54302.1: 0.815281
BAC16332.1,BAE02684.1: 0.764801
AAN77503.1,BAE02684.1: 0.686854
AAN77505.1,BAE02684.1: 0.656514
ABJ15796.1,BAE02684.1: 0.602027
AGS43006.1,BAE02684.1: 1.043830
BAE02684.1,CAZ94309.1: 1.071554
BAE02684.1,CAA50624.1: 1.001621
ADD92366.1,BAE02684.1: 1.001621
BAE02684.1,BAJ61957.1: 1.001621
AHN05534.1,BAE02684.1: 1.001621
AAQ87037.1,BAE02684.1: 1.782221
AAA16048.1,BAE02684.1: 1.723677
AAG53947.1,BAE02684.1: 1.523148
BAE02684.1,CAA00096.1: 1.395835
AFS68803.1,BAE02684.1: 1.424221
BAE02684.1,CAA86922.1: 1.424222
ALE32755.1,BAE02684.1: 1.515913
AFI57215.1,BAE02684.1: 1.424224
AAA87323.1,BAE02684.1: 1.453214
AAO43052.1,BAE02684.1: 1.424224
AAQ67340.1,BAE02684.1: 1.424223
ACC77699.1,BAE02684.1: 1.424223
AEK21297.1,BAE02684.1: 1.424220
AAB05759.1,BAE02684.1: 1.452965
ABV44607.1,BAE02684.1: 1.424222
ABN51452.1,BAE02684.1: 1.525190
AAO74890.1,BAE02684.1: 1.525190
AGK07610.1,BAE02684.1: 1.482269
BAE02684.1,CBL16782.1: 1.712313
BAE02684.1,Q53317: 1.706001
BAE02684.1,EGC02853.1: 1.656936
ADD61790.1,BAE02684.1: 1.672048
BAE02684.1,CAB07443.1: 1.617864
AAX16366.1,BAE02684.1: 1.794974
AAD04192.1,BAE02684.1: 1.591070
BAE02684.1,P37073: 1.593653
BAE02684.1,CAA78135.1: 1.680905
BAC24104.1,BAE02684.1: 2.560396
BAE02684.1,CAA39426.1: 1.424671
BAE02684.1,CAA40379.1: 1.424672
ABY41241.1,BAE02684.1: 1.424671
AAN85732.1,BAE02684.1: 1.424671
ABD94065.1,BAE02684.1: 1.452259
AIU68830.1,BAE02684.1: 1.424672
ABZ80848.1,BAE02684.1: 1.481464
AFX61538.1,BAE02684.1: 1.510202
BAE02684.1,CAA40547.1: 1.538018
AAA24896.1,BAE02684.1: 1.798415
ACY24738.1,BAE02684.1: 1.891251
ACY24738.1,BAE02684.1: 1.891251
BAE02684.1,CAA67525.1: 2.096495
BAE02684.1,CAG81957.1: 2.079152
BAE02684.1,KMK55593.1: 2.248402
AAN87849.1,BAE02684.1: 2.248402
AHW70865,BAE02684.1: 2.098887
BAE02684.1,CCQ42308: 2.066998
BAE02684.1,XP_002273975.1: 2.911712
BAE02684.1,XP_002301319.1: 3.048714
BAE02684.1,CAA48325.1: 3.004007
BAE02684.1,CAA48324.1: 3.004005
AAD31572.1,BAE02684.1: 3.151262
AAL07012.1,BAE02684.1: 3.146119
ACS13756.1,BAE02684.1: 3.041550
AAK30204.1,BAE02684.1: 2.762114
AAB18366.1,BAE02684.1: 2.834745
AAD21783.1,BAE02684.1: 2.844164
AAT84462.1,BAE02684.1: 2.916504
AAO92743.1,BAE02684.1: 2.946021
ABL75361.1,BAE02684.1: 3.105950
BAA03925.1,BAE02684.1: 3.012439
BAB17788.1,BAE02684.1: 3.014007
BAA34946.1,BAE02684.1: 3.014008
AAD45126.1,BAE02684.1: 2.923640
AAC98464.1,BAE02684.1: 3.037627
AAO00727.1,BAE02684.1: 3.037627
AAN87142.1,BAE02684.1: 2.951614
BAA13163.1,BAE02684.1: 3.014632
AAC09388.1,BAE02684.1: 2.896616
ABY79073.1,BAE02684.1: 2.856881
BAE02684.1,CAH58715.1: 3.113969
BAE02684.1,CAA58003.1: 2.850966
BAE02684.1,CAA58002.1: 2.850966
BAE02684.1,CAA63663.1: 2.880310
AAK59660.1,BAE02684.1: 2.888671
AAA92363.1,BAE02684.1: 2.919296
AAB18367.1,BAE02684.1: 2.935178
BAE02684.1,CAA10231.1: 3.113814
AAD45127.1,BAE02684.1: 3.156099
BAE02684.1,BAJ89557.1: 3.128339
BAE02684.1,CAB39603.1: 3.264758
AAB18368.1,BAE02684.1: 3.197516
AAF80590.1,BAE02684.1: 3.021804
AAF80591.1,BAE02684.1: 3.108565
AAB67443.1,BAE02684.1: 2.761779
AAB65002.1,BAE02684.1: 3.094050
BAE02684.1,CAG83185.1: 3.136898
ANN44251.1,BAE02684.1: 1.490640
ACY02061.1,BAE02684.1: 1.463214
AJW82062.1,BAE02684.1: 1.489944
AEK80424.1,BAE02684.1: 1.463214
BAD29947.1,BAE02684.1: 1.541664
BAB79291.1,BAE02684.1: 1.533976
BAE02684.1,EDY95404.1: 1.571065
BAE02684.1,CAZ98378.1: 1.849519
BAE02684.1,CAZ97711.1: 1.479240
BAE02684.1,CAZ98338.1: 1.566684
BAD88713.1,BAE02684.1: 1.630153
BAC99022.1,BAE02684.1: 1.722932
BAE02684.1,BAE06228.1: 1.685626
ABD80437.1,BAE02684.1: 1.715853
AFR90184.1,BAE02684.1: 1.715853
ADD60418.1,BAE02684.1: 1.595195
AIF29515.1,BAE02684.1: 1.568224
AAF03246.1,BAE02684.1: 1.594961
ADA72015.1,BAE02684.1: 1.622801
AAA91888.1,BAE02684.1: 1.568227
AGU13985.1,BAE02684.1: 1.626286
AAP49346.1,BAE02684.1: 1.510242
BAE02684.1,CAZ97514.1: 1.285448
BAE02684.1,CAZ97778.1: 1.324084
BAE02684.1,CAZ95074.1: 1.656842
BAE02684.1,EDY95423.1: 1.461606
BAE02684.1,CAZ97766.1: 1.881532
BACCELL01451,BAE02684.1: 2.352002
BAE02684.1,CAB61795.1: 1.600002
BAE02684.1,CAZ96750.1: 1.553582
AAP49324.1,BAE02684.1: 1.540697
AAP49324.1,BAE02684.1: 1.540697
AGW43026.1,BAE02684.1: 1.863045
AIT14660.1,BAE02684.1: 1.699213
ALJ45967.1,BAE02684.1: 2.754573
BAE02684.1,CAZ98402.1: 1.700273
BAE02684.1,BAF34350.1: 1.596460
ADY17921.1,BAE02684.1: 1.596463
BAE02684.1,BAF34350.1: 1.596462
AAN39119.2,BAE02684.1: 1.596463
ABL06969.1,BAE02684.1: 1.624032
ABW77762.1,BAE02684.1: 1.708872
ACM50513.1,BAE02684.1: 1.763783
ABO93616.2,BAE02684.1: 1.795716
ACF40223.1,BAE02684.1: 1.795716
BAE02684.1,EIN03590.1: 1.709228
BAE02684.1,BAK48741.1: 1.594274
BAE02684.1,KHE89680.1: 1.529772
BAE02684.1,EAW17385.1: 1.619709
BAE02684.1,EED49498.1: 1.673735
BAE02684.1,EJZ11896.1: 1.160797
ABK72351.1,BAE02684.1: 1.249231
AAS03978.1,BAE02684.1: 1.623945
ACC41342.1,BAE02684.1: 1.433905
BAE02684.1,CAM61923.1: 1.849035
BAE02684.1,CAB09586.1: 1.624626
AAC25554.2,BAE02684.1: 0.531268
AAC96462.1,BAE02684.1: 0.945636
BAC16331.1,BAE02684.1: 0.905805
BAE02684.1,BAX84062.1: 1.052920
ABW02990.1,BAE02684.1: 0.818305
ABQ07185.2,BAE02684.1: 0.694577
BAE02683.1,BAE02684.1: 0.877189
ALJ47757.1,BAE02684.1: 1.140317
ABQ46917.1,BAE02684.1: 0.541119
BAE02684.1,CAA88008.1: 0.541120
AAD35118.1,BAE02684.1: 0.541120
ADN02324.1,BAE02684.1: 0.636034
BAE02684.1,CAA88008.1: 0.541121
ASG89819,BAE02684.1: 1.366085
BAE02684.1,BAQ97614.1: 0.868193
ASY50498,BAE02684.1: 0.789596
BAA97991.1,BAE02684.1: 0.789596
ABN54008.1,BAE02684.1: 0.468497
BAE02684.1,CAA61884.2: 0.468498
BAE02684.1,CAC27412.2: 0.468498
BAE02684.1,BAM29293.1: 2.858513
AFD54461.1,BAE02684.1: 2.730025
ARV79861.1,BAE02684.1: 2.547873
ASY50995,BAB69460.1: 0.806639
ASY50995,ASY51180: 0.806639
ASY50995,BAF62129.1: 1.324941
AAB64093.1,ASY50995: 0.958057
AAK65522.1,ASY50995: 0.954972
ACD93221.1,ASY50995: 1.379806
AAA34726.1,ASY50995: 1.251145
ASY50995,ATD50129: 1.325058
ASY50995,Amuc0875: 1.046237
ASY50995,BAR92731.1: 1.083369
AAF31438.1,ASY50995: 1.214360
ASY50995,BAC06195.1: 0.948858
ASY50995,CAZ95067.1: 1.046161
ABW02992.1,ASY50995: 1.107467
ACO94508.1,ASY50995: 1.132564
ACO94508.1,ASY50995: 1.132564
AFC93434.1,ASY50995: 1.378513
ALM88585.1,ASY50995: 1.715569
AAE53061.1,ASY50995: 1.547115
AAC44371.1,ASY50995: 1.197292
AAC38290.1,ASY50995: 1.137781
ASY50995,BAE54302.1: 1.230053
ASY50995,BAE54302.1: 1.230053
ASY50995,BAC16332.1: 1.179573
AAN77503.1,ASY50995: 1.101627
AAN77505.1,ASY50995: 1.071287
ABJ15796.1,ASY50995: 1.016800
AGS43006.1,ASY50995: 1.458603
ASY50995,CAZ94309.1: 1.486327
ASY50995,CAA50624.1: 1.416394
ADD92366.1,ASY50995: 1.416394
ASY50995,BAJ61957.1: 1.416394
AHN05534.1,ASY50995: 1.416394
AAQ87037.1,ASY50995: 2.196994
AAA16048.1,ASY50995: 2.138450
AAG53947.1,ASY50995: 1.937920
ASY50995,CAA00096.1: 1.810608
AFS68803.1,ASY50995: 1.838994
ASY50995,CAA86922.1: 1.838995
ALE32755.1,ASY50995: 1.930686
AFI57215.1,ASY50995: 1.838997
AAA87323.1,ASY50995: 1.867987
AAO43052.1,ASY50995: 1.838997
AAQ67340.1,ASY50995: 1.838996
ACC77699.1,ASY50995: 1.838996
AEK21297.1,ASY50995: 1.838993
AAB05759.1,ASY50995: 1.867737
ABV44607.1,ASY50995: 1.838995
ABN51452.1,ASY50995: 1.939963
AAO74890.1,ASY50995: 1.939963
AGK07610.1,ASY50995: 1.897042
ASY50995,CBL16782.1: 2.127086
ASY50995,Q53317: 2.120773
ASY50995,EGC02853.1: 2.071709
ADD61790.1,ASY50995: 2.086821
ASY50995,CAB07443.1: 2.032636
AAX16366.1,ASY50995: 2.209746
AAD04192.1,ASY50995: 2.005842
ASY50995,P37073: 2.008426
ASY50995,CAA78135.1: 2.095678
ASY50995,BAC24104.1: 2.975168
ASY50995,CAA39426.1: 1.839443
ASY50995,CAA40379.1: 1.839444
ABY41241.1,ASY50995: 1.839443
AAN85732.1,ASY50995: 1.839444
ABD94065.1,ASY50995: 1.867032
AIU68830.1,ASY50995: 1.839445
ABZ80848.1,ASY50995: 1.896237
AFX61538.1,ASY50995: 1.924975
ASY50995,CAA40547.1: 1.952791
AAA24896.1,ASY50995: 2.213187
ACY24738.1,ASY50995: 2.306024
ACY24738.1,ASY50995: 2.306024
ASY50995,CAA67525.1: 2.511267
ASY50995,CAG81957.1: 2.493925
ASY50995,KMK55593.1: 2.663175
AAN87849.1,ASY50995: 2.663175
AHW70865,ASY50995: 2.513660
ASY50995,CCQ42308: 2.481771
ASY50995,XP_002273975.1: 3.326484
ASY50995,XP_002301319.1: 3.463486
ASY50995,CAA48325.1: 3.418780
ASY50995,CAA48324.1: 3.418778
AAD31572.1,ASY50995: 3.566034
AAL07012.1,ASY50995: 3.560891
ACS13756.1,ASY50995: 3.456323
AAK30204.1,ASY50995: 3.176886
AAB18366.1,ASY50995: 3.249518
AAD21783.1,ASY50995: 3.258937
AAT84462.1,ASY50995: 3.331277
AAO92743.1,ASY50995: 3.360794
ABL75361.1,ASY50995: 3.520723
ASY50995,BAA03925.1: 3.427212
ASY50995,BAB17788.1: 3.428779
ASY50995,BAA34946.1: 3.428781
AAD45126.1,ASY50995: 3.338413
AAC98464.1,ASY50995: 3.452400
AAO00727.1,ASY50995: 3.452400
AAN87142.1,ASY50995: 3.366387
ASY50995,BAA13163.1: 3.429404
AAC09388.1,ASY50995: 3.311388
ABY79073.1,ASY50995: 3.271654
ASY50995,CAH58715.1: 3.528742
ASY50995,CAA58003.1: 3.265738
ASY50995,CAA58002.1: 3.265738
ASY50995,CAA63663.1: 3.295083
AAK59660.1,ASY50995: 3.303443
AAA92363.1,ASY50995: 3.334069
AAB18367.1,ASY50995: 3.349950
ASY50995,CAA10231.1: 3.528586
AAD45127.1,ASY50995: 3.570871
ASY50995,BAJ89557.1: 3.543111
ASY50995,CAB39603.1: 3.679530
AAB18368.1,ASY50995: 3.612289
AAF80590.1,ASY50995: 3.436577
AAF80591.1,ASY50995: 3.523338
AAB67443.1,ASY50995: 3.176552
AAB65002.1,ASY50995: 3.508823
ASY50995,CAG83185.1: 3.551670
ANN44251.1,ASY50995: 1.905413
ACY02061.1,ASY50995: 1.877987
AJW82062.1,ASY50995: 1.904716
AEK80424.1,ASY50995: 1.877987
ASY50995,BAD29947.1: 1.956436
ASY50995,BAB79291.1: 1.948749
ASY50995,EDY95404.1: 1.985837
ASY50995,CAZ98378.1: 2.264291
ASY50995,CAZ97711.1: 1.894013
ASY50995,CAZ98338.1: 1.981457
ASY50995,BAD88713.1: 2.044925
ASY50995,BAC99022.1: 2.137704
ASY50995,BAE06228.1: 2.100399
ABD80437.1,ASY50995: 2.130626
AFR90184.1,ASY50995: 2.130626
ADD60418.1,ASY50995: 2.009968
AIF29515.1,ASY50995: 1.982996
AAF03246.1,ASY50995: 2.009734
ADA72015.1,ASY50995: 2.037574
AAA91888.1,ASY50995: 1.983000
AGU13985.1,ASY50995: 2.041059
AAP49346.1,ASY50995: 1.925015
ASY50995,CAZ97514.1: 1.700221
ASY50995,CAZ97778.1: 1.738857
ASY50995,CAZ95074.1: 2.071614
ASY50995,EDY95423.1: 1.876379
ASY50995,CAZ97766.1: 2.296304
ASY50995,BACCELL01451: 2.766774
ASY50995,CAB61795.1: 2.014775
ASY50995,CAZ96750.1: 1.968355
AAP49324.1,ASY50995: 1.955470
AAP49324.1,ASY50995: 1.955470
AGW43026.1,ASY50995: 2.277818
AIT14660.1,ASY50995: 2.113986
ALJ45967.1,ASY50995: 3.169345
ASY50995,CAZ98402.1: 2.115045
ASY50995,BAF34350.1: 2.011233
ADY17921.1,ASY50995: 2.011236
ASY50995,BAF34350.1: 2.011235
AAN39119.2,ASY50995: 2.011236
ABL06969.1,ASY50995: 2.038805
ABW77762.1,ASY50995: 2.123645
ACM50513.1,ASY50995: 2.178556
ABO93616.2,ASY50995: 2.210489
ACF40223.1,ASY50995: 2.210489
ASY50995,EIN03590.1: 2.124000
ASY50995,BAK48741.1: 2.009047
ASY50995,KHE89680.1: 1.944545
ASY50995,EAW17385.1: 2.034482
ASY50995,EED49498.1: 2.088507
ASY50995,EJZ11896.1: 1.575570
ABK72351.1,ASY50995: 1.664003
AAS03978.1,ASY50995: 2.038718
ACC41342.1,ASY50995: 1.848678
ASY50995,CAM61923.1: 2.263808
ASY50995,CAB09586.1: 2.039398
AAC25554.2,ASY50995: 0.946041
AAC96462.1,ASY50995: 1.360408
ASY50995,BAC16331.1: 1.320578
ASY50995,BAX84062.1: 1.467693
ABW02990.1,ASY50995: 1.233078
ABQ07185.2,ASY50995: 1.109350
ASY50995,BAE02683.1: 1.291962
ALJ47757.1,ASY50995: 1.555089
ABQ46917.1,ASY50995: 0.955891
ASY50995,CAA88008.1: 0.955892
AAD35118.1,ASY50995: 0.955892
ADN02324.1,ASY50995: 1.050807
ASY50995,CAA88008.1: 0.955894
ASG89819,ASY50995: 1.780858
ASY50995,BAQ97614.1: 1.282966
ASY50498,ASY50995: 1.204369
ASY50995,BAA97991.1: 1.204369
ABN54008.1,ASY50995: 0.883270
ASY50995,CAA61884.2: 0.883271
ASY50995,CAC27412.2: 0.883271
ASY50995,BAM29293.1: 3.273286
AFD54461.1,ASY50995: 3.144798
ARV79861.1,ASY50995: 2.962646
ASY51180,BAB69460.1: 0.000000
BAB69460.1,BAF62129.1: 1.653211
AAB64093.1,BAB69460.1: 1.286327
AAK65522.1,BAB69460.1: 1.283242
ACD93221.1,BAB69460.1: 1.708076
AAA34726.1,BAB69460.1: 1.579415
ATD50129,BAB69460.1: 1.653329
Amuc0875,BAB69460.1: 1.374507
BAB69460.1,BAR92731.1: 1.411639
AAF31438.1,BAB69460.1: 1.542630
BAB69460.1,BAC06195.1: 1.277128
BAB69460.1,CAZ95067.1: 1.374431
ABW02992.1,BAB69460.1: 1.435737
ACO94508.1,BAB69460.1: 1.460834
ACO94508.1,BAB69460.1: 1.460834
AFC93434.1,BAB69460.1: 1.706783
ALM88585.1,BAB69460.1: 2.043839
AAE53061.1,BAB69460.1: 1.875386
AAC44371.1,BAB69460.1: 1.525562
AAC38290.1,BAB69460.1: 1.466051
BAB69460.1,BAE54302.1: 1.558324
BAB69460.1,BAE54302.1: 1.558324
BAB69460.1,BAC16332.1: 1.507844
AAN77503.1,BAB69460.1: 1.429897
AAN77505.1,BAB69460.1: 1.399557
ABJ15796.1,BAB69460.1: 1.345070
AGS43006.1,BAB69460.1: 1.786873
BAB69460.1,CAZ94309.1: 1.814597
BAB69460.1,CAA50624.1: 1.744664
ADD92366.1,BAB69460.1: 1.744664
BAB69460.1,BAJ61957.1: 1.744664
AHN05534.1,BAB69460.1: 1.744664
AAQ87037.1,BAB69460.1: 2.525264
AAA16048.1,BAB69460.1: 2.466720
AAG53947.1,BAB69460.1: 2.266190
BAB69460.1,CAA00096.1: 2.138878
AFS68803.1,BAB69460.1: 2.167264
BAB69460.1,CAA86922.1: 2.167265
ALE32755.1,BAB69460.1: 2.258956
AFI57215.1,BAB69460.1: 2.167267
AAA87323.1,BAB69460.1: 2.196257
AAO43052.1,BAB69460.1: 2.167267
AAQ67340.1,BAB69460.1: 2.167266
ACC77699.1,BAB69460.1: 2.167266
AEK21297.1,BAB69460.1: 2.167263
AAB05759.1,BAB69460.1: 2.196007
ABV44607.1,BAB69460.1: 2.167265
ABN51452.1,BAB69460.1: 2.268233
AAO74890.1,BAB69460.1: 2.268233
AGK07610.1,BAB69460.1: 2.225312
BAB69460.1,CBL16782.1: 2.455356
BAB69460.1,Q53317: 2.449043
BAB69460.1,EGC02853.1: 2.399979
ADD61790.1,BAB69460.1: 2.415091
BAB69460.1,CAB07443.1: 2.360906
AAX16366.1,BAB69460.1: 2.538016
AAD04192.1,BAB69460.1: 2.334112
BAB69460.1,P37073: 2.336696
BAB69460.1,CAA78135.1: 2.423948
BAB69460.1,BAC24104.1: 3.303439
BAB69460.1,CAA39426.1: 2.167714
BAB69460.1,CAA40379.1: 2.167715
ABY41241.1,BAB69460.1: 2.167713
AAN85732.1,BAB69460.1: 2.167714
ABD94065.1,BAB69460.1: 2.195302
AIU68830.1,BAB69460.1: 2.167715
ABZ80848.1,BAB69460.1: 2.224507
AFX61538.1,BAB69460.1: 2.253245
BAB69460.1,CAA40547.1: 2.281061
AAA24896.1,BAB69460.1: 2.541457
ACY24738.1,BAB69460.1: 2.634294
ACY24738.1,BAB69460.1: 2.634294
BAB69460.1,CAA67525.1: 2.839538
BAB69460.1,CAG81957.1: 2.822195
BAB69460.1,KMK55593.1: 2.991445
AAN87849.1,BAB69460.1: 2.991445
AHW70865,BAB69460.1: 2.841930
BAB69460.1,CCQ42308: 2.810041
BAB69460.1,XP_002273975.1: 3.654754
BAB69460.1,XP_002301319.1: 3.791757
BAB69460.1,CAA48325.1: 3.747050
BAB69460.1,CAA48324.1: 3.747048
AAD31572.1,BAB69460.1: 3.894305
AAL07012.1,BAB69460.1: 3.889161
ACS13756.1,BAB69460.1: 3.784593
AAK30204.1,BAB69460.1: 3.505156
AAB18366.1,BAB69460.1: 3.577788
AAD21783.1,BAB69460.1: 3.587207
AAT84462.1,BAB69460.1: 3.659547
AAO92743.1,BAB69460.1: 3.689064
ABL75361.1,BAB69460.1: 3.848993
BAA03925.1,BAB69460.1: 3.755482
BAB17788.1,BAB69460.1: 3.757050
BAA34946.1,BAB69460.1: 3.757051
AAD45126.1,BAB69460.1: 3.666683
AAC98464.1,BAB69460.1: 3.780670
AAO00727.1,BAB69460.1: 3.780670
AAN87142.1,BAB69460.1: 3.694657
BAA13163.1,BAB69460.1: 3.757675
AAC09388.1,BAB69460.1: 3.639659
ABY79073.1,BAB69460.1: 3.599924
BAB69460.1,CAH58715.1: 3.857012
BAB69460.1,CAA58003.1: 3.594009
BAB69460.1,CAA58002.1: 3.594009
BAB69460.1,CAA63663.1: 3.623353
AAK59660.1,BAB69460.1: 3.631713
AAA92363.1,BAB69460.1: 3.662339
AAB18367.1,BAB69460.1: 3.678221
BAB69460.1,CAA10231.1: 3.856857
AAD45127.1,BAB69460.1: 3.899141
BAB69460.1,BAJ89557.1: 3.871381
BAB69460.1,CAB39603.1: 4.007801
AAB18368.1,BAB69460.1: 3.940559
AAF80590.1,BAB69460.1: 3.764847
AAF80591.1,BAB69460.1: 3.851608
AAB67443.1,BAB69460.1: 3.504822
AAB65002.1,BAB69460.1: 3.837093
BAB69460.1,CAG83185.1: 3.879940
ANN44251.1,BAB69460.1: 2.233683
ACY02061.1,BAB69460.1: 2.206257
AJW82062.1,BAB69460.1: 2.232986
AEK80424.1,BAB69460.1: 2.206257
BAB69460.1,BAD29947.1: 2.284706
BAB69460.1,BAB79291.1: 2.277019
BAB69460.1,EDY95404.1: 2.314107
BAB69460.1,CAZ98378.1: 2.592561
BAB69460.1,CAZ97711.1: 2.222283
BAB69460.1,CAZ98338.1: 2.309727
BAB69460.1,BAD88713.1: 2.373195
BAB69460.1,BAC99022.1: 2.465974
BAB69460.1,BAE06228.1: 2.428668
ABD80437.1,BAB69460.1: 2.458896
AFR90184.1,BAB69460.1: 2.458896
ADD60418.1,BAB69460.1: 2.338238
AIF29515.1,BAB69460.1: 2.311266
AAF03246.1,BAB69460.1: 2.338004
ADA72015.1,BAB69460.1: 2.365844
AAA91888.1,BAB69460.1: 2.311270
AGU13985.1,BAB69460.1: 2.369329
AAP49346.1,BAB69460.1: 2.253285
BAB69460.1,CAZ97514.1: 2.028491
BAB69460.1,CAZ97778.1: 2.067127
BAB69460.1,CAZ95074.1: 2.399884
BAB69460.1,EDY95423.1: 2.204649
BAB69460.1,CAZ97766.1: 2.624574
BAB69460.1,BACCELL01451: 3.095045
BAB69460.1,CAB61795.1: 2.343045
BAB69460.1,CAZ96750.1: 2.296625
AAP49324.1,BAB69460.1: 2.283740
AAP49324.1,BAB69460.1: 2.283740
AGW43026.1,BAB69460.1: 2.606088
AIT14660.1,BAB69460.1: 2.442255
ALJ45967.1,BAB69460.1: 3.497616
BAB69460.1,CAZ98402.1: 2.443315
BAB69460.1,BAF34350.1: 2.339503
ADY17921.1,BAB69460.1: 2.339506
BAB69460.1,BAF34350.1: 2.339505
AAN39119.2,BAB69460.1: 2.339506
ABL06969.1,BAB69460.1: 2.367075
ABW77762.1,BAB69460.1: 2.451915
ACM50513.1,BAB69460.1: 2.506826
ABO93616.2,BAB69460.1: 2.538759
ACF40223.1,BAB69460.1: 2.538759
BAB69460.1,EIN03590.1: 2.452270
BAB69460.1,BAK48741.1: 2.337317
BAB69460.1,KHE89680.1: 2.272815
BAB69460.1,EAW17385.1: 2.362752
BAB69460.1,EED49498.1: 2.416777
BAB69460.1,EJZ11896.1: 1.903840
ABK72351.1,BAB69460.1: 1.992274
AAS03978.1,BAB69460.1: 2.366988
ACC41342.1,BAB69460.1: 2.176948
BAB69460.1,CAM61923.1: 2.592078
BAB69460.1,CAB09586.1: 2.367668
AAC25554.2,BAB69460.1: 1.274311
AAC96462.1,BAB69460.1: 1.688679
BAB69460.1,BAC16331.1: 1.648848
BAB69460.1,BAX84062.1: 1.795963
ABW02990.1,BAB69460.1: 1.561348
ABQ07185.2,BAB69460.1: 1.437620
BAB69460.1,BAE02683.1: 1.620232
ALJ47757.1,BAB69460.1: 1.883360
ABQ46917.1,BAB69460.1: 1.284162
BAB69460.1,CAA88008.1: 1.284163
AAD35118.1,BAB69460.1: 1.284163
ADN02324.1,BAB69460.1: 1.379077
BAB69460.1,CAA88008.1: 1.284164
ASG89819,BAB69460.1: 2.109128
BAB69460.1,BAQ97614.1: 1.611236
ASY50498,BAB69460.1: 1.532639
BAA97991.1,BAB69460.1: 1.532639
ABN54008.1,BAB69460.1: 1.211540
BAB69460.1,CAA61884.2: 1.211541
BAB69460.1,CAC27412.2: 1.211541
BAB69460.1,BAM29293.1: 3.601556
AFD54461.1,BAB69460.1: 3.473068
ARV79861.1,BAB69460.1: 3.290916
ASY51180,BAF62129.1: 1.653211
AAB64093.1,ASY51180: 1.286327
AAK65522.1,ASY51180: 1.283242
ACD93221.1,ASY51180: 1.708076
AAA34726.1,ASY51180: 1.579415
ASY51180,ATD50129: 1.653329
ASY51180,Amuc0875: 1.374507
ASY51180,BAR92731.1: 1.411639
AAF31438.1,ASY51180: 1.542630
ASY51180,BAC06195.1: 1.277128
ASY51180,CAZ95067.1: 1.374431
ABW02992.1,ASY51180: 1.435737
ACO94508.1,ASY51180: 1.460834
ACO94508.1,ASY51180: 1.460834
AFC93434.1,ASY51180: 1.706783
ALM88585.1,ASY51180: 2.043839
AAE53061.1,ASY51180: 1.875386
AAC44371.1,ASY51180: 1.525562
AAC38290.1,ASY51180: 1.466051
ASY51180,BAE54302.1: 1.558324
ASY51180,BAE54302.1: 1.558324
ASY51180,BAC16332.1: 1.507844
AAN77503.1,ASY51180: 1.429897
AAN77505.1,ASY51180: 1.399557
ABJ15796.1,ASY51180: 1.345070
AGS43006.1,ASY51180: 1.786873
ASY51180,CAZ94309.1: 1.814597
ASY51180,CAA50624.1: 1.744664
ADD92366.1,ASY51180: 1.744664
ASY51180,BAJ61957.1: 1.744664
AHN05534.1,ASY51180: 1.744664
AAQ87037.1,ASY51180: 2.525264
AAA16048.1,ASY51180: 2.466720
AAG53947.1,ASY51180: 2.266190
ASY51180,CAA00096.1: 2.138878
AFS68803.1,ASY51180: 2.167264
ASY51180,CAA86922.1: 2.167265
ALE32755.1,ASY51180: 2.258956
AFI57215.1,ASY51180: 2.167267
AAA87323.1,ASY51180: 2.196257
AAO43052.1,ASY51180: 2.167267
AAQ67340.1,ASY51180: 2.167266
ACC77699.1,ASY51180: 2.167266
AEK21297.1,ASY51180: 2.167263
AAB05759.1,ASY51180: 2.196007
ABV44607.1,ASY51180: 2.167265
ABN51452.1,ASY51180: 2.268233
AAO74890.1,ASY51180: 2.268233
AGK07610.1,ASY51180: 2.225312
ASY51180,CBL16782.1: 2.455356
ASY51180,Q53317: 2.449043
ASY51180,EGC02853.1: 2.399979
ADD61790.1,ASY51180: 2.415091
ASY51180,CAB07443.1: 2.360906
AAX16366.1,ASY51180: 2.538016
AAD04192.1,ASY51180: 2.334112
ASY51180,P37073: 2.336696
ASY51180,CAA78135.1: 2.423948
ASY51180,BAC24104.1: 3.303439
ASY51180,CAA39426.1: 2.167714
ASY51180,CAA40379.1: 2.167715
ABY41241.1,ASY51180: 2.167713
AAN85732.1,ASY51180: 2.167714
ABD94065.1,ASY51180: 2.195302
AIU68830.1,ASY51180: 2.167715
ABZ80848.1,ASY51180: 2.224507
AFX61538.1,ASY51180: 2.253245
ASY51180,CAA40547.1: 2.281061
AAA24896.1,ASY51180: 2.541457
ACY24738.1,ASY51180: 2.634294
ACY24738.1,ASY51180: 2.634294
ASY51180,CAA67525.1: 2.839538
ASY51180,CAG81957.1: 2.822195
ASY51180,KMK55593.1: 2.991445
AAN87849.1,ASY51180: 2.991445
AHW70865,ASY51180: 2.841930
ASY51180,CCQ42308: 2.810041
ASY51180,XP_002273975.1: 3.654754
ASY51180,XP_002301319.1: 3.791757
ASY51180,CAA48325.1: 3.747050
ASY51180,CAA48324.1: 3.747048
AAD31572.1,ASY51180: 3.894305
AAL07012.1,ASY51180: 3.889161
ACS13756.1,ASY51180: 3.784593
AAK30204.1,ASY51180: 3.505156
AAB18366.1,ASY51180: 3.577788
AAD21783.1,ASY51180: 3.587207
AAT84462.1,ASY51180: 3.659547
AAO92743.1,ASY51180: 3.689064
ABL75361.1,ASY51180: 3.848993
ASY51180,BAA03925.1: 3.755482
ASY51180,BAB17788.1: 3.757050
ASY51180,BAA34946.1: 3.757051
AAD45126.1,ASY51180: 3.666683
AAC98464.1,ASY51180: 3.780670
AAO00727.1,ASY51180: 3.780670
AAN87142.1,ASY51180: 3.694657
ASY51180,BAA13163.1: 3.757675
AAC09388.1,ASY51180: 3.639659
ABY79073.1,ASY51180: 3.599924
ASY51180,CAH58715.1: 3.857012
ASY51180,CAA58003.1: 3.594009
ASY51180,CAA58002.1: 3.594009
ASY51180,CAA63663.1: 3.623353
AAK59660.1,ASY51180: 3.631713
AAA92363.1,ASY51180: 3.662339
AAB18367.1,ASY51180: 3.678221
ASY51180,CAA10231.1: 3.856857
AAD45127.1,ASY51180: 3.899141
ASY51180,BAJ89557.1: 3.871381
ASY51180,CAB39603.1: 4.007801
AAB18368.1,ASY51180: 3.940559
AAF80590.1,ASY51180: 3.764847
AAF80591.1,ASY51180: 3.851608
AAB67443.1,ASY51180: 3.504822
AAB65002.1,ASY51180: 3.837093
ASY51180,CAG83185.1: 3.879940
ANN44251.1,ASY51180: 2.233683
ACY02061.1,ASY51180: 2.206257
AJW82062.1,ASY51180: 2.232986
AEK80424.1,ASY51180: 2.206257
ASY51180,BAD29947.1: 2.284706
ASY51180,BAB79291.1: 2.277019
ASY51180,EDY95404.1: 2.314107
ASY51180,CAZ98378.1: 2.592561
ASY51180,CAZ97711.1: 2.222283
ASY51180,CAZ98338.1: 2.309727
ASY51180,BAD88713.1: 2.373195
ASY51180,BAC99022.1: 2.465974
ASY51180,BAE06228.1: 2.428668
ABD80437.1,ASY51180: 2.458896
AFR90184.1,ASY51180: 2.458896
ADD60418.1,ASY51180: 2.338238
AIF29515.1,ASY51180: 2.311266
AAF03246.1,ASY51180: 2.338004
ADA72015.1,ASY51180: 2.365844
AAA91888.1,ASY51180: 2.311270
AGU13985.1,ASY51180: 2.369329
AAP49346.1,ASY51180: 2.253285
ASY51180,CAZ97514.1: 2.028491
ASY51180,CAZ97778.1: 2.067127
ASY51180,CAZ95074.1: 2.399884
ASY51180,EDY95423.1: 2.204649
ASY51180,CAZ97766.1: 2.624574
ASY51180,BACCELL01451: 3.095045
ASY51180,CAB61795.1: 2.343045
ASY51180,CAZ96750.1: 2.296625
AAP49324.1,ASY51180: 2.283740
AAP49324.1,ASY51180: 2.283740
AGW43026.1,ASY51180: 2.606088
AIT14660.1,ASY51180: 2.442255
ALJ45967.1,ASY51180: 3.497616
ASY51180,CAZ98402.1: 2.443315
ASY51180,BAF34350.1: 2.339503
ADY17921.1,ASY51180: 2.339506
ASY51180,BAF34350.1: 2.339505
AAN39119.2,ASY51180: 2.339506
ABL06969.1,ASY51180: 2.367075
ABW77762.1,ASY51180: 2.451915
ACM50513.1,ASY51180: 2.506826
ABO93616.2,ASY51180: 2.538759
ACF40223.1,ASY51180: 2.538759
ASY51180,EIN03590.1: 2.452270
ASY51180,BAK48741.1: 2.337317
ASY51180,KHE89680.1: 2.272815
ASY51180,EAW17385.1: 2.362752
ASY51180,EED49498.1: 2.416777
ASY51180,EJZ11896.1: 1.903840
ABK72351.1,ASY51180: 1.992274
AAS03978.1,ASY51180: 2.366988
ACC41342.1,ASY51180: 2.176948
ASY51180,CAM61923.1: 2.592078
ASY51180,CAB09586.1: 2.367668
AAC25554.2,ASY51180: 1.274311
AAC96462.1,ASY51180: 1.688679
ASY51180,BAC16331.1: 1.648848
ASY51180,BAX84062.1: 1.795963
ABW02990.1,ASY51180: 1.561348
ABQ07185.2,ASY51180: 1.437620
ASY51180,BAE02683.1: 1.620232
ALJ47757.1,ASY51180: 1.883360
ABQ46917.1,ASY51180: 1.284162
ASY51180,CAA88008.1: 1.284163
AAD35118.1,ASY51180: 1.284163
ADN02324.1,ASY51180: 1.379077
ASY51180,CAA88008.1: 1.284164
ASG89819,ASY51180: 2.109128
ASY51180,BAQ97614.1: 1.611236
ASY50498,ASY51180: 1.532639
ASY51180,BAA97991.1: 1.532639
ABN54008.1,ASY51180: 1.211540
ASY51180,CAA61884.2: 1.211541
ASY51180,CAC27412.2: 1.211541
ASY51180,BAM29293.1: 3.601556
AFD54461.1,ASY51180: 3.473068
ARV79861.1,ASY51180: 3.290916
AAB64093.1,BAF62129.1: 1.087214
AAK65522.1,BAF62129.1: 1.084128
ACD93221.1,BAF62129.1: 1.652160
AAA34726.1,BAF62129.1: 1.523498
ATD50129,BAF62129.1: 1.597412
Amuc0875,BAF62129.1: 1.318591
BAF62129.1,BAR92731.1: 1.355722
AAF31438.1,BAF62129.1: 1.486713
BAC06195.1,BAF62129.1: 1.221212
BAF62129.1,CAZ95067.1: 1.318514
ABW02992.1,BAF62129.1: 1.379820
ACO94508.1,BAF62129.1: 1.404917
ACO94508.1,BAF62129.1: 1.404917
AFC93434.1,BAF62129.1: 1.650866
ALM88585.1,BAF62129.1: 1.987922
AAE53061.1,BAF62129.1: 1.819469
AAC44371.1,BAF62129.1: 1.469645
AAC38290.1,BAF62129.1: 1.410135
BAE54302.1,BAF62129.1: 1.502407
BAE54302.1,BAF62129.1: 1.502407
BAC16332.1,BAF62129.1: 1.451927
AAN77503.1,BAF62129.1: 1.373980
AAN77505.1,BAF62129.1: 1.343640
ABJ15796.1,BAF62129.1: 1.289153
AGS43006.1,BAF62129.1: 1.730956
BAF62129.1,CAZ94309.1: 1.758680
BAF62129.1,CAA50624.1: 1.688747
ADD92366.1,BAF62129.1: 1.688747
BAF62129.1,BAJ61957.1: 1.688747
AHN05534.1,BAF62129.1: 1.688747
AAQ87037.1,BAF62129.1: 2.469347
AAA16048.1,BAF62129.1: 2.410803
AAG53947.1,BAF62129.1: 2.210274
BAF62129.1,CAA00096.1: 2.082961
AFS68803.1,BAF62129.1: 2.111347
BAF62129.1,CAA86922.1: 2.111348
ALE32755.1,BAF62129.1: 2.203039
AFI57215.1,BAF62129.1: 2.111350
AAA87323.1,BAF62129.1: 2.140340
AAO43052.1,BAF62129.1: 2.111350
AAQ67340.1,BAF62129.1: 2.111349
ACC77699.1,BAF62129.1: 2.111349
AEK21297.1,BAF62129.1: 2.111346
AAB05759.1,BAF62129.1: 2.140091
ABV44607.1,BAF62129.1: 2.111348
ABN51452.1,BAF62129.1: 2.212317
AAO74890.1,BAF62129.1: 2.212317
AGK07610.1,BAF62129.1: 2.169395
BAF62129.1,CBL16782.1: 2.399439
BAF62129.1,Q53317: 2.393126
BAF62129.1,EGC02853.1: 2.344062
ADD61790.1,BAF62129.1: 2.359174
BAF62129.1,CAB07443.1: 2.304990
AAX16366.1,BAF62129.1: 2.482100
AAD04192.1,BAF62129.1: 2.278195
BAF62129.1,P37073: 2.280779
BAF62129.1,CAA78135.1: 2.368031
BAC24104.1,BAF62129.1: 3.247522
BAF62129.1,CAA39426.1: 2.111797
BAF62129.1,CAA40379.1: 2.111798
ABY41241.1,BAF62129.1: 2.111797
AAN85732.1,BAF62129.1: 2.111797
ABD94065.1,BAF62129.1: 2.139385
AIU68830.1,BAF62129.1: 2.111798
ABZ80848.1,BAF62129.1: 2.168591
AFX61538.1,BAF62129.1: 2.197328
BAF62129.1,CAA40547.1: 2.225144
AAA24896.1,BAF62129.1: 2.485541
ACY24738.1,BAF62129.1: 2.578377
ACY24738.1,BAF62129.1: 2.578377
BAF62129.1,CAA67525.1: 2.783621
BAF62129.1,CAG81957.1: 2.766278
BAF62129.1,KMK55593.1: 2.935528
AAN87849.1,BAF62129.1: 2.935528
AHW70865,BAF62129.1: 2.786013
BAF62129.1,CCQ42308: 2.754124
BAF62129.1,XP_002273975.1: 3.598838
BAF62129.1,XP_002301319.1: 3.735840
BAF62129.1,CAA48325.1: 3.691133
BAF62129.1,CAA48324.1: 3.691131
AAD31572.1,BAF62129.1: 3.838388
AAL07012.1,BAF62129.1: 3.833245
ACS13756.1,BAF62129.1: 3.728676
AAK30204.1,BAF62129.1: 3.449239
AAB18366.1,BAF62129.1: 3.521871
AAD21783.1,BAF62129.1: 3.531290
AAT84462.1,BAF62129.1: 3.603630
AAO92743.1,BAF62129.1: 3.633147
ABL75361.1,BAF62129.1: 3.793076
BAA03925.1,BAF62129.1: 3.699565
BAB17788.1,BAF62129.1: 3.701133
BAA34946.1,BAF62129.1: 3.701134
AAD45126.1,BAF62129.1: 3.610766
AAC98464.1,BAF62129.1: 3.724753
AAO00727.1,BAF62129.1: 3.724753
AAN87142.1,BAF62129.1: 3.638740
BAA13163.1,BAF62129.1: 3.701758
AAC09388.1,BAF62129.1: 3.583742
ABY79073.1,BAF62129.1: 3.544007
BAF62129.1,CAH58715.1: 3.801095
BAF62129.1,CAA58003.1: 3.538092
BAF62129.1,CAA58002.1: 3.538092
BAF62129.1,CAA63663.1: 3.567436
AAK59660.1,BAF62129.1: 3.575797
AAA92363.1,BAF62129.1: 3.606422
AAB18367.1,BAF62129.1: 3.622304
BAF62129.1,CAA10231.1: 3.800940
AAD45127.1,BAF62129.1: 3.843225
BAF62129.1,BAJ89557.1: 3.815464
BAF62129.1,CAB39603.1: 3.951884
AAB18368.1,BAF62129.1: 3.884642
AAF80590.1,BAF62129.1: 3.708930
AAF80591.1,BAF62129.1: 3.795691
AAB67443.1,BAF62129.1: 3.448905
AAB65002.1,BAF62129.1: 3.781176
BAF62129.1,CAG83185.1: 3.824023
ANN44251.1,BAF62129.1: 2.177766
ACY02061.1,BAF62129.1: 2.150340
AJW82062.1,BAF62129.1: 2.177070
AEK80424.1,BAF62129.1: 2.150340
BAD29947.1,BAF62129.1: 2.228790
BAB79291.1,BAF62129.1: 2.221102
BAF62129.1,EDY95404.1: 2.258191
BAF62129.1,CAZ98378.1: 2.536644
BAF62129.1,CAZ97711.1: 2.166366
BAF62129.1,CAZ98338.1: 2.253810
BAD88713.1,BAF62129.1: 2.317279
BAC99022.1,BAF62129.1: 2.410058
BAE06228.1,BAF62129.1: 2.372752
ABD80437.1,BAF62129.1: 2.402979
AFR90184.1,BAF62129.1: 2.402979
ADD60418.1,BAF62129.1: 2.282321
AIF29515.1,BAF62129.1: 2.255350
AAF03246.1,BAF62129.1: 2.282087
ADA72015.1,BAF62129.1: 2.309927
AAA91888.1,BAF62129.1: 2.255353
AGU13985.1,BAF62129.1: 2.313412
AAP49346.1,BAF62129.1: 2.197368
BAF62129.1,CAZ97514.1: 1.972574
BAF62129.1,CAZ97778.1: 2.011210
BAF62129.1,CAZ95074.1: 2.343967
BAF62129.1,EDY95423.1: 2.148732
BAF62129.1,CAZ97766.1: 2.568657
BACCELL01451,BAF62129.1: 3.039128
BAF62129.1,CAB61795.1: 2.287128
BAF62129.1,CAZ96750.1: 2.240708
AAP49324.1,BAF62129.1: 2.227823
AAP49324.1,BAF62129.1: 2.227823
AGW43026.1,BAF62129.1: 2.550171
AIT14660.1,BAF62129.1: 2.386339
ALJ45967.1,BAF62129.1: 3.441699
BAF62129.1,CAZ98402.1: 2.387398
BAF34350.1,BAF62129.1: 2.283586
ADY17921.1,BAF62129.1: 2.283589
BAF34350.1,BAF62129.1: 2.283588
AAN39119.2,BAF62129.1: 2.283589
ABL06969.1,BAF62129.1: 2.311158
ABW77762.1,BAF62129.1: 2.395998
ACM50513.1,BAF62129.1: 2.450909
ABO93616.2,BAF62129.1: 2.482842
ACF40223.1,BAF62129.1: 2.482842
BAF62129.1,EIN03590.1: 2.396353
BAF62129.1,BAK48741.1: 2.281400
BAF62129.1,KHE89680.1: 2.216898
BAF62129.1,EAW17385.1: 2.306835
BAF62129.1,EED49498.1: 2.360861
BAF62129.1,EJZ11896.1: 1.847924
ABK72351.1,BAF62129.1: 1.936357
AAS03978.1,BAF62129.1: 2.311071
ACC41342.1,BAF62129.1: 2.121031
BAF62129.1,CAM61923.1: 2.536161
BAF62129.1,CAB09586.1: 2.311751
AAC25554.2,BAF62129.1: 1.218394
AAC96462.1,BAF62129.1: 1.632762
BAC16331.1,BAF62129.1: 1.592931
BAF62129.1,BAX84062.1: 1.740046
ABW02990.1,BAF62129.1: 1.505431
ABQ07185.2,BAF62129.1: 1.381703
BAE02683.1,BAF62129.1: 1.564315
ALJ47757.1,BAF62129.1: 1.827443
ABQ46917.1,BAF62129.1: 1.228245
BAF62129.1,CAA88008.1: 1.228246
AAD35118.1,BAF62129.1: 1.228246
ADN02324.1,BAF62129.1: 1.323160
BAF62129.1,CAA88008.1: 1.228247
ASG89819,BAF62129.1: 2.053211
BAF62129.1,BAQ97614.1: 1.555319
ASY50498,BAF62129.1: 1.476722
BAA97991.1,BAF62129.1: 1.476722
ABN54008.1,BAF62129.1: 1.155623
BAF62129.1,CAA61884.2: 1.155624
BAF62129.1,CAC27412.2: 1.155624
BAF62129.1,BAM29293.1: 3.545639
AFD54461.1,BAF62129.1: 3.417151
ARV79861.1,BAF62129.1: 3.234999
AAB64093.1,AAK65522.1: 0.058544
AAB64093.1,ACD93221.1: 1.285276
AAA34726.1,AAB64093.1: 1.156615
AAB64093.1,ATD50129: 1.230528
AAB64093.1,Amuc0875: 0.951707
AAB64093.1,BAR92731.1: 0.988838
AAB64093.1,AAF31438.1: 1.119830
AAB64093.1,BAC06195.1: 0.854328
AAB64093.1,CAZ95067.1: 0.951631
AAB64093.1,ABW02992.1: 1.012937
AAB64093.1,ACO94508.1: 1.038034
AAB64093.1,ACO94508.1: 1.038034
AAB64093.1,AFC93434.1: 1.283982
AAB64093.1,ALM88585.1: 1.621038
AAB64093.1,AAE53061.1: 1.452585
AAB64093.1,AAC44371.1: 1.102761
AAB64093.1,AAC38290.1: 1.043251
AAB64093.1,BAE54302.1: 1.135523
AAB64093.1,BAE54302.1: 1.135523
AAB64093.1,BAC16332.1: 1.085043
AAB64093.1,AAN77503.1: 1.007097
AAB64093.1,AAN77505.1: 0.976756
AAB64093.1,ABJ15796.1: 0.922269
AAB64093.1,AGS43006.1: 1.364073
AAB64093.1,CAZ94309.1: 1.391797
AAB64093.1,CAA50624.1: 1.321864
AAB64093.1,ADD92366.1: 1.321864
AAB64093.1,BAJ61957.1: 1.321864
AAB64093.1,AHN05534.1: 1.321864
AAB64093.1,AAQ87037.1: 2.102463
AAA16048.1,AAB64093.1: 2.043920
AAB64093.1,AAG53947.1: 1.843390
AAB64093.1,CAA00096.1: 1.716078
AAB64093.1,AFS68803.1: 1.744464
AAB64093.1,CAA86922.1: 1.744465
AAB64093.1,ALE32755.1: 1.836156
AAB64093.1,AFI57215.1: 1.744467
AAA87323.1,AAB64093.1: 1.773457
AAB64093.1,AAO43052.1: 1.744467
AAB64093.1,AAQ67340.1: 1.744466
AAB64093.1,ACC77699.1: 1.744466
AAB64093.1,AEK21297.1: 1.744463
AAB05759.1,AAB64093.1: 1.773207
AAB64093.1,ABV44607.1: 1.744465
AAB64093.1,ABN51452.1: 1.845433
AAB64093.1,AAO74890.1: 1.845433
AAB64093.1,AGK07610.1: 1.802511
AAB64093.1,CBL16782.1: 2.032556
AAB64093.1,Q53317: 2.026243
AAB64093.1,EGC02853.1: 1.977179
AAB64093.1,ADD61790.1: 1.992291
AAB64093.1,CAB07443.1: 1.938106
AAB64093.1,AAX16366.1: 2.115216
AAB64093.1,AAD04192.1: 1.911312
AAB64093.1,P37073: 1.913896
AAB64093.1,CAA78135.1: 2.001148
AAB64093.1,BAC24104.1: 2.880638
AAB64093.1,CAA39426.1: 1.744913
AAB64093.1,CAA40379.1: 1.744914
AAB64093.1,ABY41241.1: 1.744913
AAB64093.1,AAN85732.1: 1.744914
AAB64093.1,ABD94065.1: 1.772502
AAB64093.1,AIU68830.1: 1.744915
AAB64093.1,ABZ80848.1: 1.801707
AAB64093.1,AFX61538.1: 1.830445
AAB64093.1,CAA40547.1: 1.858261
AAA24896.1,AAB64093.1: 2.118657
AAB64093.1,ACY24738.1: 2.211494
AAB64093.1,ACY24738.1: 2.211494
AAB64093.1,CAA67525.1: 2.416737
AAB64093.1,CAG81957.1: 2.399395
AAB64093.1,KMK55593.1: 2.568645
AAB64093.1,AAN87849.1: 2.568645
AAB64093.1,AHW70865: 2.419130
AAB64093.1,CCQ42308: 2.387240
AAB64093.1,XP_002273975.1: 3.231954
AAB64093.1,XP_002301319.1: 3.368956
AAB64093.1,CAA48325.1: 3.324250
AAB64093.1,CAA48324.1: 3.324248
AAB64093.1,AAD31572.1: 3.471504
AAB64093.1,AAL07012.1: 3.466361
AAB64093.1,ACS13756.1: 3.361793
AAB64093.1,AAK30204.1: 3.082356
AAB18366.1,AAB64093.1: 3.154988
AAB64093.1,AAD21783.1: 3.164407
AAB64093.1,AAT84462.1: 3.236747
AAB64093.1,AAO92743.1: 3.266264
AAB64093.1,ABL75361.1: 3.426193
AAB64093.1,BAA03925.1: 3.332681
AAB64093.1,BAB17788.1: 3.334249
AAB64093.1,BAA34946.1: 3.334250
AAB64093.1,AAD45126.1: 3.243882
AAB64093.1,AAC98464.1: 3.357870
AAB64093.1,AAO00727.1: 3.357870
AAB64093.1,AAN87142.1: 3.271857
AAB64093.1,BAA13163.1: 3.334874
AAB64093.1,AAC09388.1: 3.216858
AAB64093.1,ABY79073.1: 3.177124
AAB64093.1,CAH58715.1: 3.434211
AAB64093.1,CAA58003.1: 3.171208
AAB64093.1,CAA58002.1: 3.171208
AAB64093.1,CAA63663.1: 3.200553
AAB64093.1,AAK59660.1: 3.208913
AAA92363.1,AAB64093.1: 3.239539
AAB18367.1,AAB64093.1: 3.255420
AAB64093.1,CAA10231.1: 3.434056
AAB64093.1,AAD45127.1: 3.476341
AAB64093.1,BAJ89557.1: 3.448581
AAB64093.1,CAB39603.1: 3.585000
AAB18368.1,AAB64093.1: 3.517759
AAB64093.1,AAF80590.1: 3.342047
AAB64093.1,AAF80591.1: 3.428807
AAB64093.1,AAB67443.1: 3.082022
AAB64093.1,AAB65002.1: 3.414293
AAB64093.1,CAG83185.1: 3.457140
AAB64093.1,ANN44251.1: 1.810883
AAB64093.1,ACY02061.1: 1.783457
AAB64093.1,AJW82062.1: 1.810186
AAB64093.1,AEK80424.1: 1.783457
AAB64093.1,BAD29947.1: 1.861906
AAB64093.1,BAB79291.1: 1.854219
AAB64093.1,EDY95404.1: 1.891307
AAB64093.1,CAZ98378.1: 2.169761
AAB64093.1,CAZ97711.1: 1.799483
AAB64093.1,CAZ98338.1: 1.886927
AAB64093.1,BAD88713.1: 1.950395
AAB64093.1,BAC99022.1: 2.043174
AAB64093.1,BAE06228.1: 2.005868
AAB64093.1,ABD80437.1: 2.036096
AAB64093.1,AFR90184.1: 2.036096
AAB64093.1,ADD60418.1: 1.915438
AAB64093.1,AIF29515.1: 1.888466
AAB64093.1,AAF03246.1: 1.915204
AAB64093.1,ADA72015.1: 1.943043
AAA91888.1,AAB64093.1: 1.888470
AAB64093.1,AGU13985.1: 1.946529
AAB64093.1,AAP49346.1: 1.830485
AAB64093.1,CAZ97514.1: 1.605691
AAB64093.1,CAZ97778.1: 1.644327
AAB64093.1,CAZ95074.1: 1.977084
AAB64093.1,EDY95423.1: 1.781849
AAB64093.1,CAZ97766.1: 2.201774
AAB64093.1,BACCELL01451: 2.672244
AAB64093.1,CAB61795.1: 1.920245
AAB64093.1,CAZ96750.1: 1.873825
AAB64093.1,AAP49324.1: 1.860940
AAB64093.1,AAP49324.1: 1.860940
AAB64093.1,AGW43026.1: 2.183288
AAB64093.1,AIT14660.1: 2.019455
AAB64093.1,ALJ45967.1: 3.074815
AAB64093.1,CAZ98402.1: 2.020515
AAB64093.1,BAF34350.1: 1.916703
AAB64093.1,ADY17921.1: 1.916706
AAB64093.1,BAF34350.1: 1.916705
AAB64093.1,AAN39119.2: 1.916706
AAB64093.1,ABL06969.1: 1.944275
AAB64093.1,ABW77762.1: 2.029114
AAB64093.1,ACM50513.1: 2.084026
AAB64093.1,ABO93616.2: 2.115959
AAB64093.1,ACF40223.1: 2.115959
AAB64093.1,EIN03590.1: 2.029470
AAB64093.1,BAK48741.1: 1.914517
AAB64093.1,KHE89680.1: 1.850015
AAB64093.1,EAW17385.1: 1.939952
AAB64093.1,EED49498.1: 1.993978
AAB64093.1,EJZ11896.1: 1.481040
AAB64093.1,ABK72351.1: 1.569474
AAB64093.1,AAS03978.1: 1.944188
AAB64093.1,ACC41342.1: 1.754148
AAB64093.1,CAM61923.1: 2.169278
AAB64093.1,CAB09586.1: 1.944868
AAB64093.1,AAC25554.2: 0.851511
AAB64093.1,AAC96462.1: 1.265878
AAB64093.1,BAC16331.1: 1.226047
AAB64093.1,BAX84062.1: 1.373163
AAB64093.1,ABW02990.1: 1.138548
AAB64093.1,ABQ07185.2: 1.014820
AAB64093.1,BAE02683.1: 1.197431
AAB64093.1,ALJ47757.1: 1.460559
AAB64093.1,ABQ46917.1: 0.861361
AAB64093.1,CAA88008.1: 0.861362
AAB64093.1,AAD35118.1: 0.861362
AAB64093.1,ADN02324.1: 0.956276
AAB64093.1,CAA88008.1: 0.861364
AAB64093.1,ASG89819: 1.686327
AAB64093.1,BAQ97614.1: 1.188436
AAB64093.1,ASY50498: 1.109839
AAB64093.1,BAA97991.1: 1.109839
AAB64093.1,ABN54008.1: 0.788740
AAB64093.1,CAA61884.2: 0.788741
AAB64093.1,CAC27412.2: 0.788741
AAB64093.1,BAM29293.1: 3.178756
AAB64093.1,AFD54461.1: 3.050268
AAB64093.1,ARV79861.1: 2.868116
AAK65522.1,ACD93221.1: 1.282191
AAA34726.1,AAK65522.1: 1.153529
AAK65522.1,ATD50129: 1.227443
AAK65522.1,Amuc0875: 0.948622
AAK65522.1,BAR92731.1: 0.985753
AAF31438.1,AAK65522.1: 1.116745
AAK65522.1,BAC06195.1: 0.851243
AAK65522.1,CAZ95067.1: 0.948545
AAK65522.1,ABW02992.1: 1.009851
AAK65522.1,ACO94508.1: 1.034948
AAK65522.1,ACO94508.1: 1.034948
AAK65522.1,AFC93434.1: 1.280897
AAK65522.1,ALM88585.1: 1.617953
AAE53061.1,AAK65522.1: 1.449500
AAC44371.1,AAK65522.1: 1.099676
AAC38290.1,AAK65522.1: 1.040166
AAK65522.1,BAE54302.1: 1.132438
AAK65522.1,BAE54302.1: 1.132438
AAK65522.1,BAC16332.1: 1.081958
AAK65522.1,AAN77503.1: 1.004011
AAK65522.1,AAN77505.1: 0.973671
AAK65522.1,ABJ15796.1: 0.919184
AAK65522.1,AGS43006.1: 1.360988
AAK65522.1,CAZ94309.1: 1.388711
AAK65522.1,CAA50624.1: 1.318779
AAK65522.1,ADD92366.1: 1.318779
AAK65522.1,BAJ61957.1: 1.318779
AAK65522.1,AHN05534.1: 1.318779
AAK65522.1,AAQ87037.1: 2.099378
AAA16048.1,AAK65522.1: 2.040834
AAG53947.1,AAK65522.1: 1.840305
AAK65522.1,CAA00096.1: 1.712993
AAK65522.1,AFS68803.1: 1.741378
AAK65522.1,CAA86922.1: 1.741379
AAK65522.1,ALE32755.1: 1.833071
AAK65522.1,AFI57215.1: 1.741381
AAA87323.1,AAK65522.1: 1.770371
AAK65522.1,AAO43052.1: 1.741381
AAK65522.1,AAQ67340.1: 1.741380
AAK65522.1,ACC77699.1: 1.741380
AAK65522.1,AEK21297.1: 1.741377
AAB05759.1,AAK65522.1: 1.770122
AAK65522.1,ABV44607.1: 1.741379
AAK65522.1,ABN51452.1: 1.842348
AAK65522.1,AAO74890.1: 1.842348
AAK65522.1,AGK07610.1: 1.799426
AAK65522.1,CBL16782.1: 2.029470
AAK65522.1,Q53317: 2.023158
AAK65522.1,EGC02853.1: 1.974094
AAK65522.1,ADD61790.1: 1.989206
AAK65522.1,CAB07443.1: 1.935021
AAK65522.1,AAX16366.1: 2.112131
AAD04192.1,AAK65522.1: 1.908227
AAK65522.1,P37073: 1.910810
AAK65522.1,CAA78135.1: 1.998062
AAK65522.1,BAC24104.1: 2.877553
AAK65522.1,CAA39426.1: 1.741828
AAK65522.1,CAA40379.1: 1.741829
AAK65522.1,ABY41241.1: 1.741828
AAK65522.1,AAN85732.1: 1.741829
AAK65522.1,ABD94065.1: 1.769416
AAK65522.1,AIU68830.1: 1.741829
AAK65522.1,ABZ80848.1: 1.798622
AAK65522.1,AFX61538.1: 1.827359
AAK65522.1,CAA40547.1: 1.855175
AAA24896.1,AAK65522.1: 2.115572
AAK65522.1,ACY24738.1: 2.208409
AAK65522.1,ACY24738.1: 2.208409
AAK65522.1,CAA67525.1: 2.413652
AAK65522.1,CAG81957.1: 2.396309
AAK65522.1,KMK55593.1: 2.565559
AAK65522.1,AAN87849.1: 2.565559
AAK65522.1,AHW70865: 2.416044
AAK65522.1,CCQ42308: 2.384155
AAK65522.1,XP_002273975.1: 3.228869
AAK65522.1,XP_002301319.1: 3.365871
AAK65522.1,CAA48325.1: 3.321164
AAK65522.1,CAA48324.1: 3.321162
AAD31572.1,AAK65522.1: 3.468419
AAK65522.1,AAL07012.1: 3.463276
AAK65522.1,ACS13756.1: 3.358707
AAK30204.1,AAK65522.1: 3.079271
AAB18366.1,AAK65522.1: 3.151902
AAD21783.1,AAK65522.1: 3.161321
AAK65522.1,AAT84462.1: 3.233661
AAK65522.1,AAO92743.1: 3.263178
AAK65522.1,ABL75361.1: 3.423107
AAK65522.1,BAA03925.1: 3.329596
AAK65522.1,BAB17788.1: 3.331164
AAK65522.1,BAA34946.1: 3.331165
AAD45126.1,AAK65522.1: 3.240797
AAC98464.1,AAK65522.1: 3.354784
AAK65522.1,AAO00727.1: 3.354784
AAK65522.1,AAN87142.1: 3.268771
AAK65522.1,BAA13163.1: 3.331789
AAC09388.1,AAK65522.1: 3.213773
AAK65522.1,ABY79073.1: 3.174038
AAK65522.1,CAH58715.1: 3.431126
AAK65522.1,CAA58003.1: 3.168123
AAK65522.1,CAA58002.1: 3.168123
AAK65522.1,CAA63663.1: 3.197467
AAK59660.1,AAK65522.1: 3.205828
AAA92363.1,AAK65522.1: 3.236453
AAB18367.1,AAK65522.1: 3.252335
AAK65522.1,CAA10231.1: 3.430971
AAD45127.1,AAK65522.1: 3.473256
AAK65522.1,BAJ89557.1: 3.445496
AAK65522.1,CAB39603.1: 3.581915
AAB18368.1,AAK65522.1: 3.514673
AAF80590.1,AAK65522.1: 3.338961
AAF80591.1,AAK65522.1: 3.425722
AAB67443.1,AAK65522.1: 3.078936
AAB65002.1,AAK65522.1: 3.411207
AAK65522.1,CAG83185.1: 3.454055
AAK65522.1,ANN44251.1: 1.807797
AAK65522.1,ACY02061.1: 1.780371
AAK65522.1,AJW82062.1: 1.807101
AAK65522.1,AEK80424.1: 1.780372
AAK65522.1,BAD29947.1: 1.858821
AAK65522.1,BAB79291.1: 1.851134
AAK65522.1,EDY95404.1: 1.888222
AAK65522.1,CAZ98378.1: 2.166676
AAK65522.1,CAZ97711.1: 1.796397
AAK65522.1,CAZ98338.1: 1.883841
AAK65522.1,BAD88713.1: 1.947310
AAK65522.1,BAC99022.1: 2.040089
AAK65522.1,BAE06228.1: 2.002783
AAK65522.1,ABD80437.1: 2.033010
AAK65522.1,AFR90184.1: 2.033010
AAK65522.1,ADD60418.1: 1.912352
AAK65522.1,AIF29515.1: 1.885381
AAF03246.1,AAK65522.1: 1.912118
AAK65522.1,ADA72015.1: 1.939958
AAA91888.1,AAK65522.1: 1.885384
AAK65522.1,AGU13985.1: 1.943444
AAK65522.1,AAP49346.1: 1.827399
AAK65522.1,CAZ97514.1: 1.602606
AAK65522.1,CAZ97778.1: 1.641241
AAK65522.1,CAZ95074.1: 1.973999
AAK65522.1,EDY95423.1: 1.778764
AAK65522.1,CAZ97766.1: 2.198689
AAK65522.1,BACCELL01451: 2.669159
AAK65522.1,CAB61795.1: 1.917159
AAK65522.1,CAZ96750.1: 1.870739
AAK65522.1,AAP49324.1: 1.857854
AAK65522.1,AAP49324.1: 1.857854
AAK65522.1,AGW43026.1: 2.180203
AAK65522.1,AIT14660.1: 2.016370
AAK65522.1,ALJ45967.1: 3.071730
AAK65522.1,CAZ98402.1: 2.017430
AAK65522.1,BAF34350.1: 1.913617
AAK65522.1,ADY17921.1: 1.913620
AAK65522.1,BAF34350.1: 1.913619
AAK65522.1,AAN39119.2: 1.913620
AAK65522.1,ABL06969.1: 1.941189
AAK65522.1,ABW77762.1: 2.026029
AAK65522.1,ACM50513.1: 2.080941
AAK65522.1,ABO93616.2: 2.112873
AAK65522.1,ACF40223.1: 2.112873
AAK65522.1,EIN03590.1: 2.026385
AAK65522.1,BAK48741.1: 1.911432
AAK65522.1,KHE89680.1: 1.846930
AAK65522.1,EAW17385.1: 1.936866
AAK65522.1,EED49498.1: 1.990892
AAK65522.1,EJZ11896.1: 1.477955
AAK65522.1,ABK72351.1: 1.566388
AAK65522.1,AAS03978.1: 1.941102
AAK65522.1,ACC41342.1: 1.751062
AAK65522.1,CAM61923.1: 2.166192
AAK65522.1,CAB09586.1: 1.941783
AAC25554.2,AAK65522.1: 0.848425
AAC96462.1,AAK65522.1: 1.262793
AAK65522.1,BAC16331.1: 1.222962
AAK65522.1,BAX84062.1: 1.370078
AAK65522.1,ABW02990.1: 1.135462
AAK65522.1,ABQ07185.2: 1.011735
AAK65522.1,BAE02683.1: 1.194346
AAK65522.1,ALJ47757.1: 1.457474
AAK65522.1,ABQ46917.1: 0.858276
AAK65522.1,CAA88008.1: 0.858277
AAD35118.1,AAK65522.1: 0.858277
AAK65522.1,ADN02324.1: 0.953191
AAK65522.1,CAA88008.1: 0.858278
AAK65522.1,ASG89819: 1.683242
AAK65522.1,BAQ97614.1: 1.185350
AAK65522.1,ASY50498: 1.106753
AAK65522.1,BAA97991.1: 1.106753
AAK65522.1,ABN54008.1: 0.785655
AAK65522.1,CAA61884.2: 0.785656
AAK65522.1,CAC27412.2: 0.785655
AAK65522.1,BAM29293.1: 3.175671
AAK65522.1,AFD54461.1: 3.047182
AAK65522.1,ARV79861.1: 2.865030
AAA34726.1,ACD93221.1: 0.951887
ACD93221.1,ATD50129: 1.025807
ACD93221.1,Amuc0875: 0.746986
ACD93221.1,BAR92731.1: 0.894296
AAF31438.1,ACD93221.1: 1.025287
ACD93221.1,BAC06195.1: 0.759786
ACD93221.1,CAZ95067.1: 0.857088
ABW02992.1,ACD93221.1: 0.918394
ACD93221.1,ACO94508.1: 0.943491
ACD93221.1,ACO94508.1: 0.943491
ACD93221.1,AFC93434.1: 1.189440
ACD93221.1,ALM88585.1: 1.526496
AAE53061.1,ACD93221.1: 1.358043
AAC44371.1,ACD93221.1: 1.008219
AAC38290.1,ACD93221.1: 0.948709
ACD93221.1,BAE54302.1: 1.040981
ACD93221.1,BAE54302.1: 1.040981
ACD93221.1,BAC16332.1: 0.990501
AAN77503.1,ACD93221.1: 0.912554
AAN77505.1,ACD93221.1: 0.882214
ABJ15796.1,ACD93221.1: 0.827727
ACD93221.1,AGS43006.1: 1.269530
ACD93221.1,CAZ94309.1: 1.297254
ACD93221.1,CAA50624.1: 1.227321
ACD93221.1,ADD92366.1: 1.227321
ACD93221.1,BAJ61957.1: 1.227321
ACD93221.1,AHN05534.1: 1.227321
AAQ87037.1,ACD93221.1: 2.007921
AAA16048.1,ACD93221.1: 1.949377
AAG53947.1,ACD93221.1: 1.748848
ACD93221.1,CAA00096.1: 1.621535
ACD93221.1,AFS68803.1: 1.649921
ACD93221.1,CAA86922.1: 1.649922
ACD93221.1,ALE32755.1: 1.741613
ACD93221.1,AFI57215.1: 1.649924
AAA87323.1,ACD93221.1: 1.678914
AAO43052.1,ACD93221.1: 1.649924
AAQ67340.1,ACD93221.1: 1.649923
ACC77699.1,ACD93221.1: 1.649923
ACD93221.1,AEK21297.1: 1.649920
AAB05759.1,ACD93221.1: 1.678665
ABV44607.1,ACD93221.1: 1.649922
ABN51452.1,ACD93221.1: 1.750890
AAO74890.1,ACD93221.1: 1.750890
ACD93221.1,AGK07610.1: 1.707969
ACD93221.1,CBL16782.1: 1.938013
ACD93221.1,Q53317: 1.931701
ACD93221.1,EGC02853.1: 1.882636
ACD93221.1,ADD61790.1: 1.897748
ACD93221.1,CAB07443.1: 1.843564
AAX16366.1,ACD93221.1: 2.020674
AAD04192.1,ACD93221.1: 1.816769
ACD93221.1,P37073: 1.819353
ACD93221.1,CAA78135.1: 1.906605
ACD93221.1,BAC24104.1: 2.786096
ACD93221.1,CAA39426.1: 1.650371
ACD93221.1,CAA40379.1: 1.650372
ABY41241.1,ACD93221.1: 1.650370
AAN85732.1,ACD93221.1: 1.650371
ABD94065.1,ACD93221.1: 1.677959
ACD93221.1,AIU68830.1: 1.650372
ABZ80848.1,ACD93221.1: 1.707164
ACD93221.1,AFX61538.1: 1.735902
ACD93221.1,CAA40547.1: 1.763718
AAA24896.1,ACD93221.1: 2.024115
ACD93221.1,ACY24738.1: 2.116951
ACD93221.1,ACY24738.1: 2.116951
ACD93221.1,CAA67525.1: 2.322195
ACD93221.1,CAG81957.1: 2.304852
ACD93221.1,KMK55593.1: 2.474102
AAN87849.1,ACD93221.1: 2.474102
ACD93221.1,AHW70865: 2.324587
ACD93221.1,CCQ42308: 2.292698
ACD93221.1,XP_002273975.1: 3.137412
ACD93221.1,XP_002301319.1: 3.274414
ACD93221.1,CAA48325.1: 3.229707
ACD93221.1,CAA48324.1: 3.229705
AAD31572.1,ACD93221.1: 3.376962
AAL07012.1,ACD93221.1: 3.371819
ACD93221.1,ACS13756.1: 3.267250
AAK30204.1,ACD93221.1: 2.987813
AAB18366.1,ACD93221.1: 3.060445
AAD21783.1,ACD93221.1: 3.069864
AAT84462.1,ACD93221.1: 3.142204
AAO92743.1,ACD93221.1: 3.171721
ABL75361.1,ACD93221.1: 3.331650
ACD93221.1,BAA03925.1: 3.238139
ACD93221.1,BAB17788.1: 3.239707
ACD93221.1,BAA34946.1: 3.239708
AAD45126.1,ACD93221.1: 3.149340
AAC98464.1,ACD93221.1: 3.263327
AAO00727.1,ACD93221.1: 3.263327
AAN87142.1,ACD93221.1: 3.177314
ACD93221.1,BAA13163.1: 3.240332
AAC09388.1,ACD93221.1: 3.122316
ABY79073.1,ACD93221.1: 3.082581
ACD93221.1,CAH58715.1: 3.339669
ACD93221.1,CAA58003.1: 3.076666
ACD93221.1,CAA58002.1: 3.076666
ACD93221.1,CAA63663.1: 3.106010
AAK59660.1,ACD93221.1: 3.114371
AAA92363.1,ACD93221.1: 3.144996
AAB18367.1,ACD93221.1: 3.160878
ACD93221.1,CAA10231.1: 3.339514
AAD45127.1,ACD93221.1: 3.381799
ACD93221.1,BAJ89557.1: 3.354038
ACD93221.1,CAB39603.1: 3.490458
AAB18368.1,ACD93221.1: 3.423216
AAF80590.1,ACD93221.1: 3.247504
AAF80591.1,ACD93221.1: 3.334265
AAB67443.1,ACD93221.1: 2.987479
AAB65002.1,ACD93221.1: 3.319750
ACD93221.1,CAG83185.1: 3.362597
ACD93221.1,ANN44251.1: 1.716340
ACD93221.1,ACY02061.1: 1.688914
ACD93221.1,AJW82062.1: 1.715644
ACD93221.1,AEK80424.1: 1.688914
ACD93221.1,BAD29947.1: 1.767363
ACD93221.1,BAB79291.1: 1.759676
ACD93221.1,EDY95404.1: 1.796765
ACD93221.1,CAZ98378.1: 2.075218
ACD93221.1,CAZ97711.1: 1.704940
ACD93221.1,CAZ98338.1: 1.792384
ACD93221.1,BAD88713.1: 1.855853
ACD93221.1,BAC99022.1: 1.948632
ACD93221.1,BAE06228.1: 1.911326
ABD80437.1,ACD93221.1: 1.941553
ACD93221.1,AFR90184.1: 1.941553
ACD93221.1,ADD60418.1: 1.820895
ACD93221.1,AIF29515.1: 1.793923
AAF03246.1,ACD93221.1: 1.820661
ACD93221.1,ADA72015.1: 1.848501
AAA91888.1,ACD93221.1: 1.793927
ACD93221.1,AGU13985.1: 1.851986
AAP49346.1,ACD93221.1: 1.735942
ACD93221.1,CAZ97514.1: 1.511148
ACD93221.1,CAZ97778.1: 1.549784
ACD93221.1,CAZ95074.1: 1.882542
ACD93221.1,EDY95423.1: 1.687306
ACD93221.1,CAZ97766.1: 2.107232
ACD93221.1,BACCELL01451: 2.577702
ACD93221.1,CAB61795.1: 1.825702
ACD93221.1,CAZ96750.1: 1.779282
AAP49324.1,ACD93221.1: 1.766397
AAP49324.1,ACD93221.1: 1.766397
ACD93221.1,AGW43026.1: 2.088745
ACD93221.1,AIT14660.1: 1.924913
ACD93221.1,ALJ45967.1: 2.980273
ACD93221.1,CAZ98402.1: 1.925973
ACD93221.1,BAF34350.1: 1.822160
ACD93221.1,ADY17921.1: 1.822163
ACD93221.1,BAF34350.1: 1.822162
AAN39119.2,ACD93221.1: 1.822163
ABL06969.1,ACD93221.1: 1.849732
ABW77762.1,ACD93221.1: 1.934572
ACD93221.1,ACM50513.1: 1.989483
ABO93616.2,ACD93221.1: 2.021416
ACD93221.1,ACF40223.1: 2.021416
ACD93221.1,EIN03590.1: 1.934928
ACD93221.1,BAK48741.1: 1.819974
ACD93221.1,KHE89680.1: 1.755472
ACD93221.1,EAW17385.1: 1.845409
ACD93221.1,EED49498.1: 1.899435
ACD93221.1,EJZ11896.1: 1.386497
ABK72351.1,ACD93221.1: 1.474931
AAS03978.1,ACD93221.1: 1.849645
ACC41342.1,ACD93221.1: 1.659605
ACD93221.1,CAM61923.1: 2.074735
ACD93221.1,CAB09586.1: 1.850325
AAC25554.2,ACD93221.1: 0.756968
AAC96462.1,ACD93221.1: 1.171336
ACD93221.1,BAC16331.1: 1.131505
ACD93221.1,BAX84062.1: 1.278620
ABW02990.1,ACD93221.1: 1.044005
ABQ07185.2,ACD93221.1: 0.920277
ACD93221.1,BAE02683.1: 1.102889
ACD93221.1,ALJ47757.1: 1.366017
ABQ46917.1,ACD93221.1: 0.832073
ACD93221.1,CAA88008.1: 0.832074
AAD35118.1,ACD93221.1: 0.832074
ACD93221.1,ADN02324.1: 0.926988
ACD93221.1,CAA88008.1: 0.832075
ACD93221.1,ASG89819: 1.657039
ACD93221.1,BAQ97614.1: 1.159147
ACD93221.1,ASY50498: 1.080550
ACD93221.1,BAA97991.1: 1.080550
ABN54008.1,ACD93221.1: 0.759451
ACD93221.1,CAA61884.2: 0.759453
ACD93221.1,CAC27412.2: 0.759452
ACD93221.1,BAM29293.1: 3.149467
ACD93221.1,AFD54461.1: 3.020979
ACD93221.1,ARV79861.1: 2.838827
AAA34726.1,ATD50129: 0.897146
AAA34726.1,Amuc0875: 0.618324
AAA34726.1,BAR92731.1: 0.765634
AAA34726.1,AAF31438.1: 0.896626
AAA34726.1,BAC06195.1: 0.631124
AAA34726.1,CAZ95067.1: 0.728427
AAA34726.1,ABW02992.1: 0.789732
AAA34726.1,ACO94508.1: 0.814829
AAA34726.1,ACO94508.1: 0.814829
AAA34726.1,AFC93434.1: 1.060778
AAA34726.1,ALM88585.1: 1.397834
AAA34726.1,AAE53061.1: 1.229381
AAA34726.1,AAC44371.1: 0.879557
AAA34726.1,AAC38290.1: 0.820047
AAA34726.1,BAE54302.1: 0.912319
AAA34726.1,BAE54302.1: 0.912319
AAA34726.1,BAC16332.1: 0.861839
AAA34726.1,AAN77503.1: 0.783892
AAA34726.1,AAN77505.1: 0.753552
AAA34726.1,ABJ15796.1: 0.699065
AAA34726.1,AGS43006.1: 1.140869
AAA34726.1,CAZ94309.1: 1.168592
AAA34726.1,CAA50624.1: 1.098660
AAA34726.1,ADD92366.1: 1.098660
AAA34726.1,BAJ61957.1: 1.098660
AAA34726.1,AHN05534.1: 1.098660
AAA34726.1,AAQ87037.1: 1.879259
AAA16048.1,AAA34726.1: 1.820715
AAA34726.1,AAG53947.1: 1.620186
AAA34726.1,CAA00096.1: 1.492874
AAA34726.1,AFS68803.1: 1.521259
AAA34726.1,CAA86922.1: 1.521261
AAA34726.1,ALE32755.1: 1.612952
AAA34726.1,AFI57215.1: 1.521263
AAA34726.1,AAA87323.1: 1.550252
AAA34726.1,AAO43052.1: 1.521262
AAA34726.1,AAQ67340.1: 1.521261
AAA34726.1,ACC77699.1: 1.521261
AAA34726.1,AEK21297.1: 1.521258
AAA34726.1,AAB05759.1: 1.550003
AAA34726.1,ABV44607.1: 1.521260
AAA34726.1,ABN51452.1: 1.622229
AAA34726.1,AAO74890.1: 1.622229
AAA34726.1,AGK07610.1: 1.579307
AAA34726.1,CBL16782.1: 1.809351
AAA34726.1,Q53317: 1.803039
AAA34726.1,EGC02853.1: 1.753975
AAA34726.1,ADD61790.1: 1.769087
AAA34726.1,CAB07443.1: 1.714902
AAA34726.1,AAX16366.1: 1.892012
AAA34726.1,AAD04192.1: 1.688108
AAA34726.1,P37073: 1.690691
AAA34726.1,CAA78135.1: 1.777943
AAA34726.1,BAC24104.1: 2.657434
AAA34726.1,CAA39426.1: 1.521709
AAA34726.1,CAA40379.1: 1.521710
AAA34726.1,ABY41241.1: 1.521709
AAA34726.1,AAN85732.1: 1.521710
AAA34726.1,ABD94065.1: 1.549297
AAA34726.1,AIU68830.1: 1.521711
AAA34726.1,ABZ80848.1: 1.578503
AAA34726.1,AFX61538.1: 1.607240
AAA34726.1,CAA40547.1: 1.635056
AAA24896.1,AAA34726.1: 1.895453
AAA34726.1,ACY24738.1: 1.988290
AAA34726.1,ACY24738.1: 1.988290
AAA34726.1,CAA67525.1: 2.193533
AAA34726.1,CAG81957.1: 2.176190
AAA34726.1,KMK55593.1: 2.345441
AAA34726.1,AAN87849.1: 2.345441
AAA34726.1,AHW70865: 2.195926
AAA34726.1,CCQ42308: 2.164036
AAA34726.1,XP_002273975.1: 3.008750
AAA34726.1,XP_002301319.1: 3.145752
AAA34726.1,CAA48325.1: 3.101045
AAA34726.1,CAA48324.1: 3.101044
AAA34726.1,AAD31572.1: 3.248300
AAA34726.1,AAL07012.1: 3.243157
AAA34726.1,ACS13756.1: 3.138588
AAA34726.1,AAK30204.1: 2.859152
AAA34726.1,AAB18366.1: 2.931783
AAA34726.1,AAD21783.1: 2.941203
AAA34726.1,AAT84462.1: 3.013542
AAA34726.1,AAO92743.1: 3.043060
AAA34726.1,ABL75361.1: 3.202989
AAA34726.1,BAA03925.1: 3.109477
AAA34726.1,BAB17788.1: 3.111045
AAA34726.1,BAA34946.1: 3.111046
AAA34726.1,AAD45126.1: 3.020678
AAA34726.1,AAC98464.1: 3.134666
AAA34726.1,AAO00727.1: 3.134666
AAA34726.1,AAN87142.1: 3.048653
AAA34726.1,BAA13163.1: 3.111670
AAA34726.1,AAC09388.1: 2.993654
AAA34726.1,ABY79073.1: 2.953920
AAA34726.1,CAH58715.1: 3.211007
AAA34726.1,CAA58003.1: 2.948004
AAA34726.1,CAA58002.1: 2.948004
AAA34726.1,CAA63663.1: 2.977349
AAA34726.1,AAK59660.1: 2.985709
AAA34726.1,AAA92363.1: 3.016335
AAA34726.1,AAB18367.1: 3.032216
AAA34726.1,CAA10231.1: 3.210852
AAA34726.1,AAD45127.1: 3.253137
AAA34726.1,BAJ89557.1: 3.225377
AAA34726.1,CAB39603.1: 3.361796
AAA34726.1,AAB18368.1: 3.294555
AAA34726.1,AAF80590.1: 3.118843
AAA34726.1,AAF80591.1: 3.205603
AAA34726.1,AAB67443.1: 2.858818
AAA34726.1,AAB65002.1: 3.191088
AAA34726.1,CAG83185.1: 3.233936
AAA34726.1,ANN44251.1: 1.587678
AAA34726.1,ACY02061.1: 1.560252
AAA34726.1,AJW82062.1: 1.586982
AAA34726.1,AEK80424.1: 1.560253
AAA34726.1,BAD29947.1: 1.638702
AAA34726.1,BAB79291.1: 1.631015
AAA34726.1,EDY95404.1: 1.668103
AAA34726.1,CAZ98378.1: 1.946557
AAA34726.1,CAZ97711.1: 1.576278
AAA34726.1,CAZ98338.1: 1.663722
AAA34726.1,BAD88713.1: 1.727191
AAA34726.1,BAC99022.1: 1.819970
AAA34726.1,BAE06228.1: 1.782664
AAA34726.1,ABD80437.1: 1.812891
AAA34726.1,AFR90184.1: 1.812891
AAA34726.1,ADD60418.1: 1.692233
AAA34726.1,AIF29515.1: 1.665262
AAA34726.1,AAF03246.1: 1.691999
AAA34726.1,ADA72015.1: 1.719839
AAA34726.1,AAA91888.1: 1.665265
AAA34726.1,AGU13985.1: 1.723325
AAA34726.1,AAP49346.1: 1.607281
AAA34726.1,CAZ97514.1: 1.382487
AAA34726.1,CAZ97778.1: 1.421122
AAA34726.1,CAZ95074.1: 1.753880
AAA34726.1,EDY95423.1: 1.558645
AAA34726.1,CAZ97766.1: 1.978570
AAA34726.1,BACCELL01451: 2.449040
AAA34726.1,CAB61795.1: 1.697040
AAA34726.1,CAZ96750.1: 1.650621
AAA34726.1,AAP49324.1: 1.637735
AAA34726.1,AAP49324.1: 1.637735
AAA34726.1,AGW43026.1: 1.960084
AAA34726.1,AIT14660.1: 1.796251
AAA34726.1,ALJ45967.1: 2.851611
AAA34726.1,CAZ98402.1: 1.797311
AAA34726.1,BAF34350.1: 1.693498
AAA34726.1,ADY17921.1: 1.693501
AAA34726.1,BAF34350.1: 1.693500
AAA34726.1,AAN39119.2: 1.693502
AAA34726.1,ABL06969.1: 1.721070
AAA34726.1,ABW77762.1: 1.805910
AAA34726.1,ACM50513.1: 1.860822
AAA34726.1,ABO93616.2: 1.892754
AAA34726.1,ACF40223.1: 1.892754
AAA34726.1,EIN03590.1: 1.806266
AAA34726.1,BAK48741.1: 1.691313
AAA34726.1,KHE89680.1: 1.626811
AAA34726.1,EAW17385.1: 1.716747
AAA34726.1,EED49498.1: 1.770773
AAA34726.1,EJZ11896.1: 1.257836
AAA34726.1,ABK72351.1: 1.346269
AAA34726.1,AAS03978.1: 1.720983
AAA34726.1,ACC41342.1: 1.530943
AAA34726.1,CAM61923.1: 1.946073
AAA34726.1,CAB09586.1: 1.721664
AAA34726.1,AAC25554.2: 0.628307
AAA34726.1,AAC96462.1: 1.042674
AAA34726.1,BAC16331.1: 1.002843
AAA34726.1,BAX84062.1: 1.149959
AAA34726.1,ABW02990.1: 0.915344
AAA34726.1,ABQ07185.2: 0.791616
AAA34726.1,BAE02683.1: 0.974227
AAA34726.1,ALJ47757.1: 1.237355
AAA34726.1,ABQ46917.1: 0.703411
AAA34726.1,CAA88008.1: 0.703412
AAA34726.1,AAD35118.1: 0.703412
AAA34726.1,ADN02324.1: 0.798326
AAA34726.1,CAA88008.1: 0.703414
AAA34726.1,ASG89819: 1.528377
AAA34726.1,BAQ97614.1: 1.030485
AAA34726.1,ASY50498: 0.951889
AAA34726.1,BAA97991.1: 0.951889
AAA34726.1,ABN54008.1: 0.630790
AAA34726.1,CAA61884.2: 0.630791
AAA34726.1,CAC27412.2: 0.630791
AAA34726.1,BAM29293.1: 3.020806
AAA34726.1,AFD54461.1: 2.892318
AAA34726.1,ARV79861.1: 2.710166
ATD50129,Amuc0875: 0.599866
ATD50129,BAR92731.1: 0.839548
AAF31438.1,ATD50129: 0.970539
ATD50129,BAC06195.1: 0.705038
ATD50129,CAZ95067.1: 0.802340
ABW02992.1,ATD50129: 0.863646
ACO94508.1,ATD50129: 0.888743
ACO94508.1,ATD50129: 0.888743
AFC93434.1,ATD50129: 1.134692
ALM88585.1,ATD50129: 1.471748
AAE53061.1,ATD50129: 1.303295
AAC44371.1,ATD50129: 0.953471
AAC38290.1,ATD50129: 0.893961
ATD50129,BAE54302.1: 0.986233
ATD50129,BAE54302.1: 0.986233
ATD50129,BAC16332.1: 0.935753
AAN77503.1,ATD50129: 0.857806
AAN77505.1,ATD50129: 0.827466
ABJ15796.1,ATD50129: 0.772979
AGS43006.1,ATD50129: 1.214782
ATD50129,CAZ94309.1: 1.242506
ATD50129,CAA50624.1: 1.172574
ADD92366.1,ATD50129: 1.172574
ATD50129,BAJ61957.1: 1.172574
AHN05534.1,ATD50129: 1.172574
AAQ87037.1,ATD50129: 1.953173
AAA16048.1,ATD50129: 1.894629
AAG53947.1,ATD50129: 1.694100
ATD50129,CAA00096.1: 1.566787
AFS68803.1,ATD50129: 1.595173
ATD50129,CAA86922.1: 1.595174
ALE32755.1,ATD50129: 1.686865
AFI57215.1,ATD50129: 1.595176
AAA87323.1,ATD50129: 1.624166
AAO43052.1,ATD50129: 1.595176
AAQ67340.1,ATD50129: 1.595175
ACC77699.1,ATD50129: 1.595175
AEK21297.1,ATD50129: 1.595172
AAB05759.1,ATD50129: 1.623917
ABV44607.1,ATD50129: 1.595174
ABN51452.1,ATD50129: 1.696142
AAO74890.1,ATD50129: 1.696142
AGK07610.1,ATD50129: 1.653221
ATD50129,CBL16782.1: 1.883265
ATD50129,Q53317: 1.876953
ATD50129,EGC02853.1: 1.827888
ADD61790.1,ATD50129: 1.843000
ATD50129,CAB07443.1: 1.788816
AAX16366.1,ATD50129: 1.965926
AAD04192.1,ATD50129: 1.762022
ATD50129,P37073: 1.764605
ATD50129,CAA78135.1: 1.851857
ATD50129,BAC24104.1: 2.731348
ATD50129,CAA39426.1: 1.595623
ATD50129,CAA40379.1: 1.595624
ABY41241.1,ATD50129: 1.595623
AAN85732.1,ATD50129: 1.595623
ABD94065.1,ATD50129: 1.623211
AIU68830.1,ATD50129: 1.595624
ABZ80848.1,ATD50129: 1.652416
AFX61538.1,ATD50129: 1.681154
ATD50129,CAA40547.1: 1.708970
AAA24896.1,ATD50129: 1.969367
ACY24738.1,ATD50129: 2.062203
ACY24738.1,ATD50129: 2.062203
ATD50129,CAA67525.1: 2.267447
ATD50129,CAG81957.1: 2.250104
ATD50129,KMK55593.1: 2.419354
AAN87849.1,ATD50129: 2.419354
AHW70865,ATD50129: 2.269839
ATD50129,CCQ42308: 2.237950
ATD50129,XP_002273975.1: 3.082664
ATD50129,XP_002301319.1: 3.219666
ATD50129,CAA48325.1: 3.174959
ATD50129,CAA48324.1: 3.174958
AAD31572.1,ATD50129: 3.322214
AAL07012.1,ATD50129: 3.317071
ACS13756.1,ATD50129: 3.212502
AAK30204.1,ATD50129: 2.933066
AAB18366.1,ATD50129: 3.005697
AAD21783.1,ATD50129: 3.015116
AAT84462.1,ATD50129: 3.087456
AAO92743.1,ATD50129: 3.116973
ABL75361.1,ATD50129: 3.276902
ATD50129,BAA03925.1: 3.183391
ATD50129,BAB17788.1: 3.184959
ATD50129,BAA34946.1: 3.184960
AAD45126.1,ATD50129: 3.094592
AAC98464.1,ATD50129: 3.208580
AAO00727.1,ATD50129: 3.208580
AAN87142.1,ATD50129: 3.122566
ATD50129,BAA13163.1: 3.185584
AAC09388.1,ATD50129: 3.067568
ABY79073.1,ATD50129: 3.027833
ATD50129,CAH58715.1: 3.284921
ATD50129,CAA58003.1: 3.021918
ATD50129,CAA58002.1: 3.021918
ATD50129,CAA63663.1: 3.051262
AAK59660.1,ATD50129: 3.059623
AAA92363.1,ATD50129: 3.090248
AAB18367.1,ATD50129: 3.106130
ATD50129,CAA10231.1: 3.284766
AAD45127.1,ATD50129: 3.327051
ATD50129,BAJ89557.1: 3.299291
ATD50129,CAB39603.1: 3.435710
AAB18368.1,ATD50129: 3.368469
AAF80590.1,ATD50129: 3.192756
AAF80591.1,ATD50129: 3.279517
AAB67443.1,ATD50129: 2.932731
AAB65002.1,ATD50129: 3.265002
ATD50129,CAG83185.1: 3.307850
ANN44251.1,ATD50129: 1.661592
ACY02061.1,ATD50129: 1.634166
AJW82062.1,ATD50129: 1.660896
AEK80424.1,ATD50129: 1.634166
ATD50129,BAD29947.1: 1.712615
ATD50129,BAB79291.1: 1.704928
ATD50129,EDY95404.1: 1.742017
ATD50129,CAZ98378.1: 2.020470
ATD50129,CAZ97711.1: 1.650192
ATD50129,CAZ98338.1: 1.737636
ATD50129,BAD88713.1: 1.801105
ATD50129,BAC99022.1: 1.893884
ATD50129,BAE06228.1: 1.856578
ABD80437.1,ATD50129: 1.886805
AFR90184.1,ATD50129: 1.886805
ADD60418.1,ATD50129: 1.766147
AIF29515.1,ATD50129: 1.739176
AAF03246.1,ATD50129: 1.765913
ADA72015.1,ATD50129: 1.793753
AAA91888.1,ATD50129: 1.739179
AGU13985.1,ATD50129: 1.797238
AAP49346.1,ATD50129: 1.681194
ATD50129,CAZ97514.1: 1.456401
ATD50129,CAZ97778.1: 1.495036
ATD50129,CAZ95074.1: 1.827793
ATD50129,EDY95423.1: 1.632558
ATD50129,CAZ97766.1: 2.052484
ATD50129,BACCELL01451: 2.522954
ATD50129,CAB61795.1: 1.770954
ATD50129,CAZ96750.1: 1.724534
AAP49324.1,ATD50129: 1.711649
AAP49324.1,ATD50129: 1.711649
AGW43026.1,ATD50129: 2.033997
AIT14660.1,ATD50129: 1.870165
ALJ45967.1,ATD50129: 2.925525
ATD50129,CAZ98402.1: 1.871225
ATD50129,BAF34350.1: 1.767412
ADY17921.1,ATD50129: 1.767415
ATD50129,BAF34350.1: 1.767414
AAN39119.2,ATD50129: 1.767415
ABL06969.1,ATD50129: 1.794984
ABW77762.1,ATD50129: 1.879824
ACM50513.1,ATD50129: 1.934735
ABO93616.2,ATD50129: 1.966668
ACF40223.1,ATD50129: 1.966668
ATD50129,EIN03590.1: 1.880180
ATD50129,BAK48741.1: 1.765226
ATD50129,KHE89680.1: 1.700724
ATD50129,EAW17385.1: 1.790661
ATD50129,EED49498.1: 1.844687
ATD50129,EJZ11896.1: 1.331749
ABK72351.1,ATD50129: 1.420183
AAS03978.1,ATD50129: 1.794897
ACC41342.1,ATD50129: 1.604857
ATD50129,CAM61923.1: 2.019987
ATD50129,CAB09586.1: 1.795578
AAC25554.2,ATD50129: 0.702220
AAC96462.1,ATD50129: 1.116588
ATD50129,BAC16331.1: 1.076757
ATD50129,BAX84062.1: 1.223872
ABW02990.1,ATD50129: 0.989257
ABQ07185.2,ATD50129: 0.865529
ATD50129,BAE02683.1: 1.048141
ALJ47757.1,ATD50129: 1.311269
ABQ46917.1,ATD50129: 0.777325
ATD50129,CAA88008.1: 0.777326
AAD35118.1,ATD50129: 0.777326
ADN02324.1,ATD50129: 0.872240
ATD50129,CAA88008.1: 0.777327
ASG89819,ATD50129: 1.602291
ATD50129,BAQ97614.1: 1.104399
ASY50498,ATD50129: 1.025802
ATD50129,BAA97991.1: 1.025802
ABN54008.1,ATD50129: 0.704704
ATD50129,CAA61884.2: 0.704705
ATD50129,CAC27412.2: 0.704704
ATD50129,BAM29293.1: 3.094720
AFD54461.1,ATD50129: 2.966231
ARV79861.1,ATD50129: 2.784079
Amuc0875,BAR92731.1: 0.560727
AAF31438.1,Amuc0875: 0.691718
Amuc0875,BAC06195.1: 0.426216
Amuc0875,CAZ95067.1: 0.523519
ABW02992.1,Amuc0875: 0.584825
ACO94508.1,Amuc0875: 0.609922
ACO94508.1,Amuc0875: 0.609922
AFC93434.1,Amuc0875: 0.855871
ALM88585.1,Amuc0875: 1.192927
AAE53061.1,Amuc0875: 1.024474
AAC44371.1,Amuc0875: 0.674650
AAC38290.1,Amuc0875: 0.615139
Amuc0875,BAE54302.1: 0.707412
Amuc0875,BAE54302.1: 0.707412
Amuc0875,BAC16332.1: 0.656932
AAN77503.1,Amuc0875: 0.578985
AAN77505.1,Amuc0875: 0.548645
ABJ15796.1,Amuc0875: 0.494158
AGS43006.1,Amuc0875: 0.935961
Amuc0875,CAZ94309.1: 0.963685
Amuc0875,CAA50624.1: 0.893752
ADD92366.1,Amuc0875: 0.893752
Amuc0875,BAJ61957.1: 0.893752
AHN05534.1,Amuc0875: 0.893752
AAQ87037.1,Amuc0875: 1.674352
AAA16048.1,Amuc0875: 1.615808
AAG53947.1,Amuc0875: 1.415278
Amuc0875,CAA00096.1: 1.287966
AFS68803.1,Amuc0875: 1.316352
Amuc0875,CAA86922.1: 1.316353
ALE32755.1,Amuc0875: 1.408044
AFI57215.1,Amuc0875: 1.316355
AAA87323.1,Amuc0875: 1.345345
AAO43052.1,Amuc0875: 1.316355
AAQ67340.1,Amuc0875: 1.316354
ACC77699.1,Amuc0875: 1.316354
AEK21297.1,Amuc0875: 1.316351
AAB05759.1,Amuc0875: 1.345096
ABV44607.1,Amuc0875: 1.316353
ABN51452.1,Amuc0875: 1.417321
AAO74890.1,Amuc0875: 1.417321
AGK07610.1,Amuc0875: 1.374400
Amuc0875,CBL16782.1: 1.604444
Amuc0875,Q53317: 1.598131
Amuc0875,EGC02853.1: 1.549067
ADD61790.1,Amuc0875: 1.564179
Amuc0875,CAB07443.1: 1.509995
AAX16366.1,Amuc0875: 1.687104
AAD04192.1,Amuc0875: 1.483200
Amuc0875,P37073: 1.485784
Amuc0875,CAA78135.1: 1.573036
Amuc0875,BAC24104.1: 2.452527
Amuc0875,CAA39426.1: 1.316802
Amuc0875,CAA40379.1: 1.316803
ABY41241.1,Amuc0875: 1.316801
AAN85732.1,Amuc0875: 1.316802
ABD94065.1,Amuc0875: 1.344390
AIU68830.1,Amuc0875: 1.316803
ABZ80848.1,Amuc0875: 1.373595
AFX61538.1,Amuc0875: 1.402333
Amuc0875,CAA40547.1: 1.430149
AAA24896.1,Amuc0875: 1.690546
ACY24738.1,Amuc0875: 1.783382
ACY24738.1,Amuc0875: 1.783382
Amuc0875,CAA67525.1: 1.988626
Amuc0875,CAG81957.1: 1.971283
Amuc0875,KMK55593.1: 2.140533
AAN87849.1,Amuc0875: 2.140533
AHW70865,Amuc0875: 1.991018
Amuc0875,CCQ42308: 1.959129
Amuc0875,XP_002273975.1: 2.803843
Amuc0875,XP_002301319.1: 2.940845
Amuc0875,CAA48325.1: 2.896138
Amuc0875,CAA48324.1: 2.896136
AAD31572.1,Amuc0875: 3.043393
AAL07012.1,Amuc0875: 3.038249
ACS13756.1,Amuc0875: 2.933681
AAK30204.1,Amuc0875: 2.654244
AAB18366.1,Amuc0875: 2.726876
AAD21783.1,Amuc0875: 2.736295
AAT84462.1,Amuc0875: 2.808635
AAO92743.1,Amuc0875: 2.838152
ABL75361.1,Amuc0875: 2.998081
Amuc0875,BAA03925.1: 2.904570
Amuc0875,BAB17788.1: 2.906138
Amuc0875,BAA34946.1: 2.906139
AAD45126.1,Amuc0875: 2.815771
AAC98464.1,Amuc0875: 2.929758
AAO00727.1,Amuc0875: 2.929758
AAN87142.1,Amuc0875: 2.843745
Amuc0875,BAA13163.1: 2.906763
AAC09388.1,Amuc0875: 2.788747
ABY79073.1,Amuc0875: 2.749012
Amuc0875,CAH58715.1: 3.006100
Amuc0875,CAA58003.1: 2.743097
Amuc0875,CAA58002.1: 2.743097
Amuc0875,CAA63663.1: 2.772441
AAK59660.1,Amuc0875: 2.780802
AAA92363.1,Amuc0875: 2.811427
AAB18367.1,Amuc0875: 2.827309
Amuc0875,CAA10231.1: 3.005945
AAD45127.1,Amuc0875: 3.048229
Amuc0875,BAJ89557.1: 3.020469
Amuc0875,CAB39603.1: 3.156889
AAB18368.1,Amuc0875: 3.089647
AAF80590.1,Amuc0875: 2.913935
AAF80591.1,Amuc0875: 3.000696
AAB67443.1,Amuc0875: 2.653910
AAB65002.1,Amuc0875: 2.986181
Amuc0875,CAG83185.1: 3.029028
ANN44251.1,Amuc0875: 1.382771
ACY02061.1,Amuc0875: 1.355345
AJW82062.1,Amuc0875: 1.382074
AEK80424.1,Amuc0875: 1.355345
Amuc0875,BAD29947.1: 1.433794
Amuc0875,BAB79291.1: 1.426107
Amuc0875,EDY95404.1: 1.463196
Amuc0875,CAZ98378.1: 1.741649
Amuc0875,CAZ97711.1: 1.371371
Amuc0875,CAZ98338.1: 1.458815
Amuc0875,BAD88713.1: 1.522284
Amuc0875,BAC99022.1: 1.615062
Amuc0875,BAE06228.1: 1.577757
ABD80437.1,Amuc0875: 1.607984
AFR90184.1,Amuc0875: 1.607984
ADD60418.1,Amuc0875: 1.487326
AIF29515.1,Amuc0875: 1.460354
AAF03246.1,Amuc0875: 1.487092
ADA72015.1,Amuc0875: 1.514932
AAA91888.1,Amuc0875: 1.460358
AGU13985.1,Amuc0875: 1.518417
AAP49346.1,Amuc0875: 1.402373
Amuc0875,CAZ97514.1: 1.177579
Amuc0875,CAZ97778.1: 1.216215
Amuc0875,CAZ95074.1: 1.548972
Amuc0875,EDY95423.1: 1.353737
Amuc0875,CAZ97766.1: 1.773663
Amuc0875,BACCELL01451: 2.244133
Amuc0875,CAB61795.1: 1.492133
Amuc0875,CAZ96750.1: 1.445713
AAP49324.1,Amuc0875: 1.432828
AAP49324.1,Amuc0875: 1.432828
AGW43026.1,Amuc0875: 1.755176
AIT14660.1,Amuc0875: 1.591344
ALJ45967.1,Amuc0875: 2.646704
Amuc0875,CAZ98402.1: 1.592403
Amuc0875,BAF34350.1: 1.488591
ADY17921.1,Amuc0875: 1.488594
Amuc0875,BAF34350.1: 1.488593
AAN39119.2,Amuc0875: 1.488594
ABL06969.1,Amuc0875: 1.516163
ABW77762.1,Amuc0875: 1.601003
ACM50513.1,Amuc0875: 1.655914
ABO93616.2,Amuc0875: 1.687847
ACF40223.1,Amuc0875: 1.687847
Amuc0875,EIN03590.1: 1.601359
Amuc0875,BAK48741.1: 1.486405
Amuc0875,KHE89680.1: 1.421903
Amuc0875,EAW17385.1: 1.511840
Amuc0875,EED49498.1: 1.565866
Amuc0875,EJZ11896.1: 1.052928
ABK72351.1,Amuc0875: 1.141362
AAS03978.1,Amuc0875: 1.516076
ACC41342.1,Amuc0875: 1.326036
Amuc0875,CAM61923.1: 1.741166
Amuc0875,CAB09586.1: 1.516756
AAC25554.2,Amuc0875: 0.423399
AAC96462.1,Amuc0875: 0.837767
Amuc0875,BAC16331.1: 0.797936
Amuc0875,BAX84062.1: 0.945051
ABW02990.1,Amuc0875: 0.710436
ABQ07185.2,Amuc0875: 0.586708
Amuc0875,BAE02683.1: 0.769320
ALJ47757.1,Amuc0875: 1.032448
ABQ46917.1,Amuc0875: 0.498504
Amuc0875,CAA88008.1: 0.498505
AAD35118.1,Amuc0875: 0.498505
ADN02324.1,Amuc0875: 0.593419
Amuc0875,CAA88008.1: 0.498506
ASG89819,Amuc0875: 1.323470
Amuc0875,BAQ97614.1: 0.825578
ASY50498,Amuc0875: 0.746981
Amuc0875,BAA97991.1: 0.746981
ABN54008.1,Amuc0875: 0.425882
Amuc0875,CAA61884.2: 0.425883
Amuc0875,CAC27412.2: 0.425883
Amuc0875,BAM29293.1: 2.815898
AFD54461.1,Amuc0875: 2.687410
ARV79861.1,Amuc0875: 2.505258
AAF31438.1,BAR92731.1: 0.244760
BAC06195.1,BAR92731.1: 0.263718
BAR92731.1,CAZ95067.1: 0.361020
ABW02992.1,BAR92731.1: 0.422326
ACO94508.1,BAR92731.1: 0.447423
ACO94508.1,BAR92731.1: 0.447423
AFC93434.1,BAR92731.1: 0.693372
ALM88585.1,BAR92731.1: 1.030428
AAE53061.1,BAR92731.1: 0.861975
AAC44371.1,BAR92731.1: 0.512151
AAC38290.1,BAR92731.1: 0.452641
BAE54302.1,BAR92731.1: 0.544913
BAE54302.1,BAR92731.1: 0.544913
BAC16332.1,BAR92731.1: 0.494433
AAN77503.1,BAR92731.1: 0.416486
AAN77505.1,BAR92731.1: 0.386146
ABJ15796.1,BAR92731.1: 0.331661
AGS43006.1,BAR92731.1: 0.773464
BAR92731.1,CAZ94309.1: 0.801188
BAR92731.1,CAA50624.1: 0.731256
ADD92366.1,BAR92731.1: 0.731256
BAJ61957.1,BAR92731.1: 0.731256
AHN05534.1,BAR92731.1: 0.731256
AAQ87037.1,BAR92731.1: 1.511855
AAA16048.1,BAR92731.1: 1.453311
AAG53947.1,BAR92731.1: 1.252782
BAR92731.1,CAA00096.1: 1.125469
AFS68803.1,BAR92731.1: 1.153855
BAR92731.1,CAA86922.1: 1.153856
ALE32755.1,BAR92731.1: 1.245548
AFI57215.1,BAR92731.1: 1.153858
AAA87323.1,BAR92731.1: 1.182848
AAO43052.1,BAR92731.1: 1.153858
AAQ67340.1,BAR92731.1: 1.153857
ACC77699.1,BAR92731.1: 1.153857
AEK21297.1,BAR92731.1: 1.153854
AAB05759.1,BAR92731.1: 1.182599
ABV44607.1,BAR92731.1: 1.153856
ABN51452.1,BAR92731.1: 1.254825
AAO74890.1,BAR92731.1: 1.254825
AGK07610.1,BAR92731.1: 1.211903
BAR92731.1,CBL16782.1: 1.441947
BAR92731.1,Q53317: 1.435635
BAR92731.1,EGC02853.1: 1.386571
ADD61790.1,BAR92731.1: 1.401682
BAR92731.1,CAB07443.1: 1.347498
AAX16366.1,BAR92731.1: 1.524608
AAD04192.1,BAR92731.1: 1.320704
BAR92731.1,P37073: 1.323287
BAR92731.1,CAA78135.1: 1.410539
BAC24104.1,BAR92731.1: 2.290030
BAR92731.1,CAA39426.1: 1.154305
BAR92731.1,CAA40379.1: 1.154306
ABY41241.1,BAR92731.1: 1.154305
AAN85732.1,BAR92731.1: 1.154305
ABD94065.1,BAR92731.1: 1.181893
AIU68830.1,BAR92731.1: 1.154306
ABZ80848.1,BAR92731.1: 1.211099
AFX61538.1,BAR92731.1: 1.239836
BAR92731.1,CAA40547.1: 1.267652
AAA24896.1,BAR92731.1: 1.528049
ACY24738.1,BAR92731.1: 1.620885
ACY24738.1,BAR92731.1: 1.620885
BAR92731.1,CAA67525.1: 1.826129
BAR92731.1,CAG81957.1: 1.808786
BAR92731.1,KMK55593.1: 1.978037
AAN87849.1,BAR92731.1: 1.978037
AHW70865,BAR92731.1: 1.828522
BAR92731.1,CCQ42308: 1.796632
BAR92731.1,XP_002273975.1: 2.641346
BAR92731.1,XP_002301319.1: 2.778348
BAR92731.1,CAA48325.1: 2.733641
BAR92731.1,CAA48324.1: 2.733640
AAD31572.1,BAR92731.1: 2.880896
AAL07012.1,BAR92731.1: 2.875753
ACS13756.1,BAR92731.1: 2.771184
AAK30204.1,BAR92731.1: 2.491748
AAB18366.1,BAR92731.1: 2.564379
AAD21783.1,BAR92731.1: 2.573799
AAT84462.1,BAR92731.1: 2.646138
AAO92743.1,BAR92731.1: 2.675656
ABL75361.1,BAR92731.1: 2.835585
BAA03925.1,BAR92731.1: 2.742073
BAB17788.1,BAR92731.1: 2.743641
BAA34946.1,BAR92731.1: 2.743642
AAD45126.1,BAR92731.1: 2.653274
AAC98464.1,BAR92731.1: 2.767262
AAO00727.1,BAR92731.1: 2.767262
AAN87142.1,BAR92731.1: 2.681249
BAA13163.1,BAR92731.1: 2.744266
AAC09388.1,BAR92731.1: 2.626250
ABY79073.1,BAR92731.1: 2.586516
BAR92731.1,CAH58715.1: 2.843603
BAR92731.1,CAA58003.1: 2.580600
BAR92731.1,CAA58002.1: 2.580600
BAR92731.1,CAA63663.1: 2.609945
AAK59660.1,BAR92731.1: 2.618305
AAA92363.1,BAR92731.1: 2.648931
AAB18367.1,BAR92731.1: 2.664812
BAR92731.1,CAA10231.1: 2.843448
AAD45127.1,BAR92731.1: 2.885733
BAJ89557.1,BAR92731.1: 2.857973
BAR92731.1,CAB39603.1: 2.994392
AAB18368.1,BAR92731.1: 2.927151
AAF80590.1,BAR92731.1: 2.751439
AAF80591.1,BAR92731.1: 2.838199
AAB67443.1,BAR92731.1: 2.491414
AAB65002.1,BAR92731.1: 2.823684
BAR92731.1,CAG83185.1: 2.866532
ANN44251.1,BAR92731.1: 1.220274
ACY02061.1,BAR92731.1: 1.192848
AJW82062.1,BAR92731.1: 1.219578
AEK80424.1,BAR92731.1: 1.192848
BAD29947.1,BAR92731.1: 1.271298
BAB79291.1,BAR92731.1: 1.263610
BAR92731.1,EDY95404.1: 1.300699
BAR92731.1,CAZ98378.1: 1.579153
BAR92731.1,CAZ97711.1: 1.208874
BAR92731.1,CAZ98338.1: 1.296318
BAD88713.1,BAR92731.1: 1.359787
BAC99022.1,BAR92731.1: 1.452566
BAE06228.1,BAR92731.1: 1.415260
ABD80437.1,BAR92731.1: 1.445487
AFR90184.1,BAR92731.1: 1.445487
ADD60418.1,BAR92731.1: 1.324829
AIF29515.1,BAR92731.1: 1.297858
AAF03246.1,BAR92731.1: 1.324595
ADA72015.1,BAR92731.1: 1.352435
AAA91888.1,BAR92731.1: 1.297861
AGU13985.1,BAR92731.1: 1.355920
AAP49346.1,BAR92731.1: 1.239876
BAR92731.1,CAZ97514.1: 1.015083
BAR92731.1,CAZ97778.1: 1.053718
BAR92731.1,CAZ95074.1: 1.386476
BAR92731.1,EDY95423.1: 1.191240
BAR92731.1,CAZ97766.1: 1.611166
BACCELL01451,BAR92731.1: 2.081636
BAR92731.1,CAB61795.1: 1.329636
BAR92731.1,CAZ96750.1: 1.283216
AAP49324.1,BAR92731.1: 1.270331
AAP49324.1,BAR92731.1: 1.270331
AGW43026.1,BAR92731.1: 1.592680
AIT14660.1,BAR92731.1: 1.428847
ALJ45967.1,BAR92731.1: 2.484207
BAR92731.1,CAZ98402.1: 1.429907
BAF34350.1,BAR92731.1: 1.326094
ADY17921.1,BAR92731.1: 1.326097
BAF34350.1,BAR92731.1: 1.326096
AAN39119.2,BAR92731.1: 1.326097
ABL06969.1,BAR92731.1: 1.353666
ABW77762.1,BAR92731.1: 1.438506
ACM50513.1,BAR92731.1: 1.493418
ABO93616.2,BAR92731.1: 1.525350
ACF40223.1,BAR92731.1: 1.525350
BAR92731.1,EIN03590.1: 1.438862
BAK48741.1,BAR92731.1: 1.323909
BAR92731.1,KHE89680.1: 1.259407
BAR92731.1,EAW17385.1: 1.349343
BAR92731.1,EED49498.1: 1.403369
BAR92731.1,EJZ11896.1: 0.890432
ABK72351.1,BAR92731.1: 0.978865
AAS03978.1,BAR92731.1: 1.353579
ACC41342.1,BAR92731.1: 1.163539
BAR92731.1,CAM61923.1: 1.578669
BAR92731.1,CAB09586.1: 1.354260
AAC25554.2,BAR92731.1: 0.260902
AAC96462.1,BAR92731.1: 0.675270
BAC16331.1,BAR92731.1: 0.635439
BAR92731.1,BAX84062.1: 0.782555
ABW02990.1,BAR92731.1: 0.547939
ABQ07185.2,BAR92731.1: 0.424212
BAE02683.1,BAR92731.1: 0.606823
ALJ47757.1,BAR92731.1: 0.869951
ABQ46917.1,BAR92731.1: 0.535635
BAR92731.1,CAA88008.1: 0.535636
AAD35118.1,BAR92731.1: 0.535636
ADN02324.1,BAR92731.1: 0.630550
BAR92731.1,CAA88008.1: 0.535637
ASG89819,BAR92731.1: 1.360601
BAQ97614.1,BAR92731.1: 0.862709
ASY50498,BAR92731.1: 0.784112
BAA97991.1,BAR92731.1: 0.784112
ABN54008.1,BAR92731.1: 0.463014
BAR92731.1,CAA61884.2: 0.463015
BAR92731.1,CAC27412.2: 0.463015
BAM29293.1,BAR92731.1: 2.853030
AFD54461.1,BAR92731.1: 2.724541
ARV79861.1,BAR92731.1: 2.542390
AAF31438.1,BAC06195.1: 0.394709
AAF31438.1,CAZ95067.1: 0.492012
AAF31438.1,ABW02992.1: 0.553318
AAF31438.1,ACO94508.1: 0.578414
AAF31438.1,ACO94508.1: 0.578414
AAF31438.1,AFC93434.1: 0.824363
AAF31438.1,ALM88585.1: 1.161419
AAE53061.1,AAF31438.1: 0.992966
AAC44371.1,AAF31438.1: 0.643142
AAC38290.1,AAF31438.1: 0.583632
AAF31438.1,BAE54302.1: 0.675904
AAF31438.1,BAE54302.1: 0.675904
AAF31438.1,BAC16332.1: 0.625424
AAF31438.1,AAN77503.1: 0.547477
AAF31438.1,AAN77505.1: 0.517137
AAF31438.1,ABJ15796.1: 0.462652
AAF31438.1,AGS43006.1: 0.904456
AAF31438.1,CAZ94309.1: 0.932180
AAF31438.1,CAA50624.1: 0.862247
AAF31438.1,ADD92366.1: 0.862247
AAF31438.1,BAJ61957.1: 0.862247
AAF31438.1,AHN05534.1: 0.862247
AAF31438.1,AAQ87037.1: 1.642846
AAA16048.1,AAF31438.1: 1.584303
AAF31438.1,AAG53947.1: 1.383773
AAF31438.1,CAA00096.1: 1.256461
AAF31438.1,AFS68803.1: 1.284846
AAF31438.1,CAA86922.1: 1.284848
AAF31438.1,ALE32755.1: 1.376539
AAF31438.1,AFI57215.1: 1.284850
AAA87323.1,AAF31438.1: 1.313840
AAF31438.1,AAO43052.1: 1.284850
AAF31438.1,AAQ67340.1: 1.284849
AAF31438.1,ACC77699.1: 1.284849
AAF31438.1,AEK21297.1: 1.284846
AAB05759.1,AAF31438.1: 1.313590
AAF31438.1,ABV44607.1: 1.284847
AAF31438.1,ABN51452.1: 1.385816
AAF31438.1,AAO74890.1: 1.385816
AAF31438.1,AGK07610.1: 1.342894
AAF31438.1,CBL16782.1: 1.572939
AAF31438.1,Q53317: 1.566626
AAF31438.1,EGC02853.1: 1.517562
AAF31438.1,ADD61790.1: 1.532674
AAF31438.1,CAB07443.1: 1.478489
AAF31438.1,AAX16366.1: 1.655599
AAD04192.1,AAF31438.1: 1.451695
AAF31438.1,P37073: 1.454279
AAF31438.1,CAA78135.1: 1.541530
AAF31438.1,BAC24104.1: 2.421022
AAF31438.1,CAA39426.1: 1.285296
AAF31438.1,CAA40379.1: 1.285297
AAF31438.1,ABY41241.1: 1.285296
AAF31438.1,AAN85732.1: 1.285297
AAF31438.1,ABD94065.1: 1.312885
AAF31438.1,AIU68830.1: 1.285298
AAF31438.1,ABZ80848.1: 1.342090
AAF31438.1,AFX61538.1: 1.370828
AAF31438.1,CAA40547.1: 1.398644
AAA24896.1,AAF31438.1: 1.659040
AAF31438.1,ACY24738.1: 1.751877
AAF31438.1,ACY24738.1: 1.751877
AAF31438.1,CAA67525.1: 1.957121
AAF31438.1,CAG81957.1: 1.939778
AAF31438.1,KMK55593.1: 2.109028
AAF31438.1,AAN87849.1: 2.109028
AAF31438.1,AHW70865: 1.959513
AAF31438.1,CCQ42308: 1.927624
AAF31438.1,XP_002273975.1: 2.772337
AAF31438.1,XP_002301319.1: 2.909340
AAF31438.1,CAA48325.1: 2.864633
AAF31438.1,CAA48324.1: 2.864631
AAD31572.1,AAF31438.1: 3.011888
AAF31438.1,AAL07012.1: 3.006744
AAF31438.1,ACS13756.1: 2.902176
AAF31438.1,AAK30204.1: 2.622739
AAB18366.1,AAF31438.1: 2.695371
AAD21783.1,AAF31438.1: 2.704790
AAF31438.1,AAT84462.1: 2.777130
AAF31438.1,AAO92743.1: 2.806647
AAF31438.1,ABL75361.1: 2.966576
AAF31438.1,BAA03925.1: 2.873065
AAF31438.1,BAB17788.1: 2.874633
AAF31438.1,BAA34946.1: 2.874634
AAD45126.1,AAF31438.1: 2.784266
AAC98464.1,AAF31438.1: 2.898253
AAF31438.1,AAO00727.1: 2.898253
AAF31438.1,AAN87142.1: 2.812240
AAF31438.1,BAA13163.1: 2.875258
AAC09388.1,AAF31438.1: 2.757242
AAF31438.1,ABY79073.1: 2.717507
AAF31438.1,CAH58715.1: 2.974595
AAF31438.1,CAA58003.1: 2.711592
AAF31438.1,CAA58002.1: 2.711592
AAF31438.1,CAA63663.1: 2.740936
AAF31438.1,AAK59660.1: 2.749296
AAA92363.1,AAF31438.1: 2.779922
AAB18367.1,AAF31438.1: 2.795804
AAF31438.1,CAA10231.1: 2.974440
AAD45127.1,AAF31438.1: 3.016724
AAF31438.1,BAJ89557.1: 2.988964
AAF31438.1,CAB39603.1: 3.125384
AAB18368.1,AAF31438.1: 3.058142
AAF31438.1,AAF80590.1: 2.882430
AAF31438.1,AAF80591.1: 2.969191
AAB67443.1,AAF31438.1: 2.622405
AAB65002.1,AAF31438.1: 2.954676
AAF31438.1,CAG83185.1: 2.997523
AAF31438.1,ANN44251.1: 1.351266
AAF31438.1,ACY02061.1: 1.323840
AAF31438.1,AJW82062.1: 1.350569
AAF31438.1,AEK80424.1: 1.323840
AAF31438.1,BAD29947.1: 1.402289
AAF31438.1,BAB79291.1: 1.394602
AAF31438.1,EDY95404.1: 1.431690
AAF31438.1,CAZ98378.1: 1.710144
AAF31438.1,CAZ97711.1: 1.339866
AAF31438.1,CAZ98338.1: 1.427310
AAF31438.1,BAD88713.1: 1.490778
AAF31438.1,BAC99022.1: 1.583557
AAF31438.1,BAE06228.1: 1.546251
AAF31438.1,ABD80437.1: 1.576479
AAF31438.1,AFR90184.1: 1.576479
AAF31438.1,ADD60418.1: 1.455821
AAF31438.1,AIF29515.1: 1.428849
AAF03246.1,AAF31438.1: 1.455587
AAF31438.1,ADA72015.1: 1.483426
AAA91888.1,AAF31438.1: 1.428853
AAF31438.1,AGU13985.1: 1.486912
AAF31438.1,AAP49346.1: 1.370868
AAF31438.1,CAZ97514.1: 1.146074
AAF31438.1,CAZ97778.1: 1.184710
AAF31438.1,CAZ95074.1: 1.517467
AAF31438.1,EDY95423.1: 1.322232
AAF31438.1,CAZ97766.1: 1.742157
AAF31438.1,BACCELL01451: 2.212628
AAF31438.1,CAB61795.1: 1.460628
AAF31438.1,CAZ96750.1: 1.414208
AAF31438.1,AAP49324.1: 1.401323
AAF31438.1,AAP49324.1: 1.401323
AAF31438.1,AGW43026.1: 1.723671
AAF31438.1,AIT14660.1: 1.559838
AAF31438.1,ALJ45967.1: 2.615199
AAF31438.1,CAZ98402.1: 1.560898
AAF31438.1,BAF34350.1: 1.457086
AAF31438.1,ADY17921.1: 1.457089
AAF31438.1,BAF34350.1: 1.457088
AAF31438.1,AAN39119.2: 1.457089
AAF31438.1,ABL06969.1: 1.484658
AAF31438.1,ABW77762.1: 1.569497
AAF31438.1,ACM50513.1: 1.624409
AAF31438.1,ABO93616.2: 1.656342
AAF31438.1,ACF40223.1: 1.656342
AAF31438.1,EIN03590.1: 1.569853
AAF31438.1,BAK48741.1: 1.454900
AAF31438.1,KHE89680.1: 1.390398
AAF31438.1,EAW17385.1: 1.480335
AAF31438.1,EED49498.1: 1.534360
AAF31438.1,EJZ11896.1: 1.021423
AAF31438.1,ABK72351.1: 1.109856
AAF31438.1,AAS03978.1: 1.484571
AAF31438.1,ACC41342.1: 1.294531
AAF31438.1,CAM61923.1: 1.709661
AAF31438.1,CAB09586.1: 1.485251
AAC25554.2,AAF31438.1: 0.391894
AAC96462.1,AAF31438.1: 0.806261
AAF31438.1,BAC16331.1: 0.766430
AAF31438.1,BAX84062.1: 0.913546
AAF31438.1,ABW02990.1: 0.678931
AAF31438.1,ABQ07185.2: 0.555203
AAF31438.1,BAE02683.1: 0.737815
AAF31438.1,ALJ47757.1: 1.000942
AAF31438.1,ABQ46917.1: 0.666627
AAF31438.1,CAA88008.1: 0.666628
AAD35118.1,AAF31438.1: 0.666628
AAF31438.1,ADN02324.1: 0.761542
AAF31438.1,CAA88008.1: 0.666629
AAF31438.1,ASG89819: 1.491593
AAF31438.1,BAQ97614.1: 0.993701
AAF31438.1,ASY50498: 0.915104
AAF31438.1,BAA97991.1: 0.915104
AAF31438.1,ABN54008.1: 0.594005
AAF31438.1,CAA61884.2: 0.594006
AAF31438.1,CAC27412.2: 0.594006
AAF31438.1,BAM29293.1: 2.984021
AAF31438.1,AFD54461.1: 2.855533
AAF31438.1,ARV79861.1: 2.673381
BAC06195.1,CAZ95067.1: 0.097306
ABW02992.1,BAC06195.1: 0.222742
ACO94508.1,BAC06195.1: 0.247839
ACO94508.1,BAC06195.1: 0.247839
AFC93434.1,BAC06195.1: 0.493787
ALM88585.1,BAC06195.1: 0.830843
AAE53061.1,BAC06195.1: 0.662390
AAC44371.1,BAC06195.1: 0.312566
AAC38290.1,BAC06195.1: 0.253056
BAC06195.1,BAE54302.1: 0.345328
BAC06195.1,BAE54302.1: 0.345328
BAC06195.1,BAC16332.1: 0.294848
AAN77503.1,BAC06195.1: 0.216901
AAN77505.1,BAC06195.1: 0.186561
ABJ15796.1,BAC06195.1: 0.197151
AGS43006.1,BAC06195.1: 0.638954
BAC06195.1,CAZ94309.1: 0.666678
BAC06195.1,CAA50624.1: 0.596745
ADD92366.1,BAC06195.1: 0.596745
BAC06195.1,BAJ61957.1: 0.596745
AHN05534.1,BAC06195.1: 0.596745
AAQ87037.1,BAC06195.1: 1.377345
AAA16048.1,BAC06195.1: 1.318801
AAG53947.1,BAC06195.1: 1.118271
BAC06195.1,CAA00096.1: 0.990959
AFS68803.1,BAC06195.1: 1.019345
BAC06195.1,CAA86922.1: 1.019346
ALE32755.1,BAC06195.1: 1.111037
AFI57215.1,BAC06195.1: 1.019348
AAA87323.1,BAC06195.1: 1.048338
AAO43052.1,BAC06195.1: 1.019348
AAQ67340.1,BAC06195.1: 1.019347
ACC77699.1,BAC06195.1: 1.019347
AEK21297.1,BAC06195.1: 1.019344
AAB05759.1,BAC06195.1: 1.048089
ABV44607.1,BAC06195.1: 1.019346
ABN51452.1,BAC06195.1: 1.120314
AAO74890.1,BAC06195.1: 1.120314
AGK07610.1,BAC06195.1: 1.077393
BAC06195.1,CBL16782.1: 1.307437
BAC06195.1,Q53317: 1.301124
BAC06195.1,EGC02853.1: 1.252060
ADD61790.1,BAC06195.1: 1.267172
BAC06195.1,CAB07443.1: 1.212988
AAX16366.1,BAC06195.1: 1.390097
AAD04192.1,BAC06195.1: 1.186193
BAC06195.1,P37073: 1.188777
BAC06195.1,CAA78135.1: 1.276029
BAC06195.1,BAC24104.1: 2.155520
BAC06195.1,CAA39426.1: 1.019795
BAC06195.1,CAA40379.1: 1.019796
ABY41241.1,BAC06195.1: 1.019795
AAN85732.1,BAC06195.1: 1.019795
ABD94065.1,BAC06195.1: 1.047383
AIU68830.1,BAC06195.1: 1.019796
ABZ80848.1,BAC06195.1: 1.076588
AFX61538.1,BAC06195.1: 1.105326
BAC06195.1,CAA40547.1: 1.133142
AAA24896.1,BAC06195.1: 1.393539
ACY24738.1,BAC06195.1: 1.486375
ACY24738.1,BAC06195.1: 1.486375
BAC06195.1,CAA67525.1: 1.691619
BAC06195.1,CAG81957.1: 1.674276
BAC06195.1,KMK55593.1: 1.843526
AAN87849.1,BAC06195.1: 1.843526
AHW70865,BAC06195.1: 1.694011
BAC06195.1,CCQ42308: 1.662122
BAC06195.1,XP_002273975.1: 2.506835
BAC06195.1,XP_002301319.1: 2.643838
BAC06195.1,CAA48325.1: 2.599131
BAC06195.1,CAA48324.1: 2.599129
AAD31572.1,BAC06195.1: 2.746386
AAL07012.1,BAC06195.1: 2.741242
ACS13756.1,BAC06195.1: 2.636674
AAK30204.1,BAC06195.1: 2.357237
AAB18366.1,BAC06195.1: 2.429869
AAD21783.1,BAC06195.1: 2.439288
AAT84462.1,BAC06195.1: 2.511628
AAO92743.1,BAC06195.1: 2.541145
ABL75361.1,BAC06195.1: 2.701074
BAA03925.1,BAC06195.1: 2.607563
BAB17788.1,BAC06195.1: 2.609131
BAA34946.1,BAC06195.1: 2.609132
AAD45126.1,BAC06195.1: 2.518764
AAC98464.1,BAC06195.1: 2.632751
AAO00727.1,BAC06195.1: 2.632751
AAN87142.1,BAC06195.1: 2.546738
BAA13163.1,BAC06195.1: 2.609756
AAC09388.1,BAC06195.1: 2.491740
ABY79073.1,BAC06195.1: 2.452005
BAC06195.1,CAH58715.1: 2.709093
BAC06195.1,CAA58003.1: 2.446090
BAC06195.1,CAA58002.1: 2.446090
BAC06195.1,CAA63663.1: 2.475434
AAK59660.1,BAC06195.1: 2.483794
AAA92363.1,BAC06195.1: 2.514420
AAB18367.1,BAC06195.1: 2.530302
BAC06195.1,CAA10231.1: 2.708938
AAD45127.1,BAC06195.1: 2.751222
BAC06195.1,BAJ89557.1: 2.723462
BAC06195.1,CAB39603.1: 2.859882
AAB18368.1,BAC06195.1: 2.792640
AAF80590.1,BAC06195.1: 2.616928
AAF80591.1,BAC06195.1: 2.703689
AAB67443.1,BAC06195.1: 2.356903
AAB65002.1,BAC06195.1: 2.689174
BAC06195.1,CAG83185.1: 2.732021
ANN44251.1,BAC06195.1: 1.085764
ACY02061.1,BAC06195.1: 1.058338
AJW82062.1,BAC06195.1: 1.085067
AEK80424.1,BAC06195.1: 1.058338
BAC06195.1,BAD29947.1: 1.136787
BAB79291.1,BAC06195.1: 1.129100
BAC06195.1,EDY95404.1: 1.166189
BAC06195.1,CAZ98378.1: 1.444642
BAC06195.1,CAZ97711.1: 1.074364
BAC06195.1,CAZ98338.1: 1.161808
BAC06195.1,BAD88713.1: 1.225277
BAC06195.1,BAC99022.1: 1.318056
BAC06195.1,BAE06228.1: 1.280750
ABD80437.1,BAC06195.1: 1.310977
AFR90184.1,BAC06195.1: 1.310977
ADD60418.1,BAC06195.1: 1.190319
AIF29515.1,BAC06195.1: 1.163347
AAF03246.1,BAC06195.1: 1.190085
ADA72015.1,BAC06195.1: 1.217925
AAA91888.1,BAC06195.1: 1.163351
AGU13985.1,BAC06195.1: 1.221410
AAP49346.1,BAC06195.1: 1.105366
BAC06195.1,CAZ97514.1: 0.880572
BAC06195.1,CAZ97778.1: 0.919208
BAC06195.1,CAZ95074.1: 1.251965
BAC06195.1,EDY95423.1: 1.056730
BAC06195.1,CAZ97766.1: 1.476656
BAC06195.1,BACCELL01451: 1.947126
BAC06195.1,CAB61795.1: 1.195126
BAC06195.1,CAZ96750.1: 1.148706
AAP49324.1,BAC06195.1: 1.135821
AAP49324.1,BAC06195.1: 1.135821
AGW43026.1,BAC06195.1: 1.458169
AIT14660.1,BAC06195.1: 1.294337
ALJ45967.1,BAC06195.1: 2.349697
BAC06195.1,CAZ98402.1: 1.295396
BAC06195.1,BAF34350.1: 1.191584
ADY17921.1,BAC06195.1: 1.191587
BAC06195.1,BAF34350.1: 1.191586
AAN39119.2,BAC06195.1: 1.191587
ABL06969.1,BAC06195.1: 1.219156
ABW77762.1,BAC06195.1: 1.303996
ACM50513.1,BAC06195.1: 1.358907
ABO93616.2,BAC06195.1: 1.390840
ACF40223.1,BAC06195.1: 1.390840
BAC06195.1,EIN03590.1: 1.304352
BAC06195.1,BAK48741.1: 1.189398
BAC06195.1,KHE89680.1: 1.124896
BAC06195.1,EAW17385.1: 1.214833
BAC06195.1,EED49498.1: 1.268859
BAC06195.1,EJZ11896.1: 0.755921
ABK72351.1,BAC06195.1: 0.844355
AAS03978.1,BAC06195.1: 1.219069
ACC41342.1,BAC06195.1: 1.029029
BAC06195.1,CAM61923.1: 1.444159
BAC06195.1,CAB09586.1: 1.219749
AAC25554.2,BAC06195.1: 0.126392
AAC96462.1,BAC06195.1: 0.540760
BAC06195.1,BAC16331.1: 0.500929
BAC06195.1,BAX84062.1: 0.648044
ABW02990.1,BAC06195.1: 0.413429
ABQ07185.2,BAC06195.1: 0.289701
BAC06195.1,BAE02683.1: 0.472313
ALJ47757.1,BAC06195.1: 0.735441
ABQ46917.1,BAC06195.1: 0.401125
BAC06195.1,CAA88008.1: 0.401126
AAD35118.1,BAC06195.1: 0.401126
ADN02324.1,BAC06195.1: 0.496040
BAC06195.1,CAA88008.1: 0.401127
ASG89819,BAC06195.1: 1.226091
BAC06195.1,BAQ97614.1: 0.728199
ASY50498,BAC06195.1: 0.649602
BAA97991.1,BAC06195.1: 0.649602
ABN54008.1,BAC06195.1: 0.328503
BAC06195.1,CAA61884.2: 0.328505
BAC06195.1,CAC27412.2: 0.328504
BAC06195.1,BAM29293.1: 2.718520
AFD54461.1,BAC06195.1: 2.590031
ARV79861.1,BAC06195.1: 2.407879
ABW02992.1,CAZ95067.1: 0.320044
ACO94508.1,CAZ95067.1: 0.345141
ACO94508.1,CAZ95067.1: 0.345141
AFC93434.1,CAZ95067.1: 0.591090
ALM88585.1,CAZ95067.1: 0.928146
AAE53061.1,CAZ95067.1: 0.759693
AAC44371.1,CAZ95067.1: 0.409869
AAC38290.1,CAZ95067.1: 0.350359
BAE54302.1,CAZ95067.1: 0.442631
BAE54302.1,CAZ95067.1: 0.442631
BAC16332.1,CAZ95067.1: 0.392151
AAN77503.1,CAZ95067.1: 0.314204
AAN77505.1,CAZ95067.1: 0.283864
ABJ15796.1,CAZ95067.1: 0.294453
AGS43006.1,CAZ95067.1: 0.736257
CAZ94309.1,CAZ95067.1: 0.763981
CAA50624.1,CAZ95067.1: 0.694048
ADD92366.1,CAZ95067.1: 0.694048
BAJ61957.1,CAZ95067.1: 0.694048
AHN05534.1,CAZ95067.1: 0.694048
AAQ87037.1,CAZ95067.1: 1.474647
AAA16048.1,CAZ95067.1: 1.416103
AAG53947.1,CAZ95067.1: 1.215574
CAA00096.1,CAZ95067.1: 1.088262
AFS68803.1,CAZ95067.1: 1.116647
CAA86922.1,CAZ95067.1: 1.116649
ALE32755.1,CAZ95067.1: 1.208340
AFI57215.1,CAZ95067.1: 1.116651
AAA87323.1,CAZ95067.1: 1.145640
AAO43052.1,CAZ95067.1: 1.116650
AAQ67340.1,CAZ95067.1: 1.116650
ACC77699.1,CAZ95067.1: 1.116650
AEK21297.1,CAZ95067.1: 1.116646
AAB05759.1,CAZ95067.1: 1.145391
ABV44607.1,CAZ95067.1: 1.116648
ABN51452.1,CAZ95067.1: 1.217617
AAO74890.1,CAZ95067.1: 1.217617
AGK07610.1,CAZ95067.1: 1.174695
CAZ95067.1,CBL16782.1: 1.404739
CAZ95067.1,Q53317: 1.398427
CAZ95067.1,EGC02853.1: 1.349363
ADD61790.1,CAZ95067.1: 1.364475
CAB07443.1,CAZ95067.1: 1.310290
AAX16366.1,CAZ95067.1: 1.487400
AAD04192.1,CAZ95067.1: 1.283496
CAZ95067.1,P37073: 1.286080
CAA78135.1,CAZ95067.1: 1.373331
BAC24104.1,CAZ95067.1: 2.252822
CAA39426.1,CAZ95067.1: 1.117097
CAA40379.1,CAZ95067.1: 1.117098
ABY41241.1,CAZ95067.1: 1.117097
AAN85732.1,CAZ95067.1: 1.117098
ABD94065.1,CAZ95067.1: 1.144686
AIU68830.1,CAZ95067.1: 1.117099
ABZ80848.1,CAZ95067.1: 1.173891
AFX61538.1,CAZ95067.1: 1.202629
CAA40547.1,CAZ95067.1: 1.230445
AAA24896.1,CAZ95067.1: 1.490841
ACY24738.1,CAZ95067.1: 1.583678
ACY24738.1,CAZ95067.1: 1.583678
CAA67525.1,CAZ95067.1: 1.788921
CAG81957.1,CAZ95067.1: 1.771579
CAZ95067.1,KMK55593.1: 1.940829
AAN87849.1,CAZ95067.1: 1.940829
AHW70865,CAZ95067.1: 1.791314
CAZ95067.1,CCQ42308: 1.759425
CAZ95067.1,XP_002273975.1: 2.604138
CAZ95067.1,XP_002301319.1: 2.741140
CAA48325.1,CAZ95067.1: 2.696434
CAA48324.1,CAZ95067.1: 2.696432
AAD31572.1,CAZ95067.1: 2.843688
AAL07012.1,CAZ95067.1: 2.838545
ACS13756.1,CAZ95067.1: 2.733977
AAK30204.1,CAZ95067.1: 2.454540
AAB18366.1,CAZ95067.1: 2.527172
AAD21783.1,CAZ95067.1: 2.536591
AAT84462.1,CAZ95067.1: 2.608931
AAO92743.1,CAZ95067.1: 2.638448
ABL75361.1,CAZ95067.1: 2.798377
BAA03925.1,CAZ95067.1: 2.704865
BAB17788.1,CAZ95067.1: 2.706433
BAA34946.1,CAZ95067.1: 2.706434
AAD45126.1,CAZ95067.1: 2.616066
AAC98464.1,CAZ95067.1: 2.730054
AAO00727.1,CAZ95067.1: 2.730054
AAN87142.1,CAZ95067.1: 2.644041
BAA13163.1,CAZ95067.1: 2.707058
AAC09388.1,CAZ95067.1: 2.589042
ABY79073.1,CAZ95067.1: 2.549308
CAH58715.1,CAZ95067.1: 2.806396
CAA58003.1,CAZ95067.1: 2.543392
CAA58002.1,CAZ95067.1: 2.543392
CAA63663.1,CAZ95067.1: 2.572737
AAK59660.1,CAZ95067.1: 2.581097
AAA92363.1,CAZ95067.1: 2.611723
AAB18367.1,CAZ95067.1: 2.627604
CAA10231.1,CAZ95067.1: 2.806240
AAD45127.1,CAZ95067.1: 2.848525
BAJ89557.1,CAZ95067.1: 2.820765
CAB39603.1,CAZ95067.1: 2.957184
AAB18368.1,CAZ95067.1: 2.889943
AAF80590.1,CAZ95067.1: 2.714231
AAF80591.1,CAZ95067.1: 2.800992
AAB67443.1,CAZ95067.1: 2.454206
AAB65002.1,CAZ95067.1: 2.786477
CAG83185.1,CAZ95067.1: 2.829324
ANN44251.1,CAZ95067.1: 1.183067
ACY02061.1,CAZ95067.1: 1.155640
AJW82062.1,CAZ95067.1: 1.182370
AEK80424.1,CAZ95067.1: 1.155641
BAD29947.1,CAZ95067.1: 1.234090
BAB79291.1,CAZ95067.1: 1.226403
CAZ95067.1,EDY95404.1: 1.263491
CAZ95067.1,CAZ98378.1: 1.541945
CAZ95067.1,CAZ97711.1: 1.171667
CAZ95067.1,CAZ98338.1: 1.259111
BAD88713.1,CAZ95067.1: 1.322579
BAC99022.1,CAZ95067.1: 1.415358
BAE06228.1,CAZ95067.1: 1.378052
ABD80437.1,CAZ95067.1: 1.408280
AFR90184.1,CAZ95067.1: 1.408280
ADD60418.1,CAZ95067.1: 1.287621
AIF29515.1,CAZ95067.1: 1.260650
AAF03246.1,CAZ95067.1: 1.287387
ADA72015.1,CAZ95067.1: 1.315227
AAA91888.1,CAZ95067.1: 1.260653
AGU13985.1,CAZ95067.1: 1.318713
AAP49346.1,CAZ95067.1: 1.202669
CAZ95067.1,CAZ97514.1: 0.977875
CAZ95067.1,CAZ97778.1: 1.016510
CAZ95067.1,CAZ95074.1: 1.349268
CAZ95067.1,EDY95423.1: 1.154033
CAZ95067.1,CAZ97766.1: 1.573958
BACCELL01451,CAZ95067.1: 2.044429
CAB61795.1,CAZ95067.1: 1.292429
CAZ95067.1,CAZ96750.1: 1.246009
AAP49324.1,CAZ95067.1: 1.233124
AAP49324.1,CAZ95067.1: 1.233124
AGW43026.1,CAZ95067.1: 1.555472
AIT14660.1,CAZ95067.1: 1.391639
ALJ45967.1,CAZ95067.1: 2.446999
CAZ95067.1,CAZ98402.1: 1.392699
BAF34350.1,CAZ95067.1: 1.288887
ADY17921.1,CAZ95067.1: 1.288890
BAF34350.1,CAZ95067.1: 1.288889
AAN39119.2,CAZ95067.1: 1.288890
ABL06969.1,CAZ95067.1: 1.316459
ABW77762.1,CAZ95067.1: 1.401298
ACM50513.1,CAZ95067.1: 1.456210
ABO93616.2,CAZ95067.1: 1.488143
ACF40223.1,CAZ95067.1: 1.488143
CAZ95067.1,EIN03590.1: 1.401654
BAK48741.1,CAZ95067.1: 1.286701
CAZ95067.1,KHE89680.1: 1.222199
CAZ95067.1,EAW17385.1: 1.312136
CAZ95067.1,EED49498.1: 1.366161
CAZ95067.1,EJZ11896.1: 0.853224
ABK72351.1,CAZ95067.1: 0.941657
AAS03978.1,CAZ95067.1: 1.316372
ACC41342.1,CAZ95067.1: 1.126331
CAM61923.1,CAZ95067.1: 1.541462
CAB09586.1,CAZ95067.1: 1.317052
AAC25554.2,CAZ95067.1: 0.223695
AAC96462.1,CAZ95067.1: 0.638062
BAC16331.1,CAZ95067.1: 0.598231
BAX84062.1,CAZ95067.1: 0.745347
ABW02990.1,CAZ95067.1: 0.510732
ABQ07185.2,CAZ95067.1: 0.387004
BAE02683.1,CAZ95067.1: 0.569615
ALJ47757.1,CAZ95067.1: 0.832743
ABQ46917.1,CAZ95067.1: 0.498428
CAA88008.1,CAZ95067.1: 0.498428
AAD35118.1,CAZ95067.1: 0.498428
ADN02324.1,CAZ95067.1: 0.593343
CAA88008.1,CAZ95067.1: 0.498430
ASG89819,CAZ95067.1: 1.323394
BAQ97614.1,CAZ95067.1: 0.825502
ASY50498,CAZ95067.1: 0.746905
BAA97991.1,CAZ95067.1: 0.746905
ABN54008.1,CAZ95067.1: 0.425806
CAA61884.2,CAZ95067.1: 0.425807
CAC27412.2,CAZ95067.1: 0.425807
BAM29293.1,CAZ95067.1: 2.815822
AFD54461.1,CAZ95067.1: 2.687334
ARV79861.1,CAZ95067.1: 2.505182
ABW02992.1,ACO94508.1: 0.215482
ABW02992.1,ACO94508.1: 0.215482
ABW02992.1,AFC93434.1: 0.461431
ABW02992.1,ALM88585.1: 0.798486
AAE53061.1,ABW02992.1: 0.630033
AAC44371.1,ABW02992.1: 0.280210
AAC38290.1,ABW02992.1: 0.220699
ABW02992.1,BAE54302.1: 0.312971
ABW02992.1,BAE54302.1: 0.312971
ABW02992.1,BAC16332.1: 0.351161
AAN77503.1,ABW02992.1: 0.273215
AAN77505.1,ABW02992.1: 0.242874
ABJ15796.1,ABW02992.1: 0.355759
ABW02992.1,AGS43006.1: 0.797563
ABW02992.1,CAZ94309.1: 0.825287
ABW02992.1,CAA50624.1: 0.755354
ABW02992.1,ADD92366.1: 0.755354
ABW02992.1,BAJ61957.1: 0.755354
ABW02992.1,AHN05534.1: 0.755354
AAQ87037.1,ABW02992.1: 1.535953
AAA16048.1,ABW02992.1: 1.477409
AAG53947.1,ABW02992.1: 1.276880
ABW02992.1,CAA00096.1: 1.149568
ABW02992.1,AFS68803.1: 1.177953
ABW02992.1,CAA86922.1: 1.177955
ABW02992.1,ALE32755.1: 1.269646
ABW02992.1,AFI57215.1: 1.177956
AAA87323.1,ABW02992.1: 1.206946
AAO43052.1,ABW02992.1: 1.177956
AAQ67340.1,ABW02992.1: 1.177955
ABW02992.1,ACC77699.1: 1.177955
ABW02992.1,AEK21297.1: 1.177952
AAB05759.1,ABW02992.1: 1.206697
ABV44607.1,ABW02992.1: 1.177954
ABN51452.1,ABW02992.1: 1.278923
AAO74890.1,ABW02992.1: 1.278923
ABW02992.1,AGK07610.1: 1.236001
ABW02992.1,CBL16782.1: 1.466045
ABW02992.1,Q53317: 1.459733
ABW02992.1,EGC02853.1: 1.410669
ABW02992.1,ADD61790.1: 1.425781
ABW02992.1,CAB07443.1: 1.371596
AAX16366.1,ABW02992.1: 1.548706
AAD04192.1,ABW02992.1: 1.344802
ABW02992.1,P37073: 1.347385
ABW02992.1,CAA78135.1: 1.434637
ABW02992.1,BAC24104.1: 2.314128
ABW02992.1,CAA39426.1: 1.178403
ABW02992.1,CAA40379.1: 1.178404
ABW02992.1,ABY41241.1: 1.178403
AAN85732.1,ABW02992.1: 1.178404
ABD94065.1,ABW02992.1: 1.205992
ABW02992.1,AIU68830.1: 1.178404
ABW02992.1,ABZ80848.1: 1.235197
ABW02992.1,AFX61538.1: 1.263934
ABW02992.1,CAA40547.1: 1.291750
AAA24896.1,ABW02992.1: 1.552147
ABW02992.1,ACY24738.1: 1.644984
ABW02992.1,ACY24738.1: 1.644984
ABW02992.1,CAA67525.1: 1.850227
ABW02992.1,CAG81957.1: 1.832884
ABW02992.1,KMK55593.1: 2.002135
AAN87849.1,ABW02992.1: 2.002135
ABW02992.1,AHW70865: 1.852620
ABW02992.1,CCQ42308: 1.820730
ABW02992.1,XP_002273975.1: 2.665444
ABW02992.1,XP_002301319.1: 2.802446
ABW02992.1,CAA48325.1: 2.757740
ABW02992.1,CAA48324.1: 2.757738
AAD31572.1,ABW02992.1: 2.904994
AAL07012.1,ABW02992.1: 2.899851
ABW02992.1,ACS13756.1: 2.795283
AAK30204.1,ABW02992.1: 2.515846
AAB18366.1,ABW02992.1: 2.588478
AAD21783.1,ABW02992.1: 2.597897
AAT84462.1,ABW02992.1: 2.670237
AAO92743.1,ABW02992.1: 2.699754
ABL75361.1,ABW02992.1: 2.859683
ABW02992.1,BAA03925.1: 2.766171
ABW02992.1,BAB17788.1: 2.767739
ABW02992.1,BAA34946.1: 2.767740
AAD45126.1,ABW02992.1: 2.677372
AAC98464.1,ABW02992.1: 2.791360
AAO00727.1,ABW02992.1: 2.791360
AAN87142.1,ABW02992.1: 2.705347
ABW02992.1,BAA13163.1: 2.768364
AAC09388.1,ABW02992.1: 2.650348
ABW02992.1,ABY79073.1: 2.610614
ABW02992.1,CAH58715.1: 2.867702
ABW02992.1,CAA58003.1: 2.604698
ABW02992.1,CAA58002.1: 2.604698
ABW02992.1,CAA63663.1: 2.634043
AAK59660.1,ABW02992.1: 2.642403
AAA92363.1,ABW02992.1: 2.673029
AAB18367.1,ABW02992.1: 2.688910
ABW02992.1,CAA10231.1: 2.867546
AAD45127.1,ABW02992.1: 2.909831
ABW02992.1,BAJ89557.1: 2.882071
ABW02992.1,CAB39603.1: 3.018490
AAB18368.1,ABW02992.1: 2.951249
AAF80590.1,ABW02992.1: 2.775537
AAF80591.1,ABW02992.1: 2.862298
AAB67443.1,ABW02992.1: 2.515512
AAB65002.1,ABW02992.1: 2.847783
ABW02992.1,CAG83185.1: 2.890630
ABW02992.1,ANN44251.1: 1.244372
ABW02992.1,ACY02061.1: 1.216946
ABW02992.1,AJW82062.1: 1.243676
ABW02992.1,AEK80424.1: 1.216947
ABW02992.1,BAD29947.1: 1.295396
ABW02992.1,BAB79291.1: 1.287709
ABW02992.1,EDY95404.1: 1.324797
ABW02992.1,CAZ98378.1: 1.603251
ABW02992.1,CAZ97711.1: 1.232972
ABW02992.1,CAZ98338.1: 1.320416
ABW02992.1,BAD88713.1: 1.383885
ABW02992.1,BAC99022.1: 1.476664
ABW02992.1,BAE06228.1: 1.439358
ABD80437.1,ABW02992.1: 1.469585
ABW02992.1,AFR90184.1: 1.469585
ABW02992.1,ADD60418.1: 1.348927
ABW02992.1,AIF29515.1: 1.321956
AAF03246.1,ABW02992.1: 1.348693
ABW02992.1,ADA72015.1: 1.376533
AAA91888.1,ABW02992.1: 1.321959
ABW02992.1,AGU13985.1: 1.380019
AAP49346.1,ABW02992.1: 1.263975
ABW02992.1,CAZ97514.1: 1.039181
ABW02992.1,CAZ97778.1: 1.077816
ABW02992.1,CAZ95074.1: 1.410574
ABW02992.1,EDY95423.1: 1.215339
ABW02992.1,CAZ97766.1: 1.635264
ABW02992.1,BACCELL01451: 2.105734
ABW02992.1,CAB61795.1: 1.353734
ABW02992.1,CAZ96750.1: 1.307315
AAP49324.1,ABW02992.1: 1.294429
AAP49324.1,ABW02992.1: 1.294429
ABW02992.1,AGW43026.1: 1.616778
ABW02992.1,AIT14660.1: 1.452945
ABW02992.1,ALJ45967.1: 2.508305
ABW02992.1,CAZ98402.1: 1.454005
ABW02992.1,BAF34350.1: 1.350192
ABW02992.1,ADY17921.1: 1.350195
ABW02992.1,BAF34350.1: 1.350194
AAN39119.2,ABW02992.1: 1.350196
ABL06969.1,ABW02992.1: 1.377764
ABW02992.1,ABW77762.1: 1.462604
ABW02992.1,ACM50513.1: 1.517516
ABO93616.2,ABW02992.1: 1.549448
ABW02992.1,ACF40223.1: 1.549448
ABW02992.1,EIN03590.1: 1.462960
ABW02992.1,BAK48741.1: 1.348007
ABW02992.1,KHE89680.1: 1.283505
ABW02992.1,EAW17385.1: 1.373441
ABW02992.1,EED49498.1: 1.427467
ABW02992.1,EJZ11896.1: 0.914530
ABK72351.1,ABW02992.1: 1.002963
AAS03978.1,ABW02992.1: 1.377677
ABW02992.1,ACC41342.1: 1.187637
ABW02992.1,CAM61923.1: 1.602767
ABW02992.1,CAB09586.1: 1.378358
AAC25554.2,ABW02992.1: 0.285001
AAC96462.1,ABW02992.1: 0.699368
ABW02992.1,BAC16331.1: 0.659537
ABW02992.1,BAX84062.1: 0.806653
ABW02990.1,ABW02992.1: 0.572038
ABQ07185.2,ABW02992.1: 0.448310
ABW02992.1,BAE02683.1: 0.630921
ABW02992.1,ALJ47757.1: 0.894049
ABQ46917.1,ABW02992.1: 0.559734
ABW02992.1,CAA88008.1: 0.559734
AAD35118.1,ABW02992.1: 0.559734
ABW02992.1,ADN02324.1: 0.654649
ABW02992.1,CAA88008.1: 0.559736
ABW02992.1,ASG89819: 1.384699
ABW02992.1,BAQ97614.1: 0.886807
ABW02992.1,ASY50498: 0.808211
ABW02992.1,BAA97991.1: 0.808211
ABN54008.1,ABW02992.1: 0.487112
ABW02992.1,CAA61884.2: 0.487113
ABW02992.1,CAC27412.2: 0.487113
ABW02992.1,BAM29293.1: 2.877128
ABW02992.1,AFD54461.1: 2.748640
ABW02992.1,ARV79861.1: 2.566488
ACO94508.1,ACO94508.1: 0.000000
ACO94508.1,AFC93434.1: 0.370026
ACO94508.1,ALM88585.1: 0.707081
AAE53061.1,ACO94508.1: 0.538628
AAC44371.1,ACO94508.1: 0.188805
AAC38290.1,ACO94508.1: 0.129294
ACO94508.1,BAE54302.1: 0.221566
ACO94508.1,BAE54302.1: 0.221566
ACO94508.1,BAC16332.1: 0.376258
AAN77503.1,ACO94508.1: 0.298312
AAN77505.1,ACO94508.1: 0.267971
ABJ15796.1,ACO94508.1: 0.380856
ACO94508.1,AGS43006.1: 0.822660
ACO94508.1,CAZ94309.1: 0.850384
ACO94508.1,CAA50624.1: 0.780451
ACO94508.1,ADD92366.1: 0.780451
ACO94508.1,BAJ61957.1: 0.780451
ACO94508.1,AHN05534.1: 0.780451
AAQ87037.1,ACO94508.1: 1.561050
AAA16048.1,ACO94508.1: 1.502506
AAG53947.1,ACO94508.1: 1.301977
ACO94508.1,CAA00096.1: 1.174665
ACO94508.1,AFS68803.1: 1.203050
ACO94508.1,CAA86922.1: 1.203051
ACO94508.1,ALE32755.1: 1.294743
ACO94508.1,AFI57215.1: 1.203053
AAA87323.1,ACO94508.1: 1.232043
AAO43052.1,ACO94508.1: 1.203053
AAQ67340.1,ACO94508.1: 1.203052
ACC77699.1,ACO94508.1: 1.203052
ACO94508.1,AEK21297.1: 1.203049
AAB05759.1,ACO94508.1: 1.231794
ABV44607.1,ACO94508.1: 1.203051
ABN51452.1,ACO94508.1: 1.304020
AAO74890.1,ACO94508.1: 1.304020
ACO94508.1,AGK07610.1: 1.261098
ACO94508.1,CBL16782.1: 1.491142
ACO94508.1,Q53317: 1.484830
ACO94508.1,EGC02853.1: 1.435766
ACO94508.1,ADD61790.1: 1.450878
ACO94508.1,CAB07443.1: 1.396693
AAX16366.1,ACO94508.1: 1.573803
AAD04192.1,ACO94508.1: 1.369899
ACO94508.1,P37073: 1.372482
ACO94508.1,CAA78135.1: 1.459734
ACO94508.1,BAC24104.1: 2.339225
ACO94508.1,CAA39426.1: 1.203500
ACO94508.1,CAA40379.1: 1.203501
ABY41241.1,ACO94508.1: 1.203500
AAN85732.1,ACO94508.1: 1.203501
ABD94065.1,ACO94508.1: 1.231088
ACO94508.1,AIU68830.1: 1.203501
ABZ80848.1,ACO94508.1: 1.260294
ACO94508.1,AFX61538.1: 1.289031
ACO94508.1,CAA40547.1: 1.316847
AAA24896.1,ACO94508.1: 1.577244
ACO94508.1,ACY24738.1: 1.670081
ACO94508.1,ACY24738.1: 1.670081
ACO94508.1,CAA67525.1: 1.875324
ACO94508.1,CAG81957.1: 1.857981
ACO94508.1,KMK55593.1: 2.027231
AAN87849.1,ACO94508.1: 2.027231
ACO94508.1,AHW70865: 1.877717
ACO94508.1,CCQ42308: 1.845827
ACO94508.1,XP_002273975.1: 2.690541
ACO94508.1,XP_002301319.1: 2.827543
ACO94508.1,CAA48325.1: 2.782836
ACO94508.1,CAA48324.1: 2.782835
AAD31572.1,ACO94508.1: 2.930091
AAL07012.1,ACO94508.1: 2.924948
ACO94508.1,ACS13756.1: 2.820379
AAK30204.1,ACO94508.1: 2.540943
AAB18366.1,ACO94508.1: 2.613575
AAD21783.1,ACO94508.1: 2.622994
AAT84462.1,ACO94508.1: 2.695333
AAO92743.1,ACO94508.1: 2.724851
ABL75361.1,ACO94508.1: 2.884780
ACO94508.1,BAA03925.1: 2.791268
ACO94508.1,BAB17788.1: 2.792836
ACO94508.1,BAA34946.1: 2.792837
AAD45126.1,ACO94508.1: 2.702469
AAC98464.1,ACO94508.1: 2.816457
AAO00727.1,ACO94508.1: 2.816457
AAN87142.1,ACO94508.1: 2.730444
ACO94508.1,BAA13163.1: 2.793461
AAC09388.1,ACO94508.1: 2.675445
ABY79073.1,ACO94508.1: 2.635711
ACO94508.1,CAH58715.1: 2.892798
ACO94508.1,CAA58003.1: 2.629795
ACO94508.1,CAA58002.1: 2.629795
ACO94508.1,CAA63663.1: 2.659140
AAK59660.1,ACO94508.1: 2.667500
AAA92363.1,ACO94508.1: 2.698126
AAB18367.1,ACO94508.1: 2.714007
ACO94508.1,CAA10231.1: 2.892643
AAD45127.1,ACO94508.1: 2.934928
ACO94508.1,BAJ89557.1: 2.907168
ACO94508.1,CAB39603.1: 3.043587
AAB18368.1,ACO94508.1: 2.976346
AAF80590.1,ACO94508.1: 2.800634
AAF80591.1,ACO94508.1: 2.887394
AAB67443.1,ACO94508.1: 2.540609
AAB65002.1,ACO94508.1: 2.872880
ACO94508.1,CAG83185.1: 2.915727
ACO94508.1,ANN44251.1: 1.269469
ACO94508.1,ACY02061.1: 1.242043
ACO94508.1,AJW82062.1: 1.268773
ACO94508.1,AEK80424.1: 1.242044
ACO94508.1,BAD29947.1: 1.320493
ACO94508.1,BAB79291.1: 1.312806
ACO94508.1,EDY95404.1: 1.349894
ACO94508.1,CAZ98378.1: 1.628348
ACO94508.1,CAZ97711.1: 1.258069
ACO94508.1,CAZ98338.1: 1.345513
ACO94508.1,BAD88713.1: 1.408982
ACO94508.1,BAC99022.1: 1.501761
ACO94508.1,BAE06228.1: 1.464455
ABD80437.1,ACO94508.1: 1.494682
ACO94508.1,AFR90184.1: 1.494682
ACO94508.1,ADD60418.1: 1.374024
ACO94508.1,AIF29515.1: 1.347053
AAF03246.1,ACO94508.1: 1.373790
ACO94508.1,ADA72015.1: 1.401630
AAA91888.1,ACO94508.1: 1.347056
ACO94508.1,AGU13985.1: 1.405115
AAP49346.1,ACO94508.1: 1.289071
ACO94508.1,CAZ97514.1: 1.064278
ACO94508.1,CAZ97778.1: 1.102913
ACO94508.1,CAZ95074.1: 1.435671
ACO94508.1,EDY95423.1: 1.240435
ACO94508.1,CAZ97766.1: 1.660361
ACO94508.1,BACCELL01451: 2.130831
ACO94508.1,CAB61795.1: 1.378831
ACO94508.1,CAZ96750.1: 1.332412
AAP49324.1,ACO94508.1: 1.319526
AAP49324.1,ACO94508.1: 1.319526
ACO94508.1,AGW43026.1: 1.641875
ACO94508.1,AIT14660.1: 1.478042
ACO94508.1,ALJ45967.1: 2.533402
ACO94508.1,CAZ98402.1: 1.479102
ACO94508.1,BAF34350.1: 1.375289
ACO94508.1,ADY17921.1: 1.375292
ACO94508.1,BAF34350.1: 1.375291
AAN39119.2,ACO94508.1: 1.375293
ABL06969.1,ACO94508.1: 1.402861
ABW77762.1,ACO94508.1: 1.487701
ACM50513.1,ACO94508.1: 1.542613
ABO93616.2,ACO94508.1: 1.574545
ACF40223.1,ACO94508.1: 1.574545
ACO94508.1,EIN03590.1: 1.488057
ACO94508.1,BAK48741.1: 1.373104
ACO94508.1,KHE89680.1: 1.308602
ACO94508.1,EAW17385.1: 1.398538
ACO94508.1,EED49498.1: 1.452564
ACO94508.1,EJZ11896.1: 0.939627
ABK72351.1,ACO94508.1: 1.028060
AAS03978.1,ACO94508.1: 1.402774
ACC41342.1,ACO94508.1: 1.212734
ACO94508.1,CAM61923.1: 1.627864
ACO94508.1,CAB09586.1: 1.403455
AAC25554.2,ACO94508.1: 0.310098
AAC96462.1,ACO94508.1: 0.724465
ACO94508.1,BAC16331.1: 0.684634
ACO94508.1,BAX84062.1: 0.831750
ABW02990.1,ACO94508.1: 0.597135
ABQ07185.2,ACO94508.1: 0.473407
ACO94508.1,BAE02683.1: 0.656018
ACO94508.1,ALJ47757.1: 0.919146
ABQ46917.1,ACO94508.1: 0.584830
ACO94508.1,CAA88008.1: 0.584831
AAD35118.1,ACO94508.1: 0.584831
ACO94508.1,ADN02324.1: 0.679746
ACO94508.1,CAA88008.1: 0.584833
ACO94508.1,ASG89819: 1.409796
ACO94508.1,BAQ97614.1: 0.911904
ACO94508.1,ASY50498: 0.833308
ACO94508.1,BAA97991.1: 0.833308
ABN54008.1,ACO94508.1: 0.512209
ACO94508.1,CAA61884.2: 0.512210
ACO94508.1,CAC27412.2: 0.512210
ACO94508.1,BAM29293.1: 2.902225
ACO94508.1,AFD54461.1: 2.773737
ACO94508.1,ARV79861.1: 2.591585
ACO94508.1,AFC93434.1: 0.370026
ACO94508.1,ALM88585.1: 0.707081
AAE53061.1,ACO94508.1: 0.538628
AAC44371.1,ACO94508.1: 0.188805
AAC38290.1,ACO94508.1: 0.129294
ACO94508.1,BAE54302.1: 0.221566
ACO94508.1,BAE54302.1: 0.221566
ACO94508.1,BAC16332.1: 0.376258
AAN77503.1,ACO94508.1: 0.298312
AAN77505.1,ACO94508.1: 0.267971
ABJ15796.1,ACO94508.1: 0.380856
ACO94508.1,AGS43006.1: 0.822660
ACO94508.1,CAZ94309.1: 0.850384
ACO94508.1,CAA50624.1: 0.780451
ACO94508.1,ADD92366.1: 0.780451
ACO94508.1,BAJ61957.1: 0.780451
ACO94508.1,AHN05534.1: 0.780451
AAQ87037.1,ACO94508.1: 1.561050
AAA16048.1,ACO94508.1: 1.502506
AAG53947.1,ACO94508.1: 1.301977
ACO94508.1,CAA00096.1: 1.174665
ACO94508.1,AFS68803.1: 1.203050
ACO94508.1,CAA86922.1: 1.203051
ACO94508.1,ALE32755.1: 1.294743
ACO94508.1,AFI57215.1: 1.203053
AAA87323.1,ACO94508.1: 1.232043
AAO43052.1,ACO94508.1: 1.203053
AAQ67340.1,ACO94508.1: 1.203052
ACC77699.1,ACO94508.1: 1.203052
ACO94508.1,AEK21297.1: 1.203049
AAB05759.1,ACO94508.1: 1.231794
ABV44607.1,ACO94508.1: 1.203051
ABN51452.1,ACO94508.1: 1.304020
AAO74890.1,ACO94508.1: 1.304020
ACO94508.1,AGK07610.1: 1.261098
ACO94508.1,CBL16782.1: 1.491142
ACO94508.1,Q53317: 1.484830
ACO94508.1,EGC02853.1: 1.435766
ACO94508.1,ADD61790.1: 1.450878
ACO94508.1,CAB07443.1: 1.396693
AAX16366.1,ACO94508.1: 1.573803
AAD04192.1,ACO94508.1: 1.369899
ACO94508.1,P37073: 1.372482
ACO94508.1,CAA78135.1: 1.459734
ACO94508.1,BAC24104.1: 2.339225
ACO94508.1,CAA39426.1: 1.203500
ACO94508.1,CAA40379.1: 1.203501
ABY41241.1,ACO94508.1: 1.203500
AAN85732.1,ACO94508.1: 1.203501
ABD94065.1,ACO94508.1: 1.231088
ACO94508.1,AIU68830.1: 1.203501
ABZ80848.1,ACO94508.1: 1.260294
ACO94508.1,AFX61538.1: 1.289031
ACO94508.1,CAA40547.1: 1.316847
AAA24896.1,ACO94508.1: 1.577244
ACO94508.1,ACY24738.1: 1.670081
ACO94508.1,ACY24738.1: 1.670081
ACO94508.1,CAA67525.1: 1.875324
ACO94508.1,CAG81957.1: 1.857981
ACO94508.1,KMK55593.1: 2.027231
AAN87849.1,ACO94508.1: 2.027231
ACO94508.1,AHW70865: 1.877717
ACO94508.1,CCQ42308: 1.845827
ACO94508.1,XP_002273975.1: 2.690541
ACO94508.1,XP_002301319.1: 2.827543
ACO94508.1,CAA48325.1: 2.782836
ACO94508.1,CAA48324.1: 2.782835
AAD31572.1,ACO94508.1: 2.930091
AAL07012.1,ACO94508.1: 2.924948
ACO94508.1,ACS13756.1: 2.820379
AAK30204.1,ACO94508.1: 2.540943
AAB18366.1,ACO94508.1: 2.613575
AAD21783.1,ACO94508.1: 2.622994
AAT84462.1,ACO94508.1: 2.695333
AAO92743.1,ACO94508.1: 2.724851
ABL75361.1,ACO94508.1: 2.884780
ACO94508.1,BAA03925.1: 2.791268
ACO94508.1,BAB17788.1: 2.792836
ACO94508.1,BAA34946.1: 2.792837
AAD45126.1,ACO94508.1: 2.702469
AAC98464.1,ACO94508.1: 2.816457
AAO00727.1,ACO94508.1: 2.816457
AAN87142.1,ACO94508.1: 2.730444
ACO94508.1,BAA13163.1: 2.793461
AAC09388.1,ACO94508.1: 2.675445
ABY79073.1,ACO94508.1: 2.635711
ACO94508.1,CAH58715.1: 2.892798
ACO94508.1,CAA58003.1: 2.629795
ACO94508.1,CAA58002.1: 2.629795
ACO94508.1,CAA63663.1: 2.659140
AAK59660.1,ACO94508.1: 2.667500
AAA92363.1,ACO94508.1: 2.698126
AAB18367.1,ACO94508.1: 2.714007
ACO94508.1,CAA10231.1: 2.892643
AAD45127.1,ACO94508.1: 2.934928
ACO94508.1,BAJ89557.1: 2.907168
ACO94508.1,CAB39603.1: 3.043587
AAB18368.1,ACO94508.1: 2.976346
AAF80590.1,ACO94508.1: 2.800634
AAF80591.1,ACO94508.1: 2.887394
AAB67443.1,ACO94508.1: 2.540609
AAB65002.1,ACO94508.1: 2.872880
ACO94508.1,CAG83185.1: 2.915727
ACO94508.1,ANN44251.1: 1.269469
ACO94508.1,ACY02061.1: 1.242043
ACO94508.1,AJW82062.1: 1.268773
ACO94508.1,AEK80424.1: 1.242044
ACO94508.1,BAD29947.1: 1.320493
ACO94508.1,BAB79291.1: 1.312806
ACO94508.1,EDY95404.1: 1.349894
ACO94508.1,CAZ98378.1: 1.628348
ACO94508.1,CAZ97711.1: 1.258069
ACO94508.1,CAZ98338.1: 1.345513
ACO94508.1,BAD88713.1: 1.408982
ACO94508.1,BAC99022.1: 1.501761
ACO94508.1,BAE06228.1: 1.464455
ABD80437.1,ACO94508.1: 1.494682
ACO94508.1,AFR90184.1: 1.494682
ACO94508.1,ADD60418.1: 1.374024
ACO94508.1,AIF29515.1: 1.347053
AAF03246.1,ACO94508.1: 1.373790
ACO94508.1,ADA72015.1: 1.401630
AAA91888.1,ACO94508.1: 1.347056
ACO94508.1,AGU13985.1: 1.405115
AAP49346.1,ACO94508.1: 1.289071
ACO94508.1,CAZ97514.1: 1.064278
ACO94508.1,CAZ97778.1: 1.102913
ACO94508.1,CAZ95074.1: 1.435671
ACO94508.1,EDY95423.1: 1.240435
ACO94508.1,CAZ97766.1: 1.660361
ACO94508.1,BACCELL01451: 2.130831
ACO94508.1,CAB61795.1: 1.378831
ACO94508.1,CAZ96750.1: 1.332412
AAP49324.1,ACO94508.1: 1.319526
AAP49324.1,ACO94508.1: 1.319526
ACO94508.1,AGW43026.1: 1.641875
ACO94508.1,AIT14660.1: 1.478042
ACO94508.1,ALJ45967.1: 2.533402
ACO94508.1,CAZ98402.1: 1.479102
ACO94508.1,BAF34350.1: 1.375289
ACO94508.1,ADY17921.1: 1.375292
ACO94508.1,BAF34350.1: 1.375291
AAN39119.2,ACO94508.1: 1.375293
ABL06969.1,ACO94508.1: 1.402861
ABW77762.1,ACO94508.1: 1.487701
ACM50513.1,ACO94508.1: 1.542613
ABO93616.2,ACO94508.1: 1.574545
ACF40223.1,ACO94508.1: 1.574545
ACO94508.1,EIN03590.1: 1.488057
ACO94508.1,BAK48741.1: 1.373104
ACO94508.1,KHE89680.1: 1.308602
ACO94508.1,EAW17385.1: 1.398538
ACO94508.1,EED49498.1: 1.452564
ACO94508.1,EJZ11896.1: 0.939627
ABK72351.1,ACO94508.1: 1.028060
AAS03978.1,ACO94508.1: 1.402774
ACC41342.1,ACO94508.1: 1.212734
ACO94508.1,CAM61923.1: 1.627864
ACO94508.1,CAB09586.1: 1.403455
AAC25554.2,ACO94508.1: 0.310098
AAC96462.1,ACO94508.1: 0.724465
ACO94508.1,BAC16331.1: 0.684634
ACO94508.1,BAX84062.1: 0.831750
ABW02990.1,ACO94508.1: 0.597135
ABQ07185.2,ACO94508.1: 0.473407
ACO94508.1,BAE02683.1: 0.656018
ACO94508.1,ALJ47757.1: 0.919146
ABQ46917.1,ACO94508.1: 0.584830
ACO94508.1,CAA88008.1: 0.584831
AAD35118.1,ACO94508.1: 0.584831
ACO94508.1,ADN02324.1: 0.679746
ACO94508.1,CAA88008.1: 0.584833
ACO94508.1,ASG89819: 1.409796
ACO94508.1,BAQ97614.1: 0.911904
ACO94508.1,ASY50498: 0.833308
ACO94508.1,BAA97991.1: 0.833308
ABN54008.1,ACO94508.1: 0.512209
ACO94508.1,CAA61884.2: 0.512210
ACO94508.1,CAC27412.2: 0.512210
ACO94508.1,BAM29293.1: 2.902225
ACO94508.1,AFD54461.1: 2.773737
ACO94508.1,ARV79861.1: 2.591585
AFC93434.1,ALM88585.1: 0.337078
AAE53061.1,AFC93434.1: 0.168625
AAC44371.1,AFC93434.1: 0.434733
AAC38290.1,AFC93434.1: 0.375223
AFC93434.1,BAE54302.1: 0.467495
AFC93434.1,BAE54302.1: 0.467495
AFC93434.1,BAC16332.1: 0.622207
AAN77503.1,AFC93434.1: 0.544260
AAN77505.1,AFC93434.1: 0.513920
ABJ15796.1,AFC93434.1: 0.626805
AFC93434.1,AGS43006.1: 1.068608
AFC93434.1,CAZ94309.1: 1.096332
AFC93434.1,CAA50624.1: 1.026399
ADD92366.1,AFC93434.1: 1.026399
AFC93434.1,BAJ61957.1: 1.026399
AFC93434.1,AHN05534.1: 1.026399
AAQ87037.1,AFC93434.1: 1.806999
AAA16048.1,AFC93434.1: 1.748455
AAG53947.1,AFC93434.1: 1.547926
AFC93434.1,CAA00096.1: 1.420613
AFC93434.1,AFS68803.1: 1.448999
AFC93434.1,CAA86922.1: 1.449000
AFC93434.1,ALE32755.1: 1.540691
AFC93434.1,AFI57215.1: 1.449002
AAA87323.1,AFC93434.1: 1.477992
AAO43052.1,AFC93434.1: 1.449002
AAQ67340.1,AFC93434.1: 1.449001
ACC77699.1,AFC93434.1: 1.449001
AEK21297.1,AFC93434.1: 1.448998
AAB05759.1,AFC93434.1: 1.477743
ABV44607.1,AFC93434.1: 1.449000
ABN51452.1,AFC93434.1: 1.549968
AAO74890.1,AFC93434.1: 1.549968
AFC93434.1,AGK07610.1: 1.507047
AFC93434.1,CBL16782.1: 1.737091
AFC93434.1,Q53317: 1.730778
AFC93434.1,EGC02853.1: 1.681714
ADD61790.1,AFC93434.1: 1.696826
AFC93434.1,CAB07443.1: 1.642642
AAX16366.1,AFC93434.1: 1.819752
AAD04192.1,AFC93434.1: 1.615847
AFC93434.1,P37073: 1.618431
AFC93434.1,CAA78135.1: 1.705683
AFC93434.1,BAC24104.1: 2.585174
AFC93434.1,CAA39426.1: 1.449449
AFC93434.1,CAA40379.1: 1.449450
ABY41241.1,AFC93434.1: 1.449449
AAN85732.1,AFC93434.1: 1.449449
ABD94065.1,AFC93434.1: 1.477037
AFC93434.1,AIU68830.1: 1.449450
ABZ80848.1,AFC93434.1: 1.506242
AFC93434.1,AFX61538.1: 1.534980
AFC93434.1,CAA40547.1: 1.562796
AAA24896.1,AFC93434.1: 1.823193
ACY24738.1,AFC93434.1: 1.916029
ACY24738.1,AFC93434.1: 1.916029
AFC93434.1,CAA67525.1: 2.121273
AFC93434.1,CAG81957.1: 2.103930
AFC93434.1,KMK55593.1: 2.273180
AAN87849.1,AFC93434.1: 2.273180
AFC93434.1,AHW70865: 2.123665
AFC93434.1,CCQ42308: 2.091776
AFC93434.1,XP_002273975.1: 2.936490
AFC93434.1,XP_002301319.1: 3.073492
AFC93434.1,CAA48325.1: 3.028785
AFC93434.1,CAA48324.1: 3.028784
AAD31572.1,AFC93434.1: 3.176040
AAL07012.1,AFC93434.1: 3.170897
ACS13756.1,AFC93434.1: 3.066328
AAK30204.1,AFC93434.1: 2.786892
AAB18366.1,AFC93434.1: 2.859523
AAD21783.1,AFC93434.1: 2.868942
AAT84462.1,AFC93434.1: 2.941282
AAO92743.1,AFC93434.1: 2.970799
ABL75361.1,AFC93434.1: 3.130728
AFC93434.1,BAA03925.1: 3.037217
AFC93434.1,BAB17788.1: 3.038785
AFC93434.1,BAA34946.1: 3.038786
AAD45126.1,AFC93434.1: 2.948418
AAC98464.1,AFC93434.1: 3.062406
AAO00727.1,AFC93434.1: 3.062406
AAN87142.1,AFC93434.1: 2.976393
AFC93434.1,BAA13163.1: 3.039410
[truncated: 523,335 more chars]
