# Supplementary material for: Prominent members of the human gut microbiota express endo-acting O-glycanases to initiate mucin breakdown
Source: Nat Commun. 2020 Aug 11;11:4017. doi: 10.1038/s41467-020-17847-5 (PMC7419316; doi:10.1038/s41467-020-17847-5)
Supplement: Supplementary file 4 — Source Data [file 41467_2020_17847_MOESM4_ESM.zip › Source Data Folder/Supplementary Figure 7/AllGH16alignment.txt]

>XP002273975.1
------------------------------------------------------------
------------------------------------------------------------
------------------------------------------------------------
------------------------------------------------------------
------------------------------------------------------------
------------------------------------------------------------
------------------------------------------------------------
------------------------------------------------------------
------------------------------------------------------------
------------------------------------------------------------
------------------------------------------------------------
------------------------------------------------------------
------------------------------------------------------------
------------------------------------------------------------
------------------------------------------------------------
------------------------------------------------------------
------------------------------------------------------------
------------------------------------------------------------
------------------------------------------------------------
-----------------------------------------MADPSLHHE----------
AQ-PLKFI----------------------------------------------------
-----------------AVDYCPESCTHSPESST-ITLT--FD----HRG-GS--RWRS-
TT--------RF--------------QYG-T------------F-SS-L-IQCP-KGNTS
--GLNFNIYLSSLE--G----------------------------DKSQDEID-FEFLGK
D-------------------------------------------K----RIVQTNYYTA-
GTG----N---RE----------AIHDLGFDCSDGFHEYVIKWG--------PDLIQWLI
DGK-----VI-RSV-----VRAD-------------------------------------
------------------------------GEGFP----QKPMFLYASV--WDASYIDEG
---------RWTGPYVG---C--------------------------DAP----------
-YICLYKN------------------VNVPVGT---------------------------
-----------AVE----------------------------------------------
------------------------------------------------------------
------------------------------------------------------------
------------------------------------------------------------
------------------------------------------------------------
------------------------------------------------------------
------------------------------------------------------------
------------------------------------------------------------
------------------------------------------------------------
------------------------------------------------------------
------------------------------------------------------------
------------------------------------------------------------
------------------------------------------------------------
------------------------------------------------------------
------------------------------------------------------------
------------------------------------------------------------
------------------------------------------------------------
------------------------------------------------------------
------------------------------------------------------------
------------------------------------------------------------
------------------------------------------------------------
------------------------------------------------------------
------------------------------------------------------------
------------------------------------------------------------
------------------------------------------------------------
------------------------------------------------------------
------------------------------------------------------------
------------------------------------------------------------
------------------------------------------------------------
------------------------------------------------------------
------------------------------------------------------------
------------------------------------------------------------
------------------------------------------------------------
----------------------------------------
>KMK55593.1
------------------------------------------------------------
------------------------------------------------------------
------------------------------------------------------------
------------------------------------------------------------
------------------------------------------------------------
------------------------------------------------------------
------------------------------------------------------------
------------------------------------------------------------
------------------------------------------------------------
------------------------------------------------------------
------------------------------------------------------------
------------------------------------------------------------
------------------------------------------------------------
------------------------------------------------------------
------------------------------------------------------------
------------------------------------------------------------
------------------------------------------------------------
-----------------------------------------------MY-----------
-------------F-----------------------------KYTA---AAL-------
-AAVLP-LCSAQTWS-------KCN---------PLEKT-CPPNKGLAASTY--TAD---
FTSASALD----------------------------------------------------
-----------------QWEVTAGKVPVGPQGAE---FT--VA----KQGDAP--TIDT-
DF--------YF--------------FFG-K------------A-EV-V-MKAA-PGT--
--GVVSSIVL------E----------------------------SDDLDEVD-WEVLGG
D-------------------------------------------T----TQVQTNYFGK-
GDT-TTYD---RG----------TYVPVAT-PQETFHTYTIDWT--------KDAVTWSI
DGA-----VV-RTL-----TYNDA-------------KG---------------------
------------------------------GTRFP----QTPMRLRLGS--WAGGDPSNP
-----KGTIEWAGGLTD--YS--------------------------AGP----------
-YTMYVKS------------------VRIENANPA---E---------------------
-----------SYTYSDNSG---SWQ--S-------------IK----------------
---------------------------------------------FDGSVDISS--SSS-
------------------------------VT----------------S-----------
-----------------STTSTA---S-SASSTSSKTPSTSTLATST-------------
------------------------------KAT---P-----------------------
----------------------------------------------------------T-
PSGT--SSGSN-SSSSAEPTTTGG-----SGSS---NTGSGS------GSG-SG------
--SGS-SSST------GSSTS--------------AGA----------------------
-------------------------------------SATPELSQGAA------------
------------------------------------------------------------
------------------------------------------------------------
------------------------------GSIK--------------------------
----------------------------------------G---------SVTACA----
---------LVFGAV-AAVLAF--------------------------------------
------------------------------------------------------------
------------------------------------------------------------
------------------------------------------------------------
------------------------------------------------------------
------------------------------------------------------------
------------------------------------------------------------
------------------------------------------------------------
------------------------------------------------------------
------------------------------------------------------------
------------------------------------------------------------
------------------------------------------------------------
------------------------------------------------------------
------------------------------------------------------------
------------------------------------------------------------
------------------------------------------------------------
------------------------------------------------------------
------------------------------------------------------------
------------------------------------------------------------
------------------------------------------------------------
----------------------------------------
>AAN87849.1
------------------------------------------------------------
------------------------------------------------------------
------------------------------------------------------------
------------------------------------------------------------
------------------------------------------------------------
------------------------------------------------------------
------------------------------------------------------------
------------------------------------------------------------
------------------------------------------------------------
------------------------------------------------------------
------------------------------------------------------------
------------------------------------------------------------
------------------------------------------------------------
------------------------------------------------------------
------------------------------------------------------------
------------------------------------------------------------
------------------------------------------------------------
-----------------------------------------------MY-----------
-------------F-----------------------------KYTA---AAL-------
-AAVLP-LCSAQTWS-------KCN---------PLEKT-CPPNKGLAASTY--TAD---
FTSASALD----------------------------------------------------
-----------------QWEVTAGKVPVGPQGAE---FT--VA----KQGDAP--TIDT-
DF--------YF--------------FFG-K------------A-EV-V-MKAA-PGT--
--GVVSSIVL------E----------------------------SDDLDEVD-WEVLGG
D-------------------------------------------T----TQVQTNYFGK-
GDT-TTYD---RG----------TYVPVAT-PQETFHTYTIDWT--------KDAVTWSI
DGA-----VV-RTL-----TYNDA-------------KG---------------------
------------------------------GTRFP----QTPMRLRLGS--WAGGDPSNP
-----KGTIEWAGGLTD--YS--------------------------AGP----------
-YTMYVKS------------------VRIENANPA---E---------------------
-----------SYTYSDNSG---SWQ--S-------------IK----------------
---------------------------------------------FDGSVDISS--SSS-
------------------------------VT----------------S-----------
-----------------STTSTA---S-SASSTSSKTPSTSTLATST-------------
------------------------------KAT---P-----------------------
----------------------------------------------------------T-
PSGT--SSGSN-SSSSAEPTTTGG-----SGSS---NTGSGS------GSG-SG------
--SGS-SSST------GSSTS--------------AGA----------------------
-------------------------------------SATPELSQGAA------------
------------------------------------------------------------
------------------------------------------------------------
------------------------------GSIK--------------------------
----------------------------------------G---------SVTACA----
---------LVFGAV-AAVLAF--------------------------------------
------------------------------------------------------------
------------------------------------------------------------
------------------------------------------------------------
------------------------------------------------------------
------------------------------------------------------------
------------------------------------------------------------
------------------------------------------------------------
------------------------------------------------------------
------------------------------------------------------------
------------------------------------------------------------
------------------------------------------------------------
------------------------------------------------------------
------------------------------------------------------------
------------------------------------------------------------
------------------------------------------------------------
------------------------------------------------------------
------------------------------------------------------------
------------------------------------------------------------
------------------------------------------------------------
----------------------------------------
>AAX16366.1
------------------------------------------------------------
------------------------------------------------------------
------------------------------------------------------------
------------------------------------------------------------
------------------------------------------------------------
------------------------------------------------------------
------------------------------------------------------------
------------------------------------------------------------
------------------------------------------------------------
------------------------------------------------------------
------------------------------------------------------------
------------------------------------------------------------
------------------------------------------------------------
------------------------------------------------------------
------------------------------------------------------------
------------------------------------------------------------
--------------------------------MN--KYSKK----ILYFIFSV-----LL
ILLP--------------KLN---------------------------------------
-------VDANVFT-----------------------------HFGE---GFDY------
---YDSQLWEKADGW-------GNGG---------VFNCIWRA-----------------
---------------------------------------YNIELK--DGILNLS-----I
TDD---------------------M------------------PSSSKPYAGA--EYRT-
RD--------KF--------------GYG-L------------Y-QV-R-MKPAKNP---
--GIVSSFFTYTGPV--H---------------------------GTPWDEID-IEFLGK
DT-----------------------------------------------TKVQFNYYTNS
AGNHE------------------YIYDLRFDASEDFHIYAFNWQ--------PNYIAWLV
DGE-----EVYRAY----------------------------------------------
--------------------------------D---DIPVHPGKIMLNI--WPGI-GVD-
---------EWLGAYD-----------------G-----------------K-TNLTASY
DWVAYDPI----------------------------------------------------
------------------------------------------------------------
------------------------------------------------------------
------------------------------------------------------------
------------------------------------------------------------
------------------------------------------------------------
------------------------------------------------------------
------------------------------------------------------------
------------------------------------------------------------
------------------------------------------------------------
------------------------------------------------------------
------------------------------------------------------------
------------------------------------------------------------
------------------------------------------------------------
------------------------------------------------------------
------------------------------------------------------------
------------------------------------------------------------
------------------------------------------------------------
------------------------------------------------------------
------------------------------------------------------------
------------------------------------------------------------
------------------------------------------------------------
------------------------------------------------------------
------------------------------------------------------------
------------------------------------------------------------
------------------------------------------------------------
------------------------------------------------------------
------------------------------------------------------------
------------------------------------------------------------
------------------------------------------------------------
------------------------------------------------------------
------------------------------------------------------------
------------------------------------------------------------
------------------------------------------------------------
----------------------------------------
>BAE54302.1
------------------------------------------------------------
------------------------------------------------------------
------------------------------------------------------------
------------------------------------------------------------
------------------------------------------------------------
------------------------------------------------------------
------------------------------------------------------------
------------------------------------------------------------
------------------------------------------------------------
------------------------------------------------------------
------------------------------------------------------------
------------------------------------------------------------
------------------------------------------------------------
------------------------------------------------------------
------------------------------------------------------------
------------------------------------------------------------
------------MHRAL---------------------FMAVV-----T-----------
--------------------------------AAAL-I----S--------------PTT
ASASTTESDMRATL-----------------------------VWSD---EFDGPA----
GSAPDPANWNHETG--------DHGW--------GNNELQNYTDSRANSA----------
-------LD-----------------------------------G--NGNLVITARQEAD
G-----------------------------G------------------YTSA--RLTT-
QN--------KVQP------------QYG-R------------V-EA-S-IQIPR-G--Q
--GIWPAFWMLGAD--FP------------------------NTPWPDSGEIDIMEN---
----------------------------------------IGREPHLVHGSLH-GPGYFG
---GEPL-TGSYM-----------HPQG-WSFADTFHTFAVDWR--------PGSITWSV
DGV-----AYQTYT---S-AD--------------------------TR-----------
------------------------------GNPWVF---DQPFFMILNVAV-------GG
---DWPGYPD-----GS--------T--------------------------QFPQEMRV
DYVRVYELG---------------------------------------------------
------------------------------------------------------------
------------------------------------------------------------
------------------------------------------------------------
------------------------------------------------------------
------------------------------------------------------------
------------------------------------------------------------
------------------------------------------------------------
------------------------------------------------------------
------------------------------------------------------------
------------------------------------------------------------
------------------------------------------------------------
------------------------------------------------------------
------------------------------------------------------------
------------------------------------------------------------
------------------------------------------------------------
------------------------------------------------------------
------------------------------------------------------------
------------------------------------------------------------
------------------------------------------------------------
------------------------------------------------------------
------------------------------------------------------------
------------------------------------------------------------
------------------------------------------------------------
------------------------------------------------------------
------------------------------------------------------------
------------------------------------------------------------
------------------------------------------------------------
------------------------------------------------------------
------------------------------------------------------------
------------------------------------------------------------
------------------------------------------------------------
------------------------------------------------------------
------------------------------------------------------------
----------------------------------------
>ABK72351.1
------------------------------------------------------------
------------------------------------------------------------
------------------------------------------------------------
------------------------------------------------------------
------------------------------------------------------------
------------------------------------------------------------
------------------------------------------------------------
------------------------------------------------------------
------------------------------------------------------------
------------------------------------------------------------
------------------------------------------------------------
------------------------------------------------------------
------------------------------------------------------------
------------------------------------------------------------
------------------------------------------------------------
------------------------------------------------------------
----------------------------------MANV---DRRQMLLLSGLGATAAVLP
VPR-----------------------------AA----AVPN------------------
--------QTAASY-----------------------------VFAD---EFDGPA---G
S-APSAAKWTIAKAR-------ETIQDP--TYWEQPGRIGQYRNDRRNV-----------
-------F-------------------------------LDGKSN--L---VIR-----A
AK-------------------------------------------DGDTYYSA--KLAS-
VW--------EGGA------------GHT--------------W-EA-R-IKFNCLT--A
--GAWPAFWLGNTG----------------------------------EGELDIIEWYGN
GSW---P----------------------------------------SATTVHAKS----
----N--G----GE---------WKT-HNIAVDNGWHRWRTQW--------DAEGARFWL
DYT-----DG-AQPYFEVAAS-S-------------------------------------
------------------------------LPDWPFDQPGYTMFVVLNLAV-------AG
---------SGG--GDP--S------------------------------GGTYPADMLV
DWVRVW------------------------------------------------------
------------------------------------------------------------
------------------------------------------------------------
------------------------------------------------------------
------------------------------------------------------------
------------------------------------------------------------
------------------------------------------------------------
------------------------------------------------------------
------------------------------------------------------------
------------------------------------------------------------
------------------------------------------------------------
------------------------------------------------------------
------------------------------------------------------------
------------------------------------------------------------
------------------------------------------------------------
------------------------------------------------------------
------------------------------------------------------------
------------------------------------------------------------
------------------------------------------------------------
------------------------------------------------------------
------------------------------------------------------------
------------------------------------------------------------
------------------------------------------------------------
------------------------------------------------------------
------------------------------------------------------------
------------------------------------------------------------
------------------------------------------------------------
------------------------------------------------------------
------------------------------------------------------------
------------------------------------------------------------
------------------------------------------------------------
------------------------------------------------------------
------------------------------------------------------------
------------------------------------------------------------
----------------------------------------
>EJZ11896.1
------------------------------------------------------------
------------------------------------------------------------
------------------------------------------------------------
------------------------------------------------------------
------------------------------------------------------------
------------------------------------------------------------
------------------------------------------------------------
------------------------------------------------------------
------------------------------------------------------------
------------------------------------------------------------
------------------------------------------------------------
------------------------------------------------------------
------------------------------------------------------------
------------------------------------------------------------
------------------------------------------------------------
------------------------------------------------------------
----------------------------------MANL---DRRKMMMLSGLGVMAAALP
APH-----------------------------AQ----ALPTKPQTPPVPV---------
-P--SAP-QAAVNY-----------------------------VFAD---EFDGPA---G
S-SPNTSKWTIAKAR-------ETIKDP--TYWEQPGRIGQYRDDRKNA-----------
-------F-------------------------------LDGKGN--L---VIR-----A
TK-------------------------------------------EGDTYYGA--KLAS-
VW--------EGGA------------GHT--------------W-EA-R-IKFNCLT--A
--GAWPAFWLGTLG----------------------------------EGELDIVEWYGN
GKW---P----------------------------------------SATTVHAKS----
----N--G----GE---------WET-HNIAVDTAWHTWRTQW--------DANGARFWQ
DYT-----EG-AKPYFEVSAS-Q-------------------------------------
------------------------------LPDWPFNQPGYTMFVVLNLAV-------AG
---------SGG--EDP--S------------------------------GGTYPADMLV
DYVRVW------------------------------------------------------
------------------------------------------------------------
------------------------------------------------------------
------------------------------------------------------------
------------------------------------------------------------
------------------------------------------------------------
------------------------------------------------------------
------------------------------------------------------------
------------------------------------------------------------
------------------------------------------------------------
------------------------------------------------------------
------------------------------------------------------------
------------------------------------------------------------
------------------------------------------------------------
------------------------------------------------------------
------------------------------------------------------------
------------------------------------------------------------
------------------------------------------------------------
------------------------------------------------------------
------------------------------------------------------------
------------------------------------------------------------
------------------------------------------------------------
------------------------------------------------------------
------------------------------------------------------------
------------------------------------------------------------
------------------------------------------------------------
------------------------------------------------------------
------------------------------------------------------------
------------------------------------------------------------
------------------------------------------------------------
------------------------------------------------------------
------------------------------------------------------------
------------------------------------------------------------
------------------------------------------------------------
----------------------------------------
>CAM61923.1 MGFGMAAAALPLPKAQADRVHPPAAPPDAQSSGFVFRDEFDGPAGSAPDGSKWVAAKFRERIKNPVFWDR
------------------------------------------------------------
------------------------------------------------------------
------------------------------------------------------------
------------------------------------------------------------
------------------------------------------------------------
------------------------------------------------------------
------------------------------------------------------------
------------------------------------------------------------
------------------------------------------------------------
------------------------------------------------------------
------------------------------------------------------------
------------------------------------------------------------
------------------------------------------------------------
------------------------------------------------------------
------------------------------------------------------------
------------------------------------------------------------
------------------------------------------------------------
------------------------------------------------------------
------------------------------------------------------------
-----------------------------------PENMGEYRDSRTNI-----------
-------F-------------------------------LDGNSN--L---VIR-----A
TK-------------------------------------------EGNKYFSG--KLHG-
TF--------RGGM------------GHT--------------F-EA-R-IKFNCLT--D
--GCWPAWWLLNDN--P------------------------E-----RGGEIDMAEWYGN
RDW---P----------------------------------------SGTTVHARL----
----D--G----TS---------FET-LPVPIDSNWHTWRCTW--------TEAGLYFWM
DYH-----DG-MEPYLTVDAN-S-------------------------------------
------------------------------LDDWPFNDPGYTLQPMLNLAV-------AG
---------SGG--GDP--A------------------------------GGSYPAEMLV
DYVRVW------------------------------------------------------
------------------------------------------------------------
------------------------------------------------------------
------------------------------------------------------------
------------------------------------------------------------
------------------------------------------------------------
------------------------------------------------------------
------------------------------------------------------------
------------------------------------------------------------
------------------------------------------------------------
------------------------------------------------------------
------------------------------------------------------------
------------------------------------------------------------
------------------------------------------------------------
------------------------------------------------------------
------------------------------------------------------------
------------------------------------------------------------
------------------------------------------------------------
------------------------------------------------------------
------------------------------------------------------------
------------------------------------------------------------
------------------------------------------------------------
------------------------------------------------------------
------------------------------------------------------------
------------------------------------------------------------
------------------------------------------------------------
------------------------------------------------------------
------------------------------------------------------------
------------------------------------------------------------
------------------------------------------------------------
------------------------------------------------------------
------------------------------------------------------------
------------------------------------------------------------
------------------------------------------------------------
----------------------------------------
>CAB09586.1
------------------------------------------------------------
------------------------------------------------------------
------------------------------------------------------------
------------------------------------------------------------
------------------------------------------------------------
------------------------------------------------------------
------------------------------------------------------------
------------------------------------------------------------
------------------------------------------------------------
------------------------------------------------------------
------------------------------------------------------------
------------------------------------------------------------
------------------------------------------------------------
------------------------------------------------------------
------------------------------------------------------------
------------------------------------------------------------
--------------------------------MLMPEM---DRRRMMMMAGFGALAAALP
APT-----------------------------AW----ADPSRPAAPAGPT---------
-PAPAAPAAATGGL-----------------------------LFHD---EFDGPA---G
S-VPDPSKWQVSNHR-------TPIKNP--VGFDRPQFFGQYRDSRQNV-----------
-------F-------------------------------LDGNSN--L---VLR-----A
TR-------------------------------------------EGNRYFGG--LVHG-
LW--------RGGI------------GTT--------------W-EA-R-IKFNCLA--P
--GMWPAWWLSNDD--P------------------------G-----RSGEIDLIEWYGN
GTW---P----------------------------------------SGTTVHANP----
----D--G----TA---------FET-CPIGVDGGWHNWRVTW--------NPSGMYFWL
DYA-----DG-IEPYFSVPAT-GIEDLN---------EP---------------------
------------------------------IREWPFNDPGYKVFPVLNLAV-------GG
---------SGG--GDP--A------------------------------TGSYPQEMLV
DWVRVF------------------------------------------------------
------------------------------------------------------------
------------------------------------------------------------
------------------------------------------------------------
------------------------------------------------------------
------------------------------------------------------------
------------------------------------------------------------
------------------------------------------------------------
------------------------------------------------------------
------------------------------------------------------------
------------------------------------------------------------
------------------------------------------------------------
------------------------------------------------------------
------------------------------------------------------------
------------------------------------------------------------
------------------------------------------------------------
------------------------------------------------------------
------------------------------------------------------------
------------------------------------------------------------
------------------------------------------------------------
------------------------------------------------------------
------------------------------------------------------------
------------------------------------------------------------
------------------------------------------------------------
------------------------------------------------------------
------------------------------------------------------------
------------------------------------------------------------
------------------------------------------------------------
------------------------------------------------------------
------------------------------------------------------------
------------------------------------------------------------
------------------------------------------------------------
------------------------------------------------------------
------------------------------------------------------------
----------------------------------------
>ACC41342.1 MPEMDRRRMMLMTGFGVLGAALPVPAASADSSRRDMPLAPAPNGQSGPYLFHDEFDGPAGSAPDSSKWTV
------------------------------------------------------------
------------------------------------------------------------
------------------------------------------------------------
------------------------------------------------------------
------------------------------------------------------------
------------------------------------------------------------
------------------------------------------------------------
------------------------------------------------------------
------------------------------------------------------------
------------------------------------------------------------
------------------------------------------------------------
------------------------------------------------------------
------------------------------------------------------------
------------------------------------------------------------
------------------------------------------------------------
------------------------------------------------------------
------------------------------------------------------------
------------------------------------------------------------
------------------------------------------------------------
-----------ARAR-------EEMKDP--TYWERPENVGQYRDDRQNV-----------
-------F-------------------------------LDGKSN--L---VIR-----A
AK-------------------------------------------DGGTYYAG--KIQS-
PW--------RGGI------------GHT--------------W-EA-R-IKFDCLT--A
--GCWPAWWLGNQD----------------------------------RGEIDIIEWYGN
GSW---P----------------------------------------SATTVHAKA----
----N--G----SE---------WKT-RNVALDSGWHTWRCQW--------DETGMRFWQ
DYA-----EG-AQPYFTVAAH-S-------------------------------------
------------------------------LPDWPFNDPGYTVFPVLNLAV-------AG
---------SGG--GDP--R------------------------------PGSYPAQMLV
DWVRVW------------------------------------------------------
------------------------------------------------------------
------------------------------------------------------------
------------------------------------------------------------
------------------------------------------------------------
------------------------------------------------------------
------------------------------------------------------------
------------------------------------------------------------
------------------------------------------------------------
------------------------------------------------------------
------------------------------------------------------------
------------------------------------------------------------
------------------------------------------------------------
------------------------------------------------------------
------------------------------------------------------------
------------------------------------------------------------
------------------------------------------------------------
------------------------------------------------------------
------------------------------------------------------------
------------------------------------------------------------
------------------------------------------------------------
------------------------------------------------------------
------------------------------------------------------------
------------------------------------------------------------
------------------------------------------------------------
------------------------------------------------------------
------------------------------------------------------------
------------------------------------------------------------
------------------------------------------------------------
------------------------------------------------------------
------------------------------------------------------------
------------------------------------------------------------
------------------------------------------------------------
------------------------------------------------------------
----------------------------------------
>AAS03978.1
------------------------------------------------------------
------------------------------------------------------------
------------------------------------------------------------
------------------------------------------------------------
------------------------------------------------------------
------------------------------------------------------------
------------------------------------------------------------
------------------------------------------------------------
------------------------------------------------------------
------------------------------------------------------------
------------------------------------------------------------
------------------------------------------------------------
------------------------------------------------------------
------------------------------------------------------------
------------------------------------------------------------
------------------------------------------------------------
--------------------------------MLMPEI---DRRRMIVTTGIGVLAAALP
NPR-----------------------------AG----ASPAPPPAAPS-----------
--------GQSGTY-----------------------------LFQD---EFDGPA---G
S-APDASKWAVAKAR-------ETIKDP--TYWERPENIGQYRDDRRNV-----------
-------F-------------------------------LDGKSN--L---VLR-----A
AK-------------------------------------------NGPTYYSG--KVQS-
LW--------RGGV------------GHT--------------W-EA-R-IKLDCLT--A
--GAWPAYWLGNDD----------------------------------QGEIDVMEWYGN
GNW---P----------------------------------------SATTVHAKA----
----N--G----GE---------WKT-HNIAVDSAWHTWRCQW--------DEAGIRFWK
DYV-----DG-AQPYFDVPAS-S-------------------------------------
------------------------------LPDWPFNGPGYTVFPVFNLAV-------AG
---------SGG--GDP--G------------------------------PGSYPADMLI
DWIRVW------------------------------------------------------
------------------------------------------------------------
------------------------------------------------------------
------------------------------------------------------------
------------------------------------------------------------
------------------------------------------------------------
------------------------------------------------------------
------------------------------------------------------------
------------------------------------------------------------
------------------------------------------------------------
------------------------------------------------------------
------------------------------------------------------------
------------------------------------------------------------
------------------------------------------------------------
------------------------------------------------------------
------------------------------------------------------------
------------------------------------------------------------
------------------------------------------------------------
------------------------------------------------------------
------------------------------------------------------------
------------------------------------------------------------
------------------------------------------------------------
------------------------------------------------------------
------------------------------------------------------------
------------------------------------------------------------
------------------------------------------------------------
------------------------------------------------------------
------------------------------------------------------------
------------------------------------------------------------
------------------------------------------------------------
------------------------------------------------------------
------------------------------------------------------------
------------------------------------------------------------
------------------------------------------------------------
----------------------------------------
>BAX84062.1
------------------------------------------------------------
------------------------------------------------------------
------------------------------------------------------------
------------------------------------------------------------
------------------------------------------------------------
------------------------------------------------------------
------------------------------------------------------------
------------------------------------------------------------
------------------------------------------------------------
------------------------------------------------------------
------------------------------------------------------------
------------------------------------------------------------
------------------------------------------------------------
------------------------------------------------------------
------------------------------------------------------------
------------------------------------------------------------
-----------------------------------------MN-----K-----------
--------------------------------FFIV----------------------LL
ATTFSFAQTKGKKL-----------------------------VWEE---HFNGKE----
---LDTKNWNFELGD--GCPN--CGW--------GNSERQLYTKTN---H----------
-------KM-----------------------------------E--NGKLVITAKKEGT
Q------------------------------------------------YTST--RITT-
QG--------KKEF------------QYG-Y------------I-EA-R-AKLPV-G--K
--GIWPAFWMLGSN--IK------------------------TVGWPQCGEIDILEY---
----------------------------------------VGKEPHMVFTSLH-TTASHG
---NTIN-TKRTR--------------I-DTIEQGFHLYAIDWT--------KDKMDFFV
DNI-----LVYTFN---P-TD--------------------------KT-----------
------------------------------EAIWPY---DQPFYFIINMAI-------GG
---NFGGPEV-----DD--------A--------------------------IFPQDFSI
DYIKVYQ-----------------------------------------------------
------------------------------------------------------------
------------------------------------------------------------
------------------------------------------------------------
------------------------------------------------------------
------------------------------------------------------------
------------------------------------------------------------
------------------------------------------------------------
------------------------------------------------------------
------------------------------------------------------------
------------------------------------------------------------
------------------------------------------------------------
------------------------------------------------------------
------------------------------------------------------------
------------------------------------------------------------
------------------------------------------------------------
------------------------------------------------------------
------------------------------------------------------------
------------------------------------------------------------
------------------------------------------------------------
------------------------------------------------------------
------------------------------------------------------------
------------------------------------------------------------
------------------------------------------------------------
------------------------------------------------------------
------------------------------------------------------------
------------------------------------------------------------
------------------------------------------------------------
------------------------------------------------------------
------------------------------------------------------------
------------------------------------------------------------
------------------------------------------------------------
------------------------------------------------------------
------------------------------------------------------------
----------------------------------------
>AAO78788.1
------------------------------------------------------------
------------------------------------------------------------
------------------------------------------------------------
------------------------------------------------------------
------------------------------------------------------------
------------------------------------------------------------
------------------------------------------------------------
------------------------------------------------------------
------------------------------------------------------------
------------------------------------------------------------
------------------------------------------------------------
------------------------------------------------------------
------------------------------------------------------------
------------------------------------------------------------
------------------------------------------------------------
------------------------------------------------------------
--------------------------------MKIK-------KIVNLMMGLSF------
------------------------------------------------------------
--SLCIFAQDDWQL-----------------------------VWSD---EFNAD-----
G-PLNSSVWNFEQGY-------ARN-----------EEAQWYQSDN--------------
-------A-------------------------------VCKNGL--L---IIE-----A
RKE-QN-R--------KNPLY----VSGSNDW---------RKKREFIDYTSS--SVTT-
AG--------KKEF------------LYG-R------------F-EI-K-AR-IPVA--K
--GAWPAIWTLGSN-----------------------------MEWPSCGEIDIMEYYQI
KGT---PH---------ILA----------------------NAAWGTDRQWHAKWD-SQ
--ATP--Y----SH---------FTD-KDPDWASKFHIWRMDW--------DEEAIKLYL
DDE-----LL-NE----IPLS-STRNGS---------IG---------------------
------------------------------KGTNPFTKPQ---YLLLNLAI-------GG
---------ING--GPI--D------------------------------EAALPMKYEI
DYVRVYQKEKGIASGK---VWRD-------------TDG---------------------
-------------------NVINAHGGGIL-FHEGKYYWFGEHRPASGF--VTEK-----
------------------------------------------------------------
--------------GINCYS----------------------------S------TDLYN
W--------KS-----------EGI-A-LAVSEEEGH---D-------------------
------------------------------------------------------------
--------------------------IEKGCI--------------ME--------R---
----------PK---V--------------------------------------------
--------------------IYNA--KTGKFVM---WLHLE----LKGQGYGPAR-----
------------------AAVAVSDSPAGPYRFIRSGRVNP-GAYPLNMTRKE-RK----
-MK-WNPEEYKEWWTP---------KWYEAIAKGMFVKRDLKD-GQMSRDMT--------
-------------------------------------------------------LFVDD
DGKAYHIYSSEDNLTLQIAELADDYLSHTGKYIRIFPGGH--N-------------EAPA
IFKKEGTYW---------------------------------------------------
------------------------------------------------------------
-------------------------------------MITSGCTGWDPNKAR----LL--
---------TADSMLGEWKQLPNPCVGEDADKTFGGQSTYILPLPEKGQFFFMA------
-------------DMWRPKS----------------------------------------
---LA-----------------------DSRYIWLPVQFDDKG-----------------
--------------------------------------------------------V---
------------PFIKWMDRWN--------FD----------------------------
------------------------------------------------------------
------------------------------------------------------------
------------------------------------------------------------
------------------------------------------------------------
------------------------------------------------------------
------------------------------------------------------------
------------------------------------------------------------
------------------------------------------------------------
------------------------------------------------------------
------------------------------------------------------------
------------------------------------------------------------
------------------------------------------------------------
------------------------------------------------------------
----------------------------------------
>ACO94508.1
------------------------------------------------------------
------------------------------------------------------------
------------------------------------------------------------
------------------------------------------------------------
------------------------------------------------------------
------------------------------------------------------------
------------------------------------------------------------
------------------------------------------------------------
------------------------------------------------------------
------------------------------------------------------------
------------------------------------------------------------
------------------------------------------------------------
-----------------------------------------------MV----------M
H-PTTP-------------------------HTP----HDPP------------------
------------------------------------------------------------
--------------------------------------------------------RGKP
--A---R--RRRSRRWA----------------SA-ATLLTLA-----V-----------
--------------------------------TMAV-TGTAA---AGP-A-GET-AGRTV
QKAAQGAEAAPAAV-----------------------------LFEE---NFDGPA----
GSAVDSRRWQLETG--------DNSG--------NNHERQYYTPGNANAA----------
-------LD-----------------------------------G--NGNLVITARKENP
G-----------------------------NYQC--------WYG-RCEYTSA--RMNT-
AG--------KFTT------------TYG-H------------I-EA-R-MKLPR-G--Q
--GMWPAFWMLGHD--IG------------------------SVGWTNSGEIDIMEN---
----------------------------------------VGYEPGTVHGTLH-GPGYSG
---GEGI-GAGYT-----------LPGG-RAFADDFHTFAVDWS--------PNSITWSV
DGQ-----VYQRRT---P-AD--------------------------LG-----------
------------------------------GDRWVF---DKPFFLILNLAV-------GG
---DWPGLPD-----SS--------T--------------------------VFPQKLVV
DYVRVTSGGDSG--------GGGGG----------RTGTITGLAGKC-------------
--------------------LDVAWA------------------DTAN------------
--GTP-VQI------------------HD--CNGNAAQQWT-VG-TDGTIRALG--KCLD
VSGAGKADGT-PVQIWDCN--GTA---------------------------------AQQ
WVVT-GAR-DIV------------------------------------------------
-------------NPNADKCLDVRDNN----SAN-GTKTQIWT-----------------
----CSG----------TANQKWNTP----------------------------------
------------------------------------------------------------
------------------------------------------------------------
------------------------------------------------------------
------------------------------------------------------------
------------------------------------------------------------
------------------------------------------------------------
------------------------------------------------------------
------------------------------------------------------------
------------------------------------------------------------
------------------------------------------------------------
------------------------------------------------------------
------------------------------------------------------------
------------------------------------------------------------
------------------------------------------------------------
------------------------------------------------------------
------------------------------------------------------------
------------------------------------------------------------
------------------------------------------------------------
------------------------------------------------------------
------------------------------------------------------------
------------------------------------------------------------
------------------------------------------------------------
------------------------------------------------------------
------------------------------------------------------------
------------------------------------------------------------
------------------------------------------------------------
------------------------------------------------------------
----------------------------------------
>CAA88008.1
------------------------------------------------------------
------------------------------------------------------------
------------------------------------------------------------
------------------------------------------------------------
------------------------------------------------------------
------------------------------------------------------------
------------------------------------------------------------
------------------------------------------------------------
-------------------------------------------MK-------------K-
---L-----VL-------------------------------------------------
--------------------------------------------V---------------
----L--LLFPVFILAQNILHNGS------FDA----PILIAGVDIEPPAADGS--IN--
--TQNNWVFFTNSNGEGEARVENGVLVVEITNGGDHTWSVQIIQS-PIR----------V
EKLHKY-------------------------RVF----FKAKA---SV------------
-------------------QRNI-GVKIGGTAGRGWAAYNPG--TDESGGMV------FE
LGT-------------------------------------DWKTYEFE-----FVMRQET
--D---E--NARFEFQL----------------GKSTGTVWID-----T-----------
--------------------------------VW---IDDVVMEDVGTLE-VSG-EENEI
YTEEDEDKVEDWQL-----------------------------VWSQ---EFDDGV----
---IDPNVWNFEIGN--GHAKGIPGW--------GNAELEYYTDKN---A----------
-------FV-----------------------------------E--NGCLVIEARKEQV
S-----------------------------D-----------EYG-TYDYTSA--RITT-
EG--------KFEI------------KYG-K------------I-EI-R-AKLPK-G--K
--GIWPALWMLGNN--IG------------------------EVGWPTCGEIDIMEM---
----------------------------------------LGHDTRTVLRTAH-GPGYSG
---GASI-GVAYH-----------LPEEVPDFSEDFHVFSIEWD--------ENEVEWYV
DGQ-----LYHVLS---K-DE--------------------------LA-----------
----------------------------ELGLEWVF---DHPFFLILNVAM-------GG
---YWPGYPD-----ET--------T--------------------------QFPQRMYI
DYIRVYKDMNPETITGEVD-------------------------DCE-------------
--------------------YEQSQQ------------------QTGPE-----VTYEQI
NNGTFDEPI------------------VN--DQANNPDEWFIWQAGDYGISGA------R
VSDYGVTDGYAYIT-------------IED---------------SGTDTWHIQ--FNQW
IGLY---------------------------------------------KGKTY-----T
ISFR------AKADTP--RPINVKILQ-----NH-DPWINYFA-----------------
----QTV----------NLTTEWQTFTFT--YTHPDDADE---------V----------
-------------------V----------------------------------Q-ISFE
----------------L-----------GKEAPTTIYFDDVSVS-PQ-------------
------------------------------------------------------------
------------------------------------------------------------
------------------------------------------------------------
------------------------------------------------------------
------------------------------------------------------------
------------------------------------------------------------
------------------------------------------------------------
------------------------------------------------------------
------------------------------------------------------------
------------------------------------------------------------
------------------------------------------------------------
------------------------------------------------------------
------------------------------------------------------------
------------------------------------------------------------
------------------------------------------------------------
------------------------------------------------------------
------------------------------------------------------------
------------------------------------------------------------
------------------------------------------------------------
------------------------------------------------------------
------------------------------------------------------------
------------------------------------------------------------
------------------------------------------------------------
------------------------------------------------------------
------------------------------------------------------------
----------------------------------------
>ABQ46917.1
------------------------------------------------------------
------------------------------------------------------------
------------------------------------------------------------
------------------------------------------------------------
------------------------------------------------------------
------------------------------------------------------------
------------------------------------------------------------
------------------------------------------------------------
-------------------------------------------MS-------------R-
---L-----VF-------------------------------------------------
--------------------------------------------A---------------
----L--LLFPVFILAQNILGNAS------FDE----PILIAGMDIDPPAEDGS--IN--
--TEGNWVFFTNSNGEGTARVENGVLVVEITNGGDHTWSVQIIQA-PIR----------V
EKLHKY-------------------------RVS----FRARA---SS------------
-------------------QRNV-GVKIGGTAGRSWAAYNPG--TDESGGMV------FE
LGT-------------------------------------DWQTYEFE-----FVMRQET
--D---E--NARFEFQL----------------GRYTGTVW-------------------
-------------------------------------IDDVVMEDIGVLE-VSG-EENEI
YTEEDEDKVEDWQL-----------------------------VWSQ---EFDDGV----
---IDPNIWNFEIGN--GHAKGIPGW--------GNGELEYYTDEN---A----------
-------FV-----------------------------------E--NGCLVIEARKEQV
S-----------------------------D-----------EYG-TYDYTSA--RMTT-
EG--------KFEI------------KYG-K------------I-EI-R-AKLPK-G--K
--GIWPALWMLGNN--IG------------------------EVGWPTCGEIDIMEM---
----------------------------------------LGHDTRTVYGTAH-GPGYSG
---GASI-GVAYH-----------LPEGVPDFSEDFHIFSIEWD--------EDEVEWYV
DGQ-----LYHVLS---K-DE--------------------------LA-----------
----------------------------ELGLEWVF---DHPFFLILNVAV-------GG
---YWPGYPD-----ET--------T--------------------------QFPQRMYI
DYIRVYEDKNPETITGEVD-------------------------DCE-------------
--------------------YEQAQQ------------------QAGPE-----VTYERI
NNGTFDEPI------------------VN--DQANNPDEWFIWQAGDYGISGA------R
VSDYGVRDGYAYIT-------------IAD---------------PGTDTWHIQ--FNQW
IGLY---------------------------------------------RGKTY-----T
ISFK------AKADTP--RPINVKILQ-----NH-DPWTNYFA-----------------
----QTV----------NLTADWQTFTFT--YTHPDDADE---------V----------
-------------------V----------------------------------Q-ISFE
----------------L-----------GKETATTIYFDDVSVS-PQ-------------
------------------------------------------------------------
------------------------------------------------------------
------------------------------------------------------------
------------------------------------------------------------
------------------------------------------------------------
------------------------------------------------------------
------------------------------------------------------------
------------------------------------------------------------
------------------------------------------------------------
------------------------------------------------------------
------------------------------------------------------------
------------------------------------------------------------
------------------------------------------------------------
------------------------------------------------------------
------------------------------------------------------------
------------------------------------------------------------
------------------------------------------------------------
------------------------------------------------------------
------------------------------------------------------------
------------------------------------------------------------
------------------------------------------------------------
------------------------------------------------------------
------------------------------------------------------------
------------------------------------------------------------
------------------------------------------------------------
----------------------------------------
>AAP49324.1
------------------------------------------------------------
------------------------------------------------------------
------------------------------------------------------------
------------------------------------------------------------
------------------------------------------------------------
------------------------------------------------------------
------------------------------------------------------------
------------------------------------------------------------
------------------------------------------------------------
------------------------------------------------------------
------------------------------------------------------------
------------------------------------------------------------
------------------------------------------------------------
------------------------------------------------------------
------------------------------------------------------------
-------------------------------------------------------MKTLT
-PRK-------------------------L-----------------FYI-L--------
-----------------------------------------------TLT--LFSTSIFA
QPTPPAGKMWQKQS-----------------------------NLSD---DFNSG-----
-----------------------------------FDTSKWQKSLWNYG-----------
---EPVNM----------VA-----------E--------NSGVS--NGNLWIK-----G
TLG-SG-----------------A--------------------RWFNGS-----RVMS-
NA--------QI--------------KYP-Y------------YTEA-R-IKSANIS---
---AYSTFWLNNGD-------------------------------INNRDEIDIIENNPN
PSC---N--------------------------------CQPNFP----WQMNSQYFHVV
---NGDTQRA--HGNFDNRNLPDGAPGKGVKWNEAYFTFGVWQK-------DARNIQFYL
NGY-----PA-GSV-----VSA--------------------------------------
---------------------------------RDF---TRDMNIIW-------------
------------------------------------------------------------
---------------------------DL-----WTA---DFSWLGGLAIQSQL--ND--
------------------------------------------------------------
------------------------------------------------------------
---------------------------------------------NSMN------TMYVD
WINTYKLV-DGVASSSSSSSVSSS------------------AASSA-------------
---------------------------------ASSA-----------------------
------------------------------------------ASTTT---QT-IDFANY-
FDTGKATSAVA------------------------GDTTIGF----NK-SG--GGNINYN
--TAGDWGDYLV-TLPTDGQYKVEIVTASPMTSG-IGAKLS----IDGIAVGTIT-----
--------------------LGT----TGGWETYTTTTLANNL--------SIGAG--TH
TLRIESTGTSAWQWNG---------D------VIRVTKVGSD-----------PI-----
----------------------------------------------------------G-
----SPVTPTPVSMTLQAESFAAT----GGVYDG------------------------FK
T--YTVNGVSAINY-----------------------NQRG---------DWVDYTVNV-
--------A-ADGNYTFNAYVSSPMT----GA----------------------------
------------------------------------------------------------
----ALEVSVDG----VKV-----------------------------------LTQAV-
----------PNNGSWDNFQKISSSNKIAL------------------------------
--------TKG-----THTIRVVSAGTTASTWEWNADKFELVP-----------------
------------------------------------------------------------
------------------------------------------------------------
------------------------------------------------------------
------------------------------------------------------------
------------------------------------------------------------
------------------------------------------------------------
------------------------------------------------------------
------------------------------------------------------------
------------------------------------------------------------
------------------------------------------------------------
------------------------------------------------------------
------------------------------------------------------------
------------------------------------------------------------
------------------------------------------------------------
------------------------------------------------------------
----------------------------------------
>AAP49346.1
------------------------------------------------------------
------------------------------------------------------------
------------------------------------------------------------
------------------------------------------------------------
------------------------------------------------------------
------------------------------------------------------------
------------------------------------------------------------
------------------------------------------------------------
------------------------------------------------------------
------------------------------------------------------------
------------------------------------------------------------
------------------------------------------------------------
------------------------------------------------------------
------------------------------------------------------------
------------------------------------------------------------
------------------------------------------------------------
---------------------------------MK--KH------ISCCVALM-------
L------------------------------------TS--------VSVFAADWDSVPI
PAPAGAGKTWQLQ------------------------------TISD---EFNYNASPTV
KPAAFNNRWNASYIN-------A-------------------------------------
----------------------------WTGPGDTEFSAGHSYTT--GGSLALQAAAKPG
----------------------------------------------TNKIFAG--IISS-
KQ--------TF--------------TYPL-------------YLEA-R-VKHTNNT---
---MANAVWMLSAD---------------------------------STQEIDAMESYGS
DRA-----GQEWFDQRMHVSHHLFIREPFQD-----------Y---QPKDEGSW------
----------------------IFNP--HGTWRGAMHTYGVHWK-------DPWNLEYYI
DGV-----KV-RTV-----SGPAM-------------IDPNNF-TNG-------------
---------------------------------TGI---NKPLHIIIDVEH-------Q-
---------DWRD---------V---------------RPT--A---AELADTNKSIMFV
DWIRVYKPVAATTNSSA---------SNSST----ASSTPSNTVQLI-------------
------------------------------------------------------------
-----------------------------------------------------------D
FANYFD-TGKSTASVAGDTYV--------------------GFNKSGNGNINY--NTAGD
WG-------DY-------------------------------------------------
-LVT--------------------------------------------------------
--------------------------------------------LPSDGKYKFEIITAS-
PMATN---------------------------------GIGA------KLI-------I-
------DGIYVGT-----------------------------------------------
------------------I----NVGSTGGWEVYAPFALENNI----------SIGAGTH
TIRIESVGSSAWQWNGDQI---------------RVTRVGSL------------------
------------------------------------------------------------
------------------------------------------------------------
------------------------------------------------------------
------------------------------------------------------------
------------------------------------------------------------
------------------------------------------------------------
------------------------------------------------------------
------------------------------------------------------------
------------------------------------------------------------
------------------------------------------------------------
------------------------------------------------------------
------------------------------------------------------------
------------------------------------------------------------
------------------------------------------------------------
------------------------------------------------------------
------------------------------------------------------------
------------------------------------------------------------
------------------------------------------------------------
------------------------------------------------------------
------------------------------------------------------------
------------------------------------------------------------
------------------------------------------------------------
------------------------------------------------------------
----------------------------------------
>BAF34350.1 MKGFTKHPLLLACGLGLSLSTYAADWDNIPIPAELDPGQSWELQESYSDSFNYSGKPSSFTSKWKDAYFH
------------------------------------------------------------
------------------------------------------------------------
------------------------------------------------------------
------------------------------------------------------------
------------------------------------------------------------
------------------------------------------------------------
------------------------------------------------------------
------------------------------------------------------------
------------------------------------------------------------
------------------------------------------------------------
------------------------------------------------------------
------------------------------------------------------------
------------------------------------------------------------
------------------------------------------------------------
------------------------------------------------------------
------------------------------------------------------------
------------------------------------------------------------
------------------------------------------------------------
------------------------------------------------------------
----------------------N-------------------------------------
----------------------------WTGPGLTYWSSDESWVG--DGNLIISASRRQG
----------------------------------------------TTQVNAG--GCHL-
KT--------KV--------------KYPI-------------FLEA-N-IKVSNLE---
---LSSNFWLLSEN---------------------------------DQREIDVLEVYGG
ARQ-------DWFAKNMSTNFHVFFRNN-DNSIIS------DF-NDQTHNTPTW------
----------------------------GNYWREGFHRFGVYWK-------SPTEVTFYI
NGQ-----KT-TKG-----AWSQVV------------MKDKDY-TGA-------------
---------------------------ILDKSRYNM---DQEMFIILDTED-------H-
---------SWRSEAG------H---------------IAT--D---ADLADGDKNKMYV
DWIRVYKPTGGST-TPPTGGI----NPPSGY----TNLQVAHSNLCL-------------
------------------------------------------------------------
-----------------------------------------------------------D
VKSGA--------------------------------------------LWNG--STYQQ
WS-------CNTGN------------------------------------------NNQR
FQFT--------------------------------------------------------
--------------------------------------------ALGNDEYSISAKVSQL
CMELASGSS-----------------------------ADGA------KVQ-------Q-
------WVCNHAN-----------------------------------------------
-----------------TSQVWSLVDKGSNTFEIRNKQSGKCL-EI--ANDSGANGADLR
QWSCDGGTNQRFKFQ---------------------------------------------
------------------------------------------------------------
------------------------------------------------------------
------------------------------------------------------------
------------------------------------------------------------
------------------------------------------------------------
------------------------------------------------------------
------------------------------------------------------------
------------------------------------------------------------
------------------------------------------------------------
------------------------------------------------------------
------------------------------------------------------------
------------------------------------------------------------
------------------------------------------------------------
------------------------------------------------------------
------------------------------------------------------------
------------------------------------------------------------
------------------------------------------------------------
------------------------------------------------------------
------------------------------------------------------------
------------------------------------------------------------
------------------------------------------------------------
------------------------------------------------------------
------------------------------------------------------------
----------------------------------------
>BAF62129.1
------------------------------------------------------------
------------------------------------------------------------
------------------------------------------------------------
------------------------------------------------------------
------------------------------------------------------------
------------------------------------------------------------
------------------------------------------------------------
------------------------------------------------------------
------------------------------------------------------------
------------------------------------------------------------
------------------------------------------------------------
------------------------------------------------------------
------------------------------------------------------------
----------------------------------MS--S---------------------
-------------------ALALAFSSAP-------------------------------
-------VQAIYTPWEGSF--HQYPDSYYDVDGQLVEEAYEEPEQV-------P-GNGLS
-PWDPAD---------AI---------K-----------------------R--------
-----------------------------------------------TSP--EHQNYP--
LSDLANQGGWTMVE-----------------------------ELSD---EFDSPQ---F
------------NEY-------NLM---------GKENGKWLPNNHIWGGR---------
---APAVF----------AP-----------K--------NVKQE--GGKLHLS-----I
AND-ES-Y---------TPHGFWN--------------------EWYYGWTSA--SVQN-
VN--------PI--------------RYG-Y------------FEV-----KSKVGI---
---GSSGFWLYAET--LEDKEYLS------QFNE--------PGHVKSKLELDVYEQSGR
RSE---WA-----------------------------------PY----YNMNSWVFIHQ
---GEEMSYVSEEGNEYTAYQNGGHWKADIDFADDFHVYGFYWG-------PE-EIIWYF
DGK-----PI-RSM-----KNR--------------------------------------
---------------------------------YY----HTPLYLLL---------DTET
-------MPDWFG----------------------------------------MPSANEL
DFAHQIEY------------------VRV-----WTNDETEQNWRGRYFMDPTI--KTGD
GLNGKPGENRVAAEYGGT-------------EAYREKWGNP-------------------
VSGSPEVVTLQ--------------------GIA--------AKQSH-------------
-------------------SEIQSD----IPYVLVP-----QFTPSNVT------DKQMN
WLSSDPSI-ADINRSG---MVSAK------------------AAGSVTFTGSHAD-----
----------------L------PNQT--ISVTADIL-----------------------
------------------------------------------QIGKR---FD-LELVNY-
GATGKEGDEVE------------------------NDNVYGW----G--VG--NGVVTFN
--TRGDYGDFFDVDFGSGGTYMAGISAGTDIASG-IGATIF----IDGVEVLSGD-----
--------------------IDS----SGNWNVNKRTDLAGSF--------EVEPG--TH
TVRIMSSGSSGWQWNG---------A------RAHFVQVLEGD-VDPGDGGTDPGDGGTD
PGDGGT---DPGDGGTDP----GDGG---TDPGDGGTD------PGDG-----GTDPGDG
GTDPGDGSTDPTAVTLQAQSFVAT----GGANGG------------------------FE
V--YDIAGGQGINF-----------------------NQTG---------DYADYTVNL-
--------A-A-GSYSVSLYAATPMN----DA----------------------------
------------------------------------------------------------
----GVELILNG----ESI-----------------------------------AVSSI-
----------SPTGGWDNFQSSVIAANLVVA-----------------------------
--------TGG-----EQALRLISVG-ADNAWQWNADKLVFTPNSGNGATN---------
----PDPTPGEVVISVEAESFA-------DTGGSYDGFQVYAINGGSAI--NFNQAG---
------------DYADYL-VTI----------EQAGTYSMSIEAGTNLAN---TGIEVWV
DGESQASSAITNTGSWDVFASNLVSNN---------------------------------
---ISLSEGQHTIRI--------------------------MGVGEAGSWQWNADKFTLT
-----KQ-----------------------------------------------------
------------------------------------------------------------
------------------------------------------------------------
------------------------------------------------------------
------------------------------------------------------------
------------------------------------------------------------
------------------------------------------------------------
------------------------------------------------------------
------------------------------------------------------------
------------------------------------------------------------
------------------------------------------------------------
----------------------------------------
>ABL06969.1
------------------------------------------------------------
------------------------------------------------------------
------------------------------------------------------------
------------------------------------------------------------
------------------------------------------------------------
------------------------------------------------------------
------------------------------------------------------------
------------------------------------------------------------
------------------------------------------------------------
------------------------------------------------------------
------------------------------------------------------------
------------------------------------------------------------
------------------------------------------------------------
------------------------------------------------------------
------------------------------------------------------------
------------------------------------------------------------
---------------------------------MK--S--IIKTLTLLPI-FL-------
T------------------------------------ST---------TLMAEDWREIPI
PAPLEDGQSWELQE-----------------------------AYSD---SFNYT----G
KGDSFRSKWNDTYFH-------G-------------------------------------
----------------------------WTGPGLTYWQSDESWVD--DGNLIISASRRQG
----------------------------------------------TEMVNAG--VVTS-
KT--------KV--------------KYPI-------------FLEA-N-IKVSGLE---
---LSSNFWLLSEN---------------------------------DQREIDVLEVYGG
AED-------EWFAKNMSTNFHVFFRNE-DNSIRS------DF-NDQTHNEPQW------
----------------------------GTYWRDGFHRFAVYWK-------SPTEVTFYI
NGI-----ET-PKG-----SWEDVV------------MKDKDY-TGA-------------
---------------------------ILDKSTYNM---DQEMFIIIDTED-------H-
---------SWRSEAG------I---------------IAK--D---EDLADDSKNKMYV
DWIRVYKPVGGDD----NGNV----TVPSGY----TNTQFVHSDLCL-------------
------------------------------------------------------------
-----------------------------------------------------------D
VKDGA--------------------------------------------TWNG--STYQQ
WV-------CNTGN------------------------------------------LNQR
FGFE--------------------------------------------------------
--------------------------------------------EVATGEYLIKSKRSQL
CLELKPGSNQW---------------------------QDGA------IIQ-------Q-
------YVCNSAE-----------------------------------------------
-----------------ENQRWTLFDKGSQTFEIRSKATGKCL-EL--ADNQGSNGGTVQ
QWSCDGGNNQRLKFIQ--------------------------------------------
------------------------------------------------------------
------------------------------------------------------------
------------------------------------------------------------
------------------------------------------------------------
------------------------------------------------------------
------------------------------------------------------------
------------------------------------------------------------
------------------------------------------------------------
------------------------------------------------------------
------------------------------------------------------------
------------------------------------------------------------
------------------------------------------------------------
------------------------------------------------------------
------------------------------------------------------------
------------------------------------------------------------
------------------------------------------------------------
------------------------------------------------------------
------------------------------------------------------------
------------------------------------------------------------
------------------------------------------------------------
------------------------------------------------------------
------------------------------------------------------------
------------------------------------------------------------
----------------------------------------
>CAZ96750.1 MKKVLLFLIFLVSANLSAQLPSPTNGKKWEKVEQLSDEFNGNSIDTNKWYDYHPFWEGRAPSNFKKGNAF
------------------------------------------------------------
------------------------------------------------------------
------------------------------------------------------------
------------------------------------------------------------
------------------------------------------------------------
------------------------------------------------------------
------------------------------------------------------------
------------------------------------------------------------
------------------------------------------------------------
------------------------------------------------------------
------------------------------------------------------------
------------------------------------------------------------
------------------------------------------------------------
------------------------------------------------------------
------------------------------------------------------------
------------------------------------------------------------
------------------------------------------------------------
------------------------------------------------------------
------------------------------------------------------------
------------------------------------------------------------
-------------------------------------------VS--DGFLNLR-----S
TLR-KE-P-----------SSVQD----PF---------------KDIWVDAA--AAVS-
KT--------KA--------------QPG-Y------------YYEA-R-FKASSLS---
---MTSSFWFRVGQ----------------------------------FSEIDVIEHIGN
PSK---ENRQ-------------------------------DDLP----YQYHVNTHYYG
KHAGLQPL--------------GTEYKMPGRGRDNFYTYGFWWK-------SPNELLFYF
NGK-----QV-MRI-----VPR--------------------------------------
---------------------------------VPL---DEELRMIF---------DTEV
-------F-PFATAG-----V--------------------------A--NIGLPKPENL
------------------------------------------------------------
------------------------------------------------------------
------------------------------------------------------------
-------------------------------------------RDNSKN------TMKVD
WVRVYKLV-DGTAAEDSSDA--PIG---SYISLK-------KTQGDGKFVTGEKD-----
------------------------GSQ--LVARGSTV-----------------------
------------------------------------------QSWEK---FKVEKHPKG-
GITLKANSNGK--------------------Y---VQ-VQ------GSDIN--KPVRAA-
GDFQGDWEQFEWKSKGNGLVALKNVLTGKWLQAP--------------------------
------------------------------WTEN--------N--------AIIRP--KG
P---VDNGWETFAWKK---------E------TSPTAS------------TALSAQLETK
TVD-------------------------------------------------------G-
----IRVYPSPASETL--------------------------------------------
----TIEGVEGENG-----------------------LRVF-----------DSTGNPV-
--------LKKEGILGRKE-----------RL----------------------------
------------------------------------------------------------
----NVSGLIKG----NY------------------------------------LLRTG-
----------SGEQTW--FQKN--------------------------------------
------------------------------------------------------------
------------------------------------------------------------
------------------------------------------------------------
------------------------------------------------------------
------------------------------------------------------------
------------------------------------------------------------
------------------------------------------------------------
------------------------------------------------------------
------------------------------------------------------------
------------------------------------------------------------
------------------------------------------------------------
------------------------------------------------------------
------------------------------------------------------------
------------------------------------------------------------
------------------------------------------------------------
------------------------------------------------------------
----------------------------------------
>CAZ97514.1 MIKTLKRIPLVFLIAIMACSNSGDNGKDKVEEQEQAQEQGEKKGQGEERDKEDGIDGLQPTFLADQDPKP
------------------------------------------------------------
------------------------------------------------------------
------------------------------------------------------------
------------------------------------------------------------
------------------------------------------------------------
------------------------------------------------------------
------------------------------------------------------------
------------------------------------------------------------
------------------------------------------------------------
------------------------------------------------------------
------------------------------------------------------------
------------------------------------------------------------
------------------------------------------------------------
------------------------------------------------------------
------------------------------------------------------------
------------------------------------------------------------
------------------------------------------------------------
------------------------------------------------------------
-----DDKKWIKVE-----------------------------GVSD---EFN-------
DSELDLTKWSPTPEF-------IWN---------GQ------DRGWY--GG---------
---SRSLF----------EA-----------D--------NVSVG--NGFLRIE-----G
EKF-DS-P-----------KYSPK----DN-----------TDTPPQRRYGGA--YVYG-
KT--------LA--------------EPG-Y------------YIEA-R-MRASKTA---
---MSAAFWLKTET-------KPCGEN---------------LNDG-ENLEIDIQECVGV
FTG---ELGDEWTKDDWA---------------------VNANWD----RIFHYNTHRHN
SPCNNIGDR---QTKG-------GKANFDKKNSDEFHIYAAYWH------ADGSKIDFYI
DGE-----LE-KSI-----TPV--------------------------------------
---------------------------------IPF---KGALRLIM---------SSNF
-------Y-DWIE--------------------------------------ETSAEDMGF
N-----------------------------------------------------------
------------------------------------------------------------
------------------------------------------------------------
-------------------------------------------RPLEDR------YTQFD
WVRVWQLE-DL-------------------------------------------------
------------------------------------------------------------
------------------------------------------------------------
------------------------------------------------------------
------------------------------------------------------------
------------------------------------------------------------
------------------------------------------------------------
------------------------------------------------------------
------------------------------------------------------------
------------------------------------------------------------
------------------------------------------------------------
------------------------------------------------------------
------------------------------------------------------------
------------------------------------------------------------
------------------------------------------------------------
------------------------------------------------------------
------------------------------------------------------------
------------------------------------------------------------
------------------------------------------------------------
------------------------------------------------------------
------------------------------------------------------------
------------------------------------------------------------
------------------------------------------------------------
------------------------------------------------------------
------------------------------------------------------------
------------------------------------------------------------
------------------------------------------------------------
------------------------------------------------------------
------------------------------------------------------------
------------------------------------------------------------
----------------------------------------
>CAZ97766.1 MILKQAILTLVLVNANLFAQEPPKTYSSTDKETRQGPPKPPMGKRWVLNPDFSDEFNGTELDTTKWLDHH
------------------------------------------------------------
------------------------------------------------------------
------------------------------------------------------------
------------------------------------------------------------
------------------------------------------------------------
------------------------------------------------------------
------------------------------------------------------------
------------------------------------------------------------
------------------------------------------------------------
------------------------------------------------------------
------------------------------------------------------------
------------------------------------------------------------
------------------------------------------------------------
------------------------------------------------------------
------------------------------------------------------------
------------------------------------------------------------
------------------------------------------------------------
------------------------------------------------------------
------------------------------------------------------------
-------------PT------------------------------WI--GR---------
---APGLF----------MS-----------S--------QVSVG--DGFLKME-----G
KKL-EK-D-----------TIVHA----YG-----------K-DITFNIAGAA--VV-S-
KK--------AT--------------KFG-Y------------Y-EC-R-VKAAATT---
---MSTTFWFSSSN--NFKGPKDCDRY---------------------GLEWDIHESIGR
EGD---FN--------------------------------GSYFA----SGMHSNAHFWY
TDCNGKKYD---HRAPQV----KF--EDAKLTSEDFNVYGGWWR-------DESTASYYY
NNR-----PP-KHQ-----KFYDK------------------------------------
------------------------------VKKKPF---DQPMYMRL---------VNET
-------Y-PFPW--------------------------------------IELPNAEEL
------------------------------------------------------------
------------------------------------------------------------
------------------------------------------------------------
-------------------------------------------SDPSKN------TVYYD
WVRAYRLV-DVNDPNSEVEKDPTLK---LYH-------------ENVTFPSATIE-----
------------------------HK------RSKSL-----------------------
------------------------------------------EIPLS---YQANEDREI-
AFILF-------------------------------D-NE------GKKIK--EAILTA-
--Y-AGYANLEYTLQLDQKL---------PLGSP--------------------------
------------------------------YKLS--------A--------HIRPL--KG
N---KKNSL---------------------------------------------------
--D-------------------------------------------------------E-
----STVYIHLTK-----------------------------------------------
------------------------------------------------------------
------------------------------------------------------------
------------------------------------------------------------
------------------------------------------------------------
------------------------------------------------------------
------------------------------------------------------------
------------------------------------------------------------
------------------------------------------------------------
------------------------------------------------------------
------------------------------------------------------------
------------------------------------------------------------
------------------------------------------------------------
------------------------------------------------------------
------------------------------------------------------------
------------------------------------------------------------
------------------------------------------------------------
------------------------------------------------------------
------------------------------------------------------------
------------------------------------------------------------
------------------------------------------------------------
------------------------------------------------------------
----------------------------------------
>CAZ97778.1 MGNTMLLTLLLVVVAAYGQTPPPPEGFRWVKNESFSDEFDGEVLDTTKWYARSPYWVNGRPPATFRAGSV
------------------------------------------------------------
------------------------------------------------------------
------------------------------------------------------------
------------------------------------------------------------
------------------------------------------------------------
------------------------------------------------------------
------------------------------------------------------------
------------------------------------------------------------
------------------------------------------------------------
------------------------------------------------------------
------------------------------------------------------------
------------------------------------------------------------
------------------------------------------------------------
------------------------------------------------------------
------------------------------------------------------------
------------------------------------------------------------
------------------------------------------------------------
------------------------------------------------------------
------------------------------------------------------------
------------------------------------------------------------
------------------------------------------SVK--EGKLQIK-----N
SVL-D------------------------G-------------DKKYNIAGGA--VASV-
AK--------DA--------------LYG-Y------------Y-EA-R-MKASSIS---
---MSSTFWMKNKP--DTKEC-----------------------PF-EVQELDIVEVVGQ
QK------------TGW-----------------------D--FR----TNLKSNTHIFY
TDCDGEKTV---KSAGG------TEAKIDPPADEAYHVYGCWWV-------DANTIKIYL
DGE-----YQ-FTM-----NPSTH------------------------------------
------------------------------FRDTPF---NKPMYMHM---------VTET
-------Y-NWE---------------------------------------TP-PTPEEL
------------------------------------------------------------
------------------------------------------------------------
------------------------------------------------------------
-------------------------------------------ADDTKN------TTYYD
WVRSYTLL-PVDQ-----------------------------------------------
------------------------------------------------------------
------------------------------------------------------------
------------------------------------------------------------
------------------------------------------------------------
------------------------------------------------------------
------------------------------------------------------------
------------------------------------------------------------
------------------------------------------------------------
------------------------------------------------------------
------------------------------------------------------------
------------------------------------------------------------
------------------------------------------------------------
------------------------------------------------------------
------------------------------------------------------------
------------------------------------------------------------
------------------------------------------------------------
------------------------------------------------------------
------------------------------------------------------------
------------------------------------------------------------
------------------------------------------------------------
------------------------------------------------------------
------------------------------------------------------------
------------------------------------------------------------
------------------------------------------------------------
------------------------------------------------------------
------------------------------------------------------------
------------------------------------------------------------
------------------------------------------------------------
------------------------------------------------------------
----------------------------------------
>CAZ98378.1
------------------------------------------------------------
------------------------------------------------------------
------------------------------------------------------------
------------------------------------------------------------
------------------------------------------------------------
------------------------------------------------------------
------------------------------------------------------------
------------------------------------------------------------
------------------------------------------------------------
------------------------------------------------------------
------------------------------------------------------------
------------------------------------------------------------
------------------------------------------------------------
------------------------------------------------------------
------------------------------------------------------------
------------------------------------------------------------
----------------MK----------R---SIL------------LAIIAF-----LQ
FF--------------------------------------------TSYG-QYDWDNVPI
PANAGAGKTWKLQT-----------------------------AASD---DFNYTF---N
PTN---------NVV-------DFG---------PNGNMKWYNKYHNRPNG---------
---QPNNF----------EG-----------PGPTKWMQNHVAVS--GGNLNIW-----A
SRI-PG-A---------TKSFTGSN--NT--------------PISRPETRAG--CITN-
KT--------RV--------------KYP-V------------FVEA-R-VKVMNST---
---LASDIWLLSPD---------------------------------DTQEIDIMECYGG
PGN---DNRNSYFASKIHLSHHVFIRPP----------NFKDYQP----ADLNSWWGKNG
VTQ-------------------WG---------GKTIRIGVNWV-------SPTRLEYFV
DGQ-----MV-RIL-----DNDAV------------------------------------
------------------------------Q--------TRLADGTWQYTYPAGVTSTGV
-------N-------------------------------------------GQL--IKEN
GYQKMN---------------------------IASSLSDAKNKSNISVIDPFNYLNNGR
KFSKE---MDII-----I-------------NVEDQSWQAE-------------------
AYRS--------------------------------------------------------
--------------------------------PNAA-----EMANFYDN------NLLVD
WIRVYKPV-NASAANSAETTSTVEK---PAS-FE-----------P----QGQPTEKLQV
Y-------P-VPATDVLN--ISQSDY---VEARVYNL-----------------------
--------------------KGWVMLRKDVIDQKI------DVSSLKKGIYILEITKAT-
GETVKQ-KIVISE-----------------------------------------------
------------------------------------------------------------
------------------------------------------------------------
------------------------------------------------------------
------------------------------------------------------------
------------------------------------------------------------
------------------------------------------------------------
------------------------------------------------------------
------------------------------------------------------------
------------------------------------------------------------
------------------------------------------------------------
------------------------------------------------------------
------------------------------------------------------------
------------------------------------------------------------
------------------------------------------------------------
------------------------------------------------------------
------------------------------------------------------------
------------------------------------------------------------
------------------------------------------------------------
------------------------------------------------------------
------------------------------------------------------------
------------------------------------------------------------
------------------------------------------------------------
------------------------------------------------------------
------------------------------------------------------------
------------------------------------------------------------
------------------------------------------------------------
----------------------------------------
>CAZ98402.1
------------------------------------------------------------
------------------------------------------------------------
------------------------------------------------------------
------------------------------------------------------------
------------------------------------------------------------
------------------------------------------------------------
------------------------------------------------------------
------------------------------------------------------------
------------------------------------------------------------
------------------------------------------------------------
------------------------------------------------------------
------------------------------------------------------------
------------------------------------------------------------
----------------------------------MN--LT-----------KMAV-----
-----------------FAASLFCLA--C-------------------------------
-------KNDIDTE--LEK--KSIPE----------SEIQKSEEKL-------PNEEELT
-PTDPDE---------ET---------NKE-----------------ETV-T--------
-----------------------------------------------ANA--TYDFTGNT
PPPAPQGMKWVKIS-----------------------------QLSD---EFNNG-----
-----------------------------------FNTDKWTKSLWNYG-----------
---VPVQM----------KA-----------E--------NSGVS--DGKLWIK-----A
TLG-ND-P---------------E--------------------RWFETS-----RVMS-
KA--------QV--------------NYP-M------------YTVS-R-IKGAHIS---
---AYNTFWLNNGN-------------------------------ISNRNEIDVIENNSN
PSC---N--------------------------------CQPDFP----WQMNSQYFHVV
---NDDTKRN--KGNFDNRELSDANPLKGVAWNEEYHTFGVWWK-------DATHIQFYL
DGE-----PA-GSV-----VSA--------------------------------------
---------------------------------RDF---TRELNIIW-------------
------------------------------------------------------------
---------------------------DL-----WTV---DADWLGGLAKKEHL--SN--
------------------------------------------------------------
------------------------------------------------------------
---------------------------------------------NNIN------TMKID
WIHTYQLV-EE-------------------------------------------------
------------------------------------------------------------
------------------------------------------------------------
------------------------------------------------------------
------------------------------------------------------------
------------------------------------------------------------
------------------------------------------------------------
------------------------------------------------------------
------------------------------------------------------------
------------------------------------------------------------
------------------------------------------------------------
------------------------------------------------------------
------------------------------------------------------------
------------------------------------------------------------
------------------------------------------------------------
------------------------------------------------------------
------------------------------------------------------------
------------------------------------------------------------
------------------------------------------------------------
------------------------------------------------------------
------------------------------------------------------------
------------------------------------------------------------
------------------------------------------------------------
------------------------------------------------------------
------------------------------------------------------------
------------------------------------------------------------
------------------------------------------------------------
------------------------------------------------------------
------------------------------------------------------------
------------------------------------------------------------
----------------------------------------
>CAZ96583.1 MKINRKTPFYRMIMINYLNLSLSILLVALSCSSTDSGQDLKPTDLKVDITLVGTDDAHPNGNGSGIVEVS
------------------------------------------------------------
------------------------------------------------------------
------------------------------------------------------------
------------------------------------------------------------
------------------------------------------------------------
------------------------------------------------------------
------------------------------------------------------------
------------------------------------------------------------
------------------------------------------------------------
------------------------------------------------------------
------------------------------------------------------------
------------------------------------------------------------
------------------------------------------------------------
------------------------------------------------------------
------------------------------------------------------------
----ASASNAVR--------------------------------YAFR-----FENGDVE
--DSTDG--STTHTFTE-------------------EGTHPYT----IV-----------
--------------------------------VWAY-------SPTGEFI------NETF
NVEVYKSNEAFNTL-----------------------------VFSD---EFEYEG----
--KPDPEKWHYQVI-----PPNNGSW--------HNNELQHYTNRSENS-----------
-------FV-----------------------------------S--DGTLKIRAIKEKY
T-----------------------------------------FEGSTKDYTSA--RLNS-
K----------FAF------------TYG-K------------V-EV-R-AKLPS-K--K
--GTWPAIWTLGAN--SNETGNYF-------------GEQYGNAEWPACGEIDILEQ---
----------------------------------------NGWDKESTIAHFHWSDLNSD
---EYQN----LG-----------GTTPITNASGSFHVYSLEWN--------ASAMKVFL
DDT-----LVYELK---N-SQ---------------------------------------
--------------------------------NTPY---NAPHYLLLNIAM-------GG
---TLGGDIP------E--------N--------------------------FTDDIFEI
DYVRIYQ-----------------------------------------------------
------------------------------------------------------------
------------------------------------------------------------
------------------------------------------------------------
------------------------------------------------------------
------------------------------------------------------------
------------------------------------------------------------
------------------------------------------------------------
------------------------------------------------------------
------------------------------------------------------------
------------------------------------------------------------
------------------------------------------------------------
------------------------------------------------------------
------------------------------------------------------------
------------------------------------------------------------
------------------------------------------------------------
------------------------------------------------------------
------------------------------------------------------------
------------------------------------------------------------
------------------------------------------------------------
------------------------------------------------------------
------------------------------------------------------------
------------------------------------------------------------
------------------------------------------------------------
------------------------------------------------------------
------------------------------------------------------------
------------------------------------------------------------
------------------------------------------------------------
------------------------------------------------------------
------------------------------------------------------------
------------------------------------------------------------
------------------------------------------------------------
------------------------------------------------------------
------------------------------------------------------------
----------------------------------------
>CAZ97711.1 MYLIYLRLVFCCALLLGCGDNSKFDSATDLPVEQEQEQETEQEGEPEESSEQDLVEEVDWKDIPVPADAG
------------------------------------------------------------
------------------------------------------------------------
------------------------------------------------------------
------------------------------------------------------------
------------------------------------------------------------
------------------------------------------------------------
------------------------------------------------------------
------------------------------------------------------------
------------------------------------------------------------
------------------------------------------------------------
------------------------------------------------------------
------------------------------------------------------------
------------------------------------------------------------
------------------------------------------------------------
------------------------------------------------------------
------------------------------------------------------------
------------------------------------------------------------
------------------------------------------------------------
-----------------------------------PNMKWEFQEISD---NFEYEAPADN
KGSEFLEKWDDFYHN-------A-------------------------------------
----------------------------WAGPGLTEWKRDRSYVA--DGELKMWATRKPG
----------------------------------------------SDKINMG--CITS-
KT--------RV--------------VYPV-------------YIEA-R-AKVMNST---
---LASDVWLLSAD---------------------------------DTQEIDILEAYGA
DYSESAGKDHSYFSKKVHISHHVFIRDPFQD-----------Y---QPKDAGSW------
----------------------FED---GTVWNKEFHRFGVYWR-------DPWHLEYYI
DGV-----LV-RTV-----SGKDI-------------IDPKHF-TNTTD----PG-----
--------------------------NTEIDTRTGL---NKEMDIIINTED-------Q-
---------TWRSSPASGLQSNT--------------YTPT--D---NELSNIENNTFGV
DWIRIYKPVEK-------------------------------------------------
------------------------------------------------------------
------------------------------------------------------------
------------------------------------------------------------
------------------------------------------------------------
------------------------------------------------------------
------------------------------------------------------------
------------------------------------------------------------
------------------------------------------------------------
------------------------------------------------------------
------------------------------------------------------------
------------------------------------------------------------
------------------------------------------------------------
------------------------------------------------------------
------------------------------------------------------------
------------------------------------------------------------
------------------------------------------------------------
------------------------------------------------------------
------------------------------------------------------------
------------------------------------------------------------
------------------------------------------------------------
------------------------------------------------------------
------------------------------------------------------------
------------------------------------------------------------
------------------------------------------------------------
------------------------------------------------------------
------------------------------------------------------------
------------------------------------------------------------
------------------------------------------------------------
------------------------------------------------------------
------------------------------------------------------------
------------------------------------------------------------
------------------------------------------------------------
------------------------------------------------------------
----------------------------------------
>CAZ98338.1 MKKNYLLLYFIFLLCGSIAAQDWNGIPVPANPGNGMTWQLQDNVSDSFNYTSSEGNRPTAFTSKWKPSYI
------------------------------------------------------------
------------------------------------------------------------
------------------------------------------------------------
------------------------------------------------------------
------------------------------------------------------------
------------------------------------------------------------
------------------------------------------------------------
------------------------------------------------------------
------------------------------------------------------------
------------------------------------------------------------
------------------------------------------------------------
------------------------------------------------------------
------------------------------------------------------------
------------------------------------------------------------
------------------------------------------------------------
------------------------------------------------------------
------------------------------------------------------------
------------------------------------------------------------
------------------------------------------------------------
--------------N-------G-------------------------------------
----------------------------WTGPGSTIFNAPQAWTN--GSQLAIQAQ-PAG
----------------------------------------------NGKSYNG--IITS-
KN--------KI--------------QYPV-------------YMEI-K-AKIMDQV---
---LANAFWTLTDD---------------------------------ETQEIDIMEGYGS
DRG-----G-TWFAQRMHLSHHTFIRNPFTD-----------Y---QPMGDATW------
----------------------YYNG--GTPWRSAYHRYGCYWK-------DPFTLEYYI
DGV-----KV-RTV-----TRA-E-------------IDPNNH-LGG-------------
---------------------------------TGL---NQATNIIIDCEN-------QT
---------DWRP-------------------------AAT--Q---EELADDSKNIFWV
DWIRVYKPVAVSGGGNNG-------N--DGA----TEFQYD-------------------
------------------------------------------------------------
------------------------------------------------------------
-------LGTDTSAVWPGYTR--------------------VSNTTRAGNFGW--ANTND
IGSRDRGASNGRNN------------------------------------------INRD
INFSS--------------------Q------------------------------TRFF
T------------------------------------------QDLSNGTYNVLITFGD-
TYARK-NMNVA---------------------------AEG-------------------
------------Q-----------------------------------------------
------------------N-KLTNINTNAGQYVSRSFDVNVND-GK--LDLRFSVGNGGD
----------VWSITRIWI---------------RKVTSNSAN--------L-------L
AAKG--------------------------------------------------------
-------LTLEDP--VETTEFLYP----NPAKTDDFV-----------------------
TVPNSEIGSSIIIY-----------------------NSAG---------QVVKKVSVVS
ENQKISLEGFAKGMYFINL------N----GQ----------------------------
------------------------------------------------------------
----STKLIVQ-------------------------------------------------
------------------------------------------------------------
------------------------------------------------------------
------------------------------------------------------------
------------------------------------------------------------
------------------------------------------------------------
------------------------------------------------------------
------------------------------------------------------------
------------------------------------------------------------
------------------------------------------------------------
------------------------------------------------------------
------------------------------------------------------------
------------------------------------------------------------
------------------------------------------------------------
------------------------------------------------------------
------------------------------------------------------------
------------------------------------------------------------
------------------------------------------------------------
----------------------------------------
>AGS43006.1 MTKLKFNGKIRRTALSCLFYLFYLGLVYGQQPTKTSNPNDQWTIKWSASDEFNKADPDWAKWIKTGNLPN
------------------------------------------------------------
------------------------------------------------------------
------------------------------------------------------------
------------------------------------------------------------
------------------------------------------------------------
------------------------------------------------------------
------------------------------------------------------------
------------------------------------------------------------
------------------------------------------------------------
------------------------------------------------------------
------------------------------------------------------------
------------------------------------------------------------
------------------------------------------------------------
------------------------------------------------------------
------------------------------------------------------------
------------------------------------------------------------
------------------------------------------------------------
------------------------------------------------------------
------------------------------------------------------------
----------------------T--------------------TAW--------------
----------------------------------KWNNQKNVKIA--NGVAQLT-----M
RQ------------------------NENN-----------TPN-GGTYFTSG--IFKS-
YQ--------KF--------------TYG-Y------------F-EA-K-IKGADIGE--
--GVCPSFWLFSDF--DYSVA-NGETV---------------------YSEIDVVELQQF
DWY---EGH--------------------------------QDDI----YDMDLNLHTVV
-KENGQGVW---RRPKMYPQEQLNKWRAPWDPSKDFHIYGCEVN--------ENEIIWYV
DGV-----EVARKP-------N--------------------------------------
---------------------------------KYW---HRPMNVTL-----SLGLRKPF
-------V-KFFNNKNN--AV--------------------------N--PETDPKAREK
------------------------------------------------------------
------------------------------------------------------------
------------------------------------------------------------
-------------------------------------------LSDMPT------SMYVD
YVRVWEKP-NA-SAHPPSNELGLLK--------------------NKGFETGDLT-----
----------------H--WDASTGAT--SVVRNNTK-----------------------
-------------------------------------------TGQHAGAVTNASIAQL-
-VTLKA--NSS--------------------Y---KISAYGKTSSPGTSAF--LGINRAS
TNELIDNFEFTQTSYSKG------------------------------------------
---------------------------------------------------EIEIR--TG
N---LQESYRIWYWSS---------G------QAYCDDFNLVE-INRGASQLNRIETNPA
PDK-------------------------------------------------------G-
----IHIYPNPYKNGPLTIDFGK-------PFSG--------------------------
E--VHITGLNGRTF-----------------------LRRN---------IVNQTSVQF-
--------L------ESK------------------------------------------
------------------------------------------------------------
------PKFKSG----LY------------------------------------IVKIS-
----------GPDGEA--SKKILVE-----------------------------------
------------------------------------------------------------
------------------------------------------------------------
------------------------------------------------------------
------------------------------------------------------------
------------------------------------------------------------
------------------------------------------------------------
------------------------------------------------------------
------------------------------------------------------------
------------------------------------------------------------
------------------------------------------------------------
------------------------------------------------------------
------------------------------------------------------------
------------------------------------------------------------
------------------------------------------------------------
------------------------------------------------------------
------------------------------------------------------------
----------------------------------------
>AAC09388.1 MASYTWIRTLGLLLMVSATMGAAPKKPVDVPFGRNYVPTWAFDHIKYFNGGSEIQLHLDKYTGTGFQSKG
------------------------------------------------------------
------------------------------------------------------------
------------------------------------------------------------
------------------------------------------------------------
------------------------------------------------------------
------------------------------------------------------------
------------------------------------------------------------
------------------------------------------------------------
------------------------------------------------------------
------------------------------------------------------------
------------------------------------------------------------
------------------------------------------------------------
------------------------------------------------------------
------------------------------------------------------------
------------------------------------------------------------
------------------------------------------------------------
------------------------------------------------------------
------------------------------------------------------------
------------------------------------------------------------
------------------------------------------------------------
------------------------------------------------------------
------------------------------------------------------------
----------SY--------------LFG-H------------F-SM-Q-IKMVP-G--D
SAGTVTAFYLSSQ--------------------------------NSEHDEID-FEFLGN
RTG----------------------------------------QP----YILQTNVFTGG
K--G---D---RE----------QRIYLWFDPTKDYHSYSVLWN--------LYLIVFFV
DDI-----PI-RVF-----KNSK---D---------------------------------
-----------------------------LGVKFPF---DQPMKIYSSL--WNAD-----
---------DWATRGGL--EK-------------------T--DWS-K-------A----
PFVAAYKSFHIDGCEASV-----------------------EAKFCA-------------
------------------------------TQ--GKRWWDQNDYRDLDAFQYRRLRWVRS
KYT----------IYNYCTDRTRYPT-MPPECRRDRDV----------------------
------------------------------------------------------------
------------------------------------------------------------
------------------------------------------------------------
------------------------------------------------------------
------------------------------------------------------------
------------------------------------------------------------
------------------------------------------------------------
------------------------------------------------------------
------------------------------------------------------------
------------------------------------------------------------
------------------------------------------------------------
------------------------------------------------------------
------------------------------------------------------------
------------------------------------------------------------
------------------------------------------------------------
------------------------------------------------------------
------------------------------------------------------------
------------------------------------------------------------
------------------------------------------------------------
------------------------------------------------------------
------------------------------------------------------------
------------------------------------------------------------
------------------------------------------------------------
------------------------------------------------------------
------------------------------------------------------------
------------------------------------------------------------
------------------------------------------------------------
------------------------------------------------------------
------------------------------------------------------------
------------------------------------------------------------
------------------------------------------------------------
----------------------------------------
>CAB39603.1
------------------------------------------------------------
------------------------------------------------------------
------------------------------------------------------------
------------------------------------------------------------
------------------------------------------------------------
------------------------------------------------------------
------------------------------------------------------------
------------------------------------------------------------
------------------------------------------------------------
------------------------------------------------------------
------------------------------------------------------------
------------------------------------------------------------
------------------------------------------------------------
------------------------------------------------------------
------------------------------------------------------------
------------------------------------------------------------
--------------------------------MAC-FA-TKQPLL----LSLL-------
-------------------------------------LAIGF------------------
----------FVVA-----------------------------ASAG---NFYESF----
----------------------DITWGN--------------------------------
---------------------------------------GRANIFENGQLLTCT-----L
D----------------------------------------------KVSGSG---FQS-
KK--------EY--------------LFG-K------------I-DM-K-LKLVA-G--N
SAGTVTAYYLSSK--------------------------------GTAWDEID-FEFLGN
RTG----------------------------------------HP----YTIHTNVFTGG
K--G---D---RE----------MQFRLWFDPTADFHTYTVHWN--------PVNIIFLV
DGI-----PI-RVF-----KNNE---K---------------------------------
-----------------------------NGVAYPK---NQPMRIYSSL--WEAD-----
---------DWATEGGR--VK-------------------I--DWS-N-------A----
PFKASYRNFNDQSSCSRTSSS-----------------K---WVTCE-------------
--------------------------------PNSNSWMW----TTLNPAQYGKMMWVQR
DFM----------IYNYCTDFKRFPQGLPKECKL--------------------------
------------------------------------------------------------
------------------------------------------------------------
------------------------------------------------------------
------------------------------------------------------------
------------------------------------------------------------
------------------------------------------------------------
------------------------------------------------------------
------------------------------------------------------------
------------------------------------------------------------
------------------------------------------------------------
------------------------------------------------------------
------------------------------------------------------------
------------------------------------------------------------
------------------------------------------------------------
------------------------------------------------------------
------------------------------------------------------------
------------------------------------------------------------
------------------------------------------------------------
------------------------------------------------------------
------------------------------------------------------------
------------------------------------------------------------
------------------------------------------------------------
------------------------------------------------------------
------------------------------------------------------------
------------------------------------------------------------
------------------------------------------------------------
------------------------------------------------------------
------------------------------------------------------------
------------------------------------------------------------
------------------------------------------------------------
------------------------------------------------------------
----------------------------------------
>AAD31572.1
------------------------------------------------------------
------------------------------------------------------------
------------------------------------------------------------
------------------------------------------------------------
------------------------------------------------------------
------------------------------------------------------------
------------------------------------------------------------
------------------------------------------------------------
------------------------------------------------------------
------------------------------------------------------------
------------------------------------------------------------
------------------------------------------------------------
------------------------------------------------------------
------------------------------------------------------------
------------------------------------------------------------
------------------------------------------------------------
--------------------------------MGN-SLIS--LLSIFHLLVLW-------
-------------------------------------GSSVN------------AYWPP-
-----SPGYWPSSK-----------------------------VGSL---NFYKGF----
----------------------RNLWGP--------------------------------
---------------------------------------QHQRMDQ--NALTIW-----L
D----------------------------------------------RTSGSG---FKS-
VK--------PF--------------RSG-Y------------F-GA-N-IKLQP-G--Y
TAGVITSLYLSNNE-----------------------------AHPGFHDEVD-IEFLGT
TFG----------------------------------------KP----YTLQTNVYIRG
SGDGKIIG---RE----------MKFRLWFDPTKDFHHYAILWS--------PREIIFLV
DDI-----PI-RRY-----PKKSA------------------------------------
-------------------------------STFP----LRPMWLYGSI--WDAS-----
---------SWATEDGK--YK-------------------A--DYK-Y-------Q----
PFTAKYTNFKALGCTAYSSA------------------------RCYPLS----------
---------------------ASP-----------------YRSGGLTRQQHQAMRWVQT
HSM----------VYNYCKDYKRDHS-LTPECWR--------------------------
------------------------------------------------------------
------------------------------------------------------------
------------------------------------------------------------
------------------------------------------------------------
------------------------------------------------------------
------------------------------------------------------------
------------------------------------------------------------
------------------------------------------------------------
------------------------------------------------------------
------------------------------------------------------------
------------------------------------------------------------
------------------------------------------------------------
------------------------------------------------------------
------------------------------------------------------------
------------------------------------------------------------
------------------------------------------------------------
------------------------------------------------------------
------------------------------------------------------------
------------------------------------------------------------
------------------------------------------------------------
------------------------------------------------------------
------------------------------------------------------------
------------------------------------------------------------
------------------------------------------------------------
------------------------------------------------------------
------------------------------------------------------------
------------------------------------------------------------
------------------------------------------------------------
------------------------------------------------------------
------------------------------------------------------------
------------------------------------------------------------
----------------------------------------
>AAL07012.1
------------------------------------------------------------
------------------------------------------------------------
------------------------------------------------------------
------------------------------------------------------------
------------------------------------------------------------
------------------------------------------------------------
------------------------------------------------------------
------------------------------------------------------------
------------------------------------------------------------
------------------------------------------------------------
------------------------------------------------------------
------------------------------------------------------------
------------------------------------------------------------
------------------------------------------------------------
------------------------------------------------------------
------------------------------------------------------------
-------------------------------------MAL--SLIFLALLVLC-------
-------------------------------------PSSGH------------SQRSP-
-----SPGYYPSSR-----------------------------VPTS---PFDREF----
----------------------RTLWGS--------------------------------
---------------------------------------QHQRREQ--DVVTLW-----L
D----------------------------------------------KSTGSG---FKS-
LR--------PY--------------RSG-Y------------F-GA-S-IKLQP-G--F
TAGVDTSLYLSNNQ-----------------------------EHPGDHDEVD-IEFLGT
TPG----------------------------------------KP----YSLQTNVFVRG
SGDRNVIG---RE----------MKFTLWFDPTQDFHHYAILWN--------PNQIVFFV
DDV-----PI-RTY-----NRKNE------------------------------------
-------------------------------AIFP----TRPMWVYGSI--WDAS-----
---------DWATENGR--IK-------------------A--DYR-Y-------Q----
PFVAKYKNFKLAGCTADSSS------------------------SCRPPS----------
---------------------PAP-----------------MRNRGLSRQQMAALTWAQR
NFL----------VYNYCHDPKRDHT-QTPEC----------------------------
------------------------------------------------------------
------------------------------------------------------------
------------------------------------------------------------
------------------------------------------------------------
------------------------------------------------------------
------------------------------------------------------------
------------------------------------------------------------
------------------------------------------------------------
------------------------------------------------------------
------------------------------------------------------------
------------------------------------------------------------
------------------------------------------------------------
------------------------------------------------------------
------------------------------------------------------------
------------------------------------------------------------
------------------------------------------------------------
------------------------------------------------------------
------------------------------------------------------------
------------------------------------------------------------
------------------------------------------------------------
------------------------------------------------------------
------------------------------------------------------------
------------------------------------------------------------
------------------------------------------------------------
------------------------------------------------------------
------------------------------------------------------------
------------------------------------------------------------
------------------------------------------------------------
------------------------------------------------------------
------------------------------------------------------------
------------------------------------------------------------
----------------------------------------
>AAC98464.1
------------------------------------------------------------
------------------------------------------------------------
------------------------------------------------------------
------------------------------------------------------------
------------------------------------------------------------
------------------------------------------------------------
------------------------------------------------------------
------------------------------------------------------------
------------------------------------------------------------
------------------------------------------------------------
------------------------------------------------------------
------------------------------------------------------------
------------------------------------------------------------
------------------------------------------------------------
------------------------------------------------------------
------------------------------------------------------------
--------------------------------MTV-SSSPWALMALFLMVSST-------
-------------------------------------MVMAI------------------
----------PPRK-----------------------------AIDV---PFGRNY----
----------------------VPTWAF--------------------------------
---------------------------------------DHQKQFNGGSELQLI-----L
D----------------------------------------------KYTGTG---FQS-
KG--------SY--------------LFG-H------------F-SM-H-IKLPA-G--D
TAGVVTAFYLSST--------------------------------NNEHDEID-FEFLGN
RTG----------------------------------------QP----AILQTNVFTGG
K--G---N---RE----------QRIYLWFDPSKAYHTYSILWN--------MYQIVFFV
DNI-----PI-RTF-----KNAK---D---------------------------------
-----------------------------LGVRFPF---NQPMKLYSSL--WNAD-----
---------DWATRGGL--EK-------------------T--NWA-N-------A----
PFVASYKGFHIDGCQASV-----------------------EAKYCA-------------
------------------------------TQ--GRMWWDQKEFRDLDAEQWRRLKWVRM
KWT----------IYNYCTDRTRFPV-MPAECKRDRDA----------------------
------------------------------------------------------------
------------------------------------------------------------
------------------------------------------------------------
------------------------------------------------------------
------------------------------------------------------------
------------------------------------------------------------
------------------------------------------------------------
------------------------------------------------------------
------------------------------------------------------------
------------------------------------------------------------
------------------------------------------------------------
------------------------------------------------------------
------------------------------------------------------------
------------------------------------------------------------
------------------------------------------------------------
------------------------------------------------------------
------------------------------------------------------------
------------------------------------------------------------
------------------------------------------------------------
------------------------------------------------------------
------------------------------------------------------------
------------------------------------------------------------
------------------------------------------------------------
------------------------------------------------------------
------------------------------------------------------------
------------------------------------------------------------
------------------------------------------------------------
------------------------------------------------------------
------------------------------------------------------------
------------------------------------------------------------
------------------------------------------------------------
----------------------------------------
>AAD21783.1
------------------------------------------------------------
------------------------------------------------------------
------------------------------------------------------------
------------------------------------------------------------
------------------------------------------------------------
------------------------------------------------------------
------------------------------------------------------------
------------------------------------------------------------
------------------------------------------------------------
------------------------------------------------------------
------------------------------------------------------------
------------------------------------------------------------
------------------------------------------------------------
------------------------------------------------------------
------------------------------------------------------------
------------------------------------------------------------
--------------------------------MET-LSRL----LVFMSLFSG-------
-------------------------------------LVSGF------------------
----------ALQN-----------------------------LPIT---SFEESY----
----------------------TQLFGD--------------------------------
---------------------------------------KNLFVHQDGKSVRLT-----L
D----------------------------------------------ERTGSG---FVS-
ND--------YY--------------LHG-F------------F-SA-S-IKLPS-D--Y
TAGVVVAFYMSNGD-----------------------------MYEKNHDEID-FEFLGN
IRE----------------------------------------KE----WRVQTNIYGNG
STHS---G---RE----------ERYNLWFDPTEDFHQYSILWS--------DSHIIFFV
DNV-----PI-REV-----KRTA---E---------------------------------
-----------------------------MGGHFP----SKPMSLYTTI--WDGS-----
---------KWATNGGK--YG-------------------V--NYK-Y-------A----
PYIARFSDLVLHGCPVDPIEQ---------------------FPRCDEGA----------
---------------------AE----------------DMRAAQEITPSQRSKMDVFRR
RLM----------TYSYCYDRARYNV-ALSECVVNPAEAQR-------------------
------------------------------------------------------------
-LRVYD---------------------------------------PVRFGGIPRRHRNGK
H---------------RSKRSRVDGT-------ESI------------------------
------------------------------------------------------------
------------------------------------------------------------
------------------------------------------------------------
------------------------------------------------------------
------------------------------------------------------------
------------------------------------------------------------
------------------------------------------------------------
------------------------------------------------------------
------------------------------------------------------------
------------------------------------------------------------
------------------------------------------------------------
------------------------------------------------------------
------------------------------------------------------------
------------------------------------------------------------
------------------------------------------------------------
------------------------------------------------------------
------------------------------------------------------------
------------------------------------------------------------
------------------------------------------------------------
------------------------------------------------------------
------------------------------------------------------------
------------------------------------------------------------
------------------------------------------------------------
------------------------------------------------------------
------------------------------------------------------------
------------------------------------------------------------
------------------------------------------------------------
------------------------------------------------------------
----------------------------------------
>AAD45126.1
------------------------------------------------------------
------------------------------------------------------------
------------------------------------------------------------
------------------------------------------------------------
------------------------------------------------------------
------------------------------------------------------------
------------------------------------------------------------
------------------------------------------------------------
------------------------------------------------------------
------------------------------------------------------------
------------------------------------------------------------
------------------------------------------------------------
------------------------------------------------------------
------------------------------------------------------------
------------------------------------------------------------
------------------------------------------------------------
----------------------------------M-GRLSSTLCLTFLI-LAT-------
-------------------------------------VAFGV------------------
----------PPKK-----------------------------SINV---PFGRNY----
----------------------FPTWAF--------------------------------
---------------------------------------DHIKYLNGGSEVHLV-----L
D----------------------------------------------KYTGTG---FQS-
KG--------SY--------------LFG-H------------F-SM-H-IKMVA-G--D
SAGTVTAFYLSSQ--------------------------------NSEHDEID-FEFLGN
RTG----------------------------------------QP----YILQTNVFTGG
A--G---N---RE----------QRINLWFDPSKDYHSYSVLWN--------MYQIVFFV
DDV-----PI-RVF-----KNSK---D---------------------------------
-----------------------------VGVKFPF---NQPMKIYSSL--WNAD-----
---------DWATRGGL--EK-------------------T--NWE-K-------A----
PFVASYRGFHVDGCEASV-----------------------NAKFCE-------------
------------------------------TQ--GKRWWDQKEFQDLDANQYKRLKWVRK
RYT----------IYNYCTDRVRFPV-PPPECRRDRDI----------------------
------------------------------------------------------------
------------------------------------------------------------
------------------------------------------------------------
------------------------------------------------------------
------------------------------------------------------------
------------------------------------------------------------
------------------------------------------------------------
------------------------------------------------------------
------------------------------------------------------------
------------------------------------------------------------
------------------------------------------------------------
------------------------------------------------------------
------------------------------------------------------------
------------------------------------------------------------
------------------------------------------------------------
------------------------------------------------------------
------------------------------------------------------------
------------------------------------------------------------
------------------------------------------------------------
------------------------------------------------------------
------------------------------------------------------------
------------------------------------------------------------
------------------------------------------------------------
------------------------------------------------------------
------------------------------------------------------------
------------------------------------------------------------
------------------------------------------------------------
------------------------------------------------------------
------------------------------------------------------------
------------------------------------------------------------
------------------------------------------------------------
----------------------------------------
>AAA92363.1 MAITYLLPLFLSLIITSSVSANFQRDVEITWGDGRGQIKNNGELLTLSLDKSSGSGFQSKNEYLFGKVSM
------------------------------------------------------------
------------------------------------------------------------
------------------------------------------------------------
------------------------------------------------------------
------------------------------------------------------------
------------------------------------------------------------
------------------------------------------------------------
------------------------------------------------------------
------------------------------------------------------------
------------------------------------------------------------
------------------------------------------------------------
------------------------------------------------------------
------------------------------------------------------------
------------------------------------------------------------
------------------------------------------------------------
------------------------------------------------------------
------------------------------------------------------------
------------------------------------------------------------
------------------------------------------------------------
------------------------------------------------------------
------------------------------------------------------------
------------------------------------------------------------
------------------------------------------------Q-MKLVP-G--N
SAGTVTTLYLKSP--------------------------------GTTWDEID-FEFLGN
SSG----------------------------------------EP----YTLHTNVYTQG
K--G---D---KE----------QQFKLWFDPTANFHTYTILWN--------PQRIIFTV
DGT-----PI-REF-----KNME---S---------------------------------
-----------------------------LGTLFPK---NKPMRMYSSL--WNAD-----
---------DWATRGGL--VK-------------------T--DWS-K-------A----
PFTASYRGFQQEAC-VWSNGK----------------------SSCPNAS----------
---------------------K--------QGTTTGSWLS----QELDSTAQQRMRWVQR
NYM----------IYNYCTDAKRFPQGLPKECLAA-------------------------
------------------------------------------------------------
------------------------------------------------------------
------------------------------------------------------------
------------------------------------------------------------
------------------------------------------------------------
------------------------------------------------------------
------------------------------------------------------------
------------------------------------------------------------
------------------------------------------------------------
------------------------------------------------------------
------------------------------------------------------------
------------------------------------------------------------
------------------------------------------------------------
------------------------------------------------------------
------------------------------------------------------------
------------------------------------------------------------
------------------------------------------------------------
------------------------------------------------------------
------------------------------------------------------------
------------------------------------------------------------
------------------------------------------------------------
------------------------------------------------------------
------------------------------------------------------------
------------------------------------------------------------
------------------------------------------------------------
------------------------------------------------------------
------------------------------------------------------------
------------------------------------------------------------
------------------------------------------------------------
------------------------------------------------------------
------------------------------------------------------------
----------------------------------------
>AAB18366.1
------------------------------------------------------------
------------------------------------------------------------
------------------------------------------------------------
------------------------------------------------------------
------------------------------------------------------------
------------------------------------------------------------
------------------------------------------------------------
------------------------------------------------------------
------------------------------------------------------------
------------------------------------------------------------
------------------------------------------------------------
------------------------------------------------------------
------------------------------------------------------------
------------------------------------------------------------
------------------------------------------------------------
------------------------------------------------------------
--------------------------------MGF-ITRF----LVFMSLFTS-------
-------------------------------------LVSGF------------------
----------ALQK-----------------------------LPLI---QFDEGY----
----------------------TQLFGD--------------------------------
---------------------------------------QNLIVHRDGKSVRLT-----L
D----------------------------------------------ERTGSG---FVS-
ND--------IY--------------LHG-F------------F-SS-S-IKLPA-D--Y
SAGVVIAFYLSNGD-----------------------------LYEKNHDEID-FEFLGN
IRG----------------------------------------RE----WRIQTNIYGNG
STHL---G---RE----------ERYNLWFDPTEDFHQYSILWS--------LSHIIFYV
DNV-----PI-REV-----KRTA---S---------------------------------
-----------------------------MGGDFP----AKPMSLYSTI--WDGS-----
---------KWATDGGK--YG-------------------V--NYK-Y-------A----
PYVSQFTDLILHGCAVDPTEK---------------------FPSCKDEA----------
---------------------VQ----------------NLRLASEITESQRNKMEIFRQ
KHM----------TYSYCYDHMRYKV-VLSECVVNPAEAKR-------------------
------------------------------------------------------------
-LRVYD---------------------------------------PVTFGGIPHGHRRGK
H---------------RSRS-RLART-------ESI------------------------
------------------------------------------------------------
------------------------------------------------------------
------------------------------------------------------------
------------------------------------------------------------
------------------------------------------------------------
------------------------------------------------------------
------------------------------------------------------------
------------------------------------------------------------
------------------------------------------------------------
------------------------------------------------------------
------------------------------------------------------------
------------------------------------------------------------
------------------------------------------------------------
------------------------------------------------------------
------------------------------------------------------------
------------------------------------------------------------
------------------------------------------------------------
------------------------------------------------------------
------------------------------------------------------------
------------------------------------------------------------
------------------------------------------------------------
------------------------------------------------------------
------------------------------------------------------------
------------------------------------------------------------
------------------------------------------------------------
------------------------------------------------------------
------------------------------------------------------------
------------------------------------------------------------
----------------------------------------
>AAD45127.1
------------------------------------------------------------
------------------------------------------------------------
------------------------------------------------------------
------------------------------------------------------------
------------------------------------------------------------
------------------------------------------------------------
------------------------------------------------------------
------------------------------------------------------------
------------------------------------------------------------
------------------------------------------------------------
------------------------------------------------------------
------------------------------------------------------------
------------------------------------------------------------
------------------------------------------------------------
------------------------------------------------------------
------------------------------------------------------------
--------------------------------MDR-ST-FILSLL----FTLT-------
-------------------------------------VSTTT------------------
----------LFSP-----------------------------VFAG---TFDTEF----
----------------------DITWGD--------------------------------
---------------------------------------GRGKVLNNGELLTLS-----L
D----------------------------------------------RASGSG---FQT-
KK--------EY--------------LFG-K------------I-DM-Q-LKLVP-G--N
SAGTVTAYYLKSK--------------------------------GDTWDEID-FEFLGN
LTG----------------------------------------DP----YTMHTNVYTQG
K--G---D---RE----------QQFHLWFDPTADFHTYSVLWN--------PHHIVFMV
DDI-----PV-REF-----KNLQ---H---------------------------------
-----------------------------MGIQYPK---LQPMRLYSSL--WNAD-----
---------QWATRGGL--VK-------------------T--DWS-K-------A----
PFTASYRNFRADAC-VSSGGR----------------------SSCPA------------
---------------------------------GSPRWFS----QRLDLTAEDKMRVVQR
KYM----------IYNYCTDTKRFPQGFPKECRH--------------------------
------------------------------------------------------------
------------------------------------------------------------
------------------------------------------------------------
------------------------------------------------------------
------------------------------------------------------------
------------------------------------------------------------
------------------------------------------------------------
------------------------------------------------------------
------------------------------------------------------------
------------------------------------------------------------
------------------------------------------------------------
------------------------------------------------------------
------------------------------------------------------------
------------------------------------------------------------
------------------------------------------------------------
------------------------------------------------------------
------------------------------------------------------------
------------------------------------------------------------
------------------------------------------------------------
------------------------------------------------------------
------------------------------------------------------------
------------------------------------------------------------
------------------------------------------------------------
------------------------------------------------------------
------------------------------------------------------------
------------------------------------------------------------
------------------------------------------------------------
------------------------------------------------------------
------------------------------------------------------------
------------------------------------------------------------
------------------------------------------------------------
----------------------------------------
>AAB18367.1
------------------------------------------------------------
------------------------------------------------------------
------------------------------------------------------------
------------------------------------------------------------
------------------------------------------------------------
------------------------------------------------------------
------------------------------------------------------------
------------------------------------------------------------
------------------------------------------------------------
------------------------------------------------------------
------------------------------------------------------------
------------------------------------------------------------
------------------------------------------------------------
------------------------------------------------------------
------------------------------------------------------------
------------------------------------------------------------
------------------------------------MA-MI-SYS----TIVV-------
-------------------------------------ALLAS------------------
----------FMIC-----------------------------SVSA---NFQRDV----
----------------------EITWGD--------------------------------
---------------------------------------GRGQITNNGDLLTLS-----L
D----------------------------------------------KASGSG---FQS-
KN--------EY--------------LFG-K------------I-DM-Q-IKLVA-G--N
SAGTVTAYYLKSP--------------------------------GSTWDEID-FEFLGN
LSG----------------------------------------DP----YTLHTNVFTQG
K--G---D---RE----------QQFKLWFDPTSDFHTYSILWN--------PQRIIFSV
DGT-----PI-REF-----KNME---S---------------------------------
-----------------------------QGTLFPK---NQPMRMYSSL--WNAE-----
---------EWATRGGL--VK-------------------T--DWS-K-------A----
PFTASYRGFNEEAC-VVINGQ----------------------SSCPNVS----------
---------------------G--------QGS-TGSWLS----QELDSTGQEQMRWVQN
NYM----------IYNYCTDAKRFPQGLPRECLAA-------------------------
------------------------------------------------------------
------------------------------------------------------------
------------------------------------------------------------
------------------------------------------------------------
------------------------------------------------------------
------------------------------------------------------------
------------------------------------------------------------
------------------------------------------------------------
------------------------------------------------------------
------------------------------------------------------------
------------------------------------------------------------
------------------------------------------------------------
------------------------------------------------------------
------------------------------------------------------------
------------------------------------------------------------
------------------------------------------------------------
------------------------------------------------------------
------------------------------------------------------------
------------------------------------------------------------
------------------------------------------------------------
------------------------------------------------------------
------------------------------------------------------------
------------------------------------------------------------
------------------------------------------------------------
------------------------------------------------------------
------------------------------------------------------------
------------------------------------------------------------
------------------------------------------------------------
------------------------------------------------------------
------------------------------------------------------------
------------------------------------------------------------
----------------------------------------
>AAB18368.1
------------------------------------------------------------
------------------------------------------------------------
------------------------------------------------------------
------------------------------------------------------------
------------------------------------------------------------
------------------------------------------------------------
------------------------------------------------------------
------------------------------------------------------------
------------------------------------------------------------
------------------------------------------------------------
------------------------------------------------------------
------------------------------------------------------------
------------------------------------------------------------
------------------------------------------------------------
------------------------------------------------------------
------------------------------------------------------------
--------------------------------MGP-SS-SL--TT----IVAT-------
-------------------------------------VLLVT------------------
----------LFGS-----------------------------AYAS---NFFDEF----
----------------------DLTWGD--------------------------------
---------------------------------------HRGKIFNGGNMLSLS-----L
D----------------------------------------------QVSGSG---FKS-
KK--------EY--------------LFG-R------------I-DM-Q-LKLVA-G--N
SAGTVTAYYLSSQ--------------------------------GATHDEID-FEFLGN
ETG----------------------------------------KP----YVLHTNVFAQG
K--G---D---RE----------QQFYLWFDPTKNFHTYSIVWR--------PQHIIFLV
DNL-----PI-RVF-----NNAE---K---------------------------------
-----------------------------LGVPFPK---SQPMRIYSSL--WNAD-----
---------DWATRGGL--VK-------------------T--DWS-K-------A----
PFTAYYRGFNAAAC-TASSGC----------------------D---PKF----------
---------------------KS-------SFGDGKLQVA----TELNAYGRRRLRWVQK
YFM----------IYNYCSDLKRFPRGFPPECKKSRV-----------------------
------------------------------------------------------------
------------------------------------------------------------
------------------------------------------------------------
------------------------------------------------------------
------------------------------------------------------------
------------------------------------------------------------
------------------------------------------------------------
------------------------------------------------------------
------------------------------------------------------------
------------------------------------------------------------
------------------------------------------------------------
------------------------------------------------------------
------------------------------------------------------------
------------------------------------------------------------
------------------------------------------------------------
------------------------------------------------------------
------------------------------------------------------------
------------------------------------------------------------
------------------------------------------------------------
------------------------------------------------------------
------------------------------------------------------------
------------------------------------------------------------
------------------------------------------------------------
------------------------------------------------------------
------------------------------------------------------------
------------------------------------------------------------
------------------------------------------------------------
------------------------------------------------------------
------------------------------------------------------------
------------------------------------------------------------
------------------------------------------------------------
----------------------------------------
>AAK59660.1
------------------------------------------------------------
------------------------------------------------------------
------------------------------------------------------------
------------------------------------------------------------
------------------------------------------------------------
------------------------------------------------------------
------------------------------------------------------------
------------------------------------------------------------
------------------------------------------------------------
------------------------------------------------------------
------------------------------------------------------------
------------------------------------------------------------
------------------------------------------------------------
------------------------------------------------------------
------------------------------------------------------------
------------------------------------------------------------
---------------------------------------MS-PFK----IFFF-------
-------------------------------------TTLLV------------------
----------AAFS-----------------------------VSAA---DFNTDV----
----------------------NVAWGN--------------------------------
---------------------------------------GRGKILNNGQLLTLS-----L
D----------------------------------------------KSSGSG---FQS-
KT--------EY--------------LFG-K------------I-DM-Q-IKLVP-G--N
SAGTVTTFYLKSE--------------------------------GSTWDEID-FEFLGN
MSG----------------------------------------DP----YTLHTNVYTQG
K--G---D---KE----------QQFHLWFDPTANFHTYSILWN--------PQRIILTV
DDT-----PI-REF-----KNYE---S---------------------------------
-----------------------------LGVLFPK---NKPMRMYASL--WNAD-----
---------DWATRGGL--VK-------------------T--DWS-K-------A----
PFMASYRNIKIDS-----------------------------------------------
--------------------------------KPNSNWYT----QEMDSTSQARLKWVQK
NYM----------IYNYCTDHRRFPQGAPKECTTSS------------------------
------------------------------------------------------------
------------------------------------------------------------
------------------------------------------------------------
------------------------------------------------------------
------------------------------------------------------------
------------------------------------------------------------
------------------------------------------------------------
------------------------------------------------------------
------------------------------------------------------------
------------------------------------------------------------
------------------------------------------------------------
------------------------------------------------------------
------------------------------------------------------------
------------------------------------------------------------
------------------------------------------------------------
------------------------------------------------------------
------------------------------------------------------------
------------------------------------------------------------
------------------------------------------------------------
------------------------------------------------------------
------------------------------------------------------------
------------------------------------------------------------
------------------------------------------------------------
------------------------------------------------------------
------------------------------------------------------------
------------------------------------------------------------
------------------------------------------------------------
------------------------------------------------------------
------------------------------------------------------------
------------------------------------------------------------
------------------------------------------------------------
----------------------------------------
>AAF80591.1
------------------------------------------------------------
------------------------------------------------------------
------------------------------------------------------------
------------------------------------------------------------
------------------------------------------------------------
------------------------------------------------------------
------------------------------------------------------------
------------------------------------------------------------
------------------------------------------------------------
------------------------------------------------------------
------------------------------------------------------------
------------------------------------------------------------
------------------------------------------------------------
------------------------------------------------------------
------------------------------------------------------------
------------------------------------------------------------
------------------------------------MA------S----LLFA-------
-------------------------------------VLALS------------------
----------SVGI-----------------------------AVAG---NFNDDF----
----------------------KITWGD--------------------------------
---------------------------------------GRGRIVDNGQLLSLS-----L
D----------------------------------------------KASGSG---FES-
TH--------EY--------------LFG-K------------I-DM-Q-LKLVP-G--N
SAGTVTAYYLSSQ--------------------------------GPTHDEID-FEFLGN
LSG----------------------------------------DP----YTLHTNVFTQG
K--G---N---RE----------QQFHLWFDPTKDFHTYSILWN--------PSHIIFSV
DGI-----PI-RDF-----KNME---S---------------------------------
-----------------------------RGVAFPK---SQPMKIYSSL--WNAD-----
---------DWATRGGL--IK-------------------T--DWT-K-------A----
PFTASYRNFNANAC-VWSAGT----------------------STCSSKK----------
---------------------SP-------SASPSNAWLN----EELDSTRQERMRWVQK
NYM----------IYNYCADLKRFPQGLPPECSVA-------------------------
------------------------------------------------------------
------------------------------------------------------------
------------------------------------------------------------
------------------------------------------------------------
------------------------------------------------------------
------------------------------------------------------------
------------------------------------------------------------
------------------------------------------------------------
------------------------------------------------------------
------------------------------------------------------------
------------------------------------------------------------
------------------------------------------------------------
------------------------------------------------------------
------------------------------------------------------------
------------------------------------------------------------
------------------------------------------------------------
------------------------------------------------------------
------------------------------------------------------------
------------------------------------------------------------
------------------------------------------------------------
------------------------------------------------------------
------------------------------------------------------------
------------------------------------------------------------
------------------------------------------------------------
------------------------------------------------------------
------------------------------------------------------------
------------------------------------------------------------
------------------------------------------------------------
------------------------------------------------------------
------------------------------------------------------------
------------------------------------------------------------
----------------------------------------
>AAF80590.1
------------------------------------------------------------
------------------------------------------------------------
------------------------------------------------------------
------------------------------------------------------------
------------------------------------------------------------
------------------------------------------------------------
------------------------------------------------------------
------------------------------------------------------------
------------------------------------------------------------
------------------------------------------------------------
------------------------------------------------------------
------------------------------------------------------------
------------------------------------------------------------
------------------------------------------------------------
------------------------------------------------------------
------------------------------------------------------------
--------------------------------MSS-SL-MS-QCV----HIFL-------
-------------------------------------AATFV------------------
----------AMSG-----------------------------VHGG---NFYRDF----
----------------------DLTWGD--------------------------------
---------------------------------------GRAKILNNGQMLTLS-----L
D----------------------------------------------KVSGSG---FQS-
KN--------QY--------------LFG-K------------I-DM-Q-LKLVP-G--N
SAGTVTAYYLSSQ--------------------------------GPTHDEID-FEFLGN
LSG----------------------------------------DP----YILHTNIFTQG
K--G---N---RE----------QQFYLWFDPTKDFHTYSILWN--------PQHIIFSV
DGI-----PI-RDF-----KNLE---K---------------------------------
-----------------------------YRIPFPK---IQPMRLYSSL--WDAD-----
---------NWATRGGL--VK-------------------T--DWS-K-------A----
PFTASYRNFQAQAC-VLSSGR----------------------SRCGS------------
---------------------------------GGNRWFN----QQLDVASLKRLRWVQK
NYM----------IYNYCTDVKRFPQGIPTECKHP-------------------------
------------------------------------------------------------
------------------------------------------------------------
------------------------------------------------------------
------------------------------------------------------------
------------------------------------------------------------
------------------------------------------------------------
------------------------------------------------------------
------------------------------------------------------------
------------------------------------------------------------
------------------------------------------------------------
------------------------------------------------------------
------------------------------------------------------------
------------------------------------------------------------
------------------------------------------------------------
------------------------------------------------------------
------------------------------------------------------------
------------------------------------------------------------
------------------------------------------------------------
------------------------------------------------------------
------------------------------------------------------------
------------------------------------------------------------
------------------------------------------------------------
------------------------------------------------------------
------------------------------------------------------------
------------------------------------------------------------
------------------------------------------------------------
------------------------------------------------------------
------------------------------------------------------------
------------------------------------------------------------
------------------------------------------------------------
------------------------------------------------------------
----------------------------------------
>EED49498.1
------------------------------------------------------------
------------------------------------------------------------
------------------------------------------------------------
------------------------------------------------------------
------------------------------------------------------------
------------------------------------------------------------
------------------------------------------------------------
------------------------------------------------------------
------------------------------------------------------------
------------------------------------------------------------
------------------------------------------------------------
------------------------------------------------------------
------------------------------------------------------------
------------------------------------------------------------
------------------------------------------------------------
------------------------------------------------------------
----------------------------------MKPV---T-LLS--------------
------------------------------------------------------------
----LASLAAAKNL-----------------------------IPTT---CFDSY-----
T--SLEEYFSYLYPW-------G----S-----DHNGSARMVGNSTD-------------
------HD-------------------------------Y-ISVE--SGTLTLV-----A
KPT-S--------------------GQPAT-S---------GG--QEINYLSG--AVHS-
KN--------TFTV------------EA--------GSGFDIEA-EF-Q-ATT---D--K
--GTWPAFWLNSA------------------------------ATWP--PEIDMAEWKGT
GQ----L----------------------------------------TFNVFNTSSE-VM
--N----------H---------NTDYPSPS---DFHKVKTQIRA---ENDADIMVKYFL
DDV-----EV-T------------------------------------------------
-------------------------------TQYGADYVGKPLYLIINLQM-------EG
---------SSG--------SPGP---------------------STD-------TYYRV
KNLSFDQI----------------------------------------------------
------------------------------------------------------------
------------------------------------------------------------
------------------------------------------------------------
------------------------------------------------------------
------------------------------------------------------------
------------------------------------------------------------
------------------------------------------------------------
------------------------------------------------------------
------------------------------------------------------------
------------------------------------------------------------
------------------------------------------------------------
------------------------------------------------------------
------------------------------------------------------------
------------------------------------------------------------
------------------------------------------------------------
------------------------------------------------------------
------------------------------------------------------------
------------------------------------------------------------
------------------------------------------------------------
------------------------------------------------------------
------------------------------------------------------------
------------------------------------------------------------
------------------------------------------------------------
------------------------------------------------------------
------------------------------------------------------------
------------------------------------------------------------
------------------------------------------------------------
------------------------------------------------------------
------------------------------------------------------------
------------------------------------------------------------
------------------------------------------------------------
------------------------------------------------------------
------------------------------------------------------------
----------------------------------------
>EAL93731.1
------------------------------------------------------------
------------------------------------------------------------
------------------------------------------------------------
------------------------------------------------------------
------------------------------------------------------------
------------------------------------------------------------
------------------------------------------------------------
------------------------------------------------------------
------------------------------------------------------------
------------------------------------------------------------
------------------------------------------------------------
------------------------------------------------------------
------------------------------------------------------------
------------------------------------------------------------
------------------------------------------------------------
------------------------------------------------------------
----------------------------------------------MAPSSLLLS-----
-------------------------------------------------VGSLITSSLVS
ATALEARQSQTYQL-----------------------------AESW-QGESFIN-----
-------DWNFFDGA-------DPTNGY--VTYVNQSFAKQSG-LVK-------------
---------------------------------------VTE-----SGSFYMG-----V
DYE-S------------------------------------TLNPNGAGRESV--RIES-
KN--------YYTE--------------G-L------------Y-VI-DIEHMPGSI--C
--GTWPAFWSVG-------------------------------KNWPNDGEIDIIEGVNL
Q-K---AN---------KIVLHTSGSCDVSGSN---------DMT-GTLSSSECGE----
ASGTVGCV---VKG--------TNGSSGDPFNESGGGVYAMEWT-----D-TFIKIWFFP
RS---------QIP-------ASLASGN---------PDTSSF---GTPMAHLQG-----
------------------------------SCDF-A-ERFKAQKLIIDTTF-------CG
---------DWA--GNV--FAESTCP-MSDP----SSPMQSCVNYVAQNPAAFKEAYWEI
NSIKIYQYGVSAASSAAVSQATASKVE-GTRVS--AQAA---------------------
-------------------NTATPTVPA--------------------------------
------------------------------------------PV----------------
---ETT-----T------------------------------------------------
-VPQPAQT-NT-----------VAT-S-AADHATPSS---A---------------ETTT
V-------P-A-ATGA-PSVS---AT----EGGDSEL-----------------------
--------------------------ESTS---TV------YVTSTTT--------I-C-
----------PVAESSSAAAAGGKEDA---------------------------------
---------------PSNGTSGAEVAATSVAAA---APAAA----TSGHPGADAI-----
-----------------------ANS---------AAATST------------DAQSESA
TSR-LTAG-ALSEIPT---------A------PPEPVSQAVST-GSFDDSDT-------A
QGD---------------------SE------EQGS-----------I-----ASASVAP
STIPVPA--SSSAAALGGSSIASSF-----ASSRLIPRPT--G-------------SSTA
ASATAIATWSPTAG-----------------------ESA--------------------
----------S-GTAKESATLTTPSEVFFTPGLSNGA--NRMS-----------------
------------------------------------------------------------
------------------------------------------------------------
-----------------------------VGLS--GLIGV---------M-FIAA-----
---LA-------------------------------------------------------
------------------------------------------------------------
------------------------------------------------------------
------------------------------------------------------------
------------------------------------------------------------
------------------------------------------------------------
------------------------------------------------------------
------------------------------------------------------------
------------------------------------------------------------
------------------------------------------------------------
------------------------------------------------------------
------------------------------------------------------------
------------------------------------------------------------
------------------------------------------------------------
------------------------------------------------------------
------------------------------------------------------------
----------------------------------------
>EAA64496.1
------------------------------------------------------------
------------------------------------------------------------
------------------------------------------------------------
------------------------------------------------------------
------------------------------------------------------------
------------------------------------------------------------
------------------------------------------------------------
------------------------------------------------------------
------------------------------------------------------------
------------------------------------------------------------
------------------------------------------------------------
------------------------------------------------------------
------------------------------------------------------------
------------------------------------------------------------
------------------------------------------------------------
------------------------------------------------------------
-----------------------------------------------MSSSLMRR-----
-------------------------------------------------VGSLAASAIIF
PG--IAHAASNYKL-----------------------------KESW-EGEKILN-----
-------HFHFFDNA-------DPTNGF--VTYVNQSYAESAG-LVK-------------
---------------------------------------TTD-----SGSLYLG-----V
DYE-N------------------------------------VLTVDGPGRESV--RIES-
NE--------YYDQ--------------G-L------------Y-VV-DIQHMPGSI--C
--GTWPAFWTVG-------------------------------PDWPTDGEIDIIEGVNK
H-D---AN---------KIVLHTSDTCDVGGGY---------KMT-GDMTSSECGE----
ASGTIGCV---VQG--------KQGSSGDPFNEQGGGVYAMEWQ-----E-KYLKIWYFP
RS---------SIP-------ESLTAGT---------PDVSSF---GTPMAHLQG-----
------------------------------SCNF-K-ERFTHQKLILDTTF-------CG
---------DWA--GGV--FGDSGCP-VSDP----SDPMLSCKNYVAENPAVYKNAYWEL
NSIKIYQLGGTAEVEGTQSAAAESTAAEATAAE--TTAA---------------------
-------------------ATQTA-NGG--------------------------------
------------------------------------------SI----------------
---EEI-----T------------------------------------------------
-TSTHSVT-RT------------KT-V-SATHSTETA---A---------------VTET
A-------A-A-TTAA-ASVASEVDA----TNTQPVS-----------------------
--------------------------KTKS---TS------YVTSTTT--------L-C-
----------PVESSQAAATESVSRTK---------------------------------
---------------TT---SYVTIT-TTLCPV---ESLQT----ANAVPSAKAS-----
-----------------------TDA---------AAATTP-AAEPHPSNAETPADSKSS
ADA-VTAQATKTTIAV---------N------TPNPATDSA-------------------
-------------------------------------------------------SSVPP
DSIVYTAPEVTSSSSVPLFTIVS-------SSSQFVTVPT--A-------------A---
-----PSSFEPTDA-----------------------VRD--------------------
----------GADSYSTAASPTTPSNPVFTGVGSKVS--ISAS-----------------
------------------------------------------------------------
------------------------------------------------------------
-----------------------------VAIA--AFVML---------L-LVN------
------------------------------------------------------------
------------------------------------------------------------
------------------------------------------------------------
------------------------------------------------------------
------------------------------------------------------------
------------------------------------------------------------
------------------------------------------------------------
------------------------------------------------------------
------------------------------------------------------------
------------------------------------------------------------
------------------------------------------------------------
------------------------------------------------------------
------------------------------------------------------------
------------------------------------------------------------
------------------------------------------------------------
------------------------------------------------------------
----------------------------------------
>AAC49904.1
------------------------------------------------------------
------------------------------------------------------------
------------------------------------------------------------
------------------------------------------------------------
------------------------------------------------------------
------------------------------------------------------------
------------------------------------------------------------
------------------------------------------------------------
------------------------------------------------------------
------------------------------------------------------------
------------------------------------------------------------
------------------------------------------------------------
------------------------------------------------------------
----------------------------------MS------------------------
----------------------LKSLFVSA------------------------------
------------------------------------------------------------
-------------------------------PLLWRGVT-----A--LPAG---------
-------------------------------------------------PGSWTHGNSTI
VSSSDFSAAAAYNL-----------------------------IDTYD-ASNWAS-----
-------KFNFEDIA-------DPTHGF--VDYVTLQQAQQYG-LFK-------------
---------------------------------------TQ------NNQVYMG-----V
DST-S------------------------------------TLNPNGPGRRSV--RIQS-
KT--------AYNR--------------A-L------------V-IA-DFAHVPGSA--C
--GSWPAFWMVG-------------------------------PNWPNQGEIDIYEGVHL
S-S---SN---------QVTLHTSPGCNPSIGPG--------GET-GRRLAGDCGA----
DGGFNGCG---IQA--D-----NPVSFGTPFNANGGGVYATLWT-----S-SGVKVWYFA
TR---------NIP-------ANIKSGN---------PDPSAW---GTPIANFGN-----
-----------------------------NGCDF-D-AKFRDLNIVFDVTF-------CG
---------DWA--GGV--WGSTTRA----------QVNPSCVAYVASQPQNFSESYWLI
NSVKVYSV----------------------------------------------------
------------------------------------------------------------
------------------------------------------------------------
------------------------------------------------------------
------------------------------------------------------------
------------------------------------------------------------
------------------------------------------------------------
------------------------------------------------------------
------------------------------------------------------------
------------------------------------------------------------
------------------------------------------------------------
------------------------------------------------------------
------------------------------------------------------------
------------------------------------------------------------
------------------------------------------------------------
------------------------------------------------------------
------------------------------------------------------------
------------------------------------------------------------
------------------------------------------------------------
------------------------------------------------------------
------------------------------------------------------------
------------------------------------------------------------
------------------------------------------------------------
------------------------------------------------------------
------------------------------------------------------------
------------------------------------------------------------
------------------------------------------------------------
------------------------------------------------------------
------------------------------------------------------------
------------------------------------------------------------
------------------------------------------------------------
------------------------------------------------------------
------------------------------------------------------------
------------------------------------------------------------
----------------------------------------
>AAO00727.1
------------------------------------------------------------
------------------------------------------------------------
------------------------------------------------------------
------------------------------------------------------------
------------------------------------------------------------
------------------------------------------------------------
------------------------------------------------------------
------------------------------------------------------------
------------------------------------------------------------
------------------------------------------------------------
------------------------------------------------------------
------------------------------------------------------------
------------------------------------------------------------
------------------------------------------------------------
------------------------------------------------------------
------------------------------------------------------------
--------------------------------MAV-SSTPWALVALFLMASS--------
-------------------------------------TVMAI------------------
----------PPRK-----------------------------AIDV---PFGRNY----
----------------------VPTWAF--------------------------------
---------------------------------------DHQKQLNGGSELQLI-----L
D----------------------------------------------KYTGTG---FQS-
KG--------SY--------------LFG-H------------F-SM-H-IKLPA-G--D
TAGVVTAFYLSST--------------------------------NNEHDEID-FEFLGN
RTG----------------------------------------QP----VILQTNVFTGG
K--G---N---RE----------QRIYLWFDPSKAYHTYSVLWN--------LYQIVFFV
DNI-----PI-RVF-----KNAK---D---------------------------------
-----------------------------LGVRFPF---NQPMKLYSSL--WNAD-----
---------DWATRGGL--EK-------------------T--NWA-N-------A----
PFIASYRGFHIDGCQASV-----------------------EAKYCA-------------
------------------------------TQ--GRMWWDQNEFRDLDAEQYRRLKWVRM
KWT----------IYNYCTDRTRFPV-MPAECRRDRDV----------------------
------------------------------------------------------------
------------------------------------------------------------
------------------------------------------------------------
------------------------------------------------------------
------------------------------------------------------------
------------------------------------------------------------
------------------------------------------------------------
------------------------------------------------------------
------------------------------------------------------------
------------------------------------------------------------
------------------------------------------------------------
------------------------------------------------------------
------------------------------------------------------------
------------------------------------------------------------
------------------------------------------------------------
------------------------------------------------------------
------------------------------------------------------------
------------------------------------------------------------
------------------------------------------------------------
------------------------------------------------------------
------------------------------------------------------------
------------------------------------------------------------
------------------------------------------------------------
------------------------------------------------------------
------------------------------------------------------------
------------------------------------------------------------
------------------------------------------------------------
------------------------------------------------------------
------------------------------------------------------------
------------------------------------------------------------
------------------------------------------------------------
----------------------------------------
>BAE02683.1 MRVVIACCLVSTALAGVIWQEDFNSLDTSKWNFETGNNNGWGNSELECYTTSSNNVRVENGNLVIEARRE
------------------------------------------------------------
------------------------------------------------------------
------------------------------------------------------------
------------------------------------------------------------
------------------------------------------------------------
------------------------------------------------------------
------------------------------------------------------------
------------------------------------------------------------
------------------------------------------------------------
------------------------------------------------------------
------------------------------------------------------------
------------------------------------------------------------
------------------------------------------------------------
------------------------------------------------------------
------------------------------------------------------------
------------------------------------------------------------
------------------------------------------------------------
------------------------------------------------------------
------------------------------------------------------------
------------------------------------------------------------
----------------------------------------------------------NV
D---------------------------------------------GCSFTSG--RIHT-
RG--------KFDF------------KYG-T------------I-EA-R-IKLPNLA--N
--GLWPAFWMLGAE--S--------------------------NTWPDQGEMDIMEAGVA
DAI---A---------------------------------AGNVNKEILGTFHWSNNG--
---QH----AQYGT-------NYVAP---NDLTTDFHVYKLTWS--------QSEIKMFI
DDI-----QYMVFD---I-TP---------------------------------------
------------------------------LPV--F---QKNFYVLLNLAV-------GG
---NFPNIHD------A--------GAVT----------------------APLPGQMLV
DYIKVTQ-----------------------------------------------------
------------------------------------------------------------
------------------------------------------------------------
------------------------------------------------------------
------------------------------------------------------------
------------------------------------------------------------
------------------------------------------------------------
------------------------------------------------------------
------------------------------------------------------------
------------------------------------------------------------
------------------------------------------------------------
------------------------------------------------------------
------------------------------------------------------------
------------------------------------------------------------
------------------------------------------------------------
------------------------------------------------------------
------------------------------------------------------------
------------------------------------------------------------
------------------------------------------------------------
------------------------------------------------------------
------------------------------------------------------------
------------------------------------------------------------
------------------------------------------------------------
------------------------------------------------------------
------------------------------------------------------------
------------------------------------------------------------
------------------------------------------------------------
------------------------------------------------------------
------------------------------------------------------------
------------------------------------------------------------
------------------------------------------------------------
------------------------------------------------------------
------------------------------------------------------------
------------------------------------------------------------
----------------------------------------
>BAE02684.1 GNNNGWGNAELQCYTDRNENVRTENGHLVIEARRENMDGCAFTSARLITRDKFAFRYGTIEARIKLPNLR
------------------------------------------------------------
------------------------------------------------------------
------------------------------------------------------------
------------------------------------------------------------
------------------------------------------------------------
------------------------------------------------------------
------------------------------------------------------------
------------------------------------------------------------
------------------------------------------------------------
------------------------------------------------------------
------------------------------------------------------------
------------------------------------------------------------
------------------------------------------------------------
------------------------------------------------------------
------------------------------------------------------------
------------------------------------------------------------
------------------------------------------------------------
------------------------------------------------------------
------------------------------------------------------------
------------------------------------------------------------
------------------------------------------------------------
------------------------------------------------------------
-----------------------------------------------------------N
--GLWPAFWMLGAE--N--------------------------PTWPDQGEIDIMEAGPA
EAI---A---------------------------------AGTVNRKILGTFHWNHQG--
---QH----AQYGR-------DLLLP---YDITNDFHDYKLTWS--------PTEIRMYF
DGQ-----EYMVFD---T-RP---------------------------------------
------------------------------LPV--F---QKRFYFVLNLAV-------GG
---NFPNIHD------P--------NGIT----------------------APLPAQLLV
DYIRVSQ-----------------------------------------------------
------------------------------------------------------------
------------------------------------------------------------
------------------------------------------------------------
------------------------------------------------------------
------------------------------------------------------------
------------------------------------------------------------
------------------------------------------------------------
------------------------------------------------------------
------------------------------------------------------------
------------------------------------------------------------
------------------------------------------------------------
------------------------------------------------------------
------------------------------------------------------------
------------------------------------------------------------
------------------------------------------------------------
------------------------------------------------------------
------------------------------------------------------------
------------------------------------------------------------
------------------------------------------------------------
------------------------------------------------------------
------------------------------------------------------------
------------------------------------------------------------
------------------------------------------------------------
------------------------------------------------------------
------------------------------------------------------------
------------------------------------------------------------
------------------------------------------------------------
------------------------------------------------------------
------------------------------------------------------------
------------------------------------------------------------
------------------------------------------------------------
------------------------------------------------------------
------------------------------------------------------------
----------------------------------------
>AIX48711.1
------------------------------------------------------------
------------------------------------------------------------
------------------------------------------------------------
------------------------------------------------------------
------------------------------------------------------------
------------------------------------------------------------
------------------------------------------------------------
------------------------------------------------------------
------------------------------------------------------------
------------------------------------------------------------
------------------------------------------------------------
------------------------------------------------------------
------------------------------------------------------------
------------------------------------------------------------
------------------------------------------------------------
------------------------------------------------------------
------------------------------------------MRTLCLL-----------
-------------------------------------LLACGA--------------FAA
DLVEPEDCTGFPCL-----------------------------IFND---DFD--Y----
---FDHDVWEHEVT--------MSGG--------GNWEFQVYLNNRSIS-----------
-------YT-----------------------------------R--DSTLFIKPDLTSN
--WQTEGFLSSGNLNLWGMNGRGDVCTGNSYYGCERTGNPV---NIINPVMSA--RLRT-
LS--------DFAF------------RYG-R------------I-EV-R-AKMPR-G--D
--WLWPAIWLLPRY--WP------------------------YGLWPASGEIDIVESRGN
DNY---G----------------------------------NLGNQYGGTTVHWGPNWQK
---NMYEK-THSD-----------YTASDGSFANSFHTWRLDWT--------KDNMLFYL
DDQ-----LQLTVD---P-GT-------------------NFW-DFGGFGN---E-----
------------------L---DNPWKA-GSKMAPF---DQKFYVVLNVAV-------GG
VNGFFPDGIT----DKP--WSNVSPQASLDFWNGRGSWLPT---WEQGEGRISENAALQV
DYVKVWKMESVDQ-----------------------------------------------
------------------------------------------------------------
------------------------------------------------------------
------------------------------------------------------------
------------------------------------------------------------
------------------------------------------------------------
------------------------------------------------------------
------------------------------------------------------------
------------------------------------------------------------
------------------------------------------------------------
------------------------------------------------------------
------------------------------------------------------------
------------------------------------------------------------
------------------------------------------------------------
------------------------------------------------------------
------------------------------------------------------------
------------------------------------------------------------
------------------------------------------------------------
------------------------------------------------------------
------------------------------------------------------------
------------------------------------------------------------
------------------------------------------------------------
------------------------------------------------------------
------------------------------------------------------------
------------------------------------------------------------
------------------------------------------------------------
------------------------------------------------------------
------------------------------------------------------------
------------------------------------------------------------
------------------------------------------------------------
------------------------------------------------------------
------------------------------------------------------------
------------------------------------------------------------
------------------------------------------------------------
----------------------------------------
>AAZ04385.1
------------------------------------------------------------
------------------------------------------------------------
------------------------------------------------------------
------------------------------------------------------------
------------------------------------------------------------
------------------------------------------------------------
------------------------------------------------------------
------------------------------------------------------------
------------------------------------------------------------
------------------------------------------------------------
------------------------------------------------------------
------------------------------------------------------------
------------------------------------------------------------
------------------------------------------------------------
------------------------------------------------------------
------------------------------------------------------------
------------------------------------------------------------
------------------------------------------M--------------EP-
-LLCLVLFPLVAGA-----------------------------GFRD---DFT--T----
---WNPNNYQIGVS--------AWGG--------GNHEFQVYTPEPSNL-----------
-------FV-----------------------------------R--DGSLYIKPTFTRD
SRHFTDGNLYYGTMDLYHLW---NKCTQHDNNGCQKHSYGG-NSEILPPVMSG--KITT-
N----------FAM------------TYG-R------------V-NV-R-AKIPK-G--D
--WLWPAIWMLSRD--RS------------------------YGGWPRSGEIDIMESRGN
TKA---VL-------------WG-----------------QNSGVNYVASTLHWGPDFNN
---NRFQK-THGS-----------KRKSGGADWHGWHTYSLDWT--------AGHIVTYV
DNV-----EIMRIT---TPSQ-------------------SFW-GWGAFSG---------
----------------------NNIWA-SGGKNAPF---DKPFHLILNVAV-------GG
--DFFADG-DY-DVPKP--WGGHNPM--RSFWEARHSWENT---WK------GDEVAMVV
DYIEMIPH----------------------------------------------------
------------------------------------------------------------
------------------------------------------------------------
------------------------------------------------------------
------------------------------------------------------------
------------------------------------------------------------
------------------------------------------------------------
------------------------------------------------------------
------------------------------------------------------------
------------------------------------------------------------
------------------------------------------------------------
------------------------------------------------------------
------------------------------------------------------------
------------------------------------------------------------
------------------------------------------------------------
------------------------------------------------------------
------------------------------------------------------------
------------------------------------------------------------
------------------------------------------------------------
------------------------------------------------------------
------------------------------------------------------------
------------------------------------------------------------
------------------------------------------------------------
------------------------------------------------------------
------------------------------------------------------------
------------------------------------------------------------
------------------------------------------------------------
------------------------------------------------------------
------------------------------------------------------------
------------------------------------------------------------
------------------------------------------------------------
------------------------------------------------------------
------------------------------------------------------------
------------------------------------------------------------
----------------------------------------
>ACD93221.1
------------------------------------------------------------
------------------------------------------------------------
------------------------------------------------------------
------------------------------------------------------------
------------------------------------------------------------
------------------------------------------------------------
------------------------------------------------------------
------------------------------------------------------------
------------------------------------------------------------
------------------------------------------------------------
------------------------------------------------------------
------------------------------------------------------------
------------------------------------------------------------
------------------------------------------------------------
------------------------------------------------------------
------------------------------------------------------------
---------------------------------------------MNAF-----------
--------------------------------TFP------------------------L
LLAFCAFAHGAWVL-----------------------------DWED---EFNGGN----
----LADRWNFELG--------CNGW--------GNNELQCYTDNRGANA----------
-------RQ-----------------------------------E--DGKLVISAVREWW
G-----------------------------D-----------GVNPDKEFTSA--RMTT-
K----------ANW------------LHG-K------------F-EM-R-ARLPK-G--K
--HLWPAFWMMPQN--SE------------------------YGGWPRSGEIDITEY---
----------------------------------------RGQRPQQILGTLHFGAAPDN
---KGDVGTGERD-----------FP---IDFSADFHTFGLDWS--------PDSMQWLL
DDQ-----VYHTES---L-QR-------------------NFW-DGVYN-----------
------------------------------QNGSPF---DKNFFIILNLAV-------GG
---NFFGGEPF----DP--------SESD----------------------GWAKNTFEV
EYVKKWTWN---------------------------------------------------
------------------------------------------------------------
------------------------------------------------------------
------------------------------------------------------------
------------------------------------------------------------
------------------------------------------------------------
------------------------------------------------------------
------------------------------------------------------------
------------------------------------------------------------
------------------------------------------------------------
------------------------------------------------------------
------------------------------------------------------------
------------------------------------------------------------
------------------------------------------------------------
------------------------------------------------------------
------------------------------------------------------------
------------------------------------------------------------
------------------------------------------------------------
------------------------------------------------------------
------------------------------------------------------------
------------------------------------------------------------
------------------------------------------------------------
------------------------------------------------------------
------------------------------------------------------------
------------------------------------------------------------
------------------------------------------------------------
------------------------------------------------------------
------------------------------------------------------------
------------------------------------------------------------
------------------------------------------------------------
------------------------------------------------------------
------------------------------------------------------------
------------------------------------------------------------
------------------------------------------------------------
----------------------------------------
>AAK30204.1 MVNLYVNLFVMCSVVVLAHGSSRNLPIVSFEEGYSQLFGDSNLMILQDGKSAHLSLDERTGSGFVSHDLY
------------------------------------------------------------
------------------------------------------------------------
------------------------------------------------------------
------------------------------------------------------------
------------------------------------------------------------
------------------------------------------------------------
------------------------------------------------------------
------------------------------------------------------------
------------------------------------------------------------
------------------------------------------------------------
------------------------------------------------------------
------------------------------------------------------------
------------------------------------------------------------
------------------------------------------------------------
------------------------------------------------------------
------------------------------------------------------------
------------------------------------------------------------
------------------------------------------------------------
------------------------------------------------------------
------------------------------------------------------------
------------------------------------------------------------
------------------------------------------------------------
--------------------------KHG-F------------F-SA-S-IKLPA-D--Y
TAGVVVAFYMSNVD-----------------------------MFAKNHDEID-FEFLGN
IRG----------------------------------------KE----WRLQTNVYGNG
STGA---G---RE----------ERYGLWFDPSDDFHQYSILWS--------KDRIIFYI
DNV-----PI-REV-----KKTE---A---------------------------------
-----------------------------MGGDFP----SKPMSLYATI--WDGS-----
---------NWATNGGK--YK-------------------V--NYK-Y-------S----
PYIAEFSDFVLHGCAVDPIEM---------------------STSCDTAP----------
---------------------KS----------------Q-SVPTGTTKESRTKMQNLRK
KYM----------QYSYCYDTTRYQV-PPSECVIDPLESER-------------------
------------------------------------------------------------
-LRGFD---------------------------------------PVTFGTSHRGHGKRH
H---------------NRRSYR-HGI-------NSV------------------------
------------------------------------------------------------
------------------------------------------------------------
------------------------------------------------------------
------------------------------------------------------------
------------------------------------------------------------
------------------------------------------------------------
------------------------------------------------------------
------------------------------------------------------------
------------------------------------------------------------
------------------------------------------------------------
------------------------------------------------------------
------------------------------------------------------------
------------------------------------------------------------
------------------------------------------------------------
------------------------------------------------------------
------------------------------------------------------------
------------------------------------------------------------
------------------------------------------------------------
------------------------------------------------------------
------------------------------------------------------------
------------------------------------------------------------
------------------------------------------------------------
------------------------------------------------------------
------------------------------------------------------------
------------------------------------------------------------
------------------------------------------------------------
------------------------------------------------------------
------------------------------------------------------------
----------------------------------------
>CAA10231.1 MASVLVKLLLLLTILASSVLVIAYAGNLHQDFDITWGDGRAMILNNGELLTLSLDKASGSGFQSKNQFLF
------------------------------------------------------------
------------------------------------------------------------
------------------------------------------------------------
------------------------------------------------------------
------------------------------------------------------------
------------------------------------------------------------
------------------------------------------------------------
------------------------------------------------------------
------------------------------------------------------------
------------------------------------------------------------
------------------------------------------------------------
------------------------------------------------------------
------------------------------------------------------------
------------------------------------------------------------
------------------------------------------------------------
------------------------------------------------------------
------------------------------------------------------------
------------------------------------------------------------
------------------------------------------------------------
------------------------------------------------------------
------------------------------------------------------------
------------------------------------------------------------
----------------------------G-K------------I-DT-Q-IKLVP-G--N
SAGTVTAYYLSSK--------------------------------GSTWDEID-YEFLGN
LSG----------------------------------------DP----YTIHTNIYTQG
K--G---N---RE----------QQFHLWFDPTANFHTYSILWN--------PQAIIFSV
DGT-----PI-REF-----KNSE---S---------------------------------
-----------------------------IGVPIPK---KQPMRLYSSL--WNAD-----
---------DWATRGGL--LK-------------------T--DWA-R-------T----
PFTASYRNFNARAC-LWSSGE----------------------STCTANS----------
---------------------QS-------STSNNNAWLK----EDLDFTRQERLKWVQK
NYM----------IYNYCTDTKRFPQGFPPECAATKA-----------------------
------------------------------------------------------------
------------------------------------------------------------
------------------------------------------------------------
------------------------------------------------------------
------------------------------------------------------------
------------------------------------------------------------
------------------------------------------------------------
------------------------------------------------------------
------------------------------------------------------------
------------------------------------------------------------
------------------------------------------------------------
------------------------------------------------------------
------------------------------------------------------------
------------------------------------------------------------
------------------------------------------------------------
------------------------------------------------------------
------------------------------------------------------------
------------------------------------------------------------
------------------------------------------------------------
------------------------------------------------------------
------------------------------------------------------------
------------------------------------------------------------
------------------------------------------------------------
------------------------------------------------------------
------------------------------------------------------------
------------------------------------------------------------
------------------------------------------------------------
------------------------------------------------------------
------------------------------------------------------------
------------------------------------------------------------
------------------------------------------------------------
----------------------------------------
>BAK48741.1 MKLFVVLACLAAPGTFPFVDAATVIPANSFSSFSTYWNNFYPWGTDHNGSGRMASANIIVASNTLSLIAT
------------------------------------------------------------
------------------------------------------------------------
------------------------------------------------------------
------------------------------------------------------------
------------------------------------------------------------
------------------------------------------------------------
------------------------------------------------------------
------------------------------------------------------------
------------------------------------------------------------
------------------------------------------------------------
------------------------------------------------------------
------------------------------------------------------------
------------------------------------------------------------
------------------------------------------------------------
------------------------------------------------------------
------------------------------------------------------------
------------------------------------------------------------
------------------------------------------------------------
------------------------------------------------------------
------------------------------------------------------------
------------------------------------------------------------
PTS-N--------------------PSPPTST---------SNPKPAIHYASG--AIHA-
KE--------HITV------------TA--------ANAYTVSG-EF-S-APT---A--V
--GTWPAFWLTAV------------------------------SGWP--PEVDIGEWKGT
AD----N----------------------------------------WFNTFNTSSV-VK
--S----------T---------LVDWPTDL---SFHSVKAV--LTAQSNNKDVKIDFYM
DNK-----FI-V------------------------------------------------
-------------------------------TQYGSGFVGKAMYLIINLQM-------EG
---------SSG--------SPGP---------------------SGR-------TVYKA
RNVQVTRTGN--------------------------------------------------
------------------------------------------------------------
------------------------------------------------------------
------------------------------------------------------------
------------------------------------------------------------
------------------------------------------------------------
------------------------------------------------------------
------------------------------------------------------------
------------------------------------------------------------
------------------------------------------------------------
------------------------------------------------------------
------------------------------------------------------------
------------------------------------------------------------
------------------------------------------------------------
------------------------------------------------------------
------------------------------------------------------------
------------------------------------------------------------
------------------------------------------------------------
------------------------------------------------------------
------------------------------------------------------------
------------------------------------------------------------
------------------------------------------------------------
------------------------------------------------------------
------------------------------------------------------------
------------------------------------------------------------
------------------------------------------------------------
------------------------------------------------------------
------------------------------------------------------------
------------------------------------------------------------
------------------------------------------------------------
------------------------------------------------------------
------------------------------------------------------------
------------------------------------------------------------
------------------------------------------------------------
----------------------------------------
>AIX48712.1
------------------------------------------------------------
------------------------------------------------------------
------------------------------------------------------------
------------------------------------------------------------
------------------------------------------------------------
------------------------------------------------------------
------------------------------------------------------------
------------------------------------------------------------
------------------------------------------------------------
------------------------------------------------------------
------------------------------------------------------------
------------------------------------------------------------
------------------------------------------------------------
------------------------------------------------------------
------------------------------------------------------------
------------------------------------------------------------
------------------------------------------MKVLWLL-----------
-------------------------------------MLASGA--------------LAA
DIVDPSSCTAFPCL-----------------------------IFND---EFD--H----
---LDHEVWEHEIT--------MSGG--------GNWEFQAYLNNRSVS-----------
-------YT-----------------------------------R--DSTLFIKPQLMSD
--WKDEGFLSSGELNLWGMNGRGDVCTGNSYYGCDRVGTAT---NLVNPIMSA--RLRT-
LN--------DFAF------------RYG-R------------I-EV-R-AKMPR-G--D
--WLWPAVWMLPQY--WP------------------------YGPWPASGEIDIVESRGN
DDY---G----------------------------------SLSNAVAGSTMHWGPFWPL
---NFYDM-TAVE-----------YNANSGSFADDFHVWRVDWT--------STDIRFYV
DDE-----LKMTVD---P-GT-------------------NFW-EHAGVDN---I-----
------------------Y---DNPWAS-GDKLAPF---DQKFYIVLNVAV-------GG
TNGFFPDGIV---SNKP--WANTSPQAFLDFWNARDSWLPT---WEQGEGKISENAALQV
DYVKVWKLVSADE-----------------------------------------------
------------------------------------------------------------
------------------------------------------------------------
------------------------------------------------------------
------------------------------------------------------------
------------------------------------------------------------
------------------------------------------------------------
------------------------------------------------------------
------------------------------------------------------------
------------------------------------------------------------
------------------------------------------------------------
------------------------------------------------------------
------------------------------------------------------------
------------------------------------------------------------
------------------------------------------------------------
------------------------------------------------------------
------------------------------------------------------------
------------------------------------------------------------
------------------------------------------------------------
------------------------------------------------------------
------------------------------------------------------------
------------------------------------------------------------
------------------------------------------------------------
------------------------------------------------------------
------------------------------------------------------------
------------------------------------------------------------
------------------------------------------------------------
------------------------------------------------------------
------------------------------------------------------------
------------------------------------------------------------
------------------------------------------------------------
------------------------------------------------------------
------------------------------------------------------------
------------------------------------------------------------
----------------------------------------
>AAO92743.1 MGMGLRNGFLLILSCVVTLSLSVLGRPATFLEDFRITWSDSHIRQIDGGRAIQLVLDQNSGCGFASKRQH
------------------------------------------------------------
------------------------------------------------------------
------------------------------------------------------------
------------------------------------------------------------
------------------------------------------------------------
------------------------------------------------------------
------------------------------------------------------------
------------------------------------------------------------
------------------------------------------------------------
------------------------------------------------------------
------------------------------------------------------------
------------------------------------------------------------
------------------------------------------------------------
------------------------------------------------------------
------------------------------------------------------------
------------------------------------------------------------
------------------------------------------------------------
------------------------------------------------------------
------------------------------------------------------------
------------------------------------------------------------
------------------------------------------------------------
------------------------------------------------------------
--------------------------LFG-R------------V-SM-K-IKLIP-G--D
SAGTVTAFYMNSVT-------------------------------DAVRDELD-FEFLGN
RTG----------------------------------------QP----YTVQTNIYAHG
K--G---D---RE----------QRVNLWFDPAADFHTYSIMWN--------HHQIVFYI
DEV-----PI-RVY-----KNNE---A---------------------------------
-----------------------------RNIPYPK---LQPMGVYSTL--WEAD-----
---------DWATRGGL--EK-------------------I--DWT-K-------A----
PFLAYYKDFDIEGCPVPGP------------------------VNCA-------------
------------------------------TN--SRNWWEGTAYQALNAMEAKRYSWVRM
NHV----------IYDYCTDKSRYPV-TPPECMSII------------------------
------------------------------------------------------------
------------------------------------------------------------
------------------------------------------------------------
------------------------------------------------------------
------------------------------------------------------------
------------------------------------------------------------
------------------------------------------------------------
------------------------------------------------------------
------------------------------------------------------------
------------------------------------------------------------
------------------------------------------------------------
------------------------------------------------------------
------------------------------------------------------------
------------------------------------------------------------
------------------------------------------------------------
------------------------------------------------------------
------------------------------------------------------------
------------------------------------------------------------
------------------------------------------------------------
------------------------------------------------------------
------------------------------------------------------------
------------------------------------------------------------
------------------------------------------------------------
------------------------------------------------------------
------------------------------------------------------------
------------------------------------------------------------
------------------------------------------------------------
------------------------------------------------------------
------------------------------------------------------------
------------------------------------------------------------
------------------------------------------------------------
----------------------------------------
>BAH84971.1
------------------------------------------------------------
------------------------------------------------------------
------------------------------------------------------------
------------------------------------------------------------
------------------------------------------------------------
------------------------------------------------------------
------------------------------------------------------------
------------------------------------------------------------
------------------------------------------------------------
------------------------------------------------------------
------------------------------------------------------------
------------------------------------------------------------
------------------------------------------------------------
------------------------------------------------------------
------------------------------------------------------------
------------------------------------------------------------
------------MEYSVK--------------Y-------------LSAS--GDV-----
---------------------------VYH-------VDGVFT--------------IPA
ASSLSPRLYRRGNT-----------------------------VFED---SFNSHQ----
---LNPKHWHHEIT--------CWGG--------GNGEFQMYTPEAANT-----------
-------YI-----------------------------------K--NGVLYLKPTFTAD
--KFGDDFFQHGVLDVKQQW---GSCTAAQDNGCRRQGA------QIPPIMSS--KVFS-
V----------ASI------------THG-R------------V-EV-V-AKIPK-G--D
--WIWPAIWLLPPGWPWK------------------------YGAWPASGEIDIMESRGN
VHL---SE-------------AN----------------GATQGVDRVLSTIHYGASPSQ
---HRQQG--DSK-----------TSKTGTTWADSFHTYSVDWT--------AGHIRMDI
DNQ-----PVMAWT---TPSQ-------------------GYW-SYSHQSG---------
----------------------TNVWS-QGGNDAPF---DGKMSLILNVAV-------GA
TNGYFQDSWHNTPHAKP--WKNNSPTAMMDFWKSKQQWQST---WH------GEDVAMKV
KSVKMIQY----------------------------------------------------
------------------------------------------------------------
------------------------------------------------------------
------------------------------------------------------------
------------------------------------------------------------
------------------------------------------------------------
------------------------------------------------------------
------------------------------------------------------------
------------------------------------------------------------
------------------------------------------------------------
------------------------------------------------------------
------------------------------------------------------------
------------------------------------------------------------
------------------------------------------------------------
------------------------------------------------------------
------------------------------------------------------------
------------------------------------------------------------
------------------------------------------------------------
------------------------------------------------------------
------------------------------------------------------------
------------------------------------------------------------
------------------------------------------------------------
------------------------------------------------------------
------------------------------------------------------------
------------------------------------------------------------
------------------------------------------------------------
------------------------------------------------------------
------------------------------------------------------------
------------------------------------------------------------
------------------------------------------------------------
------------------------------------------------------------
------------------------------------------------------------
------------------------------------------------------------
------------------------------------------------------------
----------------------------------------
>ABU98621.1
------------------------------------------------------------
------------------------------------------------------------
------------------------------------------------------------
------------------------------------------------------------
------------------------------------------------------------
------------------------------------------------------------
------------------------------------------------------------
------------------------------------------------------------
------------------------------------------------------------
------------------------------------------------------------
------------------------------------------------------------
------------------------------------------------------------
------------------------------------------------------------
------------------------------------------------------------
------------------------------------------------------------
------------------------------------------------------------
---------------------------------------------MWSVL-AGVLAV---
------------------------ASLGA--------ACTPSV--------------TTV
SGTHAPATVCSGAL-----------------------------IFAD---DFD--S----
---FDLEKWQHENT--------LAGG--------GNWEFQYYNNNRTNS-----------
-------FT-----------------------------------H--SGRLFIRPSLMSD
--QFGEQFLSSGHLNVEGGA-PADRCTNPQWWGCERTGSPS---NILNPIKSA--RIRT-
VN--------SFSF------------RYG-R------------V-EV-R-AKMPA-G--D
--WLWPAIWLMPAY--TT------------------------YGTWPASGEIDLVESRGN
RAM---T--------------FN----------------GVHIGTHEAGSTLHYGPYPAM
---NGWER-AHWI-----------RR-NTAGYNSNFHRYQLEWT--------PDYLRFSI
DDL-----ELGRVT---PGNG-------------------GFW-EFGGFN-SNPN-----
------------------I---ENPWRY-GSKMAPF---DEKFYLIINLAV-------GG
TNGFFPDGVSN-PNPKP--WWNGSPTAATGFWNGRWGWLPT---WNLGVN-DGQDASLQV
DYVRIWAL----------------------------------------------------
------------------------------------------------------------
------------------------------------------------------------
------------------------------------------------------------
------------------------------------------------------------
------------------------------------------------------------
------------------------------------------------------------
------------------------------------------------------------
------------------------------------------------------------
------------------------------------------------------------
------------------------------------------------------------
------------------------------------------------------------
------------------------------------------------------------
------------------------------------------------------------
------------------------------------------------------------
------------------------------------------------------------
------------------------------------------------------------
------------------------------------------------------------
------------------------------------------------------------
------------------------------------------------------------
------------------------------------------------------------
------------------------------------------------------------
------------------------------------------------------------
------------------------------------------------------------
------------------------------------------------------------
------------------------------------------------------------
------------------------------------------------------------
------------------------------------------------------------
------------------------------------------------------------
------------------------------------------------------------
------------------------------------------------------------
------------------------------------------------------------
------------------------------------------------------------
------------------------------------------------------------
----------------------------------------
>ACS13756.1 MAAASALLMAALAVFAVAAAAALDTSPVPFDAGYAPLFGGDNLVRSADGRSVTLKLDRYTGSGFVSKSAY
------------------------------------------------------------
------------------------------------------------------------
------------------------------------------------------------
------------------------------------------------------------
------------------------------------------------------------
------------------------------------------------------------
------------------------------------------------------------
------------------------------------------------------------
------------------------------------------------------------
------------------------------------------------------------
------------------------------------------------------------
------------------------------------------------------------
------------------------------------------------------------
------------------------------------------------------------
------------------------------------------------------------
------------------------------------------------------------
------------------------------------------------------------
------------------------------------------------------------
------------------------------------------------------------
------------------------------------------------------------
------------------------------------------------------------
------------------------------------------------------------
--------------------------RHG-F------------F-GA-S-IKLP-GDYTA
--GVVVAFYLSNWD--E---Y------------------------PKNHDELD-FELLGN
RRG----------------------------------------HG----WRVQTNMYGN-
GST-ARGR---EE----------RYHLPVEPTVTGVHRYAIAWT--------PNNIVFYL
DGV-----PI-REV-----VRVPS-------------M----------------------
------------------------------GGDFP----SKPMSVYATI--WDGSAWATD
-----GGKY-----KVD--YA--------------------------YAP----------
-FAAEFSD------------------LVLSGCGAG---N---------------------
-----------VA---DPEG---CQV--DL------------LT----------------
---------------------------------------------HDVAVMAPA--KRAA
MRGFRE----QHLTYTACRDRVRYK---TTVFPE-C-----DDLADGDS------SFHLW
GESKKRRR-RSSSPLQYSSSMQ--------------------------------------
------------------------------------------------------------
------------------------------------------------------------
------------------------------------------------------------
------------------------------------------------------------
------------------------------------------------------------
------------------------------------------------------------
------------------------------------------------------------
------------------------------------------------------------
------------------------------------------------------------
------------------------------------------------------------
------------------------------------------------------------
------------------------------------------------------------
------------------------------------------------------------
------------------------------------------------------------
------------------------------------------------------------
------------------------------------------------------------
------------------------------------------------------------
------------------------------------------------------------
------------------------------------------------------------
------------------------------------------------------------
------------------------------------------------------------
------------------------------------------------------------
------------------------------------------------------------
------------------------------------------------------------
------------------------------------------------------------
------------------------------------------------------------
------------------------------------------------------------
------------------------------------------------------------
------------------------------------------------------------
----------------------------------------
>ABY79073.1
------------------------------------------------------------
------------------------------------------------------------
------------------------------------------------------------
------------------------------------------------------------
------------------------------------------------------------
------------------------------------------------------------
------------------------------------------------------------
------------------------------------------------------------
------------------------------------------------------------
------------------------------------------------------------
------------------------------------------------------------
------------------------------------------------------------
------------------------------------------------------------
------------------------------------------------------------
------------------------------------------------------------
------------------------------------------------------------
--------------------------------MAS-GPSRTVPCS----VL-P-------
-------------------------------------LLLLL------------------
----------AGVA-----------------------------RAAG---NFYQDV----
----------------------DITWGD--------------------------------
---------------------------------------GRGKILGGGDLLTLS-----L
D----------------------------------------------RASGSG---FQS-
KN--------QY--------------LYG-R------------F-DM-Q-IKLVP-G--D
SAGTVATFYLSSQ--------------------------------GSAHDEID-FEFLGN
ASG----------------------------------------QP----YTVHTNVYSQG
K--G---G---RE----------QQFRMWFDPTADFHTYSVLWN--------PTHILFYV
DGT-----PI-REH-----RNREA--A---------------------------------
-----------------------------TGVPYLR---SQAMRVYASV--WDAE-----
---------EWATQGGR--VR-------------------T--DWS-R-------A----
PFVASYKGLAASGCASQDAA------------------------A---------------
------------------------------CANSNGAWMY----QELDATALDRLQWVQK
NYM----------IYNYCTDTWRFKDGAPPECASK-------------------------
------------------------------------------------------------
------------------------------------------------------------
------------------------------------------------------------
------------------------------------------------------------
------------------------------------------------------------
------------------------------------------------------------
------------------------------------------------------------
------------------------------------------------------------
------------------------------------------------------------
------------------------------------------------------------
------------------------------------------------------------
------------------------------------------------------------
------------------------------------------------------------
------------------------------------------------------------
------------------------------------------------------------
------------------------------------------------------------
------------------------------------------------------------
------------------------------------------------------------
------------------------------------------------------------
------------------------------------------------------------
------------------------------------------------------------
------------------------------------------------------------
------------------------------------------------------------
------------------------------------------------------------
------------------------------------------------------------
------------------------------------------------------------
------------------------------------------------------------
------------------------------------------------------------
------------------------------------------------------------
------------------------------------------------------------
------------------------------------------------------------
----------------------------------------
>BAJ89557.1 MARMGASVLSILLASCALAAASFDKEFDVTWGDGRGKILNNGQLLTLGLDKVSGSGFQSKHEYLFGKIDM
------------------------------------------------------------
------------------------------------------------------------
------------------------------------------------------------
------------------------------------------------------------
------------------------------------------------------------
------------------------------------------------------------
------------------------------------------------------------
------------------------------------------------------------
------------------------------------------------------------
------------------------------------------------------------
------------------------------------------------------------
------------------------------------------------------------
------------------------------------------------------------
------------------------------------------------------------
------------------------------------------------------------
------------------------------------------------------------
------------------------------------------------------------
------------------------------------------------------------
------------------------------------------------------------
------------------------------------------------------------
------------------------------------------------------------
------------------------------------------------------------
------------------------------------------------Q-LKLVP-G--N
SAGTVTAYYLSSQ--------------------------------GPTHDEID-FEFLGN
VTG----------------------------------------EP----YTLHTNVFTQG
Q--G---Q---RE----------QQFRLWFDPTNDFHTYSILWN--------PKHIIFMV
DDM-----PI-RDF-----KNLE---G---------------------------------
-----------------------------KGIAFPK---NQPMRLYSSL--WNAD-----
---------DWATQGGR--VK-------------------T--DWS-H-------A----
PFSASYRGFKADAC-VVTAGG-----------------R----PRCGASM----------
---------------------GTEAAPGTGASGAAGEWYN----QELDLTLQQRMRWVQS
NYM----------IYNYCTDPKRVAKGVPAECSM--------------------------
------------------------------------------------------------
------------------------------------------------------------
------------------------------------------------------------
------------------------------------------------------------
------------------------------------------------------------
------------------------------------------------------------
------------------------------------------------------------
------------------------------------------------------------
------------------------------------------------------------
------------------------------------------------------------
------------------------------------------------------------
------------------------------------------------------------
------------------------------------------------------------
------------------------------------------------------------
------------------------------------------------------------
------------------------------------------------------------
------------------------------------------------------------
------------------------------------------------------------
------------------------------------------------------------
------------------------------------------------------------
------------------------------------------------------------
------------------------------------------------------------
------------------------------------------------------------
------------------------------------------------------------
------------------------------------------------------------
------------------------------------------------------------
------------------------------------------------------------
------------------------------------------------------------
------------------------------------------------------------
------------------------------------------------------------
------------------------------------------------------------
----------------------------------------
>CAA63663.1
------------------------------------------------------------
------------------------------------------------------------
------------------------------------------------------------
------------------------------------------------------------
------------------------------------------------------------
------------------------------------------------------------
------------------------------------------------------------
------------------------------------------------------------
------------------------------------------------------------
------------------------------------------------------------
------------------------------------------------------------
------------------------------------------------------------
------------------------------------------------------------
------------------------------------------------------------
------------------------------------------------------------
------------------------------------------------------------
-----------------------------------------MRTV----ELGI-------
-------------------------------------VAMAC------------------
----------LVAV-----------------------------ARAG---NFFQDS----
----------------------EMSWGD--------------------------------
---------------------------------------GRGKVVDGGRGLDLT-----L
D----------------------------------------------KTSGSG---FQS-
KS--------EY--------------LFG-K------------I-DM-Q-IKLVP-G--N
SAGTVTTFYLSSQ--------------------------------GTAHDEID-FEFLGN
VTG----------------------------------------EP----YTLHTNVFAQG
Q--G---Q---RE----------QQFRLWFDPTKAFHTYSIIWN--------PQHVIFAV
DGT-----AI-RDF-----KNHE---A---------------------------------
-----------------------------RGVSFPK---SQPMRLYASL--WNAD-----
---------DWATQGGR--VK-------------------T--DWS-K-------A----
PFVASFRNFNADAC-VMSGG------------------A----QRCPAGT----------
---------------------MEA------SAAGGGSWWN----QELSGMGYRRMRWVQR
KFM----------IYNYCTDPKRVAQGVPAECKLR-------------------------
------------------------------------------------------------
------------------------------------------------------------
------------------------------------------------------------
------------------------------------------------------------
------------------------------------------------------------
------------------------------------------------------------
------------------------------------------------------------
------------------------------------------------------------
------------------------------------------------------------
------------------------------------------------------------
------------------------------------------------------------
------------------------------------------------------------
------------------------------------------------------------
------------------------------------------------------------
------------------------------------------------------------
------------------------------------------------------------
------------------------------------------------------------
------------------------------------------------------------
------------------------------------------------------------
------------------------------------------------------------
------------------------------------------------------------
------------------------------------------------------------
------------------------------------------------------------
------------------------------------------------------------
------------------------------------------------------------
------------------------------------------------------------
------------------------------------------------------------
------------------------------------------------------------
------------------------------------------------------------
------------------------------------------------------------
------------------------------------------------------------
----------------------------------------
>ALM88585.1
------------------------------------------------------------
------------------------------------------------------------
------------------------------------------------------------
------------------------------------------------------------
------------------------------------------------------------
------------------------------------------------------------
------------------------------------------------------------
------------------------------------------------------------
------------------------------------------------------------
------------------------------------------------------------
------------------------------------------------------------
------------------------------------------------------------
------------------------------------------------------------
------------------------------------------------------------
------------------------------------------------------------
------------------------------------------------------------
---------------------------------------------MRLPTTLTLI-----
--------------------------------------------------AAVLAPT---
ISAWDAPYYHGWHL-----------------------------AWSD---PFWGPA---G
T-FPNEASWSILNIN-------L---------HV-NNELQTYRRDSRNV-----------
-------Q-------------------------------ISG-----GATLQLV-----P
WRD-P--------------------------V---------------FQWTSG--RVES-
KY-TFVPHAGKRTM------------AEA-M------------I-RF-G-GNPIHTK--R
--GLWPAFWLLGDS--IR-----------------------QGTPWPACGEVDILETVNG
LL--------------------------------------------TGYGTVHCHMY-PG
GICNEPYG---RGG---------PVGIP----SQDWHRWRVIWDRTSG-DWRSETITWFM
NDQ-----QF-FQ----VRGSD-----I---------NN---------------------
------------------------------YEVWAS-LSAKPLYFILNVAV-------GG
---------DWP--GYP--DGNTQ---------------------------DGYGAMMEV
GYVAQYYSY---------------------------------------------------
------------------------------------------------------------
------------------------------------------------------------
------------------------------------------------------------
------------------------------------------------------------
------------------------------------------------------------
------------------------------------------------------------
------------------------------------------------------------
------------------------------------------------------------
------------------------------------------------------------
------------------------------------------------------------
------------------------------------------------------------
------------------------------------------------------------
------------------------------------------------------------
------------------------------------------------------------
------------------------------------------------------------
------------------------------------------------------------
------------------------------------------------------------
------------------------------------------------------------
------------------------------------------------------------
------------------------------------------------------------
------------------------------------------------------------
------------------------------------------------------------
------------------------------------------------------------
------------------------------------------------------------
------------------------------------------------------------
------------------------------------------------------------
------------------------------------------------------------
------------------------------------------------------------
------------------------------------------------------------
------------------------------------------------------------
------------------------------------------------------------
------------------------------------------------------------
------------------------------------------------------------
----------------------------------------
>ACN22491.1 MLSLVIALCVVGSLSAHLPEVFVHYQDGALHFKMQHVPGLKEVNFNYQLGSQAKNVIPKMGTANKGGDGY
------------------------------------------------------------
------------------------------------------------------------
------------------------------------------------------------
------------------------------------------------------------
------------------------------------------------------------
------------------------------------------------------------
------------------------------------------------------------
------------------------------------------------------------
------------------------------------------------------------
------------------------------------------------------------
------------------------------------------------------------
------------------------------------------------------------
------------------------------------------------------------
------------------------------------------------------------
------------------------------------------------------------
-----------------------------------------------------WHLTDKK
--IDLQP--GDSIQYNAV--------------A-------------WGTA--GKL-----
---------------------------HAP-------VASWVY--------------AP-
-EPTRGPRRLRGAV-----------------------------MFRD---DFNGGG----
---LDTNNWNYEVS--------MYGG--------MNWEFQVYTNDKSNV-----------
-------YT-----------------------------------N--NGKLFLKPTKTVD
DPRWDENFLHSGVMDVAQIW---GYCTQSAQYGCHREGKN----GILPPVMSG--KVKS-
K----------PVL------------KYG-T------------V-EV-R-ARIPK-G--D
--WLWPAIWMLPRD--SH------------------------YGGWPRSGEIDIMESRGN
VRA-------------------------------------SGHGVNEVSSTLHWGTSAGD
---NHYGQTTHA--------------KQAADWSNSFHTWRLEWT--------HDHIATFV
DNQ-----QILRVT----PPS-------------------GGF-SELGHT----------
----------------------SNIWA-GNDKMAPF---DKEFYAIFNVAV-------GG
TNGFFPENWDY-GYPKP--WSNTSPHAAQDWWNGRSKWESS---WQ------GDKVAMEI
DYIEMRYL----------------------------------------------------
------------------------------------------------------------
------------------------------------------------------------
------------------------------------------------------------
------------------------------------------------------------
------------------------------------------------------------
------------------------------------------------------------
------------------------------------------------------------
------------------------------------------------------------
------------------------------------------------------------
------------------------------------------------------------
------------------------------------------------------------
------------------------------------------------------------
------------------------------------------------------------
------------------------------------------------------------
------------------------------------------------------------
------------------------------------------------------------
------------------------------------------------------------
------------------------------------------------------------
------------------------------------------------------------
------------------------------------------------------------
------------------------------------------------------------
------------------------------------------------------------
------------------------------------------------------------
------------------------------------------------------------
------------------------------------------------------------
------------------------------------------------------------
------------------------------------------------------------
------------------------------------------------------------
------------------------------------------------------------
------------------------------------------------------------
------------------------------------------------------------
------------------------------------------------------------
------------------------------------------------------------
----------------------------------------
>AAW34372.1
------------------------------------------------------------
------------------------------------------------------------
------------------------------------------------------------
------------------------------------------------------------
------------------------------------------------------------
------------------------------------------------------------
------------------------------------------------------------
------------------------------------------------------------
------------------------------------------------------------
------------------------------------------------------------
------------------------------------------------------------
------------------------------------------------------------
------------------------------------------------------------
------------------------------------------------------------
------------------------------------------------------------
------------------------------------------------------------
------------------------------------------------------------
------------------------------------------M--------------DP-
-LLCLVLLPLVAGA-----------------------------GFRD---DFT--T----
---WDPSDYQIEVS--------AWGG--------GNHEFQVFTPEPSNL-----------
-------FV-----------------------------------R--NGNLYIKPTFTRD
SAHFNDGSLYYGTMDVNSLW---HRCTQHDNNGCHKQSYGG-DSEILPPVMSG--KITT-
N----------FAM------------TYG-R------------V-NV-R-AKIPK-G--D
--WLWPAIWMLPRD--WS------------------------YGGWPRSGEIDIMESRGN
TKA---IL-------------GG-----------------QNSGVNYVASTLHWGPAYNH
---NAFAK-THAS-----------KRKYGGDDWHGWHTYSLDWT--------ADHIITYV
DNV-----EMMRIN---TPSQ-------------------SFW-GWGGFDG---------
----------------------NNIWA-SGGKNAPF---DKPFHLILNVAV-------GG
--DYFGNG-EY-DVPKP--WGNHNPM--RSFWEARHSWEHT---WQ------GDEVALVI
DYIEMIPH----------------------------------------------------
------------------------------------------------------------
------------------------------------------------------------
------------------------------------------------------------
------------------------------------------------------------
------------------------------------------------------------
------------------------------------------------------------
------------------------------------------------------------
------------------------------------------------------------
------------------------------------------------------------
------------------------------------------------------------
------------------------------------------------------------
------------------------------------------------------------
------------------------------------------------------------
------------------------------------------------------------
------------------------------------------------------------
------------------------------------------------------------
------------------------------------------------------------
------------------------------------------------------------
------------------------------------------------------------
------------------------------------------------------------
------------------------------------------------------------
------------------------------------------------------------
------------------------------------------------------------
------------------------------------------------------------
------------------------------------------------------------
------------------------------------------------------------
------------------------------------------------------------
------------------------------------------------------------
------------------------------------------------------------
------------------------------------------------------------
------------------------------------------------------------
------------------------------------------------------------
------------------------------------------------------------
----------------------------------------
>KHE89680.1
------------------------------------------------------------
------------------------------------------------------------
------------------------------------------------------------
------------------------------------------------------------
------------------------------------------------------------
------------------------------------------------------------
------------------------------------------------------------
------------------------------------------------------------
------------------------------------------------------------
------------------------------------------------------------
------------------------------------------------------------
------------------------------------------------------------
------------------------------------------------------------
------------------------------------------------------------
----------------------MATEFSRTESVLT-NS----------------------
-----------INPPETPTF-I------------KEPANMRR------------------
-------------SFQ--------QPLP----LLLQTI---T-ILCLFP-----------
------------------------------------------------------------
----STLASSKTLL-----------------------------IPST---SFNST-----
T--TFNTYWSFNYPW-------G----T-----DHNGAARMSPSQVS-------------
------IA-------------------------------PSADGT--SSTLTLT-----A
HRV-T--------------------GQKPATH---------GGKQIPIKYLSG--AIHA-
KQ--------HFTI------------TSS-SSGAGAVSGYDFSA-EF-R-APV---A--K
--GTWPAFWLTAV------------------------------NGWP--PEIDMAEWKGS
GK----I----------------------------------------SFNTFNTSSQ-VM
--A----------R---------DVVYGPNGSEKEWHRVVCEIRRDGRNGGKDVEVRFRM
DGQ-----LV-V------------------------------------------------
-------------------------------TQWGKGI--------INLQM-------EG
---------SSG--------SPGP---------------------EAD-------TLYQV
RNLEVWSYGD--------------------------------------------------
------------------------------------------------------------
------------------------------------------------------------
------------------------------------------------------------
------------------------------------------------------------
------------------------------------------------------------
------------------------------------------------------------
------------------------------------------------------------
------------------------------------------------------------
------------------------------------------------------------
------------------------------------------------------------
------------------------------------------------------------
------------------------------------------------------------
------------------------------------------------------------
------------------------------------------------------------
------------------------------------------------------------
------------------------------------------------------------
------------------------------------------------------------
------------------------------------------------------------
------------------------------------------------------------
------------------------------------------------------------
------------------------------------------------------------
------------------------------------------------------------
------------------------------------------------------------
------------------------------------------------------------
------------------------------------------------------------
------------------------------------------------------------
------------------------------------------------------------
------------------------------------------------------------
------------------------------------------------------------
------------------------------------------------------------
------------------------------------------------------------
------------------------------------------------------------
------------------------------------------------------------
----------------------------------------
>BAA13163.1
------------------------------------------------------------
------------------------------------------------------------
------------------------------------------------------------
------------------------------------------------------------
------------------------------------------------------------
------------------------------------------------------------
------------------------------------------------------------
------------------------------------------------------------
------------------------------------------------------------
------------------------------------------------------------
------------------------------------------------------------
------------------------------------------------------------
------------------------------------------------------------
------------------------------------------------------------
------------------------------------------------------------
------------------------------------------------------------
--------------------------------MGV-KGL---LFSIVLINLSL-------
-------------------------------------LGLCG------------------
----------YPRK-----------------------------PVDV---PFWKNY----
----------------------EPSWAS--------------------------------
---------------------------------------HHIKYLSGGSTVDLV-----L
D----------------------------------------------RSSGAG---FQS-
KK--------SY--------------LFG-H------------F-SM-K-LKLVG-G--D
SAGVVTAFYLSSN--------------------------------NAEHDEID-FEFLGN
RTG----------------------------------------QP----YILQTNVFTGG
K--G---D---RE----------QRIYLWFDPTKGYHSYSVLWN--------TFQIVIFV
DDV-----PI-RAF-----KNSK---D---------------------------------
-----------------------------LGVKFPF---NQPMKIYSSL--WDAD-----
---------DWATRGGL--EK-------------------T--DWS-N-------A----
PFTASYTSFHVDGCEAATPQ---------------------EVQVCN-------------
------------------------------TK--GMRWWDQKAFQDLDALQYRRLRWVRQ
KYT----------IYNYCTDRKRYPT-LPPECTKDRDI----------------------
------------------------------------------------------------
------------------------------------------------------------
------------------------------------------------------------
------------------------------------------------------------
------------------------------------------------------------
------------------------------------------------------------
------------------------------------------------------------
------------------------------------------------------------
------------------------------------------------------------
------------------------------------------------------------
------------------------------------------------------------
------------------------------------------------------------
------------------------------------------------------------
------------------------------------------------------------
------------------------------------------------------------
------------------------------------------------------------
------------------------------------------------------------
------------------------------------------------------------
------------------------------------------------------------
------------------------------------------------------------
------------------------------------------------------------
------------------------------------------------------------
------------------------------------------------------------
------------------------------------------------------------
------------------------------------------------------------
------------------------------------------------------------
------------------------------------------------------------
------------------------------------------------------------
------------------------------------------------------------
------------------------------------------------------------
------------------------------------------------------------
----------------------------------------
>AAD04192.1
------------------------------------------------------------
------------------------------------------------------------
------------------------------------------------------------
------------------------------------------------------------
------------------------------------------------------------
------------------------------------------------------------
------------------------------------------------------------
------------------------------------------------------------
------------------------------------------------------------
------------------------------------------------------------
------------------------------------------------------------
------------------------------------------------------------
------------------------------------------------------------
------------------------------------------------------------
------------------------------------------------------------
------------------------------------------------------------
---------------------------------M--KSIIS-----------I-----AA
LSVL--------------GLISKTM--------------------AAPAP-------AP-
----VPG-TAWNGS-----------------------------HDVM---DFNY------
---HESNRFEMS-NW-------PNGE---------MFNCRWTP-----------------
---------------------------------------NNDKFE--NGKLKLT-----I
DRD-------------------------------------------GSGYTCG--EYRT-
KN--------YY--------------GYG-M------------F-QV-N-MKPIKNP---
--GVVSSFFTYTGPS--D---------------------------GTKWDEID-IEFLGY
DT-----------------------------------------------TKVQFNYYTNG
QGHHE------------------HIHYLGFDASQGFHTYGFFWA--------RNSITWYV
DGT-----AVYTAY----------------------------------------------
--------------------------------D---NIPDTPGKIMMNA--WNGI-GVD-
---------DWLRPFN-----------------G-----------------R-TNISAYY
DWVSYDAPRN--------------------------------------------------
------------------------------------------------------------
------------------------------------------------------------
------------------------------------------------------------
------------------------------------------------------------
------------------------------------------------------------
------------------------------------------------------------
------------------------------------------------------------
------------------------------------------------------------
------------------------------------------------------------
------------------------------------------------------------
------------------------------------------------------------
------------------------------------------------------------
------------------------------------------------------------
------------------------------------------------------------
------------------------------------------------------------
------------------------------------------------------------
------------------------------------------------------------
------------------------------------------------------------
------------------------------------------------------------
------------------------------------------------------------
------------------------------------------------------------
------------------------------------------------------------
------------------------------------------------------------
------------------------------------------------------------
------------------------------------------------------------
------------------------------------------------------------
------------------------------------------------------------
------------------------------------------------------------
------------------------------------------------------------
------------------------------------------------------------
------------------------------------------------------------
------------------------------------------------------------
------------------------------------------------------------
----------------------------------------
>ADZ46179.1
------------------------------------------------------------
------------------------------------------------------------
------------------------------------------------------------
------------------------------------------------------------
------------------------------------------------------------
------------------------------------------------------------
------------------------------------------------------------
------------------------------------------------------------
------------------------------------------------------------
------------------------------------------------------------
------------------------------------------------------------
------------------------------------------------------------
------------------------------------------------------------
----------------------------------MH------------------------
----------------------IRST----------------------------------
------------------------------------------------------------
-------------------------------PI---------------------------
----------------------------------------------------------LF
AGLSSQQLMAAYVL-----------------------------IDDYGHGNGFFN-----
-------KFNFFTGE-------DPTHGF--VDYVSRNVAQGAG-LLG-------------
---------------------------------------ER------GDRVYMG-----V
DYT-N------------------------------------PA--GSRGRRSV--RLES-
KN--------TYEH--------------G-L------------V-VI-DLAHMPGSV--C
--GTWPAFWALGT------------------------------ADWPFGGEIDIIEGVND
N-S---FN---------HMILHTSDGCTINDG----------GFT-GNLRTSNCYIYAPG
QNANAGCG---IEA--T-----NPDSYGRGFNSLGGGIYATDLT-----S-NGISIWFFP
RG---------SEL--------RVLGDN---------PNPANW---GTPAAKFAG-----
-----------------------------GSCDF-E-SKFNGQRLIFDITF-------CG
---------DWA--GSV--WGIGGCA----------SRAGNCNDFVQDNPSAFTESYWLI
NSLKVYPG----------------------------------------------------
------------------------------------------------------------
------------------------------------------------------------
------------------------------------------------------------
------------------------------------------------------------
------------------------------------------------------------
------------------------------------------------------------
------------------------------------------------------------
------------------------------------------------------------
------------------------------------------------------------
------------------------------------------------------------
------------------------------------------------------------
------------------------------------------------------------
------------------------------------------------------------
------------------------------------------------------------
------------------------------------------------------------
------------------------------------------------------------
------------------------------------------------------------
------------------------------------------------------------
------------------------------------------------------------
------------------------------------------------------------
------------------------------------------------------------
------------------------------------------------------------
------------------------------------------------------------
------------------------------------------------------------
------------------------------------------------------------
------------------------------------------------------------
------------------------------------------------------------
------------------------------------------------------------
------------------------------------------------------------
------------------------------------------------------------
------------------------------------------------------------
------------------------------------------------------------
------------------------------------------------------------
----------------------------------------
>ARV79861.1
------------------------------------------------------------
------------------------------------------------------------
------------------------------------------------------------
------------------------------------------------------------
------------------------------------------------------------
------------------------------------------------------------
------------------------------------------------------------
------------------------------------------------------------
------------------------------------------------------------
------------------------------------------------------------
------------------------------------------------------------
------------------------------------------------------------
------------------------------------------------------------
------------------------------------------------------------
----------------------MRSSLLSL------------------------------
------------------------------------------------------------
-------------------------------G----------------------------
----------------------------------------------------------TA
ALVPSLAAAQSYTL-----------------------------KDSL-SGKDFLD-----
-------AFSFFADR-------DPTNGF--VHYVSREVAEGEG-LVK-------------
---------------------------------------VTS-----SGSVYLG-----V
DHT-N------------------------------------TLSLTDIGRKSV--RLES-
TD--------KIDH--------------G-L------------V-IA-DIKHMPGSI--C
--GAWPAFWTVG-------------------------------DTWPDDGEIDIIEGVNT
Q-S---QN---------TMVLHTKGNCEITSD-D--------DQT-GTTTSNQCSL----
DAGPAGCV---VQG--------TPGSYGSSFNEQGGGVYAMQWT-----D-EFIKLWFFP
RS---------AIP-------KSIESDS---------PDVSEF---GTPMGNFKG-----
------------------------------TCDI-G-KEFKPQKLVFDTTF-------CG
---------DWA--GSV--YGQSDSC-PL----TKEDSLASCIDFVATKPEEFKEAYWEI
NYLKTYTEGPAESAQTMSSSNAKPAPSASSAV----------------------------
-------------------ASKSSTTTA--------------------------------
------------------------------------------TF----------------
---SQD----HSVTSSSQNN----------------------------P----------A
-TPAPSDQ-DS-----------VGT-Q-S-SHGNPAT---Q---------------TSQD
N-------A-APTSGQDNSWSNGSTG----PNRSPAS-----------------------
--------------------------SSKSCDSTS------TVTHVAT--------VTT-
----------PNAPADTPATESEVEIV---------------------------------
---------------ETTTTTSTVMKTVTVCPS---SSAPE------NPPPAETA-----
-----------------------ANPP--------ADNSSP-AAPPVPE------QTTPA
TTV-STAAPPAEQTEV---------N------PPQPTPPPAE------------------
------------------------------------------------------------
--------EPA-----------------------------------------------AP
ASGADANTWDLTA-----------------------------------------------
------------------ASTSMTAAPLFTGAASQLS--PVRS-----------------
------------------------------------------------------------
------------------------------------------------------------
------------------------------GVL--GVIPA-----------LVAL-----
---LA-------------------------------------------------------
------------------------------------------------------------
------------------------------------------------------------
------------------------------------------------------------
------------------------------------------------------------
------------------------------------------------------------
------------------------------------------------------------
------------------------------------------------------------
------------------------------------------------------------
------------------------------------------------------------
------------------------------------------------------------
------------------------------------------------------------
------------------------------------------------------------
------------------------------------------------------------
------------------------------------------------------------
------------------------------------------------------------
----------------------------------------
>ADK55597.1
------------------------------------------------------------
------------------------------------------------------------
------------------------------------------------------------
------------------------------------------------------------
------------------------------------------------------------
------------------------------------------------------------
------------------------------------------------------------
------------------------------------------------------------
------------------------------------------------------------
------------------------------------------------------------
------------------------------------------------------------
------------------------------------------------------------
------------------------------------------------------------
------------------------------------------------------------
----------------------MRSL----------------------------------
------------------------------------------------------------
-------------------------------PI---------------------------
----------------------------------------------------------LF
AGLTS-QLAAAYHL-----------------------------VDDYGRGNGFFD-----
-------KFNFFTGD-------DPTHGY--VDYVSRDVAAGAG-LIG-------------
---------------------------------------ER------DGRTYMG-----V
DFT-N------------------------------------PA--SGRGRRSV--RLES-
KN--------TYEH--------------G-L------------I-VI-DLAHMPGSV--C
--GTWPAFWTLGT------------------------------GDWPYGGEIDIIEGVND
N-T---FN---------HMVLHTSDGCTIDND----------GFT-GNLKTSNCYVYAPG
QDANAGCG---IEA--T-----DPNSYGKGFNSIGGGIYATEIT-----P-NGISIWFFP
RG---------SEP-------GDVLGDN---------PNPANW---DTPAAKFAG-----
-----------------------------GGCDW-E-GKFNAQRLIFDVTF-------CG
---------DWA--GNV--WGIGGCA----------SRAANCVDFVRDNPSAFAESYWLV
NSLRVYAP----------------------------------------------------
------------------------------------------------------------
------------------------------------------------------------
------------------------------------------------------------
------------------------------------------------------------
------------------------------------------------------------
------------------------------------------------------------
------------------------------------------------------------
------------------------------------------------------------
------------------------------------------------------------
------------------------------------------------------------
------------------------------------------------------------
------------------------------------------------------------
------------------------------------------------------------
------------------------------------------------------------
------------------------------------------------------------
------------------------------------------------------------
------------------------------------------------------------
------------------------------------------------------------
------------------------------------------------------------
------------------------------------------------------------
------------------------------------------------------------
------------------------------------------------------------
------------------------------------------------------------
------------------------------------------------------------
------------------------------------------------------------
------------------------------------------------------------
------------------------------------------------------------
------------------------------------------------------------
------------------------------------------------------------
------------------------------------------------------------
------------------------------------------------------------
------------------------------------------------------------
------------------------------------------------------------
----------------------------------------
>ACM68926.1
------------------------------------------------------------
------------------------------------------------------------
------------------------------------------------------------
------------------------------------------------------------
------------------------------------------------------------
------------------------------------------------------------
------------------------------------------------------------
------------------------------------------------------------
------------------------------------------------------------
------------------------------------------------------------
------------------------------------------------------------
------------------------------------------------------------
-----------------------------------------MLEIAGLLLA--------L
AS----------------------------AFA-LE------------------------
-------------------------TQVIFE-----------------------------
------EPNGVRLLVADDPSIKAVKFEVQPNGQQLVEDI------VEYRVDGVWEFYKPE
--MEVQS--GDDIRYRVT--------------VYHEEGT-------ELT-----------
-------------------------------------EWKFYK--------------LT-
-SFERPVRSMKRAV-----------------------------VFRD---DFH--S----
---FNKGSYKIECS--------AWGG--------GNHEFQVYVNEPSNL-----------
-------YA-----------------------------------R--GGHFYLKPTLTTD
DPRYDDNRLYHGQMKVTDFC-GGGPCTQSANWGCDRTAVNG---NVLNPIKSG--KVTT-
N----------AAI------------RYG-T------------V-TV-R-ARIPE-G--D
--WLWPAIWMLPRD--WK------------------------YGGWPRSGEIDLMEARCN
SYM---KC-------------GS-----------------NLEGVQEVASTLHWGPDAGQ
---NRFYK-THGE-----------LDKGSGDWADGFHTYKLEWD--------ANHIRVTV
DGR-----QILYVS---TPGN-------------------SYW-GWGGFGG---------
----------------------SNPWA-GGGRDAPF---DQYFQLILNVAV-------GG
--QYFPQGCAY-NHPRP--WHDGSPRQEAEFYEKKSEWLST---WH------GERAAMVI
DYVEMVQA----------------------------------------------------
------------------------------------------------------------
------------------------------------------------------------
------------------------------------------------------------
------------------------------------------------------------
------------------------------------------------------------
------------------------------------------------------------
------------------------------------------------------------
------------------------------------------------------------
------------------------------------------------------------
------------------------------------------------------------
------------------------------------------------------------
------------------------------------------------------------
------------------------------------------------------------
------------------------------------------------------------
------------------------------------------------------------
------------------------------------------------------------
------------------------------------------------------------
------------------------------------------------------------
------------------------------------------------------------
------------------------------------------------------------
------------------------------------------------------------
------------------------------------------------------------
------------------------------------------------------------
------------------------------------------------------------
------------------------------------------------------------
------------------------------------------------------------
------------------------------------------------------------
------------------------------------------------------------
------------------------------------------------------------
------------------------------------------------------------
------------------------------------------------------------
------------------------------------------------------------
------------------------------------------------------------
----------------------------------------
>AAC17104.1
------------------------------------------------------------
------------------------------------------------------------
------------------------------------------------------------
------------------------------------------------------------
------------------------------------------------------------
------------------------------------------------------------
------------------------------------------------------------
------------------------------------------------------------
------------------------------------------------------------
------------------------------------------------------------
------------------------------------------------------------
------------------------------------------------------------
------------------------------------------------------------
----------------------------------MH------------------------
----------------------LANVLLTLLPV----S----------------------
-----------LLATESLAG-S------------SSHSAHALPARR-------RHNKGRA
--LSPIKASNSSSEHETNRIASAGASADDFSPVTGRRVSKRAQCGVSSPATSSKT-----
-------------------------------------------------SSTITVGA-AV
VPTAAATSSSKWKL-----------------------------DL-EAKGNSFFD-----
-------TFNFWAYD-------DPTHGT--VTYVSQDEATKSN-LAT-------------
---------------------------------------VNG-----KGNAVLA-----V
DTT-Q------------------------------------NV---QKGRKAV--RLHS-
SY--------IFNG--------------G-L------------I-LA-DIVHMPT-G--C
--GTWPAWWSNG-------------------------------PDWPNKGEIDILEGTHS
W-D---RN---------QVSVHTSDGCTIPSNYGAS---AV-LTT-GSFVNTNCASY---
ATSNQGCG---QRES-A-----SHQAYGEPFNQNGGGVYAMKWD-----T-SGISVYFFP
RN---------AIP-------ADITQGV---------PLPETW---GTPMGNFPS-----
-----------------------------TSCEP-F-KFFKDHHTIINTTF-------CG
---------DWA--NSD--WWTAGSA-GNGQSCAAKTGYNSCSDYVLNNGDKFHEAYWEF
ASVKYYQPK---------------------------------------------------
------------------------------------------------------------
------------------------------------------------------------
------------------------------------------------------------
------------------------------------------------------------
------------------------------------------------------------
------------------------------------------------------------
------------------------------------------------------------
------------------------------------------------------------
------------------------------------------------------------
------------------------------------------------------------
------------------------------------------------------------
------------------------------------------------------------
------------------------------------------------------------
------------------------------------------------------------
------------------------------------------------------------
------------------------------------------------------------
------------------------------------------------------------
------------------------------------------------------------
------------------------------------------------------------
------------------------------------------------------------
------------------------------------------------------------
------------------------------------------------------------
------------------------------------------------------------
------------------------------------------------------------
------------------------------------------------------------
------------------------------------------------------------
------------------------------------------------------------
------------------------------------------------------------
------------------------------------------------------------
------------------------------------------------------------
------------------------------------------------------------
------------------------------------------------------------
------------------------------------------------------------
----------------------------------------
>BAC67687.1
------------------------------------------------------------
------------------------------------------------------------
------------------------------------------------------------
------------------------------------------------------------
------------------------------------------------------------
------------------------------------------------------------
------------------------------------------------------------
------------------------------------------------------------
------------------------------------------------------------
------------------------------------------------------------
------------------------------------------------------------
------------------------------------------------------------
------------------------------------------------------------
------------------------------------------------------------
----------------------MRFAALA-------------------------------
------------------------------------------------------------
------------------------------------------------------------
--------------------------------------------------------SLVA
AALIPSSYAATYHL-----------------------------EDNW-VGSAFLS-----
-------TFTHEAIA-------DPTHGR--VNYVDQATALAKN-LTY-------------
---------------------------------------AS------GDTLILR-----A
DHT-T------------------------------------TLSPSGPGRNSV--RIRS-
IK--------TYTT--------------H-V------------A-VF-DVRHMPQ-G--C
--GTWPAAWETDE------------------------------GDWPNGGEVDIIEGVND
Q-S---PN---------AMTLHTGANCAMPAS-R--------TMT-GHATNNNCDVN---
TDGNTGCG---VQA--P-----TANSYGPSFNANGGGWYAMERT-----N-SFIKVWFFP
RNA------G-NVP-------NDIASGPAT-------INTDNW---GTPTAFFPN-----
-----------------------------TNCDI-G-SHFDANNIIINLTF-------CG
---------DWA--GQA--SIFNGA-----------GCPGSCVDYVNNNPSAFANAYWDI
ASVRVYQ-----------------------------------------------------
------------------------------------------------------------
------------------------------------------------------------
------------------------------------------------------------
------------------------------------------------------------
------------------------------------------------------------
------------------------------------------------------------
------------------------------------------------------------
------------------------------------------------------------
------------------------------------------------------------
------------------------------------------------------------
------------------------------------------------------------
------------------------------------------------------------
------------------------------------------------------------
------------------------------------------------------------
------------------------------------------------------------
------------------------------------------------------------
------------------------------------------------------------
------------------------------------------------------------
------------------------------------------------------------
------------------------------------------------------------
------------------------------------------------------------
------------------------------------------------------------
------------------------------------------------------------
------------------------------------------------------------
------------------------------------------------------------
------------------------------------------------------------
------------------------------------------------------------
------------------------------------------------------------
------------------------------------------------------------
------------------------------------------------------------
------------------------------------------------------------
------------------------------------------------------------
------------------------------------------------------------
----------------------------------------
>CAH58715.1
------------------------------------------------------------
------------------------------------------------------------
------------------------------------------------------------
------------------------------------------------------------
------------------------------------------------------------
------------------------------------------------------------
------------------------------------------------------------
------------------------------------------------------------
------------------------------------------------------------
------------------------------------------------------------
------------------------------------------------------------
------------------------------------------------------------
------------------------------------------------------------
------------------------------------------------------------
------------------------------------------------------------
------------------------------------------------------------
--------------------------------MGF-NRGL--QCALPIL---L-------
-------------------------------------LLCCH------------------
----------AMVG-----------------------------SHAQ---PVR-SR----
----------------------FNAWTP--------------------------------
---------------------------------------N--TEFPTDTQIRLT-----L
D----------------------------------------------RQNFAG---AGS-
KE--------SF--------------LYA-E------------I-SA-W-IKCPP-F--D
SAGTVTTFYLSSS--------------------------------GPEHCELD-MEFLGN
STG----------------------------------------QP----FILHTNVFVGG
K--G---E---RE----------QQMYLGFDPSAEFHLYTFRWT--------KDSVLFLV
DGA-----VV-RVF-----KNLEG--Q---------------------------------
----------------------------VPGFKYLK---DQAMMVYVSI--WDGS-----
---------QWATQGGR--VK-------------------I--NYD-S-------A----
PFVAHYDYFGLNGCTVDPNDA------------------ANGVAACQYSP----------
---------------------YA-----TGQN-----------------NGNSNPQPSTT
TTM----------LYDYCYDTNRNPT-PPPECAYNKVE----------------------
------------------------------------------------------------
------------------------------------------------------------
------------------------------------------------------------
------------------------------------------------------------
------------------------------------------------------------
------------------------------------------------------------
------------------------------------------------------------
------------------------------------------------------------
------------------------------------------------------------
------------------------------------------------------------
------------------------------------------------------------
------------------------------------------------------------
------------------------------------------------------------
------------------------------------------------------------
------------------------------------------------------------
------------------------------------------------------------
------------------------------------------------------------
------------------------------------------------------------
------------------------------------------------------------
------------------------------------------------------------
------------------------------------------------------------
------------------------------------------------------------
------------------------------------------------------------
------------------------------------------------------------
------------------------------------------------------------
------------------------------------------------------------
------------------------------------------------------------
------------------------------------------------------------
------------------------------------------------------------
------------------------------------------------------------
------------------------------------------------------------
----------------------------------------
>BAA34946.1
------------------------------------------------------------
------------------------------------------------------------
------------------------------------------------------------
------------------------------------------------------------
------------------------------------------------------------
------------------------------------------------------------
------------------------------------------------------------
------------------------------------------------------------
------------------------------------------------------------
------------------------------------------------------------
------------------------------------------------------------
------------------------------------------------------------
------------------------------------------------------------
------------------------------------------------------------
------------------------------------------------------------
------------------------------------------------------------
----------------------------------M-GSSFWTVCLILAS-LVS-------
-------------------------------------SSFCA------------------
----------LPRK-----------------------------PVDV---PFGRNY----
----------------------YPTWAF--------------------------------
---------------------------------------DHIKYFNGGSEIQLH-----L
D----------------------------------------------KSTGTG---FQS-
KG--------SY--------------LFG-H------------F-SM-N-IKMVP-G--D
SAGTVTAFYLSSQ--------------------------------NAEHDEID-FEFLGN
RTG----------------------------------------QP----YILQTNVFTGG
Q--G---N---KE----------QRIFLWFDPTKEFHRYSILWN--------MYQIVFYV
DDV-----PI-RVF-----KNSK---D---------------------------------
-----------------------------LGVKFPF---DQPMKIYNSL--WNAD-----
---------DWATRGGL--EK-------------------T--DWS-K-------A----
PFIAGYKSFHIDGCEASV-----------------------NAKFCA-------------
------------------------------TQ--GKRWWDQVEFRDLDAAQWRRLKWVRE
KFT----------IYNYCNDRKRLPQ-IPPECKRDRDI----------------------
------------------------------------------------------------
------------------------------------------------------------
------------------------------------------------------------
------------------------------------------------------------
------------------------------------------------------------
------------------------------------------------------------
------------------------------------------------------------
------------------------------------------------------------
------------------------------------------------------------
------------------------------------------------------------
------------------------------------------------------------
------------------------------------------------------------
------------------------------------------------------------
------------------------------------------------------------
------------------------------------------------------------
------------------------------------------------------------
------------------------------------------------------------
------------------------------------------------------------
------------------------------------------------------------
------------------------------------------------------------
------------------------------------------------------------
------------------------------------------------------------
------------------------------------------------------------
------------------------------------------------------------
------------------------------------------------------------
------------------------------------------------------------
------------------------------------------------------------
------------------------------------------------------------
------------------------------------------------------------
------------------------------------------------------------
------------------------------------------------------------
----------------------------------------
>BAB17788.1
------------------------------------------------------------
------------------------------------------------------------
------------------------------------------------------------
------------------------------------------------------------
------------------------------------------------------------
------------------------------------------------------------
------------------------------------------------------------
------------------------------------------------------------
------------------------------------------------------------
------------------------------------------------------------
------------------------------------------------------------
------------------------------------------------------------
------------------------------------------------------------
------------------------------------------------------------
------------------------------------------------------------
------------------------------------------------------------
----------------------------------M-GSSFWTVCLILAS-LVS-------
-------------------------------------SSFCA------------------
----------LPRK-----------------------------PVDV---PFGRNY----
----------------------YPTWAF--------------------------------
---------------------------------------DHIKYFNGGSEIQLH-----L
D----------------------------------------------KSTGTG---FQS-
KG--------SY--------------LFG-H------------F-SM-N-IKMVP-G--D
SAGTVTAFYLSSQ--------------------------------NAEHDEID-FEFLGN
RTG----------------------------------------QP----YILQTNVFTGG
Q--G---N---KE----------QRIFLWFDPTKEFHRYSILWN--------MYQIVFYV
DDV-----PI-RVF-----KNSK---D---------------------------------
-----------------------------LGVKFPF---DQPMKIYNSL--WNAD-----
---------DWATRGGL--EK-------------------T--DCS-K-------A----
PFIAGYKSFHIDGCEASV-----------------------NSKFCA-------------
------------------------------TQ--GMRWWDQAEFRDFDAAQWRSLKWVRE
KYT----------IYNYCTDRKRLPQ-IPSECKRDGDI----------------------
------------------------------------------------------------
------------------------------------------------------------
------------------------------------------------------------
------------------------------------------------------------
------------------------------------------------------------
------------------------------------------------------------
------------------------------------------------------------
------------------------------------------------------------
------------------------------------------------------------
------------------------------------------------------------
------------------------------------------------------------
------------------------------------------------------------
------------------------------------------------------------
------------------------------------------------------------
------------------------------------------------------------
------------------------------------------------------------
------------------------------------------------------------
------------------------------------------------------------
------------------------------------------------------------
------------------------------------------------------------
------------------------------------------------------------
------------------------------------------------------------
------------------------------------------------------------
------------------------------------------------------------
------------------------------------------------------------
------------------------------------------------------------
------------------------------------------------------------
------------------------------------------------------------
------------------------------------------------------------
------------------------------------------------------------
------------------------------------------------------------
----------------------------------------
>AAN87142.1
------------------------------------------------------------
------------------------------------------------------------
------------------------------------------------------------
------------------------------------------------------------
------------------------------------------------------------
------------------------------------------------------------
------------------------------------------------------------
------------------------------------------------------------
------------------------------------------------------------
------------------------------------------------------------
------------------------------------------------------------
------------------------------------------------------------
------------------------------------------------------------
------------------------------------------------------------
------------------------------------------------------------
------------------------------------------------------------
---------------------------------MA-AAYPWTLFLGMLV-MVS-------
-------------------------------------GTMGA------------------
----------ALRK-----------------------------PVDV---AFGRNY----
----------------------VPTWAF--------------------------------
---------------------------------------DHIKYFNGGNEIQLH-----L
D----------------------------------------------KYTGTG---FQS-
KG--------SY--------------LFG-H------------F-SM-Q-MKLVP-G--D
SAGTVTAFYLSSQ--------------------------------NSEHDEID-FEFLGN
RTG----------------------------------------QP----YILQTNVFTGG
K--G---D---RE----------QRIYLWFDPTKEFHYYSVLWN--------MYMIVFLV
DDV-----PI-RVF-----KNCK---D---------------------------------
-----------------------------LGVKFPF---NQPMKIYSSL--WNAD-----
---------DWATRGGL--EK-------------------T--DWS-K-------A----
PFIASYRSFHIDGCEASV-----------------------EAKFCA-------------
------------------------------TQ--GARWWDQKEFQDLDAFQYRRLSWVRQ
KYT----------IYNYCTDRSRYPS-MPPECKRDRDI----------------------
------------------------------------------------------------
------------------------------------------------------------
------------------------------------------------------------
------------------------------------------------------------
------------------------------------------------------------
------------------------------------------------------------
------------------------------------------------------------
------------------------------------------------------------
------------------------------------------------------------
------------------------------------------------------------
------------------------------------------------------------
------------------------------------------------------------
------------------------------------------------------------
------------------------------------------------------------
------------------------------------------------------------
------------------------------------------------------------
------------------------------------------------------------
------------------------------------------------------------
------------------------------------------------------------
------------------------------------------------------------
------------------------------------------------------------
------------------------------------------------------------
------------------------------------------------------------
------------------------------------------------------------
------------------------------------------------------------
------------------------------------------------------------
------------------------------------------------------------
------------------------------------------------------------
------------------------------------------------------------
------------------------------------------------------------
------------------------------------------------------------
----------------------------------------
>ABL75361.1
------------------------------------------------------------
------------------------------------------------------------
------------------------------------------------------------
------------------------------------------------------------
------------------------------------------------------------
------------------------------------------------------------
------------------------------------------------------------
------------------------------------------------------------
------------------------------------------------------------
------------------------------------------------------------
------------------------------------------------------------
------------------------------------------------------------
------------------------------------------------------------
------------------------------------------------------------
------------------------------------------------------------
------------------------------------------------------------
--------------------------------MAV-SVF--KM------VGFF-------
-------------------------------------VGFFL------------------
----------IVGL-----------------------------VSSA---KFDELF----
----------------------QPSWAL--------------------------------
---------------------------------------DHFAYE--GELLRLK-----L
D----------------------------------------------NYSGAG---FQS-
KS--------KY--------------MFG-K------------V-TV-Q-IKLVE-G--D
SAGTVTAFYMSSE--------------------------------GPYHNEFD-FEFLGN
TTG----------------------------------------EP----YLVQTNVFVNG
V--G---H---KE----------QRLNLWFDPTKDFHSYSLLWN--------QRQVVFLV
DET-----PI-RLH-----TNME---N---------------------------------
-----------------------------KGIPFPK---DQAMGVYSSI--WNAD-----
---------DWATQGGR--VK-------------------T--DWS-H-------A----
PFVASYKGFEIDACECPVSVA-----------------AADNAKKCS-------------
------------------------------SSGEKRYWWDEPTLSELNAHQSHQLLWVKA
NHM----------VYDYCSDTARFPV-TPLECLHHSHRHH--------------------
------------------------------------------------------------
------------------------------------------------------------
------------------------------------------------------------
------------------------------------------------------------
------------------------------------------------------------
------------------------------------------------------------
------------------------------------------------------------
------------------------------------------------------------
------------------------------------------------------------
------------------------------------------------------------
------------------------------------------------------------
------------------------------------------------------------
------------------------------------------------------------
------------------------------------------------------------
------------------------------------------------------------
------------------------------------------------------------
------------------------------------------------------------
------------------------------------------------------------
------------------------------------------------------------
------------------------------------------------------------
------------------------------------------------------------
------------------------------------------------------------
------------------------------------------------------------
------------------------------------------------------------
------------------------------------------------------------
------------------------------------------------------------
------------------------------------------------------------
------------------------------------------------------------
------------------------------------------------------------
------------------------------------------------------------
------------------------------------------------------------
----------------------------------------
>XP_002301319.1
------------------------------------------------------------
------------------------------------------------------------
------------------------------------------------------------
------------------------------------------------------------
------------------------------------------------------------
------------------------------------------------------------
------------------------------------------------------------
------------------------------------------------------------
------------------------------------------------------------
------------------------------------------------------------
------------------------------------------------------------
------------------------------------------------------------
------------------------------------------------------------
------------------------------------------------------------
------------------------------------------------------------
------------------------------------------------------------
------------------------------------------------------------
------------------------------------------------------------
------------------------------------------------------------
-----------------------------------------MADPAIHHE----------
TQ-PINQI----------------------------------------------------
-----------------AIDYTPEACTHCPESNS-ITLT--YD----HRG-GA--RWRS-
TT--------RF--------------LYG-T------------F-SS-L-IQCP-KGNTS
--GLNFNIYLSSLE--G----------------------------DKSQDEID-FEFLGK
D-------------------------------------------K----TIVQTNYYAS-
GTG----N---RE----------EIHDLGFDCSDAFHEYVIKWC--------PNFIEWLI
DGK-----VV-RKV-----EKRE-------------------------------------
------------------------------GEGFP----EKPMFLYASI--WDASYICDA
---------TWTGPYMG---C--------------------------DAP----------
-YVCLYKD------------------ICVPVGT---------------------------
-----------AVECSCDS-----------------------------------------
------------------------------------------------------------
------------------------------------------------------------
------------------------------------------------------------
------------------------------------------------------------
------------------------------------------------------------
------------------------------------------------------------
------------------------------------------------------------
------------------------------------------------------------
------------------------------------------------------------
------------------------------------------------------------
------------------------------------------------------------
------------------------------------------------------------
------------------------------------------------------------
------------------------------------------------------------
------------------------------------------------------------
------------------------------------------------------------
------------------------------------------------------------
------------------------------------------------------------
------------------------------------------------------------
------------------------------------------------------------
------------------------------------------------------------
------------------------------------------------------------
------------------------------------------------------------
------------------------------------------------------------
------------------------------------------------------------
------------------------------------------------------------
------------------------------------------------------------
------------------------------------------------------------
------------------------------------------------------------
------------------------------------------------------------
------------------------------------------------------------
------------------------------------------------------------
----------------------------------------
>AAP74223.1
------------------------------------------------------------
------------------------------------------------------------
------------------------------------------------------------
------------------------------------------------------------
------------------------------------------------------------
------------------------------------------------------------
------------------------------------------------------------
------------------------------------------------------------
------------------------------------------------------------
------------------------------------------------------------
------------------------------------------------------------
------------------------------------------------------------
-----------------------------------------ML--LILLFG-------LV
AS----------------------------ALA-VN------------------------
----------------------IPQPKLTHL-----------------------------
------STGDIQLSLDDIPGAEQLDVAYSFGE-SNHQGK------FHQNTDSRWYHRNHE
--AKYNG--KDKIKYRIM--------------VALDGKT-------IETN--GKL-----
---------------------------TPG-------ETGVAV--------------LP-
-----PQKVRRGTV-----------------------------VFRD---DFNG-A----
---FDPAGWNYEVS--------MYGG--------YNWEVQAYVPDARNI-----------
-------FT-----------------------------------R--NGHLFIKPTLTTD
HPNYNDGNLNSATMDLTALY---GYCTNADRYGCIREGRN----GILPPVMSG--KIKS-
K----------KTI------------RFG-K------------V-EA-R-CRIPR-G--D
--WIWPAIWMLPRD--SV------------------------YGGWPRSGEIDMMESRGN
TVA---RD-------------GS----------------GHNHGVNEVGH-LHWDQMPVI
---IDSVR-RTG--------------DLDGDWSHAMHTYRLDWT--------IDHIQVFV
DNR-----HIMNIP----QSR-------------------KVF-GSLEDLV---------
----------------------DPIFGAVEPKAAPF---DKQFYLILNVAI-------AG
TNGFFPDNWTY-DQQKP--WFSNSPTELQDFWNARFQWLQT---WH------GDDVAMEC
DYVEMTQY----------------------------------------------------
------------------------------------------------------------
------------------------------------------------------------
------------------------------------------------------------
------------------------------------------------------------
------------------------------------------------------------
------------------------------------------------------------
------------------------------------------------------------
------------------------------------------------------------
------------------------------------------------------------
------------------------------------------------------------
------------------------------------------------------------
------------------------------------------------------------
------------------------------------------------------------
------------------------------------------------------------
------------------------------------------------------------
------------------------------------------------------------
------------------------------------------------------------
------------------------------------------------------------
------------------------------------------------------------
------------------------------------------------------------
------------------------------------------------------------
------------------------------------------------------------
------------------------------------------------------------
------------------------------------------------------------
------------------------------------------------------------
------------------------------------------------------------
------------------------------------------------------------
------------------------------------------------------------
------------------------------------------------------------
------------------------------------------------------------
------------------------------------------------------------
------------------------------------------------------------
------------------------------------------------------------
----------------------------------------
>AFD54461.1
------------------------------------------------------------
------------------------------------------------------------
------------------------------------------------------------
------------------------------------------------------------
------------------------------------------------------------
------------------------------------------------------------
------------------------------------------------------------
------------------------------------------------------------
------------------------------------------------------------
------------------------------------------------------------
------------------------------------------------------------
------------------------------------------------------------
------------------------------------------------------------
------------------------------------------------------------
----------------------MRFT----------------------------------
------------------------------------------------------------
-------------------------------SLL--------------------------
---------------------------------------------------------AAA
TAL--LGTASAWTL-----------------------------TDNY-QGNTFFD-----
-------GFTFFTGP-------DPTHGT--VQYVDRATAESQD-LIA-------------
---------------------------------------VG------GDGVVIM-----K
ADM-T------------------------------------NV--TPNGRPSV--RISS-
NK--------TYNS--------------G-L------------F-IL-DVKHMPF-G--C
--GTWPAAWMVG-------------------------------PNWPAGGEIDVIEGVNT
Q-G---AN---------QMTLHTSEGCTMDTGAS--------SQT-GNWITTNCYVNAPG
QSSNQGCG---VGD--P-----SSNSYGDDFNANEGGVFATKWE-----PDSGIQIWFFP
RG---------SIP-------GDISSGN---------PDPSSW---GTPKADFPF-----
-----------------------------TSCSS---SYFSDMVYVFDLTF-------CG
---------DWA--GAS--GVYNSQY----------GCPSTCSDYVINNPTAFTEAYWAI
NYLKVYQQ----------------------------------------------------
------------------------------------------------------------
------------------------------------------------------------
------------------------------------------------------------
------------------------------------------------------------
------------------------------------------------------------
------------------------------------------------------------
------------------------------------------------------------
------------------------------------------------------------
------------------------------------------------------------
------------------------------------------------------------
------------------------------------------------------------
------------------------------------------------------------
------------------------------------------------------------
------------------------------------------------------------
------------------------------------------------------------
------------------------------------------------------------
------------------------------------------------------------
------------------------------------------------------------
------------------------------------------------------------
------------------------------------------------------------
------------------------------------------------------------
------------------------------------------------------------
------------------------------------------------------------
------------------------------------------------------------
------------------------------------------------------------
------------------------------------------------------------
------------------------------------------------------------
------------------------------------------------------------
------------------------------------------------------------
------------------------------------------------------------
------------------------------------------------------------
------------------------------------------------------------
------------------------------------------------------------
----------------------------------------
>AAA34726.1
------------------------------------------------------------
------------------------------------------------------------
-------------------------MPLRNL-----TET-----------HN--------
------------------FSSTNLD---------TDGTGDDHDGAPLSSSPSFGQQNDN-
-----------------------------S----TND-----------------------
-------------------------------------------NAGLTNP-----FMGSD
EES---------NARD-----------------------------------GES------
L--------SSSV-HYQPQGS-----------------------------D---------
--------------------------------SS-LLHDNSRLDL---------------
-SQN-----KGV-----------------SDYKGYYSRNNSRAVSTANDNSFL-----Q-
P-----PHRAI---ASSPSLNSNLSKNDILSPPEFDRY-PLVGSRVTSMTQLNHHGRS--
------------PTSSPGNESSAS------FSS----NPFLGEQD---------------
--------------------F----SPFGG----Y------PASSFPLMID--------E
KEEDDYLHNPDPEEEARLD-----RRRFIDDFKYMD--KR--------------------
------------------SASGLAGVLLLFLAAIFIFI----------------------
-----------VLPALTFTG-A------------IDHESNT-------------------
-------------------E-----------E-----VTYLTQYQ--YPQLSAIR-----
-------------------------------------------------TSLVDPETPDT
AKTREAMDGSKWEL-----------------------------VFSD---EFNAE-----
-------GRTFYDGD-------DPYWTAPDVHYDATKDLEWYSPDAS-------------
---------------------------------------TTV-----NGTLQLR-----M
DAF-K------------------------------------NH---GLYYRSGMLQSWN-
KV--------CFTQ--------------G-A------------L-EISANLPNYGRV--S
--GLWPGLWTMGNL--------------------------------GRPGYLASTQGVWP
Y---------------------SYESCDAGITPNQSSPDGISYLPGQKLSICTCDVE---
DHPNQGVG---RGAP-E-----IDVLEGETDTKIGVGIASQSLQ-----I-APFDIWYMP
DYD-----FI-EVYNFTTTTMNTYAGGPFQQAVSAVSTLNVTWYEFGEYGGYFQKYAIEY
LNDDDNGYIRWFVGDTPTYTIHAKALHPDGNIGWRR-ISKEPMSIILNLGI-------SN
---------NWA--YID--WQYI-----------------------------FFPVVMSI
DYVRIYQPSNAISVTCDPSDYPTYDYIQSHLNA--FQNA---------------------
-------------------N-LTTWEDA--------------------------------
------------------------------------------GY----------------
---TFP----KNILTGKCTS----------------------------S----------K
F----------------------KL-S-S-------------------------------
------------------------------------------------------------
------------------------------------------------------------
------------------------------------------------------------
------------------------------------------------------------
------------------------------------------------------------
------------------------------------------------------------
------------------------------------------------------------
------------------------------------------------------------
------------------------------------------------------------
------------------------------------------------------------
------------------------------------------------------------
------------------------------------------------------------
------------------------------------------------------------
------------------------------------------------------------
------------------------------------------------------------
------------------------------------------------------------
------------------------------------------------------------
------------------------------------------------------------
------------------------------------------------------------
------------------------------------------------------------
------------------------------------------------------------
------------------------------------------------------------
------------------------------------------------------------
------------------------------------------------------------
------------------------------------------------------------
------------------------------------------------------------
------------------------------------------------------------
------------------------------------------------------------
------------------------------------------------------------
----------------------------------------
>AAB65002.1
------------------------------------------------------------
------------------------------------------------------------
------------------------------------------------------------
------------------------------------------------------------
------------------------------------------------------------
------------------------------------------------------------
------------------------------------------------------------
------------------------------------------------------------
------------------------------------------------------------
------------------------------------------------------------
------------------------------------------------------------
------------------------------------------------------------
------------------------------------------------------------
------------------------------------------------------------
----------------------MAIVNSWLICLVSIFS----------------------
---------FVVRVEAATFC-N----ATQACPE-DKPCCSQYG--E----------CGTG
-QYCLNNC-DVRYSF---------------------------------------------
------------------------------------------------------------
------------------------------------------------------------
------------------------------------SHDSCMPVPICKSSSTK-FKD---
YS----------S---------------------------KLGNA--NTF---------L
GNV-SE-A---------DWLYTGDVLDYDDEES--LILA--MP----KNSGGT--VLSS-
TR--------AV--------------WYG-K------------V-SA-R-IKTS-HLA--
--GVVTGFIL----------Y------------------------SGAGDELD-YEFVGA
D-------------------------------------------L----ETAQTNFYWE-
SVL----NYT-NS----------ANIST-TDTFENYHTYELDWH--------EDYVTWSI
DGV-----VG-RTL-----YKNET-------------YNAT-------------------
----------------------------TQKYQYP----QTPSKVDISI--WPGGNSTNA
-----PGTIAWSGGEIN--WD--------------------------AS-DISNPGY---
-YYAIVNE------------------VNITCYDPPSDTK--KN---------------GT
S----------AYVYTSSSE---FLAKDIA------------IT----------------
---------------------------------------------DDEVMMDSD--EGSG
LDPHK--------------GATTSS---TQKSSS-S------------------------
---TA-----------TSSSKT---SSDHSSSTKKS----SKTSSTA-------------
------------------------------------S-----------------------
------------------------------------------------------------
-SS---SSSSS-SSSSSSSTAT----------------KNGD------------KVVSSV
--SSSVTSQT--------QTT-------------------------SSVSGSASS-----
--------------------S----------------TSS---MSG--------------
------------------------------------------------------------
------------------------------------------------------------
----------------------NN----AGANVA--------------------------
----------------------------------------A---------NW--------
---------R----LTVLCVIL--------------------------------------
------------------------------------------------------------
------GYVL--------------------------------------------------
------------------------------------------------------------
------------------------------------------------------------
------------------------------------------------------------
------------------------------------------------------------
------------------------------------------------------------
------------------------------------------------------------
------------------------------------------------------------
------------------------------------------------------------
------------------------------------------------------------
------------------------------------------------------------
------------------------------------------------------------
------------------------------------------------------------
------------------------------------------------------------
------------------------------------------------------------
------------------------------------------------------------
------------------------------------------------------------
------------------------------------------------------------
----------------------------------------
>CAA67525.1
------------------------------------------------------------
------------------------------------------------------------
------------------------------------------------------------
------------------------------------------------------------
------------------------------------------------------------
------------------------------------------------------------
------------------------------------------------------------
------------------------------------------------------------
------------------------------------------------------------
------------------------------------------------------------
------------------------------------------------------------
------------------------------------------------------------
------------------------------------------------------------
------------------------------------------------------------
------------------------------------------------------------
------------------------------------------------------------
----------------MK-------V------------------------LDL-----LT
VLS-----------------------------------------ASSLL-----------
-------------S-----------------------------TFAA---AES-------
TATADS-TTAASSTA-------SCN---------PLKTTGCTPDTAL-ATSF--SED---
FSSSSKWF----------------------------------------------------
-----------------TDLKHAGEIKYGSDGLS---MT--LA----KRYDNP--SLKS-
NF--------YI--------------MYG-K------------L-EV-I-LKAA-NGT--
--GIVSSFYL------Q----------------------------SDDLDEID-IEWVGG
D-------------------------------------------N----TQFQSNFFSK-
GDT-TTYD---RG----------EFHGVDT-PTDKFHNYTLDWA--------MDKTTWYL
DGE-----SV-RVL-----SNTS-------------------------------------
------------------------------SEGYP----QSPMYLMMGI--WAGGDPDNA
-----AGTIEWAGGETN--YN--------------------------DAP----------
-FTMYIEK------------------VIVTDYSTG---K---------------------
-----------KYTYGDQSG---SWE--S-------------IE----------------
---------------------------------------------ADGGSIYGR--YDQ-
------------------------------AQ----------------E------DFAVL
---------ANGGSISSSSTSSSTVSS-SASSTVSSS-VSSTVSSSA-------------
------------------------------SSTVSSS-----------------------
----------------------------------------------------------V-
SSTVSSSSSVS-SSSSTSPSSSTA-----TSSK---TLASSS------VTT-SSSISSFE
--KQSSSSSKKTV--ASSSTS-----------ESIISSTKT----PATVSSTTRS-----
--------------------TVAPTTQQS-----SVSSDSPVQDKGGVATSSNDVT--SS
TTQISSKYTSTIQ-----------------------------------------------
------------------------------------------------------------
---------SSSSEASSTNSVQIS----NGADLA--------------------------
----------------------------------------Q---------SLPREG----
---------KLFSVL-VALLAL--------------------------------------
------------------------------------------------------------
------L-----------------------------------------------------
------------------------------------------------------------
------------------------------------------------------------
------------------------------------------------------------
------------------------------------------------------------
------------------------------------------------------------
------------------------------------------------------------
------------------------------------------------------------
------------------------------------------------------------
------------------------------------------------------------
------------------------------------------------------------
------------------------------------------------------------
------------------------------------------------------------
------------------------------------------------------------
------------------------------------------------------------
------------------------------------------------------------
------------------------------------------------------------
------------------------------------------------------------
----------------------------------------
>AAB67443.1
------------------------------------------------------------
------------------------------------------------------------
------------------------------------------------------------
------------------------------------------------------------
------------------------------------------------------------
------------------------------------------------------------
------------------------------------------------------------
------------------------------------------------------------
------------------------------------------------------------
------------------------------------------------------------
------------------------------------------------------------
------------------------------------------------------------
------------------------------------------------------------
------------------------------------------------------------
----------------------MRISILQLVPVVGYIGF---------------------
------ALGELYKPKNSISC-S----PNNPCPA-EWPCCSPYN--E----------CGAG
-PICVGGC-NVRSSF---------------------------------------------
------------------------------------------------------------
------------------------------------------------------------
------------------------------------DEESCAPIPALVASQKLEFVS---
TPKVPKFIVNYQPKPPIREGNGPNKANTKVGVVEGELNSKRIIHY--AKFLVTPDSKEAE
KML-ED-F---------DFTHSGYTSIEASSGN--IVLA--MP----KKTTGS--LITS-
TR--------SF--------------LYG-K------------A-SV-R-MKTA-RSR--
--GVVTAFDL----------T------------------------SAIGDEID-FEWLGG
D-------------------------------------------L----MTAQSNYYSQ-
GHL----DYT-RM----------QRFPVGADTWATYHTYEIDWD--------PDRIIWYV
DGK-----IA-RTV-----LKKDT-------------WDPI-------------------
----------------------------SKEYRYP----QTPMRLEIAV--WPGGSETNG
-----PGTINWAGGLID--WE--------------------------NSPDIIEKGQ---
-FTAHVEQ------------------ITVTPYQNKFTEQ--VQF-CIKA-------KKKA
P----------TFSQKDLSR----------------------------------------
-------------------------------------------------VVVSY--NRQD
RLNHH--------------DEGSLK---W----D-C-----FVT----P------KINDW
L-----------------------------SSWKRS----K-------------------
------------------------------------------------------------
------------------------------------------------------------
------------------------------------------------------------
------------------------------------------------------------
------------------------------------------------------------
------------------------------------------------------------
------------------------------------------------------------
------------------------------------------------------------
------------------------------------------------------------
------------------------------------------------------------
------------------------------------------------------------
------------------------------------------------------------
------------------------------------------------------------
------------------------------------------------------------
------------------------------------------------------------
------------------------------------------------------------
------------------------------------------------------------
------------------------------------------------------------
------------------------------------------------------------
------------------------------------------------------------
------------------------------------------------------------
------------------------------------------------------------
------------------------------------------------------------
------------------------------------------------------------
------------------------------------------------------------
------------------------------------------------------------
------------------------------------------------------------
------------------------------------------------------------
------------------------------------------------------------
----------------------------------------
>AAT84462.1
------------------------------------------------------------
------------------------------------------------------------
------------------------------------------------------------
------------------------------------------------------------
------------------------------------------------------------
------------------------------------------------------------
------------------------------------------------------------
------------------------------------------------------------
------------------------------------------------------------
------------------------------------------------------------
------------------------------------------------------------
------------------------------------------------------------
------------------------------------------------------------
------------------------------------------------------------
------------------------------------------------------------
------------------------------------------------------------
--------------------------------MGV-PASFIVV----VLLL---------
-----------------------------------------A------------------
----------TPCI-----------------------------AAPG---KFQDYF----
----------------------KADRIN--------------------------------
---------------------------------------DHIRVQDGGTGVQLV-----L
D----------------------------------------------QKSASG---FES-
KD--------KF--------------LFG-K------------I-SM-Q-LKLVP-G--D
SAGTVTAYYAASEN-------------------------------YVNRDEID-LEFLGN
TTG----------------------------------------NP----YIVQTNIYTNG
V--G---N---RE----------QRHYLWFDPTADYHSYSFLWN--------QKQIVFYV
DST-----PI-RVF-----PNAQ---D---------------------------------
-----------------------------IGVPFPT---KQPMGVYSSL--WNAD-----
---------DWATQGGR--VK-------------------T--NWG-H-------A----
PFVASYRNFDLDACAISSG--------------------------SC-------------
------------------------------TN--SAKWWDASAYAALSPSEISKLKWVEK
NYL----------VYDYCKDPSRFST-KPAECARAP------------------------
------------------------------------------------------------
------------------------------------------------------------
------------------------------------------------------------
------------------------------------------------------------
------------------------------------------------------------
------------------------------------------------------------
------------------------------------------------------------
------------------------------------------------------------
------------------------------------------------------------
------------------------------------------------------------
------------------------------------------------------------
------------------------------------------------------------
------------------------------------------------------------
------------------------------------------------------------
------------------------------------------------------------
------------------------------------------------------------
------------------------------------------------------------
------------------------------------------------------------
------------------------------------------------------------
------------------------------------------------------------
------------------------------------------------------------
------------------------------------------------------------
------------------------------------------------------------
------------------------------------------------------------
------------------------------------------------------------
------------------------------------------------------------
------------------------------------------------------------
------------------------------------------------------------
------------------------------------------------------------
------------------------------------------------------------
------------------------------------------------------------
----------------------------------------
>CAA58003.1
------------------------------------------------------------
------------------------------------------------------------
------------------------------------------------------------
------------------------------------------------------------
------------------------------------------------------------
------------------------------------------------------------
------------------------------------------------------------
------------------------------------------------------------
------------------------------------------------------------
------------------------------------------------------------
------------------------------------------------------------
------------------------------------------------------------
------------------------------------------------------------
------------------------------------------------------------
------------------------------------------------------------
------------------------------------------------------------
---------------------------------------ML--LQ----QLSV-------
-------------------------------------LALLL------------------
----------LLCP-----------------------------VWAD---NFYQDA----
----------------------TVTFGD--------------------------------
---------------------------------------QRAQIQDGGRLLALS-----L
D----------------------------------------------KISGSG---FQS-
KN--------EY--------------LFG-R------------F-DM-Q-LKLVP-G--N
SAGTVTTFYLSSQ--------------------------------GAGHDEID-FEFLGN
SSG----------------------------------------QP----YTVHTNVYSQG
K--G---N---KE----------QQFRLWFDPTSPFHTYSIVWN--------SQRIIFLV
DNI-----PI-RVF-----NNHE---K---------------------------------
-----------------------------LGVAFPK---NQAMRVYASL--WNAD-----
---------DWATQGGR--VK-------------------T--DWS-M-------A----
PFTASYRNFNTNAC-VWSAAS-----------------S---TSSCGGSK----------
---------------------TD-------SVNNDQAWQT----QELNGNDRNRLRWVQQ
KYM----------IYNYCADAKRFSQGLSPECKRSRF-----------------------
------------------------------------------------------------
------------------------------------------------------------
------------------------------------------------------------
------------------------------------------------------------
------------------------------------------------------------
------------------------------------------------------------
------------------------------------------------------------
------------------------------------------------------------
------------------------------------------------------------
------------------------------------------------------------
------------------------------------------------------------
------------------------------------------------------------
------------------------------------------------------------
------------------------------------------------------------
------------------------------------------------------------
------------------------------------------------------------
------------------------------------------------------------
------------------------------------------------------------
------------------------------------------------------------
------------------------------------------------------------
------------------------------------------------------------
------------------------------------------------------------
------------------------------------------------------------
------------------------------------------------------------
------------------------------------------------------------
------------------------------------------------------------
------------------------------------------------------------
------------------------------------------------------------
------------------------------------------------------------
------------------------------------------------------------
------------------------------------------------------------
----------------------------------------
>CAA58002.1
------------------------------------------------------------
------------------------------------------------------------
------------------------------------------------------------
------------------------------------------------------------
------------------------------------------------------------
------------------------------------------------------------
------------------------------------------------------------
------------------------------------------------------------
------------------------------------------------------------
------------------------------------------------------------
------------------------------------------------------------
------------------------------------------------------------
------------------------------------------------------------
------------------------------------------------------------
------------------------------------------------------------
------------------------------------------------------------
----------------------------------------M--LL----QLSL-------
-------------------------------------L-TLV------------------
----------LLSP-----------------------------VSAD---NFYQDA----
----------------------AVTFGD--------------------------------
---------------------------------------QRAQIQDGGRLLTLS-----L
D----------------------------------------------KISGSG---FQS-
KN--------EY--------------LFG-R------------F-DM-Q-LKLVP-G--N
SAGTVTTFYLSSQ--------------------------------GAGHDEID-FEFLGN
SSG----------------------------------------LP----YTVHTNVYSQG
K--G---N---KE----------QQFRLWFDPTSSFHTYSIVWN--------SQRIIFLV
DNI-----PI-RVF-----NNHE---A---------------------------------
-----------------------------LGVAYPK---NQAMRVYASL--WNAD-----
---------DWATQGGR--VK-------------------T--DWS-M-------A----
PFTASYRNFNTNAC-VWSAAT-----------------S---TSSCGGSK----------
---------------------TE-------SVNNDETWQT----QQLNANGRNRIRWVQQ
KYM----------IYNYCADANRFSQGFSPECKRSRF-----------------------
------------------------------------------------------------
------------------------------------------------------------
------------------------------------------------------------
------------------------------------------------------------
------------------------------------------------------------
------------------------------------------------------------
------------------------------------------------------------
------------------------------------------------------------
------------------------------------------------------------
------------------------------------------------------------
------------------------------------------------------------
------------------------------------------------------------
------------------------------------------------------------
------------------------------------------------------------
------------------------------------------------------------
------------------------------------------------------------
------------------------------------------------------------
------------------------------------------------------------
------------------------------------------------------------
------------------------------------------------------------
------------------------------------------------------------
------------------------------------------------------------
------------------------------------------------------------
------------------------------------------------------------
------------------------------------------------------------
------------------------------------------------------------
------------------------------------------------------------
------------------------------------------------------------
------------------------------------------------------------
------------------------------------------------------------
------------------------------------------------------------
----------------------------------------
>ABR28478.1 MWSVLAGVLAIASLGAACTPSLTTVSGTHAPVTVCSGALIFADGFDTFDLEKWQHENTLAGGGNWEFQYY
------------------------------------------------------------
------------------------------------------------------------
------------------------------------------------------------
------------------------------------------------------------
------------------------------------------------------------
------------------------------------------------------------
------------------------------------------------------------
------------------------------------------------------------
------------------------------------------------------------
------------------------------------------------------------
------------------------------------------------------------
------------------------------------------------------------
------------------------------------------------------------
------------------------------------------------------------
------------------------------------------------------------
------------------------------------------------------------
------------------------------------------------------------
------------------------------------------------------------
------------------------------------------------------------
------------------------------------------GNNRTNS-----------
-------FV-----------------------------------R--SGSLFIRPSLTSD
--EFGEAFLSSGHWNVEGGA-PADRCTNPQWWGCERTGTPT---NILNPIKSA--RVRT-
VN--------SFSF------------RYG-R------------L-EV-R-AKMPA-G--D
WDWIWPAIWLMPAY--NT------------------------YGTWPASGEIDLVESRGN
RNM---F--------------HN----------------GVHIGTQEAGSTLHYGPYPAM
---NGWER-AHWV-----------RR-NPAGYNSNFHRYQLEWT--------PTYLRFSI
DDM-----ELGRVT---PGNG-------------------GFW-EYGGFN-SNPN-----
------------------I---ENPWRF-GSRMAPF---DEKFYLIMNVAV-------GG
TNGFFPDGVSN-PSPKP--WWNGSPTAPRDFWNARSAWLNT---WNLNVN-DGQDASMQV
DYVRIWAL----------------------------------------------------
------------------------------------------------------------
------------------------------------------------------------
------------------------------------------------------------
------------------------------------------------------------
------------------------------------------------------------
------------------------------------------------------------
------------------------------------------------------------
------------------------------------------------------------
------------------------------------------------------------
------------------------------------------------------------
------------------------------------------------------------
------------------------------------------------------------
------------------------------------------------------------
------------------------------------------------------------
------------------------------------------------------------
------------------------------------------------------------
------------------------------------------------------------
------------------------------------------------------------
------------------------------------------------------------
------------------------------------------------------------
------------------------------------------------------------
------------------------------------------------------------
------------------------------------------------------------
------------------------------------------------------------
------------------------------------------------------------
------------------------------------------------------------
------------------------------------------------------------
------------------------------------------------------------
------------------------------------------------------------
------------------------------------------------------------
------------------------------------------------------------
------------------------------------------------------------
------------------------------------------------------------
----------------------------------------
>AAC47235.1
------------------------------------------------------------
------------------------------------------------------------
------------------------------------------------------------
------------------------------------------------------------
------------------------------------------------------------
------------------------------------------------------------
------------------------------------------------------------
------------------------------------------------------------
------------------------------------------------------------
------------------------------------------------------------
------------------------------------------------------------
------------------------------------------------------------
--------------------------------------MVDLRHVLALLPV-------IL
VS----------------------------INA-YD------------------------
----------------------VKNPEISLL-----------------------------
------TPRGIRFAYPDESGTTLVAFHYNINTPLSGVGAGQYNYDVTTTTDEYFVHENRD
--VDVEN--GDVVYYWVY--------------TVYTGLGYQLTDQSWTAS-ETTEAPATN
PPATESPVTNAPATESPNPGTGTTQSSGGG-------TSQCSM--------------YPC
DAACDMSTPPCNGL-----------------------------IFQE---EFD--S----
---FNLDIWEHEMT--------AGGG--------GNWEFEYYTNNRSNS-----------
-------YV-----------------------------------R--DGKLFIKPTLTTD
--KLGEGSLSSGTLDLWGSS-PANLCTGNAWYGCSRTGSND---NLLNPIQSA--RLRT-
VE--------SFSF------------KYG-R------------L-EV-E-AKLPT-G--D
--WLWPAIWLLPKH--NG------------------------YGEWPASGEIDLVESRGN
ADI---KD-------------AD----------------GLSAGVDQMGSTMHWGPFWPL
---NGYPK-THAT-------------------------------------------KFYV
DDE-----LLLNVD----PAT-------------------GFW-DLGEFENDAPG-----
------------------I---DNPWAYNPNKLTPF---DQEFYLILNVAV-------GG
V-NYFGDGLTY-TPAKP--WSNDSPTASKDFWSDFNTWYPT---WN------GEEAAMQV
NYVRVYXEPGQTTYXLRDR-----------------------------------------
------------------------------------------------------------
------------------------------------------------------------
------------------------------------------------------------
------------------------------------------------------------
------------------------------------------------------------
------------------------------------------------------------
------------------------------------------------------------
------------------------------------------------------------
------------------------------------------------------------
------------------------------------------------------------
------------------------------------------------------------
------------------------------------------------------------
------------------------------------------------------------
------------------------------------------------------------
------------------------------------------------------------
------------------------------------------------------------
------------------------------------------------------------
------------------------------------------------------------
------------------------------------------------------------
------------------------------------------------------------
------------------------------------------------------------
------------------------------------------------------------
------------------------------------------------------------
------------------------------------------------------------
------------------------------------------------------------
------------------------------------------------------------
------------------------------------------------------------
------------------------------------------------------------
------------------------------------------------------------
------------------------------------------------------------
------------------------------------------------------------
------------------------------------------------------------
------------------------------------------------------------
----------------------------------------
>BAJ61835.1
------------------------------------------------------------
------------------------------------------------------------
------------------------------------------------------------
------------------------------------------------------------
------------------------------------------------------------
------------------------------------------------------------
------------------------------------------------------------
------------------------------------------------------------
------------------------------------------------------------
------------------------------------------------------------
------------------------------------------------------------
------------------------------------------------------------
------------------------------------------------------------
------------------------------------------------------------
------------------------------------------------------------
------------------------------------------------------------
----------------------------------------------------MKT-----
-------------------------------------------------STLAA----AV
CQVFLGTRAVAYTL-----------------------------HWDV-NSSNFLD-----
-------YFVFDTEA-------DPTAGF--VKYVDQSTASNDG-LYS-------------
---------------------------------------TS------NNQIYLG-----V
DKT-T------------------------------------VLDSSSTGRNSV--RVYS-
QN--------TFSS--------------G-I------------L-IT-DFAHLPVSV--C
--GIWPAYWTIN-------------------------------NQANPYGEIDIMEAYDD
V-A---GA---------YVSLHTSNTCTLSNR----------NFT-GTDTRTDCTL----
SS-GGGCG---VQS--------TSSQFGAGFNAAGGGVWVLSLE-----N--SLQLWVFP
RN---------QIP-------ADITNGS---------PNPSSW---GTPLFEFDS-----
----------------------------NNGCDV-S-SNFIDQTVIFNLDF-------CG
---------QNGAGGQE--WSDW-------TDCATTTGQSTCNAYVAANPSAYSETYFSI
NSIKLYQ-----------------------------------------------------
------------------------------------------------------------
------------------------------------------------------------
------------------------------------------------------------
------------------------------------------------------------
------------------------------------------------------------
------------------------------------------------------------
------------------------------------------------------------
------------------------------------------------------------
------------------------------------------------------------
------------------------------------------------------------
------------------------------------------------------------
------------------------------------------------------------
------------------------------------------------------------
------------------------------------------------------------
------------------------------------------------------------
------------------------------------------------------------
------------------------------------------------------------
------------------------------------------------------------
------------------------------------------------------------
------------------------------------------------------------
------------------------------------------------------------
------------------------------------------------------------
------------------------------------------------------------
------------------------------------------------------------
------------------------------------------------------------
------------------------------------------------------------
------------------------------------------------------------
------------------------------------------------------------
------------------------------------------------------------
------------------------------------------------------------
------------------------------------------------------------
------------------------------------------------------------
------------------------------------------------------------
----------------------------------------
>ANC68156.1
------------------------------------------------------------
------------------------------------------------------------
------------------------------------------------------------
------------------------------------------------------------
------------------------------------------------------------
------------------------------------------------------------
------------------------------------------------------------
------------------------------------------------------------
------------------------------------------------------------
------------------------------------------------------------
------------------------------------------------------------
------------------------------------------------------------
------------------------------------------------------------
------------------------------------------------------------
----------------------MRST----------------------------------
------------------------------------------------------------
-------------------------------TTL--------------------------
---------------------------------------------------------LPL
VALLAKLSTAGYVL-----------------------------QDDYGNSDSFFD-----
-------KFTFFTGS-------DPTHGF--VQYVDQATAENAG-LIH-------------
---------------------------------------AS------NGEVYIG-----V
DHT-N------------------------------------VA--SGSGRQSV--RITS-
TN--------SYTH--------------G-L------------F-IV-DLAHMPGSI--C
--GAWPAFWMVG-------------------------------ANWPNNGEIDIIEGVNQ
Q-T---NN---------AMTLHTNEGCTIDNS----------GFT-GTLVTSNCWINAPG
QSTNAGCS---IDS--T-----SSQSYGTGFNNAGGGVYATEWT-----S-NGISIWFFP
RG---------SIP-------ADISSGS---------PDPSTW---GTPAASFGG-----
-----------------------------SGCDI-D-SHFGAQQIVFDTTF-------CG
---------DWA--GNV--WSSGSCA----------SLAGTCQDYVANNPSAFAEAYWYV
NSLKVYQDTAESTIIAHGPGNVTS------------------------------------
--------------------THSTTAPV--------------------------------
------------------------------------------PF----------------
---ART----HRIRRHGHGN----------------------------------------
------------------------------------------------------------
------------------------------------------------------------
------------------------------------------------------------
------------------------------------------------------------
------------------------------------------------------------
------------------------------------------------------------
------------------------------------------------------------
------------------------------------------------------------
------------------------------------------------------------
------------------------------------------------------------
------------------------------------------------------------
------------------------------------------------------------
------------------------------------------------------------
------------------------------------------------------------
------------------------------------------------------------
------------------------------------------------------------
------------------------------------------------------------
------------------------------------------------------------
------------------------------------------------------------
------------------------------------------------------------
------------------------------------------------------------
------------------------------------------------------------
------------------------------------------------------------
------------------------------------------------------------
------------------------------------------------------------
------------------------------------------------------------
------------------------------------------------------------
------------------------------------------------------------
------------------------------------------------------------
------------------------------------------------------------
----------------------------------------
>BAJ61836.1 MKGITLATAAVPLLLSVGVAAYKLQWDVTSSNFLDYFVFDTETDPSNGFVTYVDESRASSGGLYSTSNGQ
------------------------------------------------------------
------------------------------------------------------------
------------------------------------------------------------
------------------------------------------------------------
------------------------------------------------------------
------------------------------------------------------------
------------------------------------------------------------
------------------------------------------------------------
------------------------------------------------------------
------------------------------------------------------------
------------------------------------------------------------
------------------------------------------------------------
------------------------------------------------------------
------------------------------------------------------------
------------------------------------------------------------
------------------------------------------------------------
------------------------------------------------------------
------------------------------------------------------------
------------------------------------------------------------
------------------------------------------------------------
--------------------------------------------------IFLG-----V
DNT-T------------------------------------VLDSSATGRNSV--RVYS-
QN--------TFSS--------------G-I------------L-IT-DFKHLPVAV--C
--GIWPAYWTIN-------------------------------NLADPYGEIDIIEAYDD
V-S---NA---------YTSLHTSSNCTVSDT----------DFT-GTDVRTDCTL----
STSASGCG---VES--------TASQFGAGFNSAGGGVWVLSLS-----D--SLQIWVFT
RD---------NIP-------ADITDGS---------PNPSGW---GTPLFEFDS-----
----------------------------TSDCGV-S-SNFLNQTVIFNIDF-------CG
---------EEDAGGKE--WATW-------TDCLATTGVSTCNAYVAANPATYSETNFVI
NSIKLYQ-----------------------------------------------------
------------------------------------------------------------
------------------------------------------------------------
------------------------------------------------------------
------------------------------------------------------------
------------------------------------------------------------
------------------------------------------------------------
------------------------------------------------------------
------------------------------------------------------------
------------------------------------------------------------
------------------------------------------------------------
------------------------------------------------------------
------------------------------------------------------------
------------------------------------------------------------
------------------------------------------------------------
------------------------------------------------------------
------------------------------------------------------------
------------------------------------------------------------
------------------------------------------------------------
------------------------------------------------------------
------------------------------------------------------------
------------------------------------------------------------
------------------------------------------------------------
------------------------------------------------------------
------------------------------------------------------------
------------------------------------------------------------
------------------------------------------------------------
------------------------------------------------------------
------------------------------------------------------------
------------------------------------------------------------
------------------------------------------------------------
------------------------------------------------------------
------------------------------------------------------------
------------------------------------------------------------
----------------------------------------
>AEE89454.1
------------------------------------------------------------
------------------------------------------------------------
------------------------------------------------------------
------------------------------------------------------------
------------------------------------------------------------
------------------------------------------------------------
------------------------------------------------------------
------------------------------------------------------------
------------------------------------------------------------
------------------------------------------------------------
------------------------------------------------------------
------------------------------------------------------------
-----------------------------------------MI--AAVLFA-------LV
AS----------------------------ALA-AD------------------------
----------------------IPKPRLTHL-----------------------------
------ASGEVELSLEGSPGMKVFDVKYSVKG-QKHQGP------FHQGADGRWYHRNHG
--TDYNG--KEKIKYTIT--------------AEIDGKT-------VESK--GRI-----
---------------------------HPE-------ERSVAL--------------VP-
-----PKIVKRCSS-----------------------------VFRD---DFNG-A----
---FNPNGWNYEVS--------MYGG--------YNWEVQAYVPDPKVI-----------
-------FT-----------------------------------R--NGHLFIKPMLTID
DPRFS--NLNSDVMDMKAMY---GYCTNSDRYGCHREGRY----GTIPPVMSG--KIKS-
K----------NTI------------RFG-S------------V-EV-R-ARIPR-G--D
--WLWPAIWMLPRD--SH------------------------YGGWPRSGEIDIMESRGN
TQA---ID-------------GN----------------NHNHGVNEVGATMHWGPDAGQ
---NKFYL-THG--------------DVSGDWSHGMHTYRLDWD--------VNHIHVSV
DGR-----NMMNIP----ISQ-------------------SFW-QKGGFGG---------
----------------------NNIWG-SGTKAAPF---DQPFYLILNVAV-------AG
TNGFFPDNWRY-NSPKP--WNNNSPTEPKDFWDHRSNWLPS---WQ------GDAVAMEV
DYVDMQQC----------------------------------------------------
------------------------------------------------------------
------------------------------------------------------------
------------------------------------------------------------
------------------------------------------------------------
------------------------------------------------------------
------------------------------------------------------------
------------------------------------------------------------
------------------------------------------------------------
------------------------------------------------------------
------------------------------------------------------------
------------------------------------------------------------
------------------------------------------------------------
------------------------------------------------------------
------------------------------------------------------------
------------------------------------------------------------
------------------------------------------------------------
------------------------------------------------------------
------------------------------------------------------------
------------------------------------------------------------
------------------------------------------------------------
------------------------------------------------------------
------------------------------------------------------------
------------------------------------------------------------
------------------------------------------------------------
------------------------------------------------------------
------------------------------------------------------------
------------------------------------------------------------
------------------------------------------------------------
------------------------------------------------------------
------------------------------------------------------------
------------------------------------------------------------
------------------------------------------------------------
------------------------------------------------------------
----------------------------------------
>ACS36221.1 ARGNTLFYLSLLLGVFHQCRSQCATPSPTTASGTHAPTGEICSGDLIFEDEFDELDMQKWNHESTLGGGG
------------------------------------------------------------
------------------------------------------------------------
------------------------------------------------------------
------------------------------------------------------------
------------------------------------------------------------
------------------------------------------------------------
------------------------------------------------------------
------------------------------------------------------------
------------------------------------------------------------
------------------------------------------------------------
------------------------------------------------------------
------------------------------------------------------------
------------------------------------------------------------
------------------------------------------------------------
------------------------------------------------------------
------------------------------------------------------------
------------------------------------------------------------
------------------------------------------------------------
------------------------------------------------------------
-----------------------------------NWEFEWYTNSRYNS-----------
-------YT-----------------------------------E--DGFLYIKPTLLAD
--ENGEDFLSSGQLDINGGS-PADECTNPQWYGCARTGTAD---NYLNPIKSA--RIRS-
LY--------SLSF------------KYG-K------------V-EV-R-AKLPT-G--D
--WLWPAIWMLPRW--NQ------------------------YSGWPISGEIDIMESRGN
ADL---VN-------------AS----------------GANIGSKLVSSTLHWGPAWNI
---NMYMM-THVE-----------SS-NPAGFDADWHNYQMTWT--------ENDISFSI
DDA-----LLGTFA---PPDG-------------------GFW-EWGDLD-SS-G-----
------------------F---ANPWRTSKSEMAPF---DQEFYLLINLAC-------GG
M-AYFPDDVTN-PGGKP--WSNTSPTASTDFWKGRDQWLPT---WKLETD----TAAFKI
DYVKIWAL----------------------------------------------------
------------------------------------------------------------
------------------------------------------------------------
------------------------------------------------------------
------------------------------------------------------------
------------------------------------------------------------
------------------------------------------------------------
------------------------------------------------------------
------------------------------------------------------------
------------------------------------------------------------
------------------------------------------------------------
------------------------------------------------------------
------------------------------------------------------------
------------------------------------------------------------
------------------------------------------------------------
------------------------------------------------------------
------------------------------------------------------------
------------------------------------------------------------
------------------------------------------------------------
------------------------------------------------------------
------------------------------------------------------------
------------------------------------------------------------
------------------------------------------------------------
------------------------------------------------------------
------------------------------------------------------------
------------------------------------------------------------
------------------------------------------------------------
------------------------------------------------------------
------------------------------------------------------------
------------------------------------------------------------
------------------------------------------------------------
------------------------------------------------------------
------------------------------------------------------------
------------------------------------------------------------
----------------------------------------
>AFC93434.1
------------------------------------------------------------
------------------------------------------------------------
------------------------------------------------------------
------------------------------------------------------------
------------------------------------------------------------
------------------------------------------------------------
------------------------------------------------------------
------------------------------------------------------------
------------------------------------------------------------
------------------------------------------------------------
------------------------------------------------------------
------------------------------------------------------------
------------------------------------------------------------
------------------------------------------------------------
------------------------------------------------------------
------------------------------------------------------------
---------------------------------------------MWSPKVAA-A-----
--------------------------------------------------VLAFVGA---
SNAWAPPSYSGYNL-----------------------------IWSD---SFAGNG---G
T-SPNTGNWNIITGY-------L---------GV-NNEQETYSSSTQNV-----------
-------Q-------------------------------LSG-----GNTLQLV-----P
WNN-G------------------------------------------GSWTSG--RLES-
TY-TFTPGAGQVTA------------VEA-S------------I-RF-G-NNAQGNQ--Q
--GMWPAFWMLGNS--IR-----------------------TGGSWPACGEIDIMEVVND
LP--------------------------------------------RGYGTIHCDVS-PG
GICNEGNG---IGG---------NTAINGG--NNNFHTWRVQIDRTPS-SWQSETITWFL
DGA-----QY-FQ----VSGSR-----I---------ND---------------------
------------------------------QNVWNS-LAHSPLFIILNVAV-------GG
---------TFP--GNT--NGNTL---------------------------GGYGSMMEV
GYVAQYST----------------------------------------------------
------------------------------------------------------------
------------------------------------------------------------
------------------------------------------------------------
------------------------------------------------------------
------------------------------------------------------------
------------------------------------------------------------
------------------------------------------------------------
------------------------------------------------------------
------------------------------------------------------------
------------------------------------------------------------
------------------------------------------------------------
------------------------------------------------------------
------------------------------------------------------------
------------------------------------------------------------
------------------------------------------------------------
------------------------------------------------------------
------------------------------------------------------------
------------------------------------------------------------
------------------------------------------------------------
------------------------------------------------------------
------------------------------------------------------------
------------------------------------------------------------
------------------------------------------------------------
------------------------------------------------------------
------------------------------------------------------------
------------------------------------------------------------
------------------------------------------------------------
------------------------------------------------------------
------------------------------------------------------------
------------------------------------------------------------
------------------------------------------------------------
------------------------------------------------------------
------------------------------------------------------------
----------------------------------------
>AAE53061.1 MWSPKVAAAVLAFVGATNAWQPPTYSGFNLVWTDTFAGNGGTSPNQNNWNIITGNLNVNAEQETYSSSTA
------------------------------------------------------------
------------------------------------------------------------
------------------------------------------------------------
------------------------------------------------------------
------------------------------------------------------------
------------------------------------------------------------
------------------------------------------------------------
------------------------------------------------------------
------------------------------------------------------------
------------------------------------------------------------
------------------------------------------------------------
------------------------------------------------------------
[truncated: 523,418 more chars]
