# Supplementary material for: Prominent members of the human gut microbiota express endo-acting O-glycanases to initiate mucin breakdown
Source: Nat Commun. 2020 Aug 11;11:4017. doi: 10.1038/s41467-020-17847-5 (PMC7419316; doi:10.1038/s41467-020-17847-5)
Supplement: Supplementary file 4 — Source Data [file 41467_2020_17847_MOESM4_ESM.zip › Source Data Folder/Supplementary Figure 7/AllGH16alignment-PhyML_tree]

((ASG89819:0.647228,((((AGS43006.1:1e-008,CAZ94309.1:1e-008)0.88    :0.177806,(CAA50624.1:1e-008,(ADD92366.1:1e-008,(BAJ61957.1:1e-008,AHN05534.1:1e-008)0.00    :1e-008)0.00    :1e-008)0.82    :0.0885777)0.91    :0.253746,(((ABN51452.1:1e-008,AAO74890.1:1e-008)0.90    :0.0923272,(((AGK07610.1:0.0365957,(((AAO43052.1:1e-008,(ACC77699.1:1e-008,(AFS68803.1:1e-008,(CAA86922.1:1e-008,((ALE32755.1:0.0783326,(AFI57215.1:1e-008,(AAQ67340.1:1e-008,(AAA87323.1:0.040219,(AAB05759.1:0.018436,(CAA40547.1:0.0182141,AFX61538.1:1.41e-006)0.75    :0.0182332)0.00    :1.01e-006)0.00    :1.18e-006)0.00    :1e-008)0.00    :1e-008)0.00    :1.44e-006,(AEK21297.1:1e-008,ABV44607.1:1e-008)0.00    :1e-008)0.00    :8.5e-007)0.00    :1.12e-006)0.00    :1.11e-006)0.00    :1.11e-006)0.95    :0.0367612,(AIU68830.1:1e-008,(ABZ80848.1:2.94e-006,AAG53947.1:0.23915)0.73    :0.0182547)0.00    :1e-008)0.00    :1.81e-006,(ABY41241.1:1e-008,((ABD94065.1:0.0181906,AAN85732.1:1e-008)0.00    :9.4e-007,(CAA40379.1:1e-008,(CAA00096.1:9.8e-007,CAA39426.1:1e-006)0.00    :9e-007)0.00    :1e-008)0.00    :1e-008)0.00    :9.8e-007)0.84    :0.0185832)0.00    :1.4e-006,(AAX16366.1:0.132624,(AAD04192.1:0.0217376,(CAB07443.1:0.0183184,(CBL16782.1:0.0279001,Q53317:0.0464876)0.94    :0.0813437)0.00    :1.29e-006)0.76    :0.0388332)0.85    :0.0428519)0.76    :0.0196038,((P37073:3.87e-006,((AAQ87037.1:0.0366103,AAA16048.1:1e-008)1.00    :0.454359,(BAC24104.1:0.472706,CAA78135.1:5.38e-006)0.60    :0.017906)0.76    :0.0383337)0.95    :0.0806692,(ADD61790.1:0.0409927,EGC02853.1:0.0780074)0.87    :0.0678136)0.67    :0.0231381)0.75    :0.0405409)0.71    :0.0837004,((CAA67525.1:0.171611,((CAG81957.1:0.198611,(KMK55593.1:1e-008,AAN87849.1:1e-008)0.95    :0.168258)0.85    :0.0814118,(AAB67443.1:0.157915,((AAB65002.1:0.275998,CAG83185.1:0.0992631)0.95    :0.238486,((XP002273975.1:0.00618608,XP_002301319.1:0.0337901)0.99    :0.57806,(((AAB18368.1:0.0502855,(BAJ89557.1:0.0174903,(AAD45127.1:1.2e-006,((AAO00727.1:0.0170262,(AAC98464.1:2.3e-006,(AAD21783.1:0.0261489,(AAB18366.1:0.0587271,(ACS13756.1:0.301895,AAK30204.1:1.31e-006)0.92    :0.0530478)0.42    :0.0264664)1.00    :0.214489)0.00    :0.0178989)0.85    :0.0402634,(AAC09388.1:0.0172782,(BAA13163.1:0.0539138,(AAD45126.1:4.8e-007,((AAN87142.1:0.0554106,(BAA03925.1:1.58e-006,(BAA34946.1:1e-008,BAB17788.1:1e-008)0.94    :0.0552565)0.76    :0.0521979)0.72    :0.0230167,((AAT84462.1:0.0955595,(ABL75361.1:0.0986158,AAO92743.1:0.170112)0.63    :0.0422495)0.00    :2.471e-005,(CAA48324.1:0.0823861,(AAD31572.1:0.070832,AAL07012.1:0.0323076)0.85    :0.0755459)0.99    :0.236664)0.78    :0.0523833)0.00    :8.2e-007)0.00    :4.1e-007)0.00    :4.1e-007)0.83    :0.0349943)0.96    :0.0975419)0.86    :0.0348859)0.85    :0.0488399)0.70    :0.0126059,(CAB39603.1:0.0772866,(AAF80591.1:0.0176622,(AAB18367.1:0.00993564,(AAF80590.1:8.6e-007,CAA10231.1:0.0174296)0.75    :0.010586)0.73    :0.0133109)0.80    :0.0186258)0.00    :1.05e-006)0.81    :0.0413426,((AAK59660.1:0.0541769,(AAA92363.1:0.0532785,CAA63663.1:0.112848)0.00    :1.24e-006)0.80    :0.0347314,((CAA58003.1:1e-008,CAA58002.1:1e-008)0.86    :0.0371744,(CAH58715.1:0.251659,ABY79073.1:0.0606759)0.71    :0.0370158)0.82    :0.0321021)0.73    :0.0218494)0.73    :0.127204)0.85    :0.172544)0.53    :0.0768724)0.92    :0.222679)0.62    :0.0321619)0.88    :0.18897,((AAA24896.1:0.292026,(ACY24738.1:1e-008,ACY24738.1:1e-008)0.90    :0.193388)0.86    :0.200067,(AHW70865:0.103999,CCQ42308:0.390387)0.89    :0.196833)0.82    :0.137081)0.59    :0.0286195)0.92    :0.276117)0.75    :0.143052,((ASY50498:1e-008,(BAQ97614.1:0.118549,BAA97991.1:1.08e-006)0.00    :1e-008)1.00    :0.325603,(((((BAC06195.1:1.06e-006,CAZ95067.1:0.100036)0.85    :0.0471177,((ABQ07185.2:0.124729,((AAC69707.1:1e-008,AAA60459.1:1e-008)0.81    :0.0386102,(Amuc0724:0.223903,(AJF35005.1:0.243806,CAZ96583.1:0.156485)0.50    :0.0545445)0.81    :0.0681272)0.83    :0.0566506)0.66    :0.015659,(((AAO78788.1:0.206014,Amuc0875:0.113596)0.73    :0.062685,(((AAC96462.1:0.702855,((EJZ11896.1:1.44e-006,(ABK72351.1:0.0430186,(AAS03978.1:0.147329,(ACC41342.1:1.26e-006,(CAM61923.1:0.202657,CAB09586.1:0.153789)0.87    :0.0792253)0.71    :0.029281)0.98    :0.141389)0.22    :0.0364162)0.96    :0.371418,(KHE89680.1:0.188206,(BAK48741.1:0.298464,EED49498.1:0.262049)0.00    :0.050789)0.97    :0.479706)0.38    :0.113034)0.62    :0.0900289,(ACD93221.1:0.400383,(((ACS36221.1:0.142264,(ABR28478.1:0.0366768,ABU98621.1:1.5e-006)0.88    :0.110776)0.91    :0.130335,(BAH84971.1:0.241451,(ACM68926.1:0.220181,((AEE89454.1:0.107366,AAP74223.1:0.0593356)0.79    :0.0597727,(ACN22491.1:0.151077,(AAZ04385.1:1.34e-006,AAW34372.1:0.0169739)0.91    :0.10155)0.53    :0.056503)0.00    :8.06e-006)0.75    :0.0480408)0.81    :0.0975041)0.00    :4.09e-006,(AAC47235.1:0.163029,(AIX48712.1:0.0638638,AIX48711.1:0.0821423)0.76    :0.0542733)0.63    :0.0327355)0.85    :0.107716)0.65    :0.050966)0.80    :0.0548664,(BAC16331.1:0.194381,(BAE02684.1:0.176009,(ALJ47757.1:0.48398,BAE02683.1:0.0986272)0.00    :0.0819016)0.89    :0.153646)0.88    :0.102947)0.05    :0.020262)0.88    :0.103193,(BAX84062.1:0.196812,ABW02990.1:0.0377181)0.82    :0.0685092)0.81    :0.0514304)0.87    :0.074196)0.83    :0.0616976,(((Amuc2108:0.176026,(((BC02679:1e-008,BF4058:1e-008)0.96    :0.127845,(AAD04036.1:0.154637,(AAA34726.1:1.11391,(BAM29293.1:0.297326,(ARV79861.1:0.0969339,((EAA64496.1:0.0553974,(EAL93731.1:6.4e-007,(BAC67687.1:0.145555,AAC17104.1:0.245654)0.93    :0.16798)0.00    :6.4e-007)0.85    :0.0542334,(((ADK55597.1:1.2e-006,AYF53242.1:0.0378038)0.82    :0.0350877,(ADZ46179.1:4.9e-006,(BAJ61835.1:0.0549295,BAJ61836.1:0.0362159)1.00    :0.533318)0.89    :0.0433547)0.86    :0.0596905,(ANC68156.1:0.0272898,(AFD54461.1:0.173182,AAC49904.1:0.300088)0.66    :0.0536939)0.69    :0.0410196)0.84    :0.061028)0.78    :0.0451617)0.43    :0.139555)0.70    :0.14566)0.84    :0.335886)0.54    :0.0323364)0.00    :2.237e-005,(BC03717:0.39319,(BT2824:0.103868,(BACCELL01451:0.936352,(BC02680:0.0187179,BF4060:0.0171308)0.93    :0.343391)0.00    :0.0301874)0.80    :0.0936396)0.80    :0.0786493)0.81    :0.0625429)0.88    :0.111043,(AAN77503.1:0.0190593,AAN77505.1:1.34e-006)0.84    :0.0485517)0.75    :0.0436877,((ADQ45027.1:0.22429,(BAC16332.1:0.130649,ABJ15796.1:0.103444)0.74    :0.0293517)0.00    :1.28e-006,((BAR92731.1:0.0265169,AAF31438.1:0.220641)0.91    :0.109632,((AAC38290.1:5.2e-007,(AAC44371.1:0.0777353,((ACO94508.1:1e-008,ACO94508.1:1e-008)0.89    :0.0392583,(BAE54302.1:1e-008,BAE54302.1:1e-008)0.77    :0.0170278)0.75    :0.0198839)0.00    :1.57e-006)0.76    :0.0363312,(ABW02992.1:0.138722,(ALM88585.1:0.208811,(AFC93434.1:0.0846219,AAE53061.1:0.100685)0.72    :0.0289102)0.99    :0.262073)0.32    :0.035561)0.79    :0.0465926)0.73    :0.0198701)0.90    :0.0559846)0.00    :8.305e-005)0.35    :0.0217106,(((ABQ46917.1:1e-008,AAD35118.1:1e-008)0.81    :0.0182447,(CAA88008.1:1e-008,(ADN02324.1:0.0998606,CAA88008.1:1.17e-006)0.00    :1.17e-006)0.00    :1e-008)0.93    :0.113471,(CAC27412.2:2.02e-006,(ABN54008.1:1e-008,CAA61884.2:6.3e-007)0.00    :6.3e-007)0.88    :0.0683918)0.27    :0.0160214)0.92    :0.103931,(ATD50129:0.506286,(AAC25554.2:0.0770646,(AAC60453.1:1.44e-006,(AFO67889.1:0.162076,AAA22474.1:1.21e-006)0.09    :0.0179999)0.96    :0.134793)0.51    :0.0243108)0.00    :1.88e-006)0.76    :0.0407817)0.75    :0.0315413)0.67    :0.0527999):0.0429273,((ASY50995:0.336973,(BAB69460.1:1e-008,ASY51180:1e-008)0.99    :0.496429)0.86    :0.173418,((BAF62129.1:0.6756,(((CAZ97766.1:0.40872,CAZ95074.1:0.161166)0.71    :0.0710873,(EDY95423.1:0.196597,CAZ97778.1:0.120179)0.60    :0.0359879)0.85    :0.101107,(CAZ96750.1:0.299847,((AAP49324.1:1e-008,AAP49324.1:1e-008)0.91    :0.107728,(CAZ98402.1:0.0629541,(AGW43026.1:0.0813461,AIT14660.1:0.0269454)0.96    :0.148486)0.16    :0.026025)0.98    :0.34917)0.87    :0.222526)0.60    :0.096621)0.00    :7.43e-006,(CAZ97514.1:0.304895,(CAB61795.1:0.187133,(((ABL06969.1:0.0178157,(ADY17921.1:1e-008,(BAF34350.1:1e-008,(AAN39119.2:1e-008,BAF34350.1:2e-008)0.00    :1e-008)0.00    :8.5e-007)0.75    :0.0178689)0.77    :0.0172814,(ABW77762.1:9.3e-007,(ACM50513.1:0.0590284,(ACF40223.1:1e-008,ABO93616.2:1.02e-006)0.88    :0.0414278)0.67    :0.0148575)0.76    :0.0190451)0.93    :0.147483,(BAD29947.1:0.121196,(BAB79291.1:0.0745001,((CAZ97711.1:0.044907,EDY95404.1:0.0907487)0.86    :0.0569035,((CAZ98338.1:0.153246,((AAF03246.1:0.017718,(ADA72015.1:0.055306,(AIF29515.1:1e-008,(ADD60418.1:0.0180369,AAA91888.1:3e-007)0.00    :3e-007)0.00    :9.7e-007)0.00    :1.11e-006)0.88    :0.0539955,(AAP49346.1:0.0366804,AGU13985.1:0.120748)0.68    :0.0336446)0.89    :0.0783831)0.82    :0.044074,(BAD88713.1:0.0899525,((AFR90184.1:1e-008,(BAE06228.1:9.2e-007,(ABD80437.1:1e-008,BAC99022.1:0.0799262)0.00    :1.5e-006)0.00    :9.2e-007)0.72    :0.0920072,(ANN44251.1:0.0243251,(AEK80424.1:1e-008,(ACY02061.1:1.33e-006,(CAZ98378.1:0.535347,AJW82062.1:1.33e-006)0.92    :0.0572972)0.00    :1.33e-006)0.80    :0.107317)1.00    :0.684806)0.86    :0.162029)0.58    :0.0183783)0.92    :0.0802668)0.00    :0.00794678)0.76    :0.04387)0.94    :0.126029)0.74    :0.0989435)0.92    :0.196291)0.63    :0.042349)0.40    :0.0410661):0.0512843)0.79    ;
