# Supplementary material for: Prominent members of the human gut microbiota express endo-acting O-glycanases to initiate mucin breakdown
Source: Nat Commun. 2020 Aug 11;11:4017. doi: 10.1038/s41467-020-17847-5 (PMC7419316; doi:10.1038/s41467-020-17847-5)
Supplement: Supplementary file 4 — Source Data [file 41467_2020_17847_MOESM4_ESM.zip › Source Data Folder/Supplementary Figure 7/AllGH16alignment-PhyML_tree.dist]

#patristic distances (tree length=40.670732)
ACY02061.1,AEK80424.1: 0.000003
ACY02061.1,ANN44251.1: 0.131645
ACY02061.1,AFR90184.1: 0.884133
ACY02061.1,BAE06228.1: 0.884135
ABD80437.1,ACY02061.1: 0.884135
ACY02061.1,BAC99022.1: 0.964061
ACY02061.1,BAD88713.1: 1.044107
ACY02061.1,CAZ98338.1: 1.169853
AAF03246.1,ACY02061.1: 1.166704
ACY02061.1,ADA72015.1: 1.204293
ACY02061.1,AIF29515.1: 1.148988
ACY02061.1,ADD60418.1: 1.167025
AAA91888.1,ACY02061.1: 1.148989
AAP49346.1,ACY02061.1: 1.165316
ACY02061.1,AGU13985.1: 1.249383
ACY02061.1,CAZ97711.1: 1.154611
ACY02061.1,EDY95404.1: 1.200452
ACY02061.1,BAB79291.1: 1.135247
ACY02061.1,BAD29947.1: 1.225813
ABL06969.1,ACY02061.1: 1.413226
ACY02061.1,ADY17921.1: 1.413279
ACY02061.1,BAF34350.1: 1.413280
AAN39119.2,ACY02061.1: 1.413280
ACY02061.1,BAF34350.1: 1.413280
ABW77762.1,ACY02061.1: 1.397175
ACM50513.1,ACY02061.1: 1.471060
ACF40223.1,ACY02061.1: 1.453459
ABO93616.2,ACY02061.1: 1.453460
ACY02061.1,CAB61795.1: 1.516723
ACY02061.1,CAZ97514.1: 1.830776
ACY02061.1,ASY50995: 2.119687
ACY02061.1,BAB69460.1: 2.279143
ACY02061.1,ASY51180: 2.279143
ACY02061.1,ASG89819: 2.350736
ACY02061.1,AGS43006.1: 2.330911
ACY02061.1,CAZ94309.1: 2.330911
ACY02061.1,CAA50624.1: 2.241683
ACY02061.1,ADD92366.1: 2.241683
ACY02061.1,BAJ61957.1: 2.241683
ACY02061.1,AHN05534.1: 2.241683
ABN51452.1,ACY02061.1: 2.351504
AAO74890.1,ACY02061.1: 2.351504
ACY02061.1,AGK07610.1: 2.355919
AAO43052.1,ACY02061.1: 2.374669
ACC77699.1,ACY02061.1: 2.374671
ACY02061.1,AFS68803.1: 2.374672
ACY02061.1,CAA86922.1: 2.374673
ACY02061.1,ALE32755.1: 2.453007
ACY02061.1,AFI57215.1: 2.374675
AAQ67340.1,ACY02061.1: 2.374675
AAA87323.1,ACY02061.1: 2.414895
AAB05759.1,ACY02061.1: 2.393113
ACY02061.1,CAA40547.1: 2.411124
ACY02061.1,AFX61538.1: 2.392912
ACY02061.1,AEK21297.1: 2.374674
ABV44607.1,ACY02061.1: 2.374674
ACY02061.1,AIU68830.1: 2.337908
ABZ80848.1,ACY02061.1: 2.356166
AAG53947.1,ACY02061.1: 2.595313
ABY41241.1,ACY02061.1: 2.337907
ABD94065.1,ACY02061.1: 2.356099
AAN85732.1,ACY02061.1: 2.337908
ACY02061.1,CAA40379.1: 2.337907
ACY02061.1,CAA00096.1: 2.337909
ACY02061.1,CAA39426.1: 2.337909
AAX16366.1,ACY02061.1: 2.494797
AAD04192.1,ACY02061.1: 2.422744
ACY02061.1,CAB07443.1: 2.419327
ACY02061.1,CBL16782.1: 2.510252
ACY02061.1,Q53317: 2.528839
ACY02061.1,P37073: 2.403529
AAQ87037.1,ACY02061.1: 2.932829
AAA16048.1,ACY02061.1: 2.896218
ACY02061.1,BAC24104.1: 2.932471
ACY02061.1,CAA78135.1: 2.459770
ACY02061.1,ADD61790.1: 2.431662
ACY02061.1,EGC02853.1: 2.468677
ACY02061.1,CAA67525.1: 2.564677
ACY02061.1,CAG81957.1: 2.705250
ACY02061.1,KMK55593.1: 2.674898
AAN87849.1,ACY02061.1: 2.674898
AAB67443.1,ACY02061.1: 2.805821
AAB65002.1,ACY02061.1: 3.239263
ACY02061.1,CAG83185.1: 3.062528
ACY02061.1,XP002273975.1: 3.481569
ACY02061.1,XP_002301319.1: 3.509173
AAB18368.1,ACY02061.1: 3.128761
ACY02061.1,BAJ89557.1: 3.144805
AAD45127.1,ACY02061.1: 3.162202
AAO00727.1,ACY02061.1: 3.317033
AAC98464.1,ACY02061.1: 3.317908
AAD21783.1,ACY02061.1: 3.558543
AAB18366.1,ACY02061.1: 3.617587
ACS13756.1,ACY02061.1: 3.913804
AAK30204.1,ACY02061.1: 3.611910
AAC09388.1,ACY02061.1: 3.312015
ACY02061.1,BAA13163.1: 3.348651
AAD45126.1,ACY02061.1: 3.294739
AAN87142.1,ACY02061.1: 3.373166
ACY02061.1,BAA03925.1: 3.369955
ACY02061.1,BAA34946.1: 3.425210
ACY02061.1,BAB17788.1: 3.425210
AAT84462.1,ACY02061.1: 3.442706
ABL75361.1,ACY02061.1: 3.488012
AAO92743.1,ACY02061.1: 3.559509
ACY02061.1,CAA48324.1: 3.666173
AAD31572.1,ACY02061.1: 3.730164
AAL07012.1,ACY02061.1: 3.691640
ACY02061.1,CAB39603.1: 3.143157
AAF80591.1,ACY02061.1: 3.102158
AAB18367.1,ACY02061.1: 3.107743
AAF80590.1,ACY02061.1: 3.108394
ACY02061.1,CAA10231.1: 3.125823
AAK59660.1,ACY02061.1: 3.135285
AAA92363.1,ACY02061.1: 3.134387
ACY02061.1,CAA63663.1: 3.193957
ACY02061.1,CAA58003.1: 3.115653
ACY02061.1,CAA58002.1: 3.115653
ACY02061.1,CAH58715.1: 3.367153
ABY79073.1,ACY02061.1: 3.176170
AAA24896.1,ACY02061.1: 2.833270
ACY02061.1,ACY24738.1: 2.734631
ACY02061.1,ACY24738.1: 2.734631
ACY02061.1,AHW70865: 2.642008
ACY02061.1,CCQ42308: 2.928396
ACY02061.1,ASY50498: 2.113452
ACY02061.1,BAQ97614.1: 2.232001
ACY02061.1,BAA97991.1: 2.113453
ACY02061.1,BAC06195.1: 2.063088
ACY02061.1,CAZ95067.1: 2.163123
ABQ07185.2,ACY02061.1: 2.230554
AAC69707.1,ACY02061.1: 2.201086
AAA60459.1,ACY02061.1: 2.201086
ACY02061.1,Amuc0724: 2.454505
ACY02061.1,AJF35005.1: 2.528953
ACY02061.1,CAZ96583.1: 2.441633
AAO78788.1,ACY02061.1: 2.513488
ACY02061.1,Amuc0875: 2.421070
AAC96462.1,ACY02061.1: 3.112800
ACY02061.1,EJZ11896.1: 2.894399
ABK72351.1,ACY02061.1: 2.973832
AAS03978.1,ACY02061.1: 3.219532
ACC41342.1,ACY02061.1: 3.101485
ACY02061.1,CAM61923.1: 3.383366
ACY02061.1,CAB09586.1: 3.334498
ACY02061.1,KHE89680.1: 3.190892
ACY02061.1,BAK48741.1: 3.351938
ACY02061.1,EED49498.1: 3.315523
ACD93221.1,ACY02061.1: 2.771266
ACS36221.1,ACY02061.1: 2.751201
ABR28478.1,ACY02061.1: 2.756391
ABU98621.1,ACY02061.1: 2.719715
ACY02061.1,BAH84971.1: 2.817558
ACM68926.1,ACY02061.1: 2.844328
ACY02061.1,AEE89454.1: 2.791294
AAP74223.1,ACY02061.1: 2.743264
ACN22491.1,ACY02061.1: 2.831735
AAZ04385.1,ACY02061.1: 2.782210
AAW34372.1,ACY02061.1: 2.799182
AAC47235.1,ACY02061.1: 2.674363
ACY02061.1,AIX48712.1: 2.629471
ACY02061.1,AIX48711.1: 2.647750
ACY02061.1,BAC16331.1: 2.562379
ACY02061.1,BAE02684.1: 2.697652
ACY02061.1,ALJ47757.1: 3.087524
ACY02061.1,BAE02683.1: 2.702172
ACY02061.1,BAX84062.1: 2.406918
ABW02990.1,ACY02061.1: 2.247823
ACY02061.1,Amuc2108: 2.285111
ACY02061.1,BC02679: 2.299496
ACY02061.1,BF4058: 2.299496
AAD04036.1,ACY02061.1: 2.358624
AAA34726.1,ACY02061.1: 3.653786
ACY02061.1,BAM29293.1: 2.982858
ACY02061.1,ARV79861.1: 2.922022
ACY02061.1,EAA64496.1: 2.979881
ACY02061.1,EAL93731.1: 2.924484
ACY02061.1,BAC67687.1: 3.238019
AAC17104.1,ACY02061.1: 3.338118
ACY02061.1,ADK55597.1: 3.026057
ACY02061.1,AYF53242.1: 3.063860
ACY02061.1,ADZ46179.1: 3.034328
ACY02061.1,BAJ61835.1: 3.622570
ACY02061.1,BAJ61836.1: 3.603857
ACY02061.1,ANC68156.1: 2.999587
ACY02061.1,AFD54461.1: 3.199174
AAC49904.1,ACY02061.1: 3.326079
ACY02061.1,BC03717: 2.643468
ACY02061.1,BT2824: 2.447786
ACY02061.1,BACCELL01451: 3.310457
ACY02061.1,BC02680: 2.736214
ACY02061.1,BF4060: 2.734627
AAN77503.1,ACY02061.1: 2.065654
AAN77505.1,ACY02061.1: 2.046596
ACY02061.1,ADQ45027.1: 2.234631
ACY02061.1,BAC16332.1: 2.170341
ABJ15796.1,ACY02061.1: 2.143137
ACY02061.1,BAR92731.1: 2.166359
AAF31438.1,ACY02061.1: 2.360483
AAC38290.1,ACY02061.1: 2.113134
AAC44371.1,ACY02061.1: 2.190871
ACO94508.1,ACY02061.1: 2.172277
ACO94508.1,ACY02061.1: 2.172277
ACY02061.1,BAE54302.1: 2.150047
ACY02061.1,BAE54302.1: 2.150047
ABW02992.1,ACY02061.1: 2.251085
ACY02061.1,ALM88585.1: 2.583247
ACY02061.1,AFC93434.1: 2.487969
AAE53061.1,ACY02061.1: 2.504032
ABQ46917.1,ACY02061.1: 2.080299
AAD35118.1,ACY02061.1: 2.080299
ACY02061.1,CAA88008.1: 2.062054
ACY02061.1,ADN02324.1: 2.161916
ACY02061.1,CAA88008.1: 2.062057
ACY02061.1,CAC27412.2: 2.016977
ABN54008.1,ACY02061.1: 2.016975
ACY02061.1,CAA61884.2: 2.016976
ACY02061.1,ATD50129: 2.334919
AAC25554.2,ACY02061.1: 1.930008
AAC60453.1,ACY02061.1: 1.987738
ACY02061.1,AFO67889.1: 2.167813
AAA22474.1,ACY02061.1: 2.005737
ACY02061.1,BAF62129.1: 2.243838
ACY02061.1,CAZ97766.1: 2.245772
ACY02061.1,CAZ95074.1: 1.998218
ACY02061.1,EDY95423.1: 1.998550
ACY02061.1,CAZ97778.1: 1.922132
ACY02061.1,CAZ96750.1: 2.187232
AAP49324.1,ACY02061.1: 2.344281
AAP49324.1,ACY02061.1: 2.344281
ACY02061.1,CAZ98402.1: 2.325533
ACY02061.1,AGW43026.1: 2.492411
ACY02061.1,AIT14660.1: 2.438010
ACY02061.1,CAZ98378.1: 0.592646
ACY02061.1,AJW82062.1: 0.057300
AEK80424.1,ANN44251.1: 0.131642
AEK80424.1,AFR90184.1: 0.884130
AEK80424.1,BAE06228.1: 0.884132
ABD80437.1,AEK80424.1: 0.884133
AEK80424.1,BAC99022.1: 0.964059
AEK80424.1,BAD88713.1: 1.044105
AEK80424.1,CAZ98338.1: 1.169851
AAF03246.1,AEK80424.1: 1.166701
ADA72015.1,AEK80424.1: 1.204290
AEK80424.1,AIF29515.1: 1.148985
ADD60418.1,AEK80424.1: 1.167022
AAA91888.1,AEK80424.1: 1.148986
AAP49346.1,AEK80424.1: 1.165313
AEK80424.1,AGU13985.1: 1.249380
AEK80424.1,CAZ97711.1: 1.154608
AEK80424.1,EDY95404.1: 1.200450
AEK80424.1,BAB79291.1: 1.135244
AEK80424.1,BAD29947.1: 1.225810
ABL06969.1,AEK80424.1: 1.413223
ADY17921.1,AEK80424.1: 1.413276
AEK80424.1,BAF34350.1: 1.413277
AAN39119.2,AEK80424.1: 1.413277
AEK80424.1,BAF34350.1: 1.413277
ABW77762.1,AEK80424.1: 1.397172
ACM50513.1,AEK80424.1: 1.471057
ACF40223.1,AEK80424.1: 1.453456
ABO93616.2,AEK80424.1: 1.453457
AEK80424.1,CAB61795.1: 1.516720
AEK80424.1,CAZ97514.1: 1.830773
AEK80424.1,ASY50995: 2.119685
AEK80424.1,BAB69460.1: 2.279140
AEK80424.1,ASY51180: 2.279140
AEK80424.1,ASG89819: 2.350734
AEK80424.1,AGS43006.1: 2.330909
AEK80424.1,CAZ94309.1: 2.330909
AEK80424.1,CAA50624.1: 2.241680
ADD92366.1,AEK80424.1: 2.241680
AEK80424.1,BAJ61957.1: 2.241681
AEK80424.1,AHN05534.1: 2.241681
ABN51452.1,AEK80424.1: 2.351502
AAO74890.1,AEK80424.1: 2.351502
AEK80424.1,AGK07610.1: 2.355916
AAO43052.1,AEK80424.1: 2.374667
ACC77699.1,AEK80424.1: 2.374668
AEK80424.1,AFS68803.1: 2.374669
AEK80424.1,CAA86922.1: 2.374670
AEK80424.1,ALE32755.1: 2.453005
AEK80424.1,AFI57215.1: 2.374672
AAQ67340.1,AEK80424.1: 2.374672
AAA87323.1,AEK80424.1: 2.414893
AAB05759.1,AEK80424.1: 2.393111
AEK80424.1,CAA40547.1: 2.411122
AEK80424.1,AFX61538.1: 2.392909
AEK21297.1,AEK80424.1: 2.374671
ABV44607.1,AEK80424.1: 2.374671
AEK80424.1,AIU68830.1: 2.337906
ABZ80848.1,AEK80424.1: 2.356163
AAG53947.1,AEK80424.1: 2.595310
ABY41241.1,AEK80424.1: 2.337905
ABD94065.1,AEK80424.1: 2.356096
AAN85732.1,AEK80424.1: 2.337906
AEK80424.1,CAA40379.1: 2.337905
AEK80424.1,CAA00096.1: 2.337907
AEK80424.1,CAA39426.1: 2.337907
AAX16366.1,AEK80424.1: 2.494795
AAD04192.1,AEK80424.1: 2.422742
AEK80424.1,CAB07443.1: 2.419324
AEK80424.1,CBL16782.1: 2.510249
AEK80424.1,Q53317: 2.528837
AEK80424.1,P37073: 2.403527
AAQ87037.1,AEK80424.1: 2.932826
AAA16048.1,AEK80424.1: 2.896216
AEK80424.1,BAC24104.1: 2.932468
AEK80424.1,CAA78135.1: 2.459768
ADD61790.1,AEK80424.1: 2.431660
AEK80424.1,EGC02853.1: 2.468674
AEK80424.1,CAA67525.1: 2.564674
AEK80424.1,CAG81957.1: 2.705248
AEK80424.1,KMK55593.1: 2.674895
AAN87849.1,AEK80424.1: 2.674895
AAB67443.1,AEK80424.1: 2.805819
AAB65002.1,AEK80424.1: 3.239261
AEK80424.1,CAG83185.1: 3.062526
AEK80424.1,XP002273975.1: 3.481566
AEK80424.1,XP_002301319.1: 3.509170
AAB18368.1,AEK80424.1: 3.128758
AEK80424.1,BAJ89557.1: 3.144803
AAD45127.1,AEK80424.1: 3.162200
AAO00727.1,AEK80424.1: 3.317030
AAC98464.1,AEK80424.1: 3.317905
AAD21783.1,AEK80424.1: 3.558540
AAB18366.1,AEK80424.1: 3.617585
ACS13756.1,AEK80424.1: 3.913801
AAK30204.1,AEK80424.1: 3.611907
AAC09388.1,AEK80424.1: 3.312013
AEK80424.1,BAA13163.1: 3.348649
AAD45126.1,AEK80424.1: 3.294736
AAN87142.1,AEK80424.1: 3.373163
AEK80424.1,BAA03925.1: 3.369952
AEK80424.1,BAA34946.1: 3.425207
AEK80424.1,BAB17788.1: 3.425207
AAT84462.1,AEK80424.1: 3.442703
ABL75361.1,AEK80424.1: 3.488010
AAO92743.1,AEK80424.1: 3.559506
AEK80424.1,CAA48324.1: 3.666170
AAD31572.1,AEK80424.1: 3.730161
AAL07012.1,AEK80424.1: 3.691637
AEK80424.1,CAB39603.1: 3.143154
AAF80591.1,AEK80424.1: 3.102156
AAB18367.1,AEK80424.1: 3.107740
AAF80590.1,AEK80424.1: 3.108392
AEK80424.1,CAA10231.1: 3.125820
AAK59660.1,AEK80424.1: 3.135282
AAA92363.1,AEK80424.1: 3.134385
AEK80424.1,CAA63663.1: 3.193954
AEK80424.1,CAA58003.1: 3.115650
AEK80424.1,CAA58002.1: 3.115650
AEK80424.1,CAH58715.1: 3.367151
ABY79073.1,AEK80424.1: 3.176167
AAA24896.1,AEK80424.1: 2.833267
ACY24738.1,AEK80424.1: 2.734629
ACY24738.1,AEK80424.1: 2.734629
AEK80424.1,AHW70865: 2.642005
AEK80424.1,CCQ42308: 2.928394
AEK80424.1,ASY50498: 2.113449
AEK80424.1,BAQ97614.1: 2.231998
AEK80424.1,BAA97991.1: 2.113450
AEK80424.1,BAC06195.1: 2.063086
AEK80424.1,CAZ95067.1: 2.163121
ABQ07185.2,AEK80424.1: 2.230551
AAC69707.1,AEK80424.1: 2.201083
AAA60459.1,AEK80424.1: 2.201083
AEK80424.1,Amuc0724: 2.454503
AEK80424.1,AJF35005.1: 2.528950
AEK80424.1,CAZ96583.1: 2.441630
AAO78788.1,AEK80424.1: 2.513485
AEK80424.1,Amuc0875: 2.421068
AAC96462.1,AEK80424.1: 3.112797
AEK80424.1,EJZ11896.1: 2.894397
ABK72351.1,AEK80424.1: 2.973830
AAS03978.1,AEK80424.1: 3.219529
ACC41342.1,AEK80424.1: 3.101482
AEK80424.1,CAM61923.1: 3.383363
AEK80424.1,CAB09586.1: 3.334495
AEK80424.1,KHE89680.1: 3.190890
AEK80424.1,BAK48741.1: 3.351936
AEK80424.1,EED49498.1: 3.315521
ACD93221.1,AEK80424.1: 2.771263
ACS36221.1,AEK80424.1: 2.751199
ABR28478.1,AEK80424.1: 2.756388
ABU98621.1,AEK80424.1: 2.719713
AEK80424.1,BAH84971.1: 2.817555
ACM68926.1,AEK80424.1: 2.844326
AEE89454.1,AEK80424.1: 2.791291
AAP74223.1,AEK80424.1: 2.743261
ACN22491.1,AEK80424.1: 2.831733
AAZ04385.1,AEK80424.1: 2.782207
AAW34372.1,AEK80424.1: 2.799179
AAC47235.1,AEK80424.1: 2.674360
AEK80424.1,AIX48712.1: 2.629469
AEK80424.1,AIX48711.1: 2.647747
AEK80424.1,BAC16331.1: 2.562376
AEK80424.1,BAE02684.1: 2.697649
AEK80424.1,ALJ47757.1: 3.087521
AEK80424.1,BAE02683.1: 2.702169
AEK80424.1,BAX84062.1: 2.406915
ABW02990.1,AEK80424.1: 2.247821
AEK80424.1,Amuc2108: 2.285109
AEK80424.1,BC02679: 2.299494
AEK80424.1,BF4058: 2.299494
AAD04036.1,AEK80424.1: 2.358622
AAA34726.1,AEK80424.1: 3.653784
AEK80424.1,BAM29293.1: 2.982856
AEK80424.1,ARV79861.1: 2.922019
AEK80424.1,EAA64496.1: 2.979878
AEK80424.1,EAL93731.1: 2.924482
AEK80424.1,BAC67687.1: 3.238016
AAC17104.1,AEK80424.1: 3.338115
ADK55597.1,AEK80424.1: 3.026055
AEK80424.1,AYF53242.1: 3.063857
ADZ46179.1,AEK80424.1: 3.034325
AEK80424.1,BAJ61835.1: 3.622568
AEK80424.1,BAJ61836.1: 3.603854
AEK80424.1,ANC68156.1: 2.999584
AEK80424.1,AFD54461.1: 3.199171
AAC49904.1,AEK80424.1: 3.326076
AEK80424.1,BC03717: 2.643465
AEK80424.1,BT2824: 2.447783
AEK80424.1,BACCELL01451: 3.310454
AEK80424.1,BC02680: 2.736211
AEK80424.1,BF4060: 2.734624
AAN77503.1,AEK80424.1: 2.065651
AAN77505.1,AEK80424.1: 2.046593
ADQ45027.1,AEK80424.1: 2.234628
AEK80424.1,BAC16332.1: 2.170339
ABJ15796.1,AEK80424.1: 2.143134
AEK80424.1,BAR92731.1: 2.166356
AAF31438.1,AEK80424.1: 2.360480
AAC38290.1,AEK80424.1: 2.113132
AAC44371.1,AEK80424.1: 2.190868
ACO94508.1,AEK80424.1: 2.172275
ACO94508.1,AEK80424.1: 2.172275
AEK80424.1,BAE54302.1: 2.150044
AEK80424.1,BAE54302.1: 2.150044
ABW02992.1,AEK80424.1: 2.251083
AEK80424.1,ALM88585.1: 2.583245
AEK80424.1,AFC93434.1: 2.487966
AAE53061.1,AEK80424.1: 2.504029
ABQ46917.1,AEK80424.1: 2.080296
AAD35118.1,AEK80424.1: 2.080296
AEK80424.1,CAA88008.1: 2.062052
ADN02324.1,AEK80424.1: 2.161914
AEK80424.1,CAA88008.1: 2.062054
AEK80424.1,CAC27412.2: 2.016974
ABN54008.1,AEK80424.1: 2.016973
AEK80424.1,CAA61884.2: 2.016973
AEK80424.1,ATD50129: 2.334916
AAC25554.2,AEK80424.1: 1.930005
AAC60453.1,AEK80424.1: 1.987735
AEK80424.1,AFO67889.1: 2.167810
AAA22474.1,AEK80424.1: 2.005735
AEK80424.1,BAF62129.1: 2.243835
AEK80424.1,CAZ97766.1: 2.245770
AEK80424.1,CAZ95074.1: 1.998215
AEK80424.1,EDY95423.1: 1.998548
AEK80424.1,CAZ97778.1: 1.922129
AEK80424.1,CAZ96750.1: 2.187229
AAP49324.1,AEK80424.1: 2.344279
AAP49324.1,AEK80424.1: 2.344279
AEK80424.1,CAZ98402.1: 2.325531
AEK80424.1,AGW43026.1: 2.492409
AEK80424.1,AIT14660.1: 2.438008
AEK80424.1,CAZ98378.1: 0.592646
AEK80424.1,AJW82062.1: 0.057300
AFR90184.1,ANN44251.1: 0.801138
ANN44251.1,BAE06228.1: 0.801140
ABD80437.1,ANN44251.1: 0.801140
ANN44251.1,BAC99022.1: 0.881067
ANN44251.1,BAD88713.1: 0.961113
ANN44251.1,CAZ98338.1: 1.086858
AAF03246.1,ANN44251.1: 1.083709
ADA72015.1,ANN44251.1: 1.121298
AIF29515.1,ANN44251.1: 1.065993
ADD60418.1,ANN44251.1: 1.084030
AAA91888.1,ANN44251.1: 1.065994
AAP49346.1,ANN44251.1: 1.082321
AGU13985.1,ANN44251.1: 1.166388
ANN44251.1,CAZ97711.1: 1.071616
ANN44251.1,EDY95404.1: 1.117458
ANN44251.1,BAB79291.1: 1.052252
ANN44251.1,BAD29947.1: 1.142818
ABL06969.1,ANN44251.1: 1.330231
ADY17921.1,ANN44251.1: 1.330284
ANN44251.1,BAF34350.1: 1.330285
AAN39119.2,ANN44251.1: 1.330285
ANN44251.1,BAF34350.1: 1.330285
ABW77762.1,ANN44251.1: 1.314180
ACM50513.1,ANN44251.1: 1.388065
ACF40223.1,ANN44251.1: 1.370464
ABO93616.2,ANN44251.1: 1.370465
ANN44251.1,CAB61795.1: 1.433728
ANN44251.1,CAZ97514.1: 1.747781
ANN44251.1,ASY50995: 2.036692
ANN44251.1,BAB69460.1: 2.196148
ANN44251.1,ASY51180: 2.196148
ANN44251.1,ASG89819: 2.267741
AGS43006.1,ANN44251.1: 2.247917
ANN44251.1,CAZ94309.1: 2.247917
ANN44251.1,CAA50624.1: 2.158688
ADD92366.1,ANN44251.1: 2.158688
ANN44251.1,BAJ61957.1: 2.158688
AHN05534.1,ANN44251.1: 2.158688
ABN51452.1,ANN44251.1: 2.268509
AAO74890.1,ANN44251.1: 2.268509
AGK07610.1,ANN44251.1: 2.272924
AAO43052.1,ANN44251.1: 2.291674
ACC77699.1,ANN44251.1: 2.291676
AFS68803.1,ANN44251.1: 2.291677
ANN44251.1,CAA86922.1: 2.291678
ALE32755.1,ANN44251.1: 2.370013
AFI57215.1,ANN44251.1: 2.291680
AAQ67340.1,ANN44251.1: 2.291680
AAA87323.1,ANN44251.1: 2.331900
AAB05759.1,ANN44251.1: 2.310118
ANN44251.1,CAA40547.1: 2.328130
AFX61538.1,ANN44251.1: 2.309917
AEK21297.1,ANN44251.1: 2.291679
ABV44607.1,ANN44251.1: 2.291679
AIU68830.1,ANN44251.1: 2.254913
ABZ80848.1,ANN44251.1: 2.273171
AAG53947.1,ANN44251.1: 2.512318
ABY41241.1,ANN44251.1: 2.254912
ABD94065.1,ANN44251.1: 2.273104
AAN85732.1,ANN44251.1: 2.254913
ANN44251.1,CAA40379.1: 2.254912
ANN44251.1,CAA00096.1: 2.254914
ANN44251.1,CAA39426.1: 2.254914
AAX16366.1,ANN44251.1: 2.411803
AAD04192.1,ANN44251.1: 2.339750
ANN44251.1,CAB07443.1: 2.336332
ANN44251.1,CBL16782.1: 2.427257
ANN44251.1,Q53317: 2.445844
ANN44251.1,P37073: 2.320534
AAQ87037.1,ANN44251.1: 2.849834
AAA16048.1,ANN44251.1: 2.813224
ANN44251.1,BAC24104.1: 2.849476
ANN44251.1,CAA78135.1: 2.376776
ADD61790.1,ANN44251.1: 2.348668
ANN44251.1,EGC02853.1: 2.385682
ANN44251.1,CAA67525.1: 2.481682
ANN44251.1,CAG81957.1: 2.622255
ANN44251.1,KMK55593.1: 2.591903
AAN87849.1,ANN44251.1: 2.591903
AAB67443.1,ANN44251.1: 2.722826
AAB65002.1,ANN44251.1: 3.156268
ANN44251.1,CAG83185.1: 2.979533
ANN44251.1,XP002273975.1: 3.398574
ANN44251.1,XP_002301319.1: 3.426178
AAB18368.1,ANN44251.1: 3.045766
ANN44251.1,BAJ89557.1: 3.061811
AAD45127.1,ANN44251.1: 3.079207
AAO00727.1,ANN44251.1: 3.234038
AAC98464.1,ANN44251.1: 3.234913
AAD21783.1,ANN44251.1: 3.475548
AAB18366.1,ANN44251.1: 3.534593
ACS13756.1,ANN44251.1: 3.830809
AAK30204.1,ANN44251.1: 3.528915
AAC09388.1,ANN44251.1: 3.229021
ANN44251.1,BAA13163.1: 3.265657
AAD45126.1,ANN44251.1: 3.211744
AAN87142.1,ANN44251.1: 3.290171
ANN44251.1,BAA03925.1: 3.286960
ANN44251.1,BAA34946.1: 3.342215
ANN44251.1,BAB17788.1: 3.342215
AAT84462.1,ANN44251.1: 3.359711
ABL75361.1,ANN44251.1: 3.405017
AAO92743.1,ANN44251.1: 3.476514
ANN44251.1,CAA48324.1: 3.583178
AAD31572.1,ANN44251.1: 3.647169
AAL07012.1,ANN44251.1: 3.608645
ANN44251.1,CAB39603.1: 3.060162
AAF80591.1,ANN44251.1: 3.019164
AAB18367.1,ANN44251.1: 3.024748
AAF80590.1,ANN44251.1: 3.025399
ANN44251.1,CAA10231.1: 3.042828
AAK59660.1,ANN44251.1: 3.052290
AAA92363.1,ANN44251.1: 3.051392
ANN44251.1,CAA63663.1: 3.110962
ANN44251.1,CAA58003.1: 3.032658
ANN44251.1,CAA58002.1: 3.032658
ANN44251.1,CAH58715.1: 3.284158
ABY79073.1,ANN44251.1: 3.093175
AAA24896.1,ANN44251.1: 2.750275
ACY24738.1,ANN44251.1: 2.651637
ACY24738.1,ANN44251.1: 2.651637
AHW70865,ANN44251.1: 2.559013
ANN44251.1,CCQ42308: 2.845402
ANN44251.1,ASY50498: 2.030457
ANN44251.1,BAQ97614.1: 2.149006
ANN44251.1,BAA97991.1: 2.030458
ANN44251.1,BAC06195.1: 1.980093
ANN44251.1,CAZ95067.1: 2.080128
ABQ07185.2,ANN44251.1: 2.147559
AAC69707.1,ANN44251.1: 2.118091
AAA60459.1,ANN44251.1: 2.118091
ANN44251.1,Amuc0724: 2.371511
AJF35005.1,ANN44251.1: 2.445958
ANN44251.1,CAZ96583.1: 2.358638
AAO78788.1,ANN44251.1: 2.430493
ANN44251.1,Amuc0875: 2.338075
AAC96462.1,ANN44251.1: 3.029805
ANN44251.1,EJZ11896.1: 2.811404
ABK72351.1,ANN44251.1: 2.890837
AAS03978.1,ANN44251.1: 3.136537
ACC41342.1,ANN44251.1: 3.018490
ANN44251.1,CAM61923.1: 3.300371
ANN44251.1,CAB09586.1: 3.251503
ANN44251.1,KHE89680.1: 3.107898
ANN44251.1,BAK48741.1: 3.268944
ANN44251.1,EED49498.1: 3.232529
ACD93221.1,ANN44251.1: 2.688271
ACS36221.1,ANN44251.1: 2.668207
ABR28478.1,ANN44251.1: 2.673396
ABU98621.1,ANN44251.1: 2.636721
ANN44251.1,BAH84971.1: 2.734563
ACM68926.1,ANN44251.1: 2.761334
AEE89454.1,ANN44251.1: 2.708299
AAP74223.1,ANN44251.1: 2.660269
ACN22491.1,ANN44251.1: 2.748741
AAZ04385.1,ANN44251.1: 2.699215
AAW34372.1,ANN44251.1: 2.716187
AAC47235.1,ANN44251.1: 2.591368
AIX48712.1,ANN44251.1: 2.546476
AIX48711.1,ANN44251.1: 2.564755
ANN44251.1,BAC16331.1: 2.479384
ANN44251.1,BAE02684.1: 2.614657
ALJ47757.1,ANN44251.1: 3.004529
ANN44251.1,BAE02683.1: 2.619177
ANN44251.1,BAX84062.1: 2.323923
ABW02990.1,ANN44251.1: 2.164829
ANN44251.1,Amuc2108: 2.202116
ANN44251.1,BC02679: 2.216501
ANN44251.1,BF4058: 2.216501
AAD04036.1,ANN44251.1: 2.275629
AAA34726.1,ANN44251.1: 3.570791
ANN44251.1,BAM29293.1: 2.899864
ANN44251.1,ARV79861.1: 2.839027
ANN44251.1,EAA64496.1: 2.896886
ANN44251.1,EAL93731.1: 2.841490
ANN44251.1,BAC67687.1: 3.155024
AAC17104.1,ANN44251.1: 3.255123
ADK55597.1,ANN44251.1: 2.943063
ANN44251.1,AYF53242.1: 2.980865
ADZ46179.1,ANN44251.1: 2.951333
ANN44251.1,BAJ61835.1: 3.539576
ANN44251.1,BAJ61836.1: 3.520862
ANC68156.1,ANN44251.1: 2.916592
AFD54461.1,ANN44251.1: 3.116179
AAC49904.1,ANN44251.1: 3.243084
ANN44251.1,BC03717: 2.560473
ANN44251.1,BT2824: 2.364791
ANN44251.1,BACCELL01451: 3.227462
ANN44251.1,BC02680: 2.653219
ANN44251.1,BF4060: 2.651632
AAN77503.1,ANN44251.1: 1.982659
AAN77505.1,ANN44251.1: 1.963601
ADQ45027.1,ANN44251.1: 2.151636
ANN44251.1,BAC16332.1: 2.087347
ABJ15796.1,ANN44251.1: 2.060142
ANN44251.1,BAR92731.1: 2.083364
AAF31438.1,ANN44251.1: 2.277488
AAC38290.1,ANN44251.1: 2.030139
AAC44371.1,ANN44251.1: 2.107876
ACO94508.1,ANN44251.1: 2.089282
ACO94508.1,ANN44251.1: 2.089282
ANN44251.1,BAE54302.1: 2.067052
ANN44251.1,BAE54302.1: 2.067052
ABW02992.1,ANN44251.1: 2.168091
ALM88585.1,ANN44251.1: 2.500252
AFC93434.1,ANN44251.1: 2.404974
AAE53061.1,ANN44251.1: 2.421037
ABQ46917.1,ANN44251.1: 1.997304
AAD35118.1,ANN44251.1: 1.997304
ANN44251.1,CAA88008.1: 1.979059
ADN02324.1,ANN44251.1: 2.078921
ANN44251.1,CAA88008.1: 1.979062
ANN44251.1,CAC27412.2: 1.933982
ABN54008.1,ANN44251.1: 1.933980
ANN44251.1,CAA61884.2: 1.933981
ANN44251.1,ATD50129: 2.251924
AAC25554.2,ANN44251.1: 1.847013
AAC60453.1,ANN44251.1: 1.904743
AFO67889.1,ANN44251.1: 2.084817
AAA22474.1,ANN44251.1: 1.922742
ANN44251.1,BAF62129.1: 2.160843
ANN44251.1,CAZ97766.1: 2.162777
ANN44251.1,CAZ95074.1: 1.915223
ANN44251.1,EDY95423.1: 1.915555
ANN44251.1,CAZ97778.1: 1.839137
ANN44251.1,CAZ96750.1: 2.104237
AAP49324.1,ANN44251.1: 2.261287
AAP49324.1,ANN44251.1: 2.261287
ANN44251.1,CAZ98402.1: 2.242538
AGW43026.1,ANN44251.1: 2.409416
AIT14660.1,ANN44251.1: 2.355016
ANN44251.1,CAZ98378.1: 0.724288
AJW82062.1,ANN44251.1: 0.188942
AFR90184.1,BAE06228.1: 0.000002
ABD80437.1,AFR90184.1: 0.000002
AFR90184.1,BAC99022.1: 0.079929
AFR90184.1,BAD88713.1: 0.343989
AFR90184.1,CAZ98338.1: 0.469735
AAF03246.1,AFR90184.1: 0.466585
ADA72015.1,AFR90184.1: 0.504175
AFR90184.1,AIF29515.1: 0.448870
ADD60418.1,AFR90184.1: 0.466907
AAA91888.1,AFR90184.1: 0.448870
AAP49346.1,AFR90184.1: 0.465197
AFR90184.1,AGU13985.1: 0.549265
AFR90184.1,CAZ97711.1: 0.454492
AFR90184.1,EDY95404.1: 0.500334
AFR90184.1,BAB79291.1: 0.435129
AFR90184.1,BAD29947.1: 0.525694
ABL06969.1,AFR90184.1: 0.713107
ADY17921.1,AFR90184.1: 0.713161
AFR90184.1,BAF34350.1: 0.713161
AAN39119.2,AFR90184.1: 0.713161
AFR90184.1,BAF34350.1: 0.713161
ABW77762.1,AFR90184.1: 0.697056
ACM50513.1,AFR90184.1: 0.770941
ACF40223.1,AFR90184.1: 0.753341
ABO93616.2,AFR90184.1: 0.753342
AFR90184.1,CAB61795.1: 0.816604
AFR90184.1,CAZ97514.1: 1.130658
AFR90184.1,ASY50995: 1.419569
AFR90184.1,BAB69460.1: 1.579024
AFR90184.1,ASY51180: 1.579024
AFR90184.1,ASG89819: 1.650617
AFR90184.1,AGS43006.1: 1.630793
AFR90184.1,CAZ94309.1: 1.630793
AFR90184.1,CAA50624.1: 1.541564
ADD92366.1,AFR90184.1: 1.541564
AFR90184.1,BAJ61957.1: 1.541564
AFR90184.1,AHN05534.1: 1.541564
ABN51452.1,AFR90184.1: 1.651385
AAO74890.1,AFR90184.1: 1.651385
AFR90184.1,AGK07610.1: 1.655800
AAO43052.1,AFR90184.1: 1.674551
ACC77699.1,AFR90184.1: 1.674552
AFR90184.1,AFS68803.1: 1.674553
AFR90184.1,CAA86922.1: 1.674554
AFR90184.1,ALE32755.1: 1.752889
AFI57215.1,AFR90184.1: 1.674556
AAQ67340.1,AFR90184.1: 1.674556
AAA87323.1,AFR90184.1: 1.714777
AAB05759.1,AFR90184.1: 1.692994
AFR90184.1,CAA40547.1: 1.711006
AFR90184.1,AFX61538.1: 1.692793
AEK21297.1,AFR90184.1: 1.674555
ABV44607.1,AFR90184.1: 1.674555
AFR90184.1,AIU68830.1: 1.637789
ABZ80848.1,AFR90184.1: 1.656047
AAG53947.1,AFR90184.1: 1.895195
ABY41241.1,AFR90184.1: 1.637789
ABD94065.1,AFR90184.1: 1.655980
AAN85732.1,AFR90184.1: 1.637790
AFR90184.1,CAA40379.1: 1.637789
AFR90184.1,CAA00096.1: 1.637790
AFR90184.1,CAA39426.1: 1.637791
AAX16366.1,AFR90184.1: 1.794679
AAD04192.1,AFR90184.1: 1.722626
AFR90184.1,CAB07443.1: 1.719208
AFR90184.1,CBL16782.1: 1.810133
AFR90184.1,Q53317: 1.828721
AFR90184.1,P37073: 1.703411
AAQ87037.1,AFR90184.1: 2.232710
AAA16048.1,AFR90184.1: 2.196100
AFR90184.1,BAC24104.1: 2.232352
AFR90184.1,CAA78135.1: 1.759652
ADD61790.1,AFR90184.1: 1.731544
AFR90184.1,EGC02853.1: 1.768558
AFR90184.1,CAA67525.1: 1.864558
AFR90184.1,CAG81957.1: 2.005132
AFR90184.1,KMK55593.1: 1.974779
AAN87849.1,AFR90184.1: 1.974779
AAB67443.1,AFR90184.1: 2.105703
AAB65002.1,AFR90184.1: 2.539145
AFR90184.1,CAG83185.1: 2.362410
AFR90184.1,XP002273975.1: 2.781451
AFR90184.1,XP_002301319.1: 2.809055
AAB18368.1,AFR90184.1: 2.428643
AFR90184.1,BAJ89557.1: 2.444687
AAD45127.1,AFR90184.1: 2.462084
AAO00727.1,AFR90184.1: 2.616914
AAC98464.1,AFR90184.1: 2.617789
AAD21783.1,AFR90184.1: 2.858425
AAB18366.1,AFR90184.1: 2.917469
ACS13756.1,AFR90184.1: 3.213685
AAK30204.1,AFR90184.1: 2.911791
AAC09388.1,AFR90184.1: 2.611897
AFR90184.1,BAA13163.1: 2.648533
AAD45126.1,AFR90184.1: 2.594620
AAN87142.1,AFR90184.1: 2.673048
AFR90184.1,BAA03925.1: 2.669837
AFR90184.1,BAA34946.1: 2.725092
AFR90184.1,BAB17788.1: 2.725092
AAT84462.1,AFR90184.1: 2.742588
ABL75361.1,AFR90184.1: 2.787894
AAO92743.1,AFR90184.1: 2.859390
AFR90184.1,CAA48324.1: 2.966054
AAD31572.1,AFR90184.1: 3.030046
AAL07012.1,AFR90184.1: 2.991521
AFR90184.1,CAB39603.1: 2.443039
AAF80591.1,AFR90184.1: 2.402040
AAB18367.1,AFR90184.1: 2.407625
AAF80590.1,AFR90184.1: 2.408276
AFR90184.1,CAA10231.1: 2.425705
AAK59660.1,AFR90184.1: 2.435166
AAA92363.1,AFR90184.1: 2.434269
AFR90184.1,CAA63663.1: 2.493838
AFR90184.1,CAA58003.1: 2.415535
AFR90184.1,CAA58002.1: 2.415535
AFR90184.1,CAH58715.1: 2.667035
ABY79073.1,AFR90184.1: 2.476052
AAA24896.1,AFR90184.1: 2.133151
ACY24738.1,AFR90184.1: 2.034513
ACY24738.1,AFR90184.1: 2.034513
AFR90184.1,AHW70865: 1.941890
AFR90184.1,CCQ42308: 2.228278
AFR90184.1,ASY50498: 1.413333
AFR90184.1,BAQ97614.1: 1.531882
AFR90184.1,BAA97991.1: 1.413334
AFR90184.1,BAC06195.1: 1.362970
AFR90184.1,CAZ95067.1: 1.463005
ABQ07185.2,AFR90184.1: 1.530435
AAC69707.1,AFR90184.1: 1.500967
AAA60459.1,AFR90184.1: 1.500967
AFR90184.1,Amuc0724: 1.754387
AFR90184.1,AJF35005.1: 1.828834
AFR90184.1,CAZ96583.1: 1.741514
AAO78788.1,AFR90184.1: 1.813369
AFR90184.1,Amuc0875: 1.720952
AAC96462.1,AFR90184.1: 2.412682
AFR90184.1,EJZ11896.1: 2.194281
ABK72351.1,AFR90184.1: 2.273714
AAS03978.1,AFR90184.1: 2.519414
ACC41342.1,AFR90184.1: 2.401367
AFR90184.1,CAM61923.1: 2.683248
AFR90184.1,CAB09586.1: 2.634380
AFR90184.1,KHE89680.1: 2.490774
AFR90184.1,BAK48741.1: 2.651820
AFR90184.1,EED49498.1: 2.615405
ACD93221.1,AFR90184.1: 2.071148
ACS36221.1,AFR90184.1: 2.051083
ABR28478.1,AFR90184.1: 2.056273
ABU98621.1,AFR90184.1: 2.019597
AFR90184.1,BAH84971.1: 2.117440
ACM68926.1,AFR90184.1: 2.144210
AEE89454.1,AFR90184.1: 2.091176
AAP74223.1,AFR90184.1: 2.043145
ACN22491.1,AFR90184.1: 2.131617
AAZ04385.1,AFR90184.1: 2.082091
AAW34372.1,AFR90184.1: 2.099064
AAC47235.1,AFR90184.1: 1.974244
AFR90184.1,AIX48712.1: 1.929353
AFR90184.1,AIX48711.1: 1.947631
AFR90184.1,BAC16331.1: 1.862260
AFR90184.1,BAE02684.1: 1.997534
AFR90184.1,ALJ47757.1: 2.387406
AFR90184.1,BAE02683.1: 2.002053
AFR90184.1,BAX84062.1: 1.706799
ABW02990.1,AFR90184.1: 1.547705
AFR90184.1,Amuc2108: 1.584993
AFR90184.1,BC02679: 1.599378
AFR90184.1,BF4058: 1.599378
AAD04036.1,AFR90184.1: 1.658506
AAA34726.1,AFR90184.1: 2.953668
AFR90184.1,BAM29293.1: 2.282740
AFR90184.1,ARV79861.1: 2.221904
AFR90184.1,EAA64496.1: 2.279762
AFR90184.1,EAL93731.1: 2.224366
AFR90184.1,BAC67687.1: 2.537901
AAC17104.1,AFR90184.1: 2.638000
ADK55597.1,AFR90184.1: 2.325939
AFR90184.1,AYF53242.1: 2.363742
ADZ46179.1,AFR90184.1: 2.334210
AFR90184.1,BAJ61835.1: 2.922452
AFR90184.1,BAJ61836.1: 2.903739
AFR90184.1,ANC68156.1: 2.299469
AFD54461.1,AFR90184.1: 2.499055
AAC49904.1,AFR90184.1: 2.625961
AFR90184.1,BC03717: 1.943349
AFR90184.1,BT2824: 1.747667
AFR90184.1,BACCELL01451: 2.610338
AFR90184.1,BC02680: 2.036095
AFR90184.1,BF4060: 2.034508
AAN77503.1,AFR90184.1: 1.365535
AAN77505.1,AFR90184.1: 1.346477
ADQ45027.1,AFR90184.1: 1.534512
AFR90184.1,BAC16332.1: 1.470223
ABJ15796.1,AFR90184.1: 1.443018
AFR90184.1,BAR92731.1: 1.466240
AAF31438.1,AFR90184.1: 1.660364
AAC38290.1,AFR90184.1: 1.413015
AAC44371.1,AFR90184.1: 1.490752
ACO94508.1,AFR90184.1: 1.472159
ACO94508.1,AFR90184.1: 1.472159
AFR90184.1,BAE54302.1: 1.449928
AFR90184.1,BAE54302.1: 1.449928
ABW02992.1,AFR90184.1: 1.550967
AFR90184.1,ALM88585.1: 1.883129
AFC93434.1,AFR90184.1: 1.787850
AAE53061.1,AFR90184.1: 1.803913
ABQ46917.1,AFR90184.1: 1.380180
AAD35118.1,AFR90184.1: 1.380180
AFR90184.1,CAA88008.1: 1.361936
ADN02324.1,AFR90184.1: 1.461798
AFR90184.1,CAA88008.1: 1.361938
AFR90184.1,CAC27412.2: 1.316858
ABN54008.1,AFR90184.1: 1.316857
AFR90184.1,CAA61884.2: 1.316858
AFR90184.1,ATD50129: 1.634800
AAC25554.2,AFR90184.1: 1.229889
AAC60453.1,AFR90184.1: 1.287619
AFO67889.1,AFR90184.1: 1.467694
AAA22474.1,AFR90184.1: 1.305619
AFR90184.1,BAF62129.1: 1.543719
AFR90184.1,CAZ97766.1: 1.545653
AFR90184.1,CAZ95074.1: 1.298100
AFR90184.1,EDY95423.1: 1.298432
AFR90184.1,CAZ97778.1: 1.222014
AFR90184.1,CAZ96750.1: 1.487113
AAP49324.1,AFR90184.1: 1.644163
AAP49324.1,AFR90184.1: 1.644163
AFR90184.1,CAZ98402.1: 1.625414
AFR90184.1,AGW43026.1: 1.792293
AFR90184.1,AIT14660.1: 1.737892
AFR90184.1,CAZ98378.1: 1.476776
AFR90184.1,AJW82062.1: 0.941430
ABD80437.1,BAE06228.1: 0.000002
BAC99022.1,BAE06228.1: 0.079929
BAD88713.1,BAE06228.1: 0.343991
BAE06228.1,CAZ98338.1: 0.469737
AAF03246.1,BAE06228.1: 0.466587
ADA72015.1,BAE06228.1: 0.504176
AIF29515.1,BAE06228.1: 0.448871
ADD60418.1,BAE06228.1: 0.466909
AAA91888.1,BAE06228.1: 0.448872
AAP49346.1,BAE06228.1: 0.465199
AGU13985.1,BAE06228.1: 0.549267
BAE06228.1,CAZ97711.1: 0.454494
BAE06228.1,EDY95404.1: 0.500336
BAB79291.1,BAE06228.1: 0.435130
BAD29947.1,BAE06228.1: 0.525696
ABL06969.1,BAE06228.1: 0.713109
ADY17921.1,BAE06228.1: 0.713162
BAE06228.1,BAF34350.1: 0.713163
AAN39119.2,BAE06228.1: 0.713163
BAE06228.1,BAF34350.1: 0.713163
ABW77762.1,BAE06228.1: 0.697058
ACM50513.1,BAE06228.1: 0.770943
ACF40223.1,BAE06228.1: 0.753342
ABO93616.2,BAE06228.1: 0.753343
BAE06228.1,CAB61795.1: 0.816606
BAE06228.1,CAZ97514.1: 1.130659
ASY50995,BAE06228.1: 1.419570
BAB69460.1,BAE06228.1: 1.579026
ASY51180,BAE06228.1: 1.579026
ASG89819,BAE06228.1: 1.650619
AGS43006.1,BAE06228.1: 1.630795
BAE06228.1,CAZ94309.1: 1.630795
BAE06228.1,CAA50624.1: 1.541566
ADD92366.1,BAE06228.1: 1.541566
BAE06228.1,BAJ61957.1: 1.541566
AHN05534.1,BAE06228.1: 1.541566
ABN51452.1,BAE06228.1: 1.651387
AAO74890.1,BAE06228.1: 1.651387
AGK07610.1,BAE06228.1: 1.655802
AAO43052.1,BAE06228.1: 1.674552
ACC77699.1,BAE06228.1: 1.674554
AFS68803.1,BAE06228.1: 1.674555
BAE06228.1,CAA86922.1: 1.674556
ALE32755.1,BAE06228.1: 1.752891
AFI57215.1,BAE06228.1: 1.674558
AAQ67340.1,BAE06228.1: 1.674558
AAA87323.1,BAE06228.1: 1.714778
AAB05759.1,BAE06228.1: 1.692996
BAE06228.1,CAA40547.1: 1.711008
AFX61538.1,BAE06228.1: 1.692795
AEK21297.1,BAE06228.1: 1.674557
ABV44607.1,BAE06228.1: 1.674557
AIU68830.1,BAE06228.1: 1.637791
ABZ80848.1,BAE06228.1: 1.656049
AAG53947.1,BAE06228.1: 1.895196
ABY41241.1,BAE06228.1: 1.637790
ABD94065.1,BAE06228.1: 1.655982
AAN85732.1,BAE06228.1: 1.637791
BAE06228.1,CAA40379.1: 1.637790
BAE06228.1,CAA00096.1: 1.637792
BAE06228.1,CAA39426.1: 1.637792
AAX16366.1,BAE06228.1: 1.794681
AAD04192.1,BAE06228.1: 1.722627
BAE06228.1,CAB07443.1: 1.719210
BAE06228.1,CBL16782.1: 1.810135
BAE06228.1,Q53317: 1.828722
BAE06228.1,P37073: 1.703412
AAQ87037.1,BAE06228.1: 2.232712
AAA16048.1,BAE06228.1: 2.196102
BAC24104.1,BAE06228.1: 2.232354
BAE06228.1,CAA78135.1: 1.759654
ADD61790.1,BAE06228.1: 1.731546
BAE06228.1,EGC02853.1: 1.768560
BAE06228.1,CAA67525.1: 1.864560
BAE06228.1,CAG81957.1: 2.005134
BAE06228.1,KMK55593.1: 1.974781
AAN87849.1,BAE06228.1: 1.974781
AAB67443.1,BAE06228.1: 2.105705
AAB65002.1,BAE06228.1: 2.539147
BAE06228.1,CAG83185.1: 2.362412
BAE06228.1,XP002273975.1: 2.781452
BAE06228.1,XP_002301319.1: 2.809057
AAB18368.1,BAE06228.1: 2.428645
BAE06228.1,BAJ89557.1: 2.444689
AAD45127.1,BAE06228.1: 2.462086
AAO00727.1,BAE06228.1: 2.616916
AAC98464.1,BAE06228.1: 2.617791
AAD21783.1,BAE06228.1: 2.858427
AAB18366.1,BAE06228.1: 2.917471
ACS13756.1,BAE06228.1: 3.213687
AAK30204.1,BAE06228.1: 2.911793
AAC09388.1,BAE06228.1: 2.611899
BAA13163.1,BAE06228.1: 2.648535
AAD45126.1,BAE06228.1: 2.594622
AAN87142.1,BAE06228.1: 2.673050
BAA03925.1,BAE06228.1: 2.669839
BAA34946.1,BAE06228.1: 2.725094
BAB17788.1,BAE06228.1: 2.725094
AAT84462.1,BAE06228.1: 2.742590
ABL75361.1,BAE06228.1: 2.787896
AAO92743.1,BAE06228.1: 2.859392
BAE06228.1,CAA48324.1: 2.966056
AAD31572.1,BAE06228.1: 3.030048
AAL07012.1,BAE06228.1: 2.991523
BAE06228.1,CAB39603.1: 2.443041
AAF80591.1,BAE06228.1: 2.402042
AAB18367.1,BAE06228.1: 2.407627
AAF80590.1,BAE06228.1: 2.408278
BAE06228.1,CAA10231.1: 2.425707
AAK59660.1,BAE06228.1: 2.435168
AAA92363.1,BAE06228.1: 2.434271
BAE06228.1,CAA63663.1: 2.493840
BAE06228.1,CAA58003.1: 2.415537
BAE06228.1,CAA58002.1: 2.415537
BAE06228.1,CAH58715.1: 2.667037
ABY79073.1,BAE06228.1: 2.476054
AAA24896.1,BAE06228.1: 2.133153
ACY24738.1,BAE06228.1: 2.034515
ACY24738.1,BAE06228.1: 2.034515
AHW70865,BAE06228.1: 1.941891
BAE06228.1,CCQ42308: 2.228280
ASY50498,BAE06228.1: 1.413335
BAE06228.1,BAQ97614.1: 1.531884
BAA97991.1,BAE06228.1: 1.413336
BAC06195.1,BAE06228.1: 1.362972
BAE06228.1,CAZ95067.1: 1.463007
ABQ07185.2,BAE06228.1: 1.530437
AAC69707.1,BAE06228.1: 1.500969
AAA60459.1,BAE06228.1: 1.500969
Amuc0724,BAE06228.1: 1.754388
AJF35005.1,BAE06228.1: 1.828836
BAE06228.1,CAZ96583.1: 1.741516
AAO78788.1,BAE06228.1: 1.813371
Amuc0875,BAE06228.1: 1.720953
AAC96462.1,BAE06228.1: 2.412684
BAE06228.1,EJZ11896.1: 2.194283
ABK72351.1,BAE06228.1: 2.273716
AAS03978.1,BAE06228.1: 2.519416
ACC41342.1,BAE06228.1: 2.401369
BAE06228.1,CAM61923.1: 2.683250
BAE06228.1,CAB09586.1: 2.634382
BAE06228.1,KHE89680.1: 2.490776
BAE06228.1,BAK48741.1: 2.651822
BAE06228.1,EED49498.1: 2.615407
ACD93221.1,BAE06228.1: 2.071150
ACS36221.1,BAE06228.1: 2.051085
ABR28478.1,BAE06228.1: 2.056274
ABU98621.1,BAE06228.1: 2.019599
BAE06228.1,BAH84971.1: 2.117442
ACM68926.1,BAE06228.1: 2.144212
AEE89454.1,BAE06228.1: 2.091177
AAP74223.1,BAE06228.1: 2.043147
ACN22491.1,BAE06228.1: 2.131619
AAZ04385.1,BAE06228.1: 2.082093
AAW34372.1,BAE06228.1: 2.099066
AAC47235.1,BAE06228.1: 1.974246
AIX48712.1,BAE06228.1: 1.929355
AIX48711.1,BAE06228.1: 1.947633
BAC16331.1,BAE06228.1: 1.862262
BAE02684.1,BAE06228.1: 1.997535
ALJ47757.1,BAE06228.1: 2.387408
BAE02683.1,BAE06228.1: 2.002055
BAE06228.1,BAX84062.1: 1.706801
ABW02990.1,BAE06228.1: 1.547706
Amuc2108,BAE06228.1: 1.584995
BAE06228.1,BC02679: 1.599380
BAE06228.1,BF4058: 1.599380
AAD04036.1,BAE06228.1: 1.658507
AAA34726.1,BAE06228.1: 2.953670
BAE06228.1,BAM29293.1: 2.282742
ARV79861.1,BAE06228.1: 2.221905
BAE06228.1,EAA64496.1: 2.279764
BAE06228.1,EAL93731.1: 2.224368
BAC67687.1,BAE06228.1: 2.537903
AAC17104.1,BAE06228.1: 2.638001
ADK55597.1,BAE06228.1: 2.325941
AYF53242.1,BAE06228.1: 2.363744
ADZ46179.1,BAE06228.1: 2.334212
BAE06228.1,BAJ61835.1: 2.922454
BAE06228.1,BAJ61836.1: 2.903741
ANC68156.1,BAE06228.1: 2.299471
AFD54461.1,BAE06228.1: 2.499057
AAC49904.1,BAE06228.1: 2.625962
BAE06228.1,BC03717: 1.943351
BAE06228.1,BT2824: 1.747669
BACCELL01451,BAE06228.1: 2.610340
BAE06228.1,BC02680: 2.036097
BAE06228.1,BF4060: 2.034510
AAN77503.1,BAE06228.1: 1.365537
AAN77505.1,BAE06228.1: 1.346479
ADQ45027.1,BAE06228.1: 1.534514
BAC16332.1,BAE06228.1: 1.470225
ABJ15796.1,BAE06228.1: 1.443020
BAE06228.1,BAR92731.1: 1.466242
AAF31438.1,BAE06228.1: 1.660366
AAC38290.1,BAE06228.1: 1.413017
AAC44371.1,BAE06228.1: 1.490754
ACO94508.1,BAE06228.1: 1.472161
ACO94508.1,BAE06228.1: 1.472161
BAE06228.1,BAE54302.1: 1.449930
BAE06228.1,BAE54302.1: 1.449930
ABW02992.1,BAE06228.1: 1.550968
ALM88585.1,BAE06228.1: 1.883130
AFC93434.1,BAE06228.1: 1.787852
AAE53061.1,BAE06228.1: 1.803915
ABQ46917.1,BAE06228.1: 1.380182
AAD35118.1,BAE06228.1: 1.380182
BAE06228.1,CAA88008.1: 1.361938
ADN02324.1,BAE06228.1: 1.461799
BAE06228.1,CAA88008.1: 1.361940
BAE06228.1,CAC27412.2: 1.316860
ABN54008.1,BAE06228.1: 1.316859
BAE06228.1,CAA61884.2: 1.316859
ATD50129,BAE06228.1: 1.634802
AAC25554.2,BAE06228.1: 1.229891
AAC60453.1,BAE06228.1: 1.287621
AFO67889.1,BAE06228.1: 1.467696
AAA22474.1,BAE06228.1: 1.305621
BAE06228.1,BAF62129.1: 1.543721
BAE06228.1,CAZ97766.1: 1.545655
BAE06228.1,CAZ95074.1: 1.298101
BAE06228.1,EDY95423.1: 1.298434
BAE06228.1,CAZ97778.1: 1.222015
BAE06228.1,CAZ96750.1: 1.487115
AAP49324.1,BAE06228.1: 1.644165
AAP49324.1,BAE06228.1: 1.644165
BAE06228.1,CAZ98402.1: 1.625416
AGW43026.1,BAE06228.1: 1.792294
AIT14660.1,BAE06228.1: 1.737894
BAE06228.1,CAZ98378.1: 1.476778
AJW82062.1,BAE06228.1: 0.941432
ABD80437.1,BAC99022.1: 0.079926
ABD80437.1,BAD88713.1: 0.343991
ABD80437.1,CAZ98338.1: 0.469737
AAF03246.1,ABD80437.1: 0.466588
ABD80437.1,ADA72015.1: 0.504177
ABD80437.1,AIF29515.1: 0.448872
ABD80437.1,ADD60418.1: 0.466909
AAA91888.1,ABD80437.1: 0.448873
AAP49346.1,ABD80437.1: 0.465200
ABD80437.1,AGU13985.1: 0.549267
ABD80437.1,CAZ97711.1: 0.454495
ABD80437.1,EDY95404.1: 0.500336
ABD80437.1,BAB79291.1: 0.435131
ABD80437.1,BAD29947.1: 0.525697
ABD80437.1,ABL06969.1: 0.713110
ABD80437.1,ADY17921.1: 0.713163
ABD80437.1,BAF34350.1: 0.713164
AAN39119.2,ABD80437.1: 0.713164
ABD80437.1,BAF34350.1: 0.713164
ABD80437.1,ABW77762.1: 0.697059
ABD80437.1,ACM50513.1: 0.770944
ABD80437.1,ACF40223.1: 0.753343
ABD80437.1,ABO93616.2: 0.753344
ABD80437.1,CAB61795.1: 0.816607
ABD80437.1,CAZ97514.1: 1.130660
ABD80437.1,ASY50995: 1.419571
ABD80437.1,BAB69460.1: 1.579027
ABD80437.1,ASY51180: 1.579027
ABD80437.1,ASG89819: 1.650620
ABD80437.1,AGS43006.1: 1.630795
ABD80437.1,CAZ94309.1: 1.630795
ABD80437.1,CAA50624.1: 1.541567
ABD80437.1,ADD92366.1: 1.541567
ABD80437.1,BAJ61957.1: 1.541567
ABD80437.1,AHN05534.1: 1.541567
ABD80437.1,ABN51452.1: 1.651388
AAO74890.1,ABD80437.1: 1.651388
ABD80437.1,AGK07610.1: 1.655803
AAO43052.1,ABD80437.1: 1.674553
ABD80437.1,ACC77699.1: 1.674554
ABD80437.1,AFS68803.1: 1.674555
ABD80437.1,CAA86922.1: 1.674556
ABD80437.1,ALE32755.1: 1.752891
ABD80437.1,AFI57215.1: 1.674559
AAQ67340.1,ABD80437.1: 1.674559
AAA87323.1,ABD80437.1: 1.714779
AAB05759.1,ABD80437.1: 1.692997
ABD80437.1,CAA40547.1: 1.711008
ABD80437.1,AFX61538.1: 1.692795
ABD80437.1,AEK21297.1: 1.674557
ABD80437.1,ABV44607.1: 1.674557
ABD80437.1,AIU68830.1: 1.637792
ABD80437.1,ABZ80848.1: 1.656049
AAG53947.1,ABD80437.1: 1.895197
ABD80437.1,ABY41241.1: 1.637791
ABD80437.1,ABD94065.1: 1.655982
AAN85732.1,ABD80437.1: 1.637792
ABD80437.1,CAA40379.1: 1.637791
ABD80437.1,CAA00096.1: 1.637793
ABD80437.1,CAA39426.1: 1.637793
AAX16366.1,ABD80437.1: 1.794681
AAD04192.1,ABD80437.1: 1.722628
ABD80437.1,CAB07443.1: 1.719210
ABD80437.1,CBL16782.1: 1.810135
ABD80437.1,Q53317: 1.828723
ABD80437.1,P37073: 1.703413
AAQ87037.1,ABD80437.1: 2.232713
AAA16048.1,ABD80437.1: 2.196103
ABD80437.1,BAC24104.1: 2.232355
ABD80437.1,CAA78135.1: 1.759654
ABD80437.1,ADD61790.1: 1.731546
ABD80437.1,EGC02853.1: 1.768561
ABD80437.1,CAA67525.1: 1.864561
ABD80437.1,CAG81957.1: 2.005134
ABD80437.1,KMK55593.1: 1.974782
AAN87849.1,ABD80437.1: 1.974782
AAB67443.1,ABD80437.1: 2.105705
AAB65002.1,ABD80437.1: 2.539148
ABD80437.1,CAG83185.1: 2.362412
ABD80437.1,XP002273975.1: 2.781453
ABD80437.1,XP_002301319.1: 2.809057
AAB18368.1,ABD80437.1: 2.428645
ABD80437.1,BAJ89557.1: 2.444690
AAD45127.1,ABD80437.1: 2.462086
AAO00727.1,ABD80437.1: 2.616917
AAC98464.1,ABD80437.1: 2.617792
AAD21783.1,ABD80437.1: 2.858427
AAB18366.1,ABD80437.1: 2.917472
ABD80437.1,ACS13756.1: 3.213688
AAK30204.1,ABD80437.1: 2.911794
AAC09388.1,ABD80437.1: 2.611900
ABD80437.1,BAA13163.1: 2.648535
AAD45126.1,ABD80437.1: 2.594623
AAN87142.1,ABD80437.1: 2.673051
ABD80437.1,BAA03925.1: 2.669839
ABD80437.1,BAA34946.1: 2.725094
ABD80437.1,BAB17788.1: 2.725094
AAT84462.1,ABD80437.1: 2.742591
ABD80437.1,ABL75361.1: 2.787896
AAO92743.1,ABD80437.1: 2.859393
ABD80437.1,CAA48324.1: 2.966057
AAD31572.1,ABD80437.1: 3.030048
AAL07012.1,ABD80437.1: 2.991524
ABD80437.1,CAB39603.1: 2.443041
AAF80591.1,ABD80437.1: 2.402043
AAB18367.1,ABD80437.1: 2.407627
AAF80590.1,ABD80437.1: 2.408278
ABD80437.1,CAA10231.1: 2.425707
AAK59660.1,ABD80437.1: 2.435169
AAA92363.1,ABD80437.1: 2.434272
ABD80437.1,CAA63663.1: 2.493841
ABD80437.1,CAA58003.1: 2.415537
ABD80437.1,CAA58002.1: 2.415537
ABD80437.1,CAH58715.1: 2.667038
ABD80437.1,ABY79073.1: 2.476054
AAA24896.1,ABD80437.1: 2.133154
ABD80437.1,ACY24738.1: 2.034516
ABD80437.1,ACY24738.1: 2.034516
ABD80437.1,AHW70865: 1.941892
ABD80437.1,CCQ42308: 2.228281
ABD80437.1,ASY50498: 1.413336
ABD80437.1,BAQ97614.1: 1.531884
ABD80437.1,BAA97991.1: 1.413337
ABD80437.1,BAC06195.1: 1.362972
ABD80437.1,CAZ95067.1: 1.463007
ABD80437.1,ABQ07185.2: 1.530438
AAC69707.1,ABD80437.1: 1.500969
AAA60459.1,ABD80437.1: 1.500969
ABD80437.1,Amuc0724: 1.754389
ABD80437.1,AJF35005.1: 1.828837
ABD80437.1,CAZ96583.1: 1.741516
AAO78788.1,ABD80437.1: 1.813372
ABD80437.1,Amuc0875: 1.720954
AAC96462.1,ABD80437.1: 2.412685
ABD80437.1,EJZ11896.1: 2.194283
ABD80437.1,ABK72351.1: 2.273717
AAS03978.1,ABD80437.1: 2.519416
ABD80437.1,ACC41342.1: 2.401369
ABD80437.1,CAM61923.1: 2.683251
ABD80437.1,CAB09586.1: 2.634382
ABD80437.1,KHE89680.1: 2.490777
ABD80437.1,BAK48741.1: 2.651823
ABD80437.1,EED49498.1: 2.615408
ABD80437.1,ACD93221.1: 2.071150
ABD80437.1,ACS36221.1: 2.051086
ABD80437.1,ABR28478.1: 2.056275
ABD80437.1,ABU98621.1: 2.019600
ABD80437.1,BAH84971.1: 2.117442
ABD80437.1,ACM68926.1: 2.144213
ABD80437.1,AEE89454.1: 2.091178
AAP74223.1,ABD80437.1: 2.043148
ABD80437.1,ACN22491.1: 2.131620
AAZ04385.1,ABD80437.1: 2.082094
AAW34372.1,ABD80437.1: 2.099066
AAC47235.1,ABD80437.1: 1.974247
ABD80437.1,AIX48712.1: 1.929355
ABD80437.1,AIX48711.1: 1.947634
ABD80437.1,BAC16331.1: 1.862263
ABD80437.1,BAE02684.1: 1.997536
ABD80437.1,ALJ47757.1: 2.387408
ABD80437.1,BAE02683.1: 2.002056
ABD80437.1,BAX84062.1: 1.706801
ABD80437.1,ABW02990.1: 1.547707
ABD80437.1,Amuc2108: 1.584995
ABD80437.1,BC02679: 1.599380
ABD80437.1,BF4058: 1.599380
AAD04036.1,ABD80437.1: 1.658508
AAA34726.1,ABD80437.1: 2.953670
ABD80437.1,BAM29293.1: 2.282743
ABD80437.1,ARV79861.1: 2.221906
ABD80437.1,EAA64496.1: 2.279765
ABD80437.1,EAL93731.1: 2.224369
ABD80437.1,BAC67687.1: 2.537903
AAC17104.1,ABD80437.1: 2.638002
ABD80437.1,ADK55597.1: 2.325942
ABD80437.1,AYF53242.1: 2.363744
ABD80437.1,ADZ46179.1: 2.334212
ABD80437.1,BAJ61835.1: 2.922455
ABD80437.1,BAJ61836.1: 2.903741
ABD80437.1,ANC68156.1: 2.299472
ABD80437.1,AFD54461.1: 2.499058
AAC49904.1,ABD80437.1: 2.625963
ABD80437.1,BC03717: 1.943352
ABD80437.1,BT2824: 1.747669
ABD80437.1,BACCELL01451: 2.610341
ABD80437.1,BC02680: 2.036098
ABD80437.1,BF4060: 2.034511
AAN77503.1,ABD80437.1: 1.365538
AAN77505.1,ABD80437.1: 1.346480
ABD80437.1,ADQ45027.1: 1.534515
ABD80437.1,BAC16332.1: 1.470225
ABD80437.1,ABJ15796.1: 1.443021
ABD80437.1,BAR92731.1: 1.466242
AAF31438.1,ABD80437.1: 1.660367
AAC38290.1,ABD80437.1: 1.413018
AAC44371.1,ABD80437.1: 1.490754
ABD80437.1,ACO94508.1: 1.472161
ABD80437.1,ACO94508.1: 1.472161
ABD80437.1,BAE54302.1: 1.449931
ABD80437.1,BAE54302.1: 1.449931
ABD80437.1,ABW02992.1: 1.550969
ABD80437.1,ALM88585.1: 1.883131
ABD80437.1,AFC93434.1: 1.787853
AAE53061.1,ABD80437.1: 1.803916
ABD80437.1,ABQ46917.1: 1.380183
AAD35118.1,ABD80437.1: 1.380183
ABD80437.1,CAA88008.1: 1.361938
ABD80437.1,ADN02324.1: 1.461800
ABD80437.1,CAA88008.1: 1.361941
ABD80437.1,CAC27412.2: 1.316861
ABD80437.1,ABN54008.1: 1.316859
ABD80437.1,CAA61884.2: 1.316860
ABD80437.1,ATD50129: 1.634802
AAC25554.2,ABD80437.1: 1.229892
AAC60453.1,ABD80437.1: 1.287622
ABD80437.1,AFO67889.1: 1.467696
AAA22474.1,ABD80437.1: 1.305622
ABD80437.1,BAF62129.1: 1.543721
ABD80437.1,CAZ97766.1: 1.545656
ABD80437.1,CAZ95074.1: 1.298102
ABD80437.1,EDY95423.1: 1.298434
ABD80437.1,CAZ97778.1: 1.222016
ABD80437.1,CAZ96750.1: 1.487115
AAP49324.1,ABD80437.1: 1.644165
AAP49324.1,ABD80437.1: 1.644165
ABD80437.1,CAZ98402.1: 1.625417
ABD80437.1,AGW43026.1: 1.792295
ABD80437.1,AIT14660.1: 1.737894
ABD80437.1,CAZ98378.1: 1.476779
ABD80437.1,AJW82062.1: 0.941433
BAC99022.1,BAD88713.1: 0.423918
BAC99022.1,CAZ98338.1: 0.549663
AAF03246.1,BAC99022.1: 0.546514
ADA72015.1,BAC99022.1: 0.584103
AIF29515.1,BAC99022.1: 0.528798
ADD60418.1,BAC99022.1: 0.546835
AAA91888.1,BAC99022.1: 0.528799
AAP49346.1,BAC99022.1: 0.545126
AGU13985.1,BAC99022.1: 0.629193
BAC99022.1,CAZ97711.1: 0.534421
BAC99022.1,EDY95404.1: 0.580263
BAB79291.1,BAC99022.1: 0.515057
BAC99022.1,BAD29947.1: 0.605623
ABL06969.1,BAC99022.1: 0.793036
ADY17921.1,BAC99022.1: 0.793089
BAC99022.1,BAF34350.1: 0.793090
AAN39119.2,BAC99022.1: 0.793090
BAC99022.1,BAF34350.1: 0.793090
ABW77762.1,BAC99022.1: 0.776985
ACM50513.1,BAC99022.1: 0.850870
ACF40223.1,BAC99022.1: 0.833269
ABO93616.2,BAC99022.1: 0.833270
BAC99022.1,CAB61795.1: 0.896533
BAC99022.1,CAZ97514.1: 1.210586
ASY50995,BAC99022.1: 1.499497
BAB69460.1,BAC99022.1: 1.658953
ASY51180,BAC99022.1: 1.658953
ASG89819,BAC99022.1: 1.730546
AGS43006.1,BAC99022.1: 1.710721
BAC99022.1,CAZ94309.1: 1.710721
BAC99022.1,CAA50624.1: 1.621493
ADD92366.1,BAC99022.1: 1.621493
BAC99022.1,BAJ61957.1: 1.621493
AHN05534.1,BAC99022.1: 1.621493
ABN51452.1,BAC99022.1: 1.731314
AAO74890.1,BAC99022.1: 1.731314
AGK07610.1,BAC99022.1: 1.735729
AAO43052.1,BAC99022.1: 1.754479
ACC77699.1,BAC99022.1: 1.754480
AFS68803.1,BAC99022.1: 1.754481
BAC99022.1,CAA86922.1: 1.754483
ALE32755.1,BAC99022.1: 1.832817
AFI57215.1,BAC99022.1: 1.754485
AAQ67340.1,BAC99022.1: 1.754485
AAA87323.1,BAC99022.1: 1.794705
AAB05759.1,BAC99022.1: 1.772923
BAC99022.1,CAA40547.1: 1.790934
AFX61538.1,BAC99022.1: 1.772722
AEK21297.1,BAC99022.1: 1.754483
ABV44607.1,BAC99022.1: 1.754483
AIU68830.1,BAC99022.1: 1.717718
ABZ80848.1,BAC99022.1: 1.735976
AAG53947.1,BAC99022.1: 1.975123
ABY41241.1,BAC99022.1: 1.717717
ABD94065.1,BAC99022.1: 1.735909
AAN85732.1,BAC99022.1: 1.717718
BAC99022.1,CAA40379.1: 1.717717
BAC99022.1,CAA00096.1: 1.717719
BAC99022.1,CAA39426.1: 1.717719
AAX16366.1,BAC99022.1: 1.874607
AAD04192.1,BAC99022.1: 1.802554
BAC99022.1,CAB07443.1: 1.799136
BAC99022.1,CBL16782.1: 1.890062
BAC99022.1,Q53317: 1.908649
BAC99022.1,P37073: 1.783339
AAQ87037.1,BAC99022.1: 2.312639
AAA16048.1,BAC99022.1: 2.276029
BAC24104.1,BAC99022.1: 2.312281
BAC99022.1,CAA78135.1: 1.839580
ADD61790.1,BAC99022.1: 1.811472
BAC99022.1,EGC02853.1: 1.848487
BAC99022.1,CAA67525.1: 1.944487
BAC99022.1,CAG81957.1: 2.085060
BAC99022.1,KMK55593.1: 2.054708
AAN87849.1,BAC99022.1: 2.054708
AAB67443.1,BAC99022.1: 2.185632
AAB65002.1,BAC99022.1: 2.619074
BAC99022.1,CAG83185.1: 2.442339
BAC99022.1,XP002273975.1: 2.861379
BAC99022.1,XP_002301319.1: 2.888983
AAB18368.1,BAC99022.1: 2.508571
BAC99022.1,BAJ89557.1: 2.524616
AAD45127.1,BAC99022.1: 2.542013
AAO00727.1,BAC99022.1: 2.696843
AAC98464.1,BAC99022.1: 2.697718
AAD21783.1,BAC99022.1: 2.938353
AAB18366.1,BAC99022.1: 2.997398
ACS13756.1,BAC99022.1: 3.293614
AAK30204.1,BAC99022.1: 2.991720
AAC09388.1,BAC99022.1: 2.691826
BAA13163.1,BAC99022.1: 2.728462
AAD45126.1,BAC99022.1: 2.674549
AAN87142.1,BAC99022.1: 2.752977
BAA03925.1,BAC99022.1: 2.749766
BAA34946.1,BAC99022.1: 2.805021
BAB17788.1,BAC99022.1: 2.805021
AAT84462.1,BAC99022.1: 2.822517
ABL75361.1,BAC99022.1: 2.867822
AAO92743.1,BAC99022.1: 2.939319
BAC99022.1,CAA48324.1: 3.045983
AAD31572.1,BAC99022.1: 3.109974
AAL07012.1,BAC99022.1: 3.071450
BAC99022.1,CAB39603.1: 2.522968
AAF80591.1,BAC99022.1: 2.481969
AAB18367.1,BAC99022.1: 2.487553
AAF80590.1,BAC99022.1: 2.488204
BAC99022.1,CAA10231.1: 2.505633
AAK59660.1,BAC99022.1: 2.515095
AAA92363.1,BAC99022.1: 2.514198
BAC99022.1,CAA63663.1: 2.573767
BAC99022.1,CAA58003.1: 2.495463
BAC99022.1,CAA58002.1: 2.495463
BAC99022.1,CAH58715.1: 2.746964
ABY79073.1,BAC99022.1: 2.555981
AAA24896.1,BAC99022.1: 2.213080
ACY24738.1,BAC99022.1: 2.114442
ACY24738.1,BAC99022.1: 2.114442
AHW70865,BAC99022.1: 2.021818
BAC99022.1,CCQ42308: 2.308207
ASY50498,BAC99022.1: 1.493262
BAC99022.1,BAQ97614.1: 1.611811
BAA97991.1,BAC99022.1: 1.493263
BAC06195.1,BAC99022.1: 1.442898
BAC99022.1,CAZ95067.1: 1.542933
ABQ07185.2,BAC99022.1: 1.610364
AAC69707.1,BAC99022.1: 1.580896
AAA60459.1,BAC99022.1: 1.580896
Amuc0724,BAC99022.1: 1.834315
AJF35005.1,BAC99022.1: 1.908763
BAC99022.1,CAZ96583.1: 1.821442
AAO78788.1,BAC99022.1: 1.893298
Amuc0875,BAC99022.1: 1.800880
AAC96462.1,BAC99022.1: 2.492611
BAC99022.1,EJZ11896.1: 2.274210
ABK72351.1,BAC99022.1: 2.353643
AAS03978.1,BAC99022.1: 2.599343
ACC41342.1,BAC99022.1: 2.481296
BAC99022.1,CAM61923.1: 2.763177
BAC99022.1,CAB09586.1: 2.714309
BAC99022.1,KHE89680.1: 2.570703
BAC99022.1,BAK48741.1: 2.731749
BAC99022.1,EED49498.1: 2.695334
ACD93221.1,BAC99022.1: 2.151077
ACS36221.1,BAC99022.1: 2.131012
ABR28478.1,BAC99022.1: 2.136202
ABU98621.1,BAC99022.1: 2.099526
BAC99022.1,BAH84971.1: 2.197369
ACM68926.1,BAC99022.1: 2.224139
AEE89454.1,BAC99022.1: 2.171105
AAP74223.1,BAC99022.1: 2.123074
ACN22491.1,BAC99022.1: 2.211546
AAZ04385.1,BAC99022.1: 2.162020
AAW34372.1,BAC99022.1: 2.178993
AAC47235.1,BAC99022.1: 2.054173
AIX48712.1,BAC99022.1: 2.009281
AIX48711.1,BAC99022.1: 2.027560
BAC16331.1,BAC99022.1: 1.942189
BAC99022.1,BAE02684.1: 2.077462
ALJ47757.1,BAC99022.1: 2.467335
BAC99022.1,BAE02683.1: 2.081982
BAC99022.1,BAX84062.1: 1.786728
ABW02990.1,BAC99022.1: 1.627633
Amuc2108,BAC99022.1: 1.664921
BAC99022.1,BC02679: 1.679306
BAC99022.1,BF4058: 1.679306
AAD04036.1,BAC99022.1: 1.738434
AAA34726.1,BAC99022.1: 3.033596
BAC99022.1,BAM29293.1: 2.362669
ARV79861.1,BAC99022.1: 2.301832
BAC99022.1,EAA64496.1: 2.359691
BAC99022.1,EAL93731.1: 2.304295
BAC67687.1,BAC99022.1: 2.617830
AAC17104.1,BAC99022.1: 2.717928
ADK55597.1,BAC99022.1: 2.405868
AYF53242.1,BAC99022.1: 2.443671
ADZ46179.1,BAC99022.1: 2.414139
BAC99022.1,BAJ61835.1: 3.002381
BAC99022.1,BAJ61836.1: 2.983667
ANC68156.1,BAC99022.1: 2.379398
AFD54461.1,BAC99022.1: 2.578984
AAC49904.1,BAC99022.1: 2.705889
BAC99022.1,BC03717: 2.023278
BAC99022.1,BT2824: 1.827596
BAC99022.1,BACCELL01451: 2.690267
BAC99022.1,BC02680: 2.116024
BAC99022.1,BF4060: 2.114437
AAN77503.1,BAC99022.1: 1.445464
AAN77505.1,BAC99022.1: 1.426406
ADQ45027.1,BAC99022.1: 1.614441
BAC16332.1,BAC99022.1: 1.550151
ABJ15796.1,BAC99022.1: 1.522947
BAC99022.1,BAR92731.1: 1.546169
AAF31438.1,BAC99022.1: 1.740293
AAC38290.1,BAC99022.1: 1.492944
AAC44371.1,BAC99022.1: 1.570681
ACO94508.1,BAC99022.1: 1.552087
ACO94508.1,BAC99022.1: 1.552087
BAC99022.1,BAE54302.1: 1.529857
BAC99022.1,BAE54302.1: 1.529857
ABW02992.1,BAC99022.1: 1.630895
ALM88585.1,BAC99022.1: 1.963057
AFC93434.1,BAC99022.1: 1.867779
AAE53061.1,BAC99022.1: 1.883842
ABQ46917.1,BAC99022.1: 1.460109
AAD35118.1,BAC99022.1: 1.460109
BAC99022.1,CAA88008.1: 1.441864
ADN02324.1,BAC99022.1: 1.541726
BAC99022.1,CAA88008.1: 1.441867
BAC99022.1,CAC27412.2: 1.396787
ABN54008.1,BAC99022.1: 1.396785
BAC99022.1,CAA61884.2: 1.396786
ATD50129,BAC99022.1: 1.714728
AAC25554.2,BAC99022.1: 1.309818
AAC60453.1,BAC99022.1: 1.367548
AFO67889.1,BAC99022.1: 1.547622
AAA22474.1,BAC99022.1: 1.385548
BAC99022.1,BAF62129.1: 1.623648
BAC99022.1,CAZ97766.1: 1.625582
BAC99022.1,CAZ95074.1: 1.378028
BAC99022.1,EDY95423.1: 1.378360
BAC99022.1,CAZ97778.1: 1.301942
BAC99022.1,CAZ96750.1: 1.567042
AAP49324.1,BAC99022.1: 1.724092
AAP49324.1,BAC99022.1: 1.724092
BAC99022.1,CAZ98402.1: 1.705343
AGW43026.1,BAC99022.1: 1.872221
AIT14660.1,BAC99022.1: 1.817820
BAC99022.1,CAZ98378.1: 1.556705
AJW82062.1,BAC99022.1: 1.021359
BAD88713.1,CAZ98338.1: 0.305651
AAF03246.1,BAD88713.1: 0.302501
ADA72015.1,BAD88713.1: 0.340091
AIF29515.1,BAD88713.1: 0.284786
ADD60418.1,BAD88713.1: 0.302823
AAA91888.1,BAD88713.1: 0.284786
AAP49346.1,BAD88713.1: 0.301113
AGU13985.1,BAD88713.1: 0.385181
BAD88713.1,CAZ97711.1: 0.290408
BAD88713.1,EDY95404.1: 0.336250
BAB79291.1,BAD88713.1: 0.271045
BAD29947.1,BAD88713.1: 0.361610
ABL06969.1,BAD88713.1: 0.549023
ADY17921.1,BAD88713.1: 0.549076
BAD88713.1,BAF34350.1: 0.549077
AAN39119.2,BAD88713.1: 0.549077
BAD88713.1,BAF34350.1: 0.549077
ABW77762.1,BAD88713.1: 0.532972
ACM50513.1,BAD88713.1: 0.606857
ACF40223.1,BAD88713.1: 0.589257
ABO93616.2,BAD88713.1: 0.589257
BAD88713.1,CAB61795.1: 0.652520
BAD88713.1,CAZ97514.1: 0.966574
ASY50995,BAD88713.1: 1.255485
BAB69460.1,BAD88713.1: 1.414940
ASY51180,BAD88713.1: 1.414940
ASG89819,BAD88713.1: 1.486533
AGS43006.1,BAD88713.1: 1.466709
BAD88713.1,CAZ94309.1: 1.466709
BAD88713.1,CAA50624.1: 1.377480
ADD92366.1,BAD88713.1: 1.377480
BAD88713.1,BAJ61957.1: 1.377481
AHN05534.1,BAD88713.1: 1.377481
ABN51452.1,BAD88713.1: 1.487301
AAO74890.1,BAD88713.1: 1.487301
AGK07610.1,BAD88713.1: 1.491716
AAO43052.1,BAD88713.1: 1.510466
ACC77699.1,BAD88713.1: 1.510468
AFS68803.1,BAD88713.1: 1.510469
BAD88713.1,CAA86922.1: 1.510470
ALE32755.1,BAD88713.1: 1.588805
AFI57215.1,BAD88713.1: 1.510472
AAQ67340.1,BAD88713.1: 1.510472
AAA87323.1,BAD88713.1: 1.550692
AAB05759.1,BAD88713.1: 1.528910
BAD88713.1,CAA40547.1: 1.546922
AFX61538.1,BAD88713.1: 1.528709
AEK21297.1,BAD88713.1: 1.510471
ABV44607.1,BAD88713.1: 1.510471
AIU68830.1,BAD88713.1: 1.473705
ABZ80848.1,BAD88713.1: 1.491963
AAG53947.1,BAD88713.1: 1.731110
ABY41241.1,BAD88713.1: 1.473704
ABD94065.1,BAD88713.1: 1.491896
AAN85732.1,BAD88713.1: 1.473705
BAD88713.1,CAA40379.1: 1.473704
BAD88713.1,CAA00096.1: 1.473706
BAD88713.1,CAA39426.1: 1.473706
AAX16366.1,BAD88713.1: 1.630595
AAD04192.1,BAD88713.1: 1.558542
BAD88713.1,CAB07443.1: 1.555124
BAD88713.1,CBL16782.1: 1.646049
BAD88713.1,Q53317: 1.664637
BAD88713.1,P37073: 1.539326
AAQ87037.1,BAD88713.1: 2.068626
AAA16048.1,BAD88713.1: 2.032016
BAC24104.1,BAD88713.1: 2.068268
BAD88713.1,CAA78135.1: 1.595568
ADD61790.1,BAD88713.1: 1.567460
BAD88713.1,EGC02853.1: 1.604474
BAD88713.1,CAA67525.1: 1.700474
BAD88713.1,CAG81957.1: 1.841048
BAD88713.1,KMK55593.1: 1.810695
AAN87849.1,BAD88713.1: 1.810695
AAB67443.1,BAD88713.1: 1.941619
AAB65002.1,BAD88713.1: 2.375061
BAD88713.1,CAG83185.1: 2.198326
BAD88713.1,XP002273975.1: 2.617367
BAD88713.1,XP_002301319.1: 2.644971
AAB18368.1,BAD88713.1: 2.264559
BAD88713.1,BAJ89557.1: 2.280603
AAD45127.1,BAD88713.1: 2.298000
AAO00727.1,BAD88713.1: 2.452830
AAC98464.1,BAD88713.1: 2.453705
AAD21783.1,BAD88713.1: 2.694340
AAB18366.1,BAD88713.1: 2.753385
ACS13756.1,BAD88713.1: 3.049601
AAK30204.1,BAD88713.1: 2.747707
AAC09388.1,BAD88713.1: 2.447813
BAA13163.1,BAD88713.1: 2.484449
AAD45126.1,BAD88713.1: 2.430536
AAN87142.1,BAD88713.1: 2.508964
BAA03925.1,BAD88713.1: 2.505753
BAA34946.1,BAD88713.1: 2.561008
BAB17788.1,BAD88713.1: 2.561008
AAT84462.1,BAD88713.1: 2.578504
ABL75361.1,BAD88713.1: 2.623810
AAO92743.1,BAD88713.1: 2.695306
BAD88713.1,CAA48324.1: 2.801970
AAD31572.1,BAD88713.1: 2.865962
AAL07012.1,BAD88713.1: 2.827437
BAD88713.1,CAB39603.1: 2.278955
AAF80591.1,BAD88713.1: 2.237956
AAB18367.1,BAD88713.1: 2.243541
AAF80590.1,BAD88713.1: 2.244192
BAD88713.1,CAA10231.1: 2.261621
AAK59660.1,BAD88713.1: 2.271082
AAA92363.1,BAD88713.1: 2.270185
BAD88713.1,CAA63663.1: 2.329754
BAD88713.1,CAA58003.1: 2.251451
BAD88713.1,CAA58002.1: 2.251451
BAD88713.1,CAH58715.1: 2.502951
ABY79073.1,BAD88713.1: 2.311968
AAA24896.1,BAD88713.1: 1.969067
ACY24738.1,BAD88713.1: 1.870429
ACY24738.1,BAD88713.1: 1.870429
AHW70865,BAD88713.1: 1.777806
BAD88713.1,CCQ42308: 2.064194
ASY50498,BAD88713.1: 1.249249
BAD88713.1,BAQ97614.1: 1.367798
BAA97991.1,BAD88713.1: 1.249250
BAC06195.1,BAD88713.1: 1.198886
BAD88713.1,CAZ95067.1: 1.298921
ABQ07185.2,BAD88713.1: 1.366351
AAC69707.1,BAD88713.1: 1.336883
AAA60459.1,BAD88713.1: 1.336883
Amuc0724,BAD88713.1: 1.590303
AJF35005.1,BAD88713.1: 1.664750
BAD88713.1,CAZ96583.1: 1.577430
AAO78788.1,BAD88713.1: 1.649285
Amuc0875,BAD88713.1: 1.556867
AAC96462.1,BAD88713.1: 2.248598
BAD88713.1,EJZ11896.1: 2.030197
ABK72351.1,BAD88713.1: 2.109630
AAS03978.1,BAD88713.1: 2.355330
ACC41342.1,BAD88713.1: 2.237283
BAD88713.1,CAM61923.1: 2.519164
BAD88713.1,CAB09586.1: 2.470296
BAD88713.1,KHE89680.1: 2.326690
BAD88713.1,BAK48741.1: 2.487736
BAD88713.1,EED49498.1: 2.451321
ACD93221.1,BAD88713.1: 1.907064
ACS36221.1,BAD88713.1: 1.886999
ABR28478.1,BAD88713.1: 1.892189
ABU98621.1,BAD88713.1: 1.855513
BAD88713.1,BAH84971.1: 1.953356
ACM68926.1,BAD88713.1: 1.980126
AEE89454.1,BAD88713.1: 1.927092
AAP74223.1,BAD88713.1: 1.879061
ACN22491.1,BAD88713.1: 1.967533
AAZ04385.1,BAD88713.1: 1.918007
AAW34372.1,BAD88713.1: 1.934980
AAC47235.1,BAD88713.1: 1.810160
AIX48712.1,BAD88713.1: 1.765269
AIX48711.1,BAD88713.1: 1.783547
BAC16331.1,BAD88713.1: 1.698176
BAD88713.1,BAE02684.1: 1.833449
ALJ47757.1,BAD88713.1: 2.223322
BAD88713.1,BAE02683.1: 1.837969
BAD88713.1,BAX84062.1: 1.542715
ABW02990.1,BAD88713.1: 1.383621
Amuc2108,BAD88713.1: 1.420909
BAD88713.1,BC02679: 1.435294
BAD88713.1,BF4058: 1.435294
AAD04036.1,BAD88713.1: 1.494421
AAA34726.1,BAD88713.1: 2.789584
BAD88713.1,BAM29293.1: 2.118656
ARV79861.1,BAD88713.1: 2.057819
BAD88713.1,EAA64496.1: 2.115678
BAD88713.1,EAL93731.1: 2.060282
BAC67687.1,BAD88713.1: 2.373817
AAC17104.1,BAD88713.1: 2.473916
ADK55597.1,BAD88713.1: 2.161855
AYF53242.1,BAD88713.1: 2.199658
ADZ46179.1,BAD88713.1: 2.170126
BAD88713.1,BAJ61835.1: 2.758368
BAD88713.1,BAJ61836.1: 2.739655
ANC68156.1,BAD88713.1: 2.135385
AFD54461.1,BAD88713.1: 2.334971
AAC49904.1,BAD88713.1: 2.461877
BAD88713.1,BC03717: 1.779265
BAD88713.1,BT2824: 1.583583
BACCELL01451,BAD88713.1: 2.446254
BAD88713.1,BC02680: 1.872011
BAD88713.1,BF4060: 1.870424
AAN77503.1,BAD88713.1: 1.201451
AAN77505.1,BAD88713.1: 1.182393
ADQ45027.1,BAD88713.1: 1.370428
BAC16332.1,BAD88713.1: 1.306139
ABJ15796.1,BAD88713.1: 1.278934
BAD88713.1,BAR92731.1: 1.302156
AAF31438.1,BAD88713.1: 1.496280
AAC38290.1,BAD88713.1: 1.248932
AAC44371.1,BAD88713.1: 1.326668
ACO94508.1,BAD88713.1: 1.308075
ACO94508.1,BAD88713.1: 1.308075
BAD88713.1,BAE54302.1: 1.285844
BAD88713.1,BAE54302.1: 1.285844
ABW02992.1,BAD88713.1: 1.386883
ALM88585.1,BAD88713.1: 1.719045
AFC93434.1,BAD88713.1: 1.623766
AAE53061.1,BAD88713.1: 1.639829
ABQ46917.1,BAD88713.1: 1.216097
AAD35118.1,BAD88713.1: 1.216097
BAD88713.1,CAA88008.1: 1.197852
ADN02324.1,BAD88713.1: 1.297714
BAD88713.1,CAA88008.1: 1.197854
BAD88713.1,CAC27412.2: 1.152774
ABN54008.1,BAD88713.1: 1.152773
BAD88713.1,CAA61884.2: 1.152773
ATD50129,BAD88713.1: 1.470716
AAC25554.2,BAD88713.1: 1.065805
AAC60453.1,BAD88713.1: 1.123535
AFO67889.1,BAD88713.1: 1.303610
AAA22474.1,BAD88713.1: 1.141535
BAD88713.1,BAF62129.1: 1.379635
BAD88713.1,CAZ97766.1: 1.381569
BAD88713.1,CAZ95074.1: 1.134016
BAD88713.1,EDY95423.1: 1.134348
BAD88713.1,CAZ97778.1: 1.057930
BAD88713.1,CAZ96750.1: 1.323029
AAP49324.1,BAD88713.1: 1.480079
AAP49324.1,BAD88713.1: 1.480079
BAD88713.1,CAZ98402.1: 1.461330
AGW43026.1,BAD88713.1: 1.628209
AIT14660.1,BAD88713.1: 1.573808
BAD88713.1,CAZ98378.1: 1.636751
AJW82062.1,BAD88713.1: 1.101405
AAF03246.1,CAZ98338.1: 0.303342
ADA72015.1,CAZ98338.1: 0.340932
AIF29515.1,CAZ98338.1: 0.285626
ADD60418.1,CAZ98338.1: 0.303664
AAA91888.1,CAZ98338.1: 0.285627
AAP49346.1,CAZ98338.1: 0.301954
AGU13985.1,CAZ98338.1: 0.386022
CAZ97711.1,CAZ98338.1: 0.379397
CAZ98338.1,EDY95404.1: 0.425239
BAB79291.1,CAZ98338.1: 0.360034
BAD29947.1,CAZ98338.1: 0.450599
ABL06969.1,CAZ98338.1: 0.638012
ADY17921.1,CAZ98338.1: 0.638066
BAF34350.1,CAZ98338.1: 0.638066
AAN39119.2,CAZ98338.1: 0.638066
BAF34350.1,CAZ98338.1: 0.638066
ABW77762.1,CAZ98338.1: 0.621961
ACM50513.1,CAZ98338.1: 0.695846
ACF40223.1,CAZ98338.1: 0.678246
ABO93616.2,CAZ98338.1: 0.678247
CAB61795.1,CAZ98338.1: 0.741509
CAZ97514.1,CAZ98338.1: 1.055563
ASY50995,CAZ98338.1: 1.344474
BAB69460.1,CAZ98338.1: 1.503929
ASY51180,CAZ98338.1: 1.503929
ASG89819,CAZ98338.1: 1.575522
AGS43006.1,CAZ98338.1: 1.555698
CAZ94309.1,CAZ98338.1: 1.555698
CAA50624.1,CAZ98338.1: 1.466470
ADD92366.1,CAZ98338.1: 1.466470
BAJ61957.1,CAZ98338.1: 1.466470
AHN05534.1,CAZ98338.1: 1.466470
ABN51452.1,CAZ98338.1: 1.576291
AAO74890.1,CAZ98338.1: 1.576291
AGK07610.1,CAZ98338.1: 1.580705
AAO43052.1,CAZ98338.1: 1.599456
ACC77699.1,CAZ98338.1: 1.599457
AFS68803.1,CAZ98338.1: 1.599458
CAA86922.1,CAZ98338.1: 1.599459
ALE32755.1,CAZ98338.1: 1.677794
AFI57215.1,CAZ98338.1: 1.599461
AAQ67340.1,CAZ98338.1: 1.599461
AAA87323.1,CAZ98338.1: 1.639682
AAB05759.1,CAZ98338.1: 1.617900
CAA40547.1,CAZ98338.1: 1.635911
AFX61538.1,CAZ98338.1: 1.617698
AEK21297.1,CAZ98338.1: 1.599460
ABV44607.1,CAZ98338.1: 1.599460
AIU68830.1,CAZ98338.1: 1.562695
ABZ80848.1,CAZ98338.1: 1.580952
AAG53947.1,CAZ98338.1: 1.820100
ABY41241.1,CAZ98338.1: 1.562694
ABD94065.1,CAZ98338.1: 1.580885
AAN85732.1,CAZ98338.1: 1.562695
CAA40379.1,CAZ98338.1: 1.562694
CAA00096.1,CAZ98338.1: 1.562696
CAA39426.1,CAZ98338.1: 1.562696
AAX16366.1,CAZ98338.1: 1.719584
AAD04192.1,CAZ98338.1: 1.647531
CAB07443.1,CAZ98338.1: 1.644113
CAZ98338.1,CBL16782.1: 1.735038
CAZ98338.1,Q53317: 1.753626
CAZ98338.1,P37073: 1.628316
AAQ87037.1,CAZ98338.1: 2.157615
AAA16048.1,CAZ98338.1: 2.121005
BAC24104.1,CAZ98338.1: 2.157257
CAA78135.1,CAZ98338.1: 1.684557
ADD61790.1,CAZ98338.1: 1.656449
CAZ98338.1,EGC02853.1: 1.693463
CAA67525.1,CAZ98338.1: 1.789463
CAG81957.1,CAZ98338.1: 1.930037
CAZ98338.1,KMK55593.1: 1.899684
AAN87849.1,CAZ98338.1: 1.899684
AAB67443.1,CAZ98338.1: 2.030608
AAB65002.1,CAZ98338.1: 2.464050
CAG83185.1,CAZ98338.1: 2.287315
CAZ98338.1,XP002273975.1: 2.706356
CAZ98338.1,XP_002301319.1: 2.733959
AAB18368.1,CAZ98338.1: 2.353548
BAJ89557.1,CAZ98338.1: 2.369592
AAD45127.1,CAZ98338.1: 2.386989
AAO00727.1,CAZ98338.1: 2.541819
AAC98464.1,CAZ98338.1: 2.542694
AAD21783.1,CAZ98338.1: 2.783330
AAB18366.1,CAZ98338.1: 2.842375
ACS13756.1,CAZ98338.1: 3.138591
AAK30204.1,CAZ98338.1: 2.836696
AAC09388.1,CAZ98338.1: 2.536802
BAA13163.1,CAZ98338.1: 2.573438
AAD45126.1,CAZ98338.1: 2.519525
AAN87142.1,CAZ98338.1: 2.597953
BAA03925.1,CAZ98338.1: 2.594742
BAA34946.1,CAZ98338.1: 2.649997
BAB17788.1,CAZ98338.1: 2.649997
AAT84462.1,CAZ98338.1: 2.667493
ABL75361.1,CAZ98338.1: 2.712799
AAO92743.1,CAZ98338.1: 2.784295
CAA48324.1,CAZ98338.1: 2.890960
AAD31572.1,CAZ98338.1: 2.954951
AAL07012.1,CAZ98338.1: 2.916426
CAB39603.1,CAZ98338.1: 2.367944
AAF80591.1,CAZ98338.1: 2.326945
AAB18367.1,CAZ98338.1: 2.332530
AAF80590.1,CAZ98338.1: 2.333181
CAA10231.1,CAZ98338.1: 2.350610
AAK59660.1,CAZ98338.1: 2.360071
AAA92363.1,CAZ98338.1: 2.359174
CAA63663.1,CAZ98338.1: 2.418743
CAA58003.1,CAZ98338.1: 2.340440
CAA58002.1,CAZ98338.1: 2.340440
CAH58715.1,CAZ98338.1: 2.591940
ABY79073.1,CAZ98338.1: 2.400957
AAA24896.1,CAZ98338.1: 2.058056
ACY24738.1,CAZ98338.1: 1.959418
ACY24738.1,CAZ98338.1: 1.959418
AHW70865,CAZ98338.1: 1.866795
CAZ98338.1,CCQ42308: 2.153183
ASY50498,CAZ98338.1: 1.338238
BAQ97614.1,CAZ98338.1: 1.456787
BAA97991.1,CAZ98338.1: 1.338239
BAC06195.1,CAZ98338.1: 1.287875
CAZ95067.1,CAZ98338.1: 1.387910
ABQ07185.2,CAZ98338.1: 1.455340
AAC69707.1,CAZ98338.1: 1.425872
AAA60459.1,CAZ98338.1: 1.425872
Amuc0724,CAZ98338.1: 1.679292
AJF35005.1,CAZ98338.1: 1.753739
CAZ96583.1,CAZ98338.1: 1.666419
AAO78788.1,CAZ98338.1: 1.738274
Amuc0875,CAZ98338.1: 1.645857
AAC96462.1,CAZ98338.1: 2.337587
CAZ98338.1,EJZ11896.1: 2.119186
ABK72351.1,CAZ98338.1: 2.198619
AAS03978.1,CAZ98338.1: 2.444319
ACC41342.1,CAZ98338.1: 2.326272
CAM61923.1,CAZ98338.1: 2.608153
CAB09586.1,CAZ98338.1: 2.559285
CAZ98338.1,KHE89680.1: 2.415679
BAK48741.1,CAZ98338.1: 2.576725
CAZ98338.1,EED49498.1: 2.540310
ACD93221.1,CAZ98338.1: 1.996053
ACS36221.1,CAZ98338.1: 1.975988
ABR28478.1,CAZ98338.1: 1.981178
ABU98621.1,CAZ98338.1: 1.944502
BAH84971.1,CAZ98338.1: 2.042345
ACM68926.1,CAZ98338.1: 2.069115
AEE89454.1,CAZ98338.1: 2.016081
AAP74223.1,CAZ98338.1: 1.968051
ACN22491.1,CAZ98338.1: 2.056522
AAZ04385.1,CAZ98338.1: 2.006996
AAW34372.1,CAZ98338.1: 2.023969
AAC47235.1,CAZ98338.1: 1.899150
AIX48712.1,CAZ98338.1: 1.854258
AIX48711.1,CAZ98338.1: 1.872536
BAC16331.1,CAZ98338.1: 1.787165
BAE02684.1,CAZ98338.1: 1.922439
ALJ47757.1,CAZ98338.1: 2.312311
BAE02683.1,CAZ98338.1: 1.926958
BAX84062.1,CAZ98338.1: 1.631704
ABW02990.1,CAZ98338.1: 1.472610
Amuc2108,CAZ98338.1: 1.509898
BC02679,CAZ98338.1: 1.524283
BF4058,CAZ98338.1: 1.524283
AAD04036.1,CAZ98338.1: 1.583411
AAA34726.1,CAZ98338.1: 2.878573
BAM29293.1,CAZ98338.1: 2.207645
ARV79861.1,CAZ98338.1: 2.146809
CAZ98338.1,EAA64496.1: 2.204667
CAZ98338.1,EAL93731.1: 2.149271
BAC67687.1,CAZ98338.1: 2.462806
AAC17104.1,CAZ98338.1: 2.562905
ADK55597.1,CAZ98338.1: 2.250844
AYF53242.1,CAZ98338.1: 2.288647
ADZ46179.1,CAZ98338.1: 2.259115
BAJ61835.1,CAZ98338.1: 2.847357
BAJ61836.1,CAZ98338.1: 2.828644
ANC68156.1,CAZ98338.1: 2.224374
AFD54461.1,CAZ98338.1: 2.423961
AAC49904.1,CAZ98338.1: 2.550866
BC03717,CAZ98338.1: 1.868254
BT2824,CAZ98338.1: 1.672572
BACCELL01451,CAZ98338.1: 2.535244
BC02680,CAZ98338.1: 1.961001
BF4060,CAZ98338.1: 1.959413
AAN77503.1,CAZ98338.1: 1.290440
AAN77505.1,CAZ98338.1: 1.271383
ADQ45027.1,CAZ98338.1: 1.459417
BAC16332.1,CAZ98338.1: 1.395128
ABJ15796.1,CAZ98338.1: 1.367923
BAR92731.1,CAZ98338.1: 1.391145
AAF31438.1,CAZ98338.1: 1.585269
AAC38290.1,CAZ98338.1: 1.337921
AAC44371.1,CAZ98338.1: 1.415657
ACO94508.1,CAZ98338.1: 1.397064
ACO94508.1,CAZ98338.1: 1.397064
BAE54302.1,CAZ98338.1: 1.374833
BAE54302.1,CAZ98338.1: 1.374833
ABW02992.1,CAZ98338.1: 1.475872
ALM88585.1,CAZ98338.1: 1.808034
AFC93434.1,CAZ98338.1: 1.712755
AAE53061.1,CAZ98338.1: 1.728818
ABQ46917.1,CAZ98338.1: 1.305086
AAD35118.1,CAZ98338.1: 1.305086
CAA88008.1,CAZ98338.1: 1.286841
ADN02324.1,CAZ98338.1: 1.386703
CAA88008.1,CAZ98338.1: 1.286843
CAC27412.2,CAZ98338.1: 1.241763
ABN54008.1,CAZ98338.1: 1.241762
CAA61884.2,CAZ98338.1: 1.241763
ATD50129,CAZ98338.1: 1.559705
AAC25554.2,CAZ98338.1: 1.154794
AAC60453.1,CAZ98338.1: 1.212525
AFO67889.1,CAZ98338.1: 1.392599
AAA22474.1,CAZ98338.1: 1.230524
BAF62129.1,CAZ98338.1: 1.468624
CAZ97766.1,CAZ98338.1: 1.470558
CAZ95074.1,CAZ98338.1: 1.223005
CAZ98338.1,EDY95423.1: 1.223337
CAZ97778.1,CAZ98338.1: 1.146919
CAZ96750.1,CAZ98338.1: 1.412018
AAP49324.1,CAZ98338.1: 1.569068
AAP49324.1,CAZ98338.1: 1.569068
CAZ98338.1,CAZ98402.1: 1.550319
AGW43026.1,CAZ98338.1: 1.717198
AIT14660.1,CAZ98338.1: 1.662797
CAZ98338.1,CAZ98378.1: 1.762497
AJW82062.1,CAZ98338.1: 1.227151
AAF03246.1,ADA72015.1: 0.073025
AAF03246.1,AIF29515.1: 0.017720
AAF03246.1,ADD60418.1: 0.035757
AAA91888.1,AAF03246.1: 0.017721
AAF03246.1,AAP49346.1: 0.142038
AAF03246.1,AGU13985.1: 0.226106
AAF03246.1,CAZ97711.1: 0.376248
AAF03246.1,EDY95404.1: 0.422090
AAF03246.1,BAB79291.1: 0.356884
AAF03246.1,BAD29947.1: 0.447450
AAF03246.1,ABL06969.1: 0.634863
AAF03246.1,ADY17921.1: 0.634916
AAF03246.1,BAF34350.1: 0.634917
AAF03246.1,AAN39119.2: 0.634917
AAF03246.1,BAF34350.1: 0.634917
AAF03246.1,ABW77762.1: 0.618812
AAF03246.1,ACM50513.1: 0.692697
AAF03246.1,ACF40223.1: 0.675096
AAF03246.1,ABO93616.2: 0.675097
AAF03246.1,CAB61795.1: 0.738360
AAF03246.1,CAZ97514.1: 1.052413
AAF03246.1,ASY50995: 1.341324
AAF03246.1,BAB69460.1: 1.500780
AAF03246.1,ASY51180: 1.500780
AAF03246.1,ASG89819: 1.572373
AAF03246.1,AGS43006.1: 1.552549
AAF03246.1,CAZ94309.1: 1.552549
AAF03246.1,CAA50624.1: 1.463320
AAF03246.1,ADD92366.1: 1.463320
AAF03246.1,BAJ61957.1: 1.463320
AAF03246.1,AHN05534.1: 1.463320
AAF03246.1,ABN51452.1: 1.573141
AAF03246.1,AAO74890.1: 1.573141
AAF03246.1,AGK07610.1: 1.577556
AAF03246.1,AAO43052.1: 1.596306
AAF03246.1,ACC77699.1: 1.596307
AAF03246.1,AFS68803.1: 1.596308
AAF03246.1,CAA86922.1: 1.596310
AAF03246.1,ALE32755.1: 1.674644
AAF03246.1,AFI57215.1: 1.596312
AAF03246.1,AAQ67340.1: 1.596312
AAA87323.1,AAF03246.1: 1.636532
AAB05759.1,AAF03246.1: 1.614750
AAF03246.1,CAA40547.1: 1.632761
AAF03246.1,AFX61538.1: 1.614549
AAF03246.1,AEK21297.1: 1.596310
AAF03246.1,ABV44607.1: 1.596310
AAF03246.1,AIU68830.1: 1.559545
AAF03246.1,ABZ80848.1: 1.577803
AAF03246.1,AAG53947.1: 1.816950
AAF03246.1,ABY41241.1: 1.559544
AAF03246.1,ABD94065.1: 1.577736
AAF03246.1,AAN85732.1: 1.559545
AAF03246.1,CAA40379.1: 1.559544
AAF03246.1,CAA00096.1: 1.559546
AAF03246.1,CAA39426.1: 1.559546
AAF03246.1,AAX16366.1: 1.716434
AAD04192.1,AAF03246.1: 1.644381
AAF03246.1,CAB07443.1: 1.640963
AAF03246.1,CBL16782.1: 1.731889
AAF03246.1,Q53317: 1.750476
AAF03246.1,P37073: 1.625166
AAF03246.1,AAQ87037.1: 2.154466
AAA16048.1,AAF03246.1: 2.117856
AAF03246.1,BAC24104.1: 2.154108
AAF03246.1,CAA78135.1: 1.681407
AAF03246.1,ADD61790.1: 1.653299
AAF03246.1,EGC02853.1: 1.690314
AAF03246.1,CAA67525.1: 1.786314
AAF03246.1,CAG81957.1: 1.926887
AAF03246.1,KMK55593.1: 1.896535
AAF03246.1,AAN87849.1: 1.896535
AAB67443.1,AAF03246.1: 2.027458
AAB65002.1,AAF03246.1: 2.460901
AAF03246.1,CAG83185.1: 2.284166
AAF03246.1,XP002273975.1: 2.703206
AAF03246.1,XP_002301319.1: 2.730810
AAB18368.1,AAF03246.1: 2.350398
AAF03246.1,BAJ89557.1: 2.366443
AAD45127.1,AAF03246.1: 2.383840
AAF03246.1,AAO00727.1: 2.538670
AAC98464.1,AAF03246.1: 2.539545
AAD21783.1,AAF03246.1: 2.780180
AAB18366.1,AAF03246.1: 2.839225
AAF03246.1,ACS13756.1: 3.135441
AAF03246.1,AAK30204.1: 2.833547
AAC09388.1,AAF03246.1: 2.533653
AAF03246.1,BAA13163.1: 2.570289
AAD45126.1,AAF03246.1: 2.516376
AAF03246.1,AAN87142.1: 2.594804
AAF03246.1,BAA03925.1: 2.591593
AAF03246.1,BAA34946.1: 2.646847
AAF03246.1,BAB17788.1: 2.646847
AAF03246.1,AAT84462.1: 2.664344
AAF03246.1,ABL75361.1: 2.709649
AAF03246.1,AAO92743.1: 2.781146
AAF03246.1,CAA48324.1: 2.887810
AAD31572.1,AAF03246.1: 2.951802
AAF03246.1,AAL07012.1: 2.913277
AAF03246.1,CAB39603.1: 2.364794
AAF03246.1,AAF80591.1: 2.323796
AAB18367.1,AAF03246.1: 2.329380
AAF03246.1,AAF80590.1: 2.330031
AAF03246.1,CAA10231.1: 2.347460
AAF03246.1,AAK59660.1: 2.356922
AAA92363.1,AAF03246.1: 2.356025
AAF03246.1,CAA63663.1: 2.415594
AAF03246.1,CAA58003.1: 2.337290
AAF03246.1,CAA58002.1: 2.337290
AAF03246.1,CAH58715.1: 2.588791
AAF03246.1,ABY79073.1: 2.397808
AAA24896.1,AAF03246.1: 2.054907
AAF03246.1,ACY24738.1: 1.956269
AAF03246.1,ACY24738.1: 1.956269
AAF03246.1,AHW70865: 1.863645
AAF03246.1,CCQ42308: 2.150034
AAF03246.1,ASY50498: 1.335089
AAF03246.1,BAQ97614.1: 1.453638
AAF03246.1,BAA97991.1: 1.335090
AAF03246.1,BAC06195.1: 1.284726
AAF03246.1,CAZ95067.1: 1.384760
AAF03246.1,ABQ07185.2: 1.452191
AAC69707.1,AAF03246.1: 1.422723
AAA60459.1,AAF03246.1: 1.422723
AAF03246.1,Amuc0724: 1.676142
AAF03246.1,AJF35005.1: 1.750590
AAF03246.1,CAZ96583.1: 1.663270
AAF03246.1,AAO78788.1: 1.735125
AAF03246.1,Amuc0875: 1.642707
AAC96462.1,AAF03246.1: 2.334438
AAF03246.1,EJZ11896.1: 2.116036
AAF03246.1,ABK72351.1: 2.195470
AAF03246.1,AAS03978.1: 2.441170
AAF03246.1,ACC41342.1: 2.323123
AAF03246.1,CAM61923.1: 2.605004
AAF03246.1,CAB09586.1: 2.556135
AAF03246.1,KHE89680.1: 2.412530
AAF03246.1,BAK48741.1: 2.573576
AAF03246.1,EED49498.1: 2.537161
AAF03246.1,ACD93221.1: 1.992903
AAF03246.1,ACS36221.1: 1.972839
AAF03246.1,ABR28478.1: 1.978028
AAF03246.1,ABU98621.1: 1.941353
AAF03246.1,BAH84971.1: 2.039195
AAF03246.1,ACM68926.1: 2.065966
AAF03246.1,AEE89454.1: 2.012931
AAF03246.1,AAP74223.1: 1.964901
AAF03246.1,ACN22491.1: 2.053373
AAF03246.1,AAZ04385.1: 2.003847
AAF03246.1,AAW34372.1: 2.020819
AAC47235.1,AAF03246.1: 1.896000
AAF03246.1,AIX48712.1: 1.851108
AAF03246.1,AIX48711.1: 1.869387
AAF03246.1,BAC16331.1: 1.784016
AAF03246.1,BAE02684.1: 1.919289
AAF03246.1,ALJ47757.1: 2.309161
AAF03246.1,BAE02683.1: 1.923809
AAF03246.1,BAX84062.1: 1.628555
AAF03246.1,ABW02990.1: 1.469460
AAF03246.1,Amuc2108: 1.506748
AAF03246.1,BC02679: 1.521133
AAF03246.1,BF4058: 1.521133
AAD04036.1,AAF03246.1: 1.580261
AAA34726.1,AAF03246.1: 2.875424
AAF03246.1,BAM29293.1: 2.204496
AAF03246.1,ARV79861.1: 2.143659
AAF03246.1,EAA64496.1: 2.201518
AAF03246.1,EAL93731.1: 2.146122
AAF03246.1,BAC67687.1: 2.459656
AAC17104.1,AAF03246.1: 2.559755
AAF03246.1,ADK55597.1: 2.247695
AAF03246.1,AYF53242.1: 2.285497
AAF03246.1,ADZ46179.1: 2.255965
AAF03246.1,BAJ61835.1: 2.844208
AAF03246.1,BAJ61836.1: 2.825494
AAF03246.1,ANC68156.1: 2.221225
AAF03246.1,AFD54461.1: 2.420811
AAC49904.1,AAF03246.1: 2.547716
AAF03246.1,BC03717: 1.865105
AAF03246.1,BT2824: 1.669423
AAF03246.1,BACCELL01451: 2.532094
AAF03246.1,BC02680: 1.957851
AAF03246.1,BF4060: 1.956264
AAF03246.1,AAN77503.1: 1.287291
AAF03246.1,AAN77505.1: 1.268233
AAF03246.1,ADQ45027.1: 1.456268
AAF03246.1,BAC16332.1: 1.391979
AAF03246.1,ABJ15796.1: 1.364774
AAF03246.1,BAR92731.1: 1.387996
AAF03246.1,AAF31438.1: 1.582120
AAC38290.1,AAF03246.1: 1.334771
AAC44371.1,AAF03246.1: 1.412508
AAF03246.1,ACO94508.1: 1.393914
AAF03246.1,ACO94508.1: 1.393914
AAF03246.1,BAE54302.1: 1.371684
AAF03246.1,BAE54302.1: 1.371684
AAF03246.1,ABW02992.1: 1.472722
AAF03246.1,ALM88585.1: 1.804884
AAF03246.1,AFC93434.1: 1.709606
AAE53061.1,AAF03246.1: 1.725669
AAF03246.1,ABQ46917.1: 1.301936
AAD35118.1,AAF03246.1: 1.301936
AAF03246.1,CAA88008.1: 1.283692
AAF03246.1,ADN02324.1: 1.383553
AAF03246.1,CAA88008.1: 1.283694
AAF03246.1,CAC27412.2: 1.238614
AAF03246.1,ABN54008.1: 1.238613
AAF03246.1,CAA61884.2: 1.238613
AAF03246.1,ATD50129: 1.556556
AAC25554.2,AAF03246.1: 1.151645
AAC60453.1,AAF03246.1: 1.209375
AAF03246.1,AFO67889.1: 1.389450
AAA22474.1,AAF03246.1: 1.227375
AAF03246.1,BAF62129.1: 1.465475
AAF03246.1,CAZ97766.1: 1.467409
AAF03246.1,CAZ95074.1: 1.219855
AAF03246.1,EDY95423.1: 1.220188
AAF03246.1,CAZ97778.1: 1.143769
AAF03246.1,CAZ96750.1: 1.408869
AAF03246.1,AAP49324.1: 1.565919
AAF03246.1,AAP49324.1: 1.565919
AAF03246.1,CAZ98402.1: 1.547170
AAF03246.1,AGW43026.1: 1.714048
AAF03246.1,AIT14660.1: 1.659647
AAF03246.1,CAZ98378.1: 1.759347
AAF03246.1,AJW82062.1: 1.224001
ADA72015.1,AIF29515.1: 0.055307
ADA72015.1,ADD60418.1: 0.073344
AAA91888.1,ADA72015.1: 0.055308
AAP49346.1,ADA72015.1: 0.179628
ADA72015.1,AGU13985.1: 0.263695
ADA72015.1,CAZ97711.1: 0.413837
ADA72015.1,EDY95404.1: 0.459679
ADA72015.1,BAB79291.1: 0.394473
ADA72015.1,BAD29947.1: 0.485039
ABL06969.1,ADA72015.1: 0.672452
ADA72015.1,ADY17921.1: 0.672505
ADA72015.1,BAF34350.1: 0.672506
AAN39119.2,ADA72015.1: 0.672506
ADA72015.1,BAF34350.1: 0.672506
ABW77762.1,ADA72015.1: 0.656401
ACM50513.1,ADA72015.1: 0.730286
ACF40223.1,ADA72015.1: 0.712685
ABO93616.2,ADA72015.1: 0.712686
ADA72015.1,CAB61795.1: 0.775949
ADA72015.1,CAZ97514.1: 1.090003
ADA72015.1,ASY50995: 1.378914
ADA72015.1,BAB69460.1: 1.538369
ADA72015.1,ASY51180: 1.538369
ADA72015.1,ASG89819: 1.609962
ADA72015.1,AGS43006.1: 1.590138
ADA72015.1,CAZ94309.1: 1.590138
ADA72015.1,CAA50624.1: 1.500909
ADA72015.1,ADD92366.1: 1.500909
ADA72015.1,BAJ61957.1: 1.500909
ADA72015.1,AHN05534.1: 1.500909
ABN51452.1,ADA72015.1: 1.610730
AAO74890.1,ADA72015.1: 1.610730
ADA72015.1,AGK07610.1: 1.615145
AAO43052.1,ADA72015.1: 1.633895
ACC77699.1,ADA72015.1: 1.633897
ADA72015.1,AFS68803.1: 1.633898
ADA72015.1,CAA86922.1: 1.633899
ADA72015.1,ALE32755.1: 1.712234
ADA72015.1,AFI57215.1: 1.633901
AAQ67340.1,ADA72015.1: 1.633901
AAA87323.1,ADA72015.1: 1.674121
AAB05759.1,ADA72015.1: 1.652339
ADA72015.1,CAA40547.1: 1.670351
ADA72015.1,AFX61538.1: 1.652138
ADA72015.1,AEK21297.1: 1.633900
ABV44607.1,ADA72015.1: 1.633900
ADA72015.1,AIU68830.1: 1.597134
ABZ80848.1,ADA72015.1: 1.615392
AAG53947.1,ADA72015.1: 1.854539
ABY41241.1,ADA72015.1: 1.597133
ABD94065.1,ADA72015.1: 1.615325
AAN85732.1,ADA72015.1: 1.597134
ADA72015.1,CAA40379.1: 1.597133
ADA72015.1,CAA00096.1: 1.597135
ADA72015.1,CAA39426.1: 1.597135
AAX16366.1,ADA72015.1: 1.754024
AAD04192.1,ADA72015.1: 1.681970
ADA72015.1,CAB07443.1: 1.678553
ADA72015.1,CBL16782.1: 1.769478
ADA72015.1,Q53317: 1.788066
ADA72015.1,P37073: 1.662755
AAQ87037.1,ADA72015.1: 2.192055
AAA16048.1,ADA72015.1: 2.155445
ADA72015.1,BAC24104.1: 2.191697
ADA72015.1,CAA78135.1: 1.718997
ADA72015.1,ADD61790.1: 1.690889
ADA72015.1,EGC02853.1: 1.727903
ADA72015.1,CAA67525.1: 1.823903
ADA72015.1,CAG81957.1: 1.964477
ADA72015.1,KMK55593.1: 1.934124
AAN87849.1,ADA72015.1: 1.934124
AAB67443.1,ADA72015.1: 2.065048
AAB65002.1,ADA72015.1: 2.498490
ADA72015.1,CAG83185.1: 2.321755
ADA72015.1,XP002273975.1: 2.740795
ADA72015.1,XP_002301319.1: 2.768399
AAB18368.1,ADA72015.1: 2.387988
ADA72015.1,BAJ89557.1: 2.404032
AAD45127.1,ADA72015.1: 2.421429
AAO00727.1,ADA72015.1: 2.576259
AAC98464.1,ADA72015.1: 2.577134
AAD21783.1,ADA72015.1: 2.817769
AAB18366.1,ADA72015.1: 2.876814
ACS13756.1,ADA72015.1: 3.173030
AAK30204.1,ADA72015.1: 2.871136
AAC09388.1,ADA72015.1: 2.571242
ADA72015.1,BAA13163.1: 2.607878
AAD45126.1,ADA72015.1: 2.553965
AAN87142.1,ADA72015.1: 2.632393
ADA72015.1,BAA03925.1: 2.629182
ADA72015.1,BAA34946.1: 2.684437
ADA72015.1,BAB17788.1: 2.684437
AAT84462.1,ADA72015.1: 2.701933
ABL75361.1,ADA72015.1: 2.747239
AAO92743.1,ADA72015.1: 2.818735
ADA72015.1,CAA48324.1: 2.925399
AAD31572.1,ADA72015.1: 2.989391
AAL07012.1,ADA72015.1: 2.950866
ADA72015.1,CAB39603.1: 2.402384
AAF80591.1,ADA72015.1: 2.361385
AAB18367.1,ADA72015.1: 2.366970
AAF80590.1,ADA72015.1: 2.367621
ADA72015.1,CAA10231.1: 2.385050
AAK59660.1,ADA72015.1: 2.394511
AAA92363.1,ADA72015.1: 2.393614
ADA72015.1,CAA63663.1: 2.453183
ADA72015.1,CAA58003.1: 2.374880
ADA72015.1,CAA58002.1: 2.374880
ADA72015.1,CAH58715.1: 2.626380
ABY79073.1,ADA72015.1: 2.435397
AAA24896.1,ADA72015.1: 2.092496
ACY24738.1,ADA72015.1: 1.993858
ACY24738.1,ADA72015.1: 1.993858
ADA72015.1,AHW70865: 1.901234
ADA72015.1,CCQ42308: 2.187623
ADA72015.1,ASY50498: 1.372678
ADA72015.1,BAQ97614.1: 1.491227
ADA72015.1,BAA97991.1: 1.372679
ADA72015.1,BAC06195.1: 1.322315
ADA72015.1,CAZ95067.1: 1.422350
ABQ07185.2,ADA72015.1: 1.489780
AAC69707.1,ADA72015.1: 1.460312
AAA60459.1,ADA72015.1: 1.460312
ADA72015.1,Amuc0724: 1.713731
ADA72015.1,AJF35005.1: 1.788179
ADA72015.1,CAZ96583.1: 1.700859
AAO78788.1,ADA72015.1: 1.772714
ADA72015.1,Amuc0875: 1.680296
AAC96462.1,ADA72015.1: 2.372027
ADA72015.1,EJZ11896.1: 2.153626
ABK72351.1,ADA72015.1: 2.233059
AAS03978.1,ADA72015.1: 2.478759
ACC41342.1,ADA72015.1: 2.360712
ADA72015.1,CAM61923.1: 2.642593
ADA72015.1,CAB09586.1: 2.593724
ADA72015.1,KHE89680.1: 2.450119
ADA72015.1,BAK48741.1: 2.611165
ADA72015.1,EED49498.1: 2.574750
ACD93221.1,ADA72015.1: 2.030493
ACS36221.1,ADA72015.1: 2.010428
ABR28478.1,ADA72015.1: 2.015617
ABU98621.1,ADA72015.1: 1.978942
ADA72015.1,BAH84971.1: 2.076784
ACM68926.1,ADA72015.1: 2.103555
ADA72015.1,AEE89454.1: 2.050520
AAP74223.1,ADA72015.1: 2.002490
ACN22491.1,ADA72015.1: 2.090962
AAZ04385.1,ADA72015.1: 2.041436
AAW34372.1,ADA72015.1: 2.058408
AAC47235.1,ADA72015.1: 1.933589
ADA72015.1,AIX48712.1: 1.888698
ADA72015.1,AIX48711.1: 1.906976
ADA72015.1,BAC16331.1: 1.821605
ADA72015.1,BAE02684.1: 1.956878
ADA72015.1,ALJ47757.1: 2.346751
ADA72015.1,BAE02683.1: 1.961398
ADA72015.1,BAX84062.1: 1.666144
ABW02990.1,ADA72015.1: 1.507050
ADA72015.1,Amuc2108: 1.544338
ADA72015.1,BC02679: 1.558723
ADA72015.1,BF4058: 1.558723
AAD04036.1,ADA72015.1: 1.617850
AAA34726.1,ADA72015.1: 2.913013
ADA72015.1,BAM29293.1: 2.242085
ADA72015.1,ARV79861.1: 2.181248
ADA72015.1,EAA64496.1: 2.239107
ADA72015.1,EAL93731.1: 2.183711
ADA72015.1,BAC67687.1: 2.497246
AAC17104.1,ADA72015.1: 2.597344
ADA72015.1,ADK55597.1: 2.285284
ADA72015.1,AYF53242.1: 2.323087
ADA72015.1,ADZ46179.1: 2.293555
ADA72015.1,BAJ61835.1: 2.881797
ADA72015.1,BAJ61836.1: 2.863084
ADA72015.1,ANC68156.1: 2.258814
ADA72015.1,AFD54461.1: 2.458400
AAC49904.1,ADA72015.1: 2.585305
ADA72015.1,BC03717: 1.902694
ADA72015.1,BT2824: 1.707012
ADA72015.1,BACCELL01451: 2.569683
ADA72015.1,BC02680: 1.995440
ADA72015.1,BF4060: 1.993853
AAN77503.1,ADA72015.1: 1.324880
AAN77505.1,ADA72015.1: 1.305822
ADA72015.1,ADQ45027.1: 1.493857
ADA72015.1,BAC16332.1: 1.429568
ABJ15796.1,ADA72015.1: 1.402363
ADA72015.1,BAR92731.1: 1.425585
AAF31438.1,ADA72015.1: 1.619709
AAC38290.1,ADA72015.1: 1.372360
AAC44371.1,ADA72015.1: 1.450097
ACO94508.1,ADA72015.1: 1.431504
ACO94508.1,ADA72015.1: 1.431504
ADA72015.1,BAE54302.1: 1.409273
ADA72015.1,BAE54302.1: 1.409273
ABW02992.1,ADA72015.1: 1.510312
ADA72015.1,ALM88585.1: 1.842474
ADA72015.1,AFC93434.1: 1.747195
AAE53061.1,ADA72015.1: 1.763258
ABQ46917.1,ADA72015.1: 1.339525
AAD35118.1,ADA72015.1: 1.339525
ADA72015.1,CAA88008.1: 1.321281
ADA72015.1,ADN02324.1: 1.421142
ADA72015.1,CAA88008.1: 1.321283
ADA72015.1,CAC27412.2: 1.276203
ABN54008.1,ADA72015.1: 1.276202
ADA72015.1,CAA61884.2: 1.276202
ADA72015.1,ATD50129: 1.594145
AAC25554.2,ADA72015.1: 1.189234
AAC60453.1,ADA72015.1: 1.246964
ADA72015.1,AFO67889.1: 1.427039
AAA22474.1,ADA72015.1: 1.264964
ADA72015.1,BAF62129.1: 1.503064
ADA72015.1,CAZ97766.1: 1.504998
ADA72015.1,CAZ95074.1: 1.257445
ADA72015.1,EDY95423.1: 1.257777
ADA72015.1,CAZ97778.1: 1.181358
ADA72015.1,CAZ96750.1: 1.446458
AAP49324.1,ADA72015.1: 1.603508
AAP49324.1,ADA72015.1: 1.603508
ADA72015.1,CAZ98402.1: 1.584759
ADA72015.1,AGW43026.1: 1.751637
ADA72015.1,AIT14660.1: 1.697237
ADA72015.1,CAZ98378.1: 1.796936
ADA72015.1,AJW82062.1: 1.261590
ADD60418.1,AIF29515.1: 0.018037
AAA91888.1,AIF29515.1: 0.000001
AAP49346.1,AIF29515.1: 0.124323
AGU13985.1,AIF29515.1: 0.208390
AIF29515.1,CAZ97711.1: 0.358532
AIF29515.1,EDY95404.1: 0.404374
AIF29515.1,BAB79291.1: 0.339168
AIF29515.1,BAD29947.1: 0.429734
ABL06969.1,AIF29515.1: 0.617147
ADY17921.1,AIF29515.1: 0.617200
AIF29515.1,BAF34350.1: 0.617201
AAN39119.2,AIF29515.1: 0.617201
AIF29515.1,BAF34350.1: 0.617201
ABW77762.1,AIF29515.1: 0.601096
ACM50513.1,AIF29515.1: 0.674981
ACF40223.1,AIF29515.1: 0.657380
ABO93616.2,AIF29515.1: 0.657381
AIF29515.1,CAB61795.1: 0.720644
AIF29515.1,CAZ97514.1: 1.034698
AIF29515.1,ASY50995: 1.323609
AIF29515.1,BAB69460.1: 1.483064
AIF29515.1,ASY51180: 1.483064
AIF29515.1,ASG89819: 1.554657
AGS43006.1,AIF29515.1: 1.534833
AIF29515.1,CAZ94309.1: 1.534833
AIF29515.1,CAA50624.1: 1.445604
ADD92366.1,AIF29515.1: 1.445604
AIF29515.1,BAJ61957.1: 1.445604
AHN05534.1,AIF29515.1: 1.445604
ABN51452.1,AIF29515.1: 1.555425
AAO74890.1,AIF29515.1: 1.555425
AGK07610.1,AIF29515.1: 1.559840
AAO43052.1,AIF29515.1: 1.578590
ACC77699.1,AIF29515.1: 1.578591
AFS68803.1,AIF29515.1: 1.578593
AIF29515.1,CAA86922.1: 1.578594
AIF29515.1,ALE32755.1: 1.656929
AFI57215.1,AIF29515.1: 1.578596
AAQ67340.1,AIF29515.1: 1.578596
AAA87323.1,AIF29515.1: 1.618816
AAB05759.1,AIF29515.1: 1.597034
AIF29515.1,CAA40547.1: 1.615046
AFX61538.1,AIF29515.1: 1.596833
AEK21297.1,AIF29515.1: 1.578595
ABV44607.1,AIF29515.1: 1.578595
AIF29515.1,AIU68830.1: 1.541829
ABZ80848.1,AIF29515.1: 1.560087
AAG53947.1,AIF29515.1: 1.799234
ABY41241.1,AIF29515.1: 1.541828
ABD94065.1,AIF29515.1: 1.560020
AAN85732.1,AIF29515.1: 1.541829
AIF29515.1,CAA40379.1: 1.541828
AIF29515.1,CAA00096.1: 1.541830
AIF29515.1,CAA39426.1: 1.541830
AAX16366.1,AIF29515.1: 1.698719
AAD04192.1,AIF29515.1: 1.626665
AIF29515.1,CAB07443.1: 1.623248
AIF29515.1,CBL16782.1: 1.714173
AIF29515.1,Q53317: 1.732760
AIF29515.1,P37073: 1.607450
AAQ87037.1,AIF29515.1: 2.136750
AAA16048.1,AIF29515.1: 2.100140
AIF29515.1,BAC24104.1: 2.136392
AIF29515.1,CAA78135.1: 1.663692
ADD61790.1,AIF29515.1: 1.635584
AIF29515.1,EGC02853.1: 1.672598
AIF29515.1,CAA67525.1: 1.768598
AIF29515.1,CAG81957.1: 1.909171
AIF29515.1,KMK55593.1: 1.878819
AAN87849.1,AIF29515.1: 1.878819
AAB67443.1,AIF29515.1: 2.009742
AAB65002.1,AIF29515.1: 2.443185
AIF29515.1,CAG83185.1: 2.266450
AIF29515.1,XP002273975.1: 2.685490
AIF29515.1,XP_002301319.1: 2.713094
AAB18368.1,AIF29515.1: 2.332682
AIF29515.1,BAJ89557.1: 2.348727
AAD45127.1,AIF29515.1: 2.366124
AAO00727.1,AIF29515.1: 2.520954
AAC98464.1,AIF29515.1: 2.521829
AAD21783.1,AIF29515.1: 2.762464
AAB18366.1,AIF29515.1: 2.821509
ACS13756.1,AIF29515.1: 3.117725
AAK30204.1,AIF29515.1: 2.815831
AAC09388.1,AIF29515.1: 2.515937
AIF29515.1,BAA13163.1: 2.552573
AAD45126.1,AIF29515.1: 2.498660
AAN87142.1,AIF29515.1: 2.577088
AIF29515.1,BAA03925.1: 2.573877
AIF29515.1,BAA34946.1: 2.629132
AIF29515.1,BAB17788.1: 2.629132
AAT84462.1,AIF29515.1: 2.646628
ABL75361.1,AIF29515.1: 2.691933
AAO92743.1,AIF29515.1: 2.763430
AIF29515.1,CAA48324.1: 2.870094
AAD31572.1,AIF29515.1: 2.934086
AAL07012.1,AIF29515.1: 2.895561
AIF29515.1,CAB39603.1: 2.347079
AAF80591.1,AIF29515.1: 2.306080
AAB18367.1,AIF29515.1: 2.311664
AAF80590.1,AIF29515.1: 2.312315
AIF29515.1,CAA10231.1: 2.329744
AAK59660.1,AIF29515.1: 2.339206
AAA92363.1,AIF29515.1: 2.338309
AIF29515.1,CAA63663.1: 2.397878
AIF29515.1,CAA58003.1: 2.319574
AIF29515.1,CAA58002.1: 2.319574
AIF29515.1,CAH58715.1: 2.571075
ABY79073.1,AIF29515.1: 2.380092
AAA24896.1,AIF29515.1: 2.037191
ACY24738.1,AIF29515.1: 1.938553
ACY24738.1,AIF29515.1: 1.938553
AHW70865,AIF29515.1: 1.845929
AIF29515.1,CCQ42308: 2.132318
AIF29515.1,ASY50498: 1.317373
AIF29515.1,BAQ97614.1: 1.435922
AIF29515.1,BAA97991.1: 1.317374
AIF29515.1,BAC06195.1: 1.267010
AIF29515.1,CAZ95067.1: 1.367045
ABQ07185.2,AIF29515.1: 1.434475
AAC69707.1,AIF29515.1: 1.405007
AAA60459.1,AIF29515.1: 1.405007
AIF29515.1,Amuc0724: 1.658426
AIF29515.1,AJF35005.1: 1.732874
AIF29515.1,CAZ96583.1: 1.645554
AAO78788.1,AIF29515.1: 1.717409
AIF29515.1,Amuc0875: 1.624991
AAC96462.1,AIF29515.1: 2.316722
AIF29515.1,EJZ11896.1: 2.098320
ABK72351.1,AIF29515.1: 2.177754
AAS03978.1,AIF29515.1: 2.423454
ACC41342.1,AIF29515.1: 2.305407
AIF29515.1,CAM61923.1: 2.587288
AIF29515.1,CAB09586.1: 2.538419
AIF29515.1,KHE89680.1: 2.394814
AIF29515.1,BAK48741.1: 2.555860
AIF29515.1,EED49498.1: 2.519445
ACD93221.1,AIF29515.1: 1.975188
ACS36221.1,AIF29515.1: 1.955123
ABR28478.1,AIF29515.1: 1.960312
ABU98621.1,AIF29515.1: 1.923637
AIF29515.1,BAH84971.1: 2.021479
ACM68926.1,AIF29515.1: 2.048250
AEE89454.1,AIF29515.1: 1.995215
AAP74223.1,AIF29515.1: 1.947185
ACN22491.1,AIF29515.1: 2.035657
AAZ04385.1,AIF29515.1: 1.986131
AAW34372.1,AIF29515.1: 2.003103
AAC47235.1,AIF29515.1: 1.878284
AIF29515.1,AIX48712.1: 1.833393
AIF29515.1,AIX48711.1: 1.851671
AIF29515.1,BAC16331.1: 1.766300
AIF29515.1,BAE02684.1: 1.901573
AIF29515.1,ALJ47757.1: 2.291445
AIF29515.1,BAE02683.1: 1.906093
AIF29515.1,BAX84062.1: 1.610839
ABW02990.1,AIF29515.1: 1.451745
AIF29515.1,Amuc2108: 1.489033
AIF29515.1,BC02679: 1.503418
AIF29515.1,BF4058: 1.503418
AAD04036.1,AIF29515.1: 1.562545
AAA34726.1,AIF29515.1: 2.857708
AIF29515.1,BAM29293.1: 2.186780
AIF29515.1,ARV79861.1: 2.125943
AIF29515.1,EAA64496.1: 2.183802
AIF29515.1,EAL93731.1: 2.128406
AIF29515.1,BAC67687.1: 2.441941
AAC17104.1,AIF29515.1: 2.542039
ADK55597.1,AIF29515.1: 2.229979
AIF29515.1,AYF53242.1: 2.267781
ADZ46179.1,AIF29515.1: 2.238250
AIF29515.1,BAJ61835.1: 2.826492
AIF29515.1,BAJ61836.1: 2.807779
AIF29515.1,ANC68156.1: 2.203509
AFD54461.1,AIF29515.1: 2.403095
AAC49904.1,AIF29515.1: 2.530000
AIF29515.1,BC03717: 1.847389
AIF29515.1,BT2824: 1.651707
AIF29515.1,BACCELL01451: 2.514378
AIF29515.1,BC02680: 1.940135
AIF29515.1,BF4060: 1.938548
AAN77503.1,AIF29515.1: 1.269575
AAN77505.1,AIF29515.1: 1.250517
ADQ45027.1,AIF29515.1: 1.438552
AIF29515.1,BAC16332.1: 1.374263
ABJ15796.1,AIF29515.1: 1.347058
AIF29515.1,BAR92731.1: 1.370280
AAF31438.1,AIF29515.1: 1.564404
AAC38290.1,AIF29515.1: 1.317055
AAC44371.1,AIF29515.1: 1.394792
ACO94508.1,AIF29515.1: 1.376199
ACO94508.1,AIF29515.1: 1.376199
AIF29515.1,BAE54302.1: 1.353968
AIF29515.1,BAE54302.1: 1.353968
ABW02992.1,AIF29515.1: 1.455006
AIF29515.1,ALM88585.1: 1.787168
AFC93434.1,AIF29515.1: 1.691890
AAE53061.1,AIF29515.1: 1.707953
ABQ46917.1,AIF29515.1: 1.284220
AAD35118.1,AIF29515.1: 1.284220
AIF29515.1,CAA88008.1: 1.265976
ADN02324.1,AIF29515.1: 1.365837
AIF29515.1,CAA88008.1: 1.265978
AIF29515.1,CAC27412.2: 1.220898
ABN54008.1,AIF29515.1: 1.220897
AIF29515.1,CAA61884.2: 1.220897
AIF29515.1,ATD50129: 1.538840
AAC25554.2,AIF29515.1: 1.133929
AAC60453.1,AIF29515.1: 1.191659
AFO67889.1,AIF29515.1: 1.371734
AAA22474.1,AIF29515.1: 1.209659
AIF29515.1,BAF62129.1: 1.447759
AIF29515.1,CAZ97766.1: 1.449693
AIF29515.1,CAZ95074.1: 1.202139
AIF29515.1,EDY95423.1: 1.202472
AIF29515.1,CAZ97778.1: 1.126053
AIF29515.1,CAZ96750.1: 1.391153
AAP49324.1,AIF29515.1: 1.548203
AAP49324.1,AIF29515.1: 1.548203
AIF29515.1,CAZ98402.1: 1.529454
AGW43026.1,AIF29515.1: 1.696332
AIF29515.1,AIT14660.1: 1.641932
AIF29515.1,CAZ98378.1: 1.741631
AIF29515.1,AJW82062.1: 1.206285
AAA91888.1,ADD60418.1: 0.018037
AAP49346.1,ADD60418.1: 0.142360
ADD60418.1,AGU13985.1: 0.226427
ADD60418.1,CAZ97711.1: 0.376569
ADD60418.1,EDY95404.1: 0.422411
ADD60418.1,BAB79291.1: 0.357206
ADD60418.1,BAD29947.1: 0.447771
ABL06969.1,ADD60418.1: 0.635184
ADD60418.1,ADY17921.1: 0.635237
ADD60418.1,BAF34350.1: 0.635238
AAN39119.2,ADD60418.1: 0.635238
ADD60418.1,BAF34350.1: 0.635238
ABW77762.1,ADD60418.1: 0.619133
ACM50513.1,ADD60418.1: 0.693018
ACF40223.1,ADD60418.1: 0.675417
ABO93616.2,ADD60418.1: 0.675418
ADD60418.1,CAB61795.1: 0.738681
ADD60418.1,CAZ97514.1: 1.052735
ADD60418.1,ASY50995: 1.341646
ADD60418.1,BAB69460.1: 1.501101
ADD60418.1,ASY51180: 1.501101
ADD60418.1,ASG89819: 1.572694
ADD60418.1,AGS43006.1: 1.552870
ADD60418.1,CAZ94309.1: 1.552870
ADD60418.1,CAA50624.1: 1.463641
ADD60418.1,ADD92366.1: 1.463641
ADD60418.1,BAJ61957.1: 1.463642
ADD60418.1,AHN05534.1: 1.463642
ABN51452.1,ADD60418.1: 1.573462
AAO74890.1,ADD60418.1: 1.573462
ADD60418.1,AGK07610.1: 1.577877
AAO43052.1,ADD60418.1: 1.596627
ACC77699.1,ADD60418.1: 1.596629
ADD60418.1,AFS68803.1: 1.596630
ADD60418.1,CAA86922.1: 1.596631
ADD60418.1,ALE32755.1: 1.674966
ADD60418.1,AFI57215.1: 1.596633
AAQ67340.1,ADD60418.1: 1.596633
AAA87323.1,ADD60418.1: 1.636853
AAB05759.1,ADD60418.1: 1.615071
ADD60418.1,CAA40547.1: 1.633083
ADD60418.1,AFX61538.1: 1.614870
ADD60418.1,AEK21297.1: 1.596632
ABV44607.1,ADD60418.1: 1.596632
ADD60418.1,AIU68830.1: 1.559866
ABZ80848.1,ADD60418.1: 1.578124
AAG53947.1,ADD60418.1: 1.817271
ABY41241.1,ADD60418.1: 1.559865
ABD94065.1,ADD60418.1: 1.578057
AAN85732.1,ADD60418.1: 1.559866
ADD60418.1,CAA40379.1: 1.559865
ADD60418.1,CAA00096.1: 1.559867
ADD60418.1,CAA39426.1: 1.559867
AAX16366.1,ADD60418.1: 1.716756
AAD04192.1,ADD60418.1: 1.644703
ADD60418.1,CAB07443.1: 1.641285
ADD60418.1,CBL16782.1: 1.732210
ADD60418.1,Q53317: 1.750798
ADD60418.1,P37073: 1.625487
AAQ87037.1,ADD60418.1: 2.154787
AAA16048.1,ADD60418.1: 2.118177
ADD60418.1,BAC24104.1: 2.154429
ADD60418.1,CAA78135.1: 1.681729
ADD60418.1,ADD61790.1: 1.653621
ADD60418.1,EGC02853.1: 1.690635
ADD60418.1,CAA67525.1: 1.786635
ADD60418.1,CAG81957.1: 1.927209
ADD60418.1,KMK55593.1: 1.896856
AAN87849.1,ADD60418.1: 1.896856
AAB67443.1,ADD60418.1: 2.027780
AAB65002.1,ADD60418.1: 2.461222
ADD60418.1,CAG83185.1: 2.284487
ADD60418.1,XP002273975.1: 2.703528
ADD60418.1,XP_002301319.1: 2.731131
AAB18368.1,ADD60418.1: 2.350720
ADD60418.1,BAJ89557.1: 2.366764
AAD45127.1,ADD60418.1: 2.384161
AAO00727.1,ADD60418.1: 2.538991
AAC98464.1,ADD60418.1: 2.539866
AAD21783.1,ADD60418.1: 2.780502
AAB18366.1,ADD60418.1: 2.839546
ACS13756.1,ADD60418.1: 3.135762
AAK30204.1,ADD60418.1: 2.833868
AAC09388.1,ADD60418.1: 2.533974
ADD60418.1,BAA13163.1: 2.570610
AAD45126.1,ADD60418.1: 2.516697
AAN87142.1,ADD60418.1: 2.595125
ADD60418.1,BAA03925.1: 2.591914
ADD60418.1,BAA34946.1: 2.647169
ADD60418.1,BAB17788.1: 2.647169
AAT84462.1,ADD60418.1: 2.664665
ABL75361.1,ADD60418.1: 2.709971
AAO92743.1,ADD60418.1: 2.781467
ADD60418.1,CAA48324.1: 2.888131
AAD31572.1,ADD60418.1: 2.952122
AAL07012.1,ADD60418.1: 2.913598
ADD60418.1,CAB39603.1: 2.365116
AAF80591.1,ADD60418.1: 2.324117
AAB18367.1,ADD60418.1: 2.329701
AAF80590.1,ADD60418.1: 2.330353
ADD60418.1,CAA10231.1: 2.347782
AAK59660.1,ADD60418.1: 2.357243
AAA92363.1,ADD60418.1: 2.356346
ADD60418.1,CAA63663.1: 2.415915
ADD60418.1,CAA58003.1: 2.337612
ADD60418.1,CAA58002.1: 2.337612
ADD60418.1,CAH58715.1: 2.589112
ABY79073.1,ADD60418.1: 2.398129
AAA24896.1,ADD60418.1: 2.055228
ACY24738.1,ADD60418.1: 1.956590
ACY24738.1,ADD60418.1: 1.956590
ADD60418.1,AHW70865: 1.863966
ADD60418.1,CCQ42308: 2.150355
ADD60418.1,ASY50498: 1.335410
ADD60418.1,BAQ97614.1: 1.453959
ADD60418.1,BAA97991.1: 1.335411
ADD60418.1,BAC06195.1: 1.285047
ADD60418.1,CAZ95067.1: 1.385082
ABQ07185.2,ADD60418.1: 1.452512
AAC69707.1,ADD60418.1: 1.423044
AAA60459.1,ADD60418.1: 1.423044
ADD60418.1,Amuc0724: 1.676463
ADD60418.1,AJF35005.1: 1.750911
ADD60418.1,CAZ96583.1: 1.663591
AAO78788.1,ADD60418.1: 1.735446
ADD60418.1,Amuc0875: 1.643028
AAC96462.1,ADD60418.1: 2.334759
ADD60418.1,EJZ11896.1: 2.116358
ABK72351.1,ADD60418.1: 2.195791
AAS03978.1,ADD60418.1: 2.441491
ACC41342.1,ADD60418.1: 2.323444
ADD60418.1,CAM61923.1: 2.605325
ADD60418.1,CAB09586.1: 2.556457
ADD60418.1,KHE89680.1: 2.412851
ADD60418.1,BAK48741.1: 2.573897
ADD60418.1,EED49498.1: 2.537482
ACD93221.1,ADD60418.1: 1.993225
ACS36221.1,ADD60418.1: 1.973160
ABR28478.1,ADD60418.1: 1.978350
ABU98621.1,ADD60418.1: 1.941674
ADD60418.1,BAH84971.1: 2.039516
ACM68926.1,ADD60418.1: 2.066287
ADD60418.1,AEE89454.1: 2.013252
AAP74223.1,ADD60418.1: 1.965222
ACN22491.1,ADD60418.1: 2.053694
AAZ04385.1,ADD60418.1: 2.004168
AAW34372.1,ADD60418.1: 2.021141
AAC47235.1,ADD60418.1: 1.896321
ADD60418.1,AIX48712.1: 1.851430
ADD60418.1,AIX48711.1: 1.869708
ADD60418.1,BAC16331.1: 1.784337
ADD60418.1,BAE02684.1: 1.919611
ADD60418.1,ALJ47757.1: 2.309483
ADD60418.1,BAE02683.1: 1.924130
ADD60418.1,BAX84062.1: 1.628876
ABW02990.1,ADD60418.1: 1.469782
ADD60418.1,Amuc2108: 1.507070
ADD60418.1,BC02679: 1.521455
ADD60418.1,BF4058: 1.521455
AAD04036.1,ADD60418.1: 1.580582
AAA34726.1,ADD60418.1: 2.875745
ADD60418.1,BAM29293.1: 2.204817
ADD60418.1,ARV79861.1: 2.143981
ADD60418.1,EAA64496.1: 2.201839
ADD60418.1,EAL93731.1: 2.146443
ADD60418.1,BAC67687.1: 2.459978
AAC17104.1,ADD60418.1: 2.560076
ADD60418.1,ADK55597.1: 2.248016
ADD60418.1,AYF53242.1: 2.285819
ADD60418.1,ADZ46179.1: 2.256287
ADD60418.1,BAJ61835.1: 2.844529
ADD60418.1,BAJ61836.1: 2.825815
ADD60418.1,ANC68156.1: 2.221546
ADD60418.1,AFD54461.1: 2.421133
AAC49904.1,ADD60418.1: 2.548038
ADD60418.1,BC03717: 1.865426
ADD60418.1,BT2824: 1.669744
ADD60418.1,BACCELL01451: 2.532415
ADD60418.1,BC02680: 1.958172
ADD60418.1,BF4060: 1.956585
AAN77503.1,ADD60418.1: 1.287612
AAN77505.1,ADD60418.1: 1.268554
ADD60418.1,ADQ45027.1: 1.456589
ADD60418.1,BAC16332.1: 1.392300
ABJ15796.1,ADD60418.1: 1.365095
ADD60418.1,BAR92731.1: 1.388317
AAF31438.1,ADD60418.1: 1.582441
AAC38290.1,ADD60418.1: 1.335093
AAC44371.1,ADD60418.1: 1.412829
ACO94508.1,ADD60418.1: 1.394236
ACO94508.1,ADD60418.1: 1.394236
ADD60418.1,BAE54302.1: 1.372005
ADD60418.1,BAE54302.1: 1.372005
ABW02992.1,ADD60418.1: 1.473044
ADD60418.1,ALM88585.1: 1.805206
ADD60418.1,AFC93434.1: 1.709927
AAE53061.1,ADD60418.1: 1.725990
ABQ46917.1,ADD60418.1: 1.302258
AAD35118.1,ADD60418.1: 1.302258
ADD60418.1,CAA88008.1: 1.284013
ADD60418.1,ADN02324.1: 1.383875
ADD60418.1,CAA88008.1: 1.284015
ADD60418.1,CAC27412.2: 1.238935
ABN54008.1,ADD60418.1: 1.238934
ADD60418.1,CAA61884.2: 1.238935
ADD60418.1,ATD50129: 1.556877
AAC25554.2,ADD60418.1: 1.151966
AAC60453.1,ADD60418.1: 1.209696
ADD60418.1,AFO67889.1: 1.389771
AAA22474.1,ADD60418.1: 1.227696
ADD60418.1,BAF62129.1: 1.465796
ADD60418.1,CAZ97766.1: 1.467730
ADD60418.1,CAZ95074.1: 1.220177
ADD60418.1,EDY95423.1: 1.220509
ADD60418.1,CAZ97778.1: 1.144091
ADD60418.1,CAZ96750.1: 1.409190
AAP49324.1,ADD60418.1: 1.566240
AAP49324.1,ADD60418.1: 1.566240
ADD60418.1,CAZ98402.1: 1.547491
ADD60418.1,AGW43026.1: 1.714369
ADD60418.1,AIT14660.1: 1.659969
ADD60418.1,CAZ98378.1: 1.759668
ADD60418.1,AJW82062.1: 1.224322
AAA91888.1,AAP49346.1: 0.124323
AAA91888.1,AGU13985.1: 0.208391
AAA91888.1,CAZ97711.1: 0.358533
AAA91888.1,EDY95404.1: 0.404374
AAA91888.1,BAB79291.1: 0.339169
AAA91888.1,BAD29947.1: 0.429735
AAA91888.1,ABL06969.1: 0.617148
AAA91888.1,ADY17921.1: 0.617201
AAA91888.1,BAF34350.1: 0.617202
AAA91888.1,AAN39119.2: 0.617202
AAA91888.1,BAF34350.1: 0.617202
AAA91888.1,ABW77762.1: 0.601097
AAA91888.1,ACM50513.1: 0.674981
AAA91888.1,ACF40223.1: 0.657381
AAA91888.1,ABO93616.2: 0.657382
AAA91888.1,CAB61795.1: 0.720645
AAA91888.1,CAZ97514.1: 1.034698
AAA91888.1,ASY50995: 1.323609
AAA91888.1,BAB69460.1: 1.483065
AAA91888.1,ASY51180: 1.483065
AAA91888.1,ASG89819: 1.554658
AAA91888.1,AGS43006.1: 1.534833
AAA91888.1,CAZ94309.1: 1.534833
AAA91888.1,CAA50624.1: 1.445605
AAA91888.1,ADD92366.1: 1.445605
AAA91888.1,BAJ61957.1: 1.445605
AAA91888.1,AHN05534.1: 1.445605
AAA91888.1,ABN51452.1: 1.555426
AAA91888.1,AAO74890.1: 1.555426
AAA91888.1,AGK07610.1: 1.559841
AAA91888.1,AAO43052.1: 1.578591
AAA91888.1,ACC77699.1: 1.578592
AAA91888.1,AFS68803.1: 1.578593
AAA91888.1,CAA86922.1: 1.578594
AAA91888.1,ALE32755.1: 1.656929
AAA91888.1,AFI57215.1: 1.578597
AAA91888.1,AAQ67340.1: 1.578597
AAA87323.1,AAA91888.1: 1.618817
AAA91888.1,AAB05759.1: 1.597035
AAA91888.1,CAA40547.1: 1.615046
AAA91888.1,AFX61538.1: 1.596833
AAA91888.1,AEK21297.1: 1.578595
AAA91888.1,ABV44607.1: 1.578595
AAA91888.1,AIU68830.1: 1.541830
AAA91888.1,ABZ80848.1: 1.560087
AAA91888.1,AAG53947.1: 1.799235
AAA91888.1,ABY41241.1: 1.541829
AAA91888.1,ABD94065.1: 1.560020
AAA91888.1,AAN85732.1: 1.541830
AAA91888.1,CAA40379.1: 1.541829
AAA91888.1,CAA00096.1: 1.541831
AAA91888.1,CAA39426.1: 1.541831
AAA91888.1,AAX16366.1: 1.698719
AAA91888.1,AAD04192.1: 1.626666
AAA91888.1,CAB07443.1: 1.623248
AAA91888.1,CBL16782.1: 1.714173
AAA91888.1,Q53317: 1.732761
AAA91888.1,P37073: 1.607451
AAA91888.1,AAQ87037.1: 2.136751
AAA16048.1,AAA91888.1: 2.100140
AAA91888.1,BAC24104.1: 2.136393
AAA91888.1,CAA78135.1: 1.663692
AAA91888.1,ADD61790.1: 1.635584
AAA91888.1,EGC02853.1: 1.672599
AAA91888.1,CAA67525.1: 1.768599
AAA91888.1,CAG81957.1: 1.909172
AAA91888.1,KMK55593.1: 1.878820
AAA91888.1,AAN87849.1: 1.878820
AAA91888.1,AAB67443.1: 2.009743
AAA91888.1,AAB65002.1: 2.443186
AAA91888.1,CAG83185.1: 2.266450
AAA91888.1,XP002273975.1: 2.685491
AAA91888.1,XP_002301319.1: 2.713095
AAA91888.1,AAB18368.1: 2.332683
AAA91888.1,BAJ89557.1: 2.348728
AAA91888.1,AAD45127.1: 2.366125
AAA91888.1,AAO00727.1: 2.520955
AAA91888.1,AAC98464.1: 2.521830
AAA91888.1,AAD21783.1: 2.762465
AAA91888.1,AAB18366.1: 2.821510
AAA91888.1,ACS13756.1: 3.117726
AAA91888.1,AAK30204.1: 2.815832
AAA91888.1,AAC09388.1: 2.515938
AAA91888.1,BAA13163.1: 2.552574
AAA91888.1,AAD45126.1: 2.498661
AAA91888.1,AAN87142.1: 2.577089
AAA91888.1,BAA03925.1: 2.573877
AAA91888.1,BAA34946.1: 2.629132
AAA91888.1,BAB17788.1: 2.629132
AAA91888.1,AAT84462.1: 2.646629
AAA91888.1,ABL75361.1: 2.691934
AAA91888.1,AAO92743.1: 2.763431
AAA91888.1,CAA48324.1: 2.870095
AAA91888.1,AAD31572.1: 2.934086
AAA91888.1,AAL07012.1: 2.895561
AAA91888.1,CAB39603.1: 2.347079
AAA91888.1,AAF80591.1: 2.306081
AAA91888.1,AAB18367.1: 2.311665
AAA91888.1,AAF80590.1: 2.312316
AAA91888.1,CAA10231.1: 2.329745
AAA91888.1,AAK59660.1: 2.339207
AAA91888.1,AAA92363.1: 2.338310
AAA91888.1,CAA63663.1: 2.397879
AAA91888.1,CAA58003.1: 2.319575
AAA91888.1,CAA58002.1: 2.319575
AAA91888.1,CAH58715.1: 2.571076
AAA91888.1,ABY79073.1: 2.380092
AAA24896.1,AAA91888.1: 2.037192
AAA91888.1,ACY24738.1: 1.938554
AAA91888.1,ACY24738.1: 1.938554
AAA91888.1,AHW70865: 1.845930
AAA91888.1,CCQ42308: 2.132318
AAA91888.1,ASY50498: 1.317374
AAA91888.1,BAQ97614.1: 1.435923
AAA91888.1,BAA97991.1: 1.317375
AAA91888.1,BAC06195.1: 1.267010
AAA91888.1,CAZ95067.1: 1.367045
AAA91888.1,ABQ07185.2: 1.434476
AAA91888.1,AAC69707.1: 1.405007
AAA60459.1,AAA91888.1: 1.405007
AAA91888.1,Amuc0724: 1.658427
AAA91888.1,AJF35005.1: 1.732875
AAA91888.1,CAZ96583.1: 1.645554
AAA91888.1,AAO78788.1: 1.717409
AAA91888.1,Amuc0875: 1.624992
AAA91888.1,AAC96462.1: 2.316723
AAA91888.1,EJZ11896.1: 2.098321
AAA91888.1,ABK72351.1: 2.177755
AAA91888.1,AAS03978.1: 2.423454
AAA91888.1,ACC41342.1: 2.305407
AAA91888.1,CAM61923.1: 2.587289
AAA91888.1,CAB09586.1: 2.538420
AAA91888.1,KHE89680.1: 2.394814
AAA91888.1,BAK48741.1: 2.555861
AAA91888.1,EED49498.1: 2.519446
AAA91888.1,ACD93221.1: 1.975188
AAA91888.1,ACS36221.1: 1.955124
AAA91888.1,ABR28478.1: 1.960313
AAA91888.1,ABU98621.1: 1.923638
AAA91888.1,BAH84971.1: 2.021480
AAA91888.1,ACM68926.1: 2.048250
AAA91888.1,AEE89454.1: 1.995216
AAA91888.1,AAP74223.1: 1.947186
AAA91888.1,ACN22491.1: 2.035658
AAA91888.1,AAZ04385.1: 1.986132
AAA91888.1,AAW34372.1: 2.003104
AAA91888.1,AAC47235.1: 1.878285
AAA91888.1,AIX48712.1: 1.833393
AAA91888.1,AIX48711.1: 1.851672
AAA91888.1,BAC16331.1: 1.766301
AAA91888.1,BAE02684.1: 1.901574
AAA91888.1,ALJ47757.1: 2.291446
AAA91888.1,BAE02683.1: 1.906094
AAA91888.1,BAX84062.1: 1.610839
AAA91888.1,ABW02990.1: 1.451745
AAA91888.1,Amuc2108: 1.489033
AAA91888.1,BC02679: 1.503418
AAA91888.1,BF4058: 1.503418
AAA91888.1,AAD04036.1: 1.562546
AAA34726.1,AAA91888.1: 2.857708
AAA91888.1,BAM29293.1: 2.186781
AAA91888.1,ARV79861.1: 2.125944
AAA91888.1,EAA64496.1: 2.183803
AAA91888.1,EAL93731.1: 2.128407
AAA91888.1,BAC67687.1: 2.441941
AAA91888.1,AAC17104.1: 2.542040
AAA91888.1,ADK55597.1: 2.229980
AAA91888.1,AYF53242.1: 2.267782
AAA91888.1,ADZ46179.1: 2.238250
AAA91888.1,BAJ61835.1: 2.826493
AAA91888.1,BAJ61836.1: 2.807779
AAA91888.1,ANC68156.1: 2.203510
AAA91888.1,AFD54461.1: 2.403096
AAA91888.1,AAC49904.1: 2.530001
AAA91888.1,BC03717: 1.847390
AAA91888.1,BT2824: 1.651707
AAA91888.1,BACCELL01451: 2.514379
AAA91888.1,BC02680: 1.940136
AAA91888.1,BF4060: 1.938549
AAA91888.1,AAN77503.1: 1.269576
AAA91888.1,AAN77505.1: 1.250518
AAA91888.1,ADQ45027.1: 1.438553
AAA91888.1,BAC16332.1: 1.374263
AAA91888.1,ABJ15796.1: 1.347059
AAA91888.1,BAR92731.1: 1.370280
AAA91888.1,AAF31438.1: 1.564405
AAA91888.1,AAC38290.1: 1.317056
AAA91888.1,AAC44371.1: 1.394792
AAA91888.1,ACO94508.1: 1.376199
AAA91888.1,ACO94508.1: 1.376199
AAA91888.1,BAE54302.1: 1.353969
AAA91888.1,BAE54302.1: 1.353969
AAA91888.1,ABW02992.1: 1.455007
AAA91888.1,ALM88585.1: 1.787169
AAA91888.1,AFC93434.1: 1.691890
AAA91888.1,AAE53061.1: 1.707953
AAA91888.1,ABQ46917.1: 1.284221
AAA91888.1,AAD35118.1: 1.284221
AAA91888.1,CAA88008.1: 1.265976
AAA91888.1,ADN02324.1: 1.365838
AAA91888.1,CAA88008.1: 1.265979
AAA91888.1,CAC27412.2: 1.220899
AAA91888.1,ABN54008.1: 1.220897
AAA91888.1,CAA61884.2: 1.220898
AAA91888.1,ATD50129: 1.538840
AAA91888.1,AAC25554.2: 1.133930
AAA91888.1,AAC60453.1: 1.191660
AAA91888.1,AFO67889.1: 1.371734
AAA22474.1,AAA91888.1: 1.209659
AAA91888.1,BAF62129.1: 1.447759
AAA91888.1,CAZ97766.1: 1.449694
AAA91888.1,CAZ95074.1: 1.202140
AAA91888.1,EDY95423.1: 1.202472
AAA91888.1,CAZ97778.1: 1.126054
AAA91888.1,CAZ96750.1: 1.391153
AAA91888.1,AAP49324.1: 1.548203
AAA91888.1,AAP49324.1: 1.548203
AAA91888.1,CAZ98402.1: 1.529455
AAA91888.1,AGW43026.1: 1.696333
AAA91888.1,AIT14660.1: 1.641932
AAA91888.1,CAZ98378.1: 1.741632
AAA91888.1,AJW82062.1: 1.206286
AAP49346.1,AGU13985.1: 0.157428
AAP49346.1,CAZ97711.1: 0.374859
AAP49346.1,EDY95404.1: 0.420701
AAP49346.1,BAB79291.1: 0.355496
AAP49346.1,BAD29947.1: 0.446062
AAP49346.1,ABL06969.1: 0.633475
AAP49346.1,ADY17921.1: 0.633528
AAP49346.1,BAF34350.1: 0.633529
AAN39119.2,AAP49346.1: 0.633529
AAP49346.1,BAF34350.1: 0.633529
AAP49346.1,ABW77762.1: 0.617423
AAP49346.1,ACM50513.1: 0.691308
AAP49346.1,ACF40223.1: 0.673708
AAP49346.1,ABO93616.2: 0.673709
AAP49346.1,CAB61795.1: 0.736972
AAP49346.1,CAZ97514.1: 1.051025
AAP49346.1,ASY50995: 1.339936
AAP49346.1,BAB69460.1: 1.499392
AAP49346.1,ASY51180: 1.499392
AAP49346.1,ASG89819: 1.570985
AAP49346.1,AGS43006.1: 1.551160
AAP49346.1,CAZ94309.1: 1.551160
AAP49346.1,CAA50624.1: 1.461932
AAP49346.1,ADD92366.1: 1.461932
AAP49346.1,BAJ61957.1: 1.461932
AAP49346.1,AHN05534.1: 1.461932
AAP49346.1,ABN51452.1: 1.571753
AAO74890.1,AAP49346.1: 1.571753
AAP49346.1,AGK07610.1: 1.576167
AAO43052.1,AAP49346.1: 1.594918
AAP49346.1,ACC77699.1: 1.594919
AAP49346.1,AFS68803.1: 1.594920
AAP49346.1,CAA86922.1: 1.594921
AAP49346.1,ALE32755.1: 1.673256
AAP49346.1,AFI57215.1: 1.594923
AAP49346.1,AAQ67340.1: 1.594923
AAA87323.1,AAP49346.1: 1.635144
AAB05759.1,AAP49346.1: 1.613362
AAP49346.1,CAA40547.1: 1.631373
AAP49346.1,AFX61538.1: 1.613160
AAP49346.1,AEK21297.1: 1.594922
AAP49346.1,ABV44607.1: 1.594922
AAP49346.1,AIU68830.1: 1.558157
AAP49346.1,ABZ80848.1: 1.576414
AAG53947.1,AAP49346.1: 1.815562
AAP49346.1,ABY41241.1: 1.558156
AAP49346.1,ABD94065.1: 1.576347
AAN85732.1,AAP49346.1: 1.558157
AAP49346.1,CAA40379.1: 1.558156
AAP49346.1,CAA00096.1: 1.558158
AAP49346.1,CAA39426.1: 1.558158
AAP49346.1,AAX16366.1: 1.715046
AAD04192.1,AAP49346.1: 1.642993
AAP49346.1,CAB07443.1: 1.639575
AAP49346.1,CBL16782.1: 1.730500
AAP49346.1,Q53317: 1.749088
AAP49346.1,P37073: 1.623778
AAP49346.1,AAQ87037.1: 2.153078
AAA16048.1,AAP49346.1: 2.116467
AAP49346.1,BAC24104.1: 2.152720
AAP49346.1,CAA78135.1: 1.680019
AAP49346.1,ADD61790.1: 1.651911
AAP49346.1,EGC02853.1: 1.688926
AAP49346.1,CAA67525.1: 1.784925
AAP49346.1,CAG81957.1: 1.925499
AAP49346.1,KMK55593.1: 1.895147
AAN87849.1,AAP49346.1: 1.895147
AAB67443.1,AAP49346.1: 2.026070
AAB65002.1,AAP49346.1: 2.459512
AAP49346.1,CAG83185.1: 2.282777
AAP49346.1,XP002273975.1: 2.701818
AAP49346.1,XP_002301319.1: 2.729422
AAB18368.1,AAP49346.1: 2.349010
AAP49346.1,BAJ89557.1: 2.365055
AAD45127.1,AAP49346.1: 2.382452
AAO00727.1,AAP49346.1: 2.537282
AAC98464.1,AAP49346.1: 2.538157
AAD21783.1,AAP49346.1: 2.778792
AAB18366.1,AAP49346.1: 2.837837
AAP49346.1,ACS13756.1: 3.134053
AAK30204.1,AAP49346.1: 2.832159
AAC09388.1,AAP49346.1: 2.532265
AAP49346.1,BAA13163.1: 2.568901
AAD45126.1,AAP49346.1: 2.514988
AAN87142.1,AAP49346.1: 2.593415
AAP49346.1,BAA03925.1: 2.590204
AAP49346.1,BAA34946.1: 2.645459
AAP49346.1,BAB17788.1: 2.645459
AAP49346.1,AAT84462.1: 2.662956
AAP49346.1,ABL75361.1: 2.708261
AAO92743.1,AAP49346.1: 2.779758
AAP49346.1,CAA48324.1: 2.886421
AAD31572.1,AAP49346.1: 2.950413
AAL07012.1,AAP49346.1: 2.911889
AAP49346.1,CAB39603.1: 2.363406
AAF80591.1,AAP49346.1: 2.322408
AAB18367.1,AAP49346.1: 2.327992
AAF80590.1,AAP49346.1: 2.328643
AAP49346.1,CAA10231.1: 2.346072
AAK59660.1,AAP49346.1: 2.355534
AAA92363.1,AAP49346.1: 2.354637
AAP49346.1,CAA63663.1: 2.414206
AAP49346.1,CAA58003.1: 2.335902
AAP49346.1,CAA58002.1: 2.335902
AAP49346.1,CAH58715.1: 2.587403
AAP49346.1,ABY79073.1: 2.396419
AAA24896.1,AAP49346.1: 2.053519
AAP49346.1,ACY24738.1: 1.954880
AAP49346.1,ACY24738.1: 1.954880
AAP49346.1,AHW70865: 1.862257
AAP49346.1,CCQ42308: 2.148645
AAP49346.1,ASY50498: 1.333701
AAP49346.1,BAQ97614.1: 1.452249
AAP49346.1,BAA97991.1: 1.333702
AAP49346.1,BAC06195.1: 1.283337
AAP49346.1,CAZ95067.1: 1.383372
AAP49346.1,ABQ07185.2: 1.450803
AAC69707.1,AAP49346.1: 1.421334
AAA60459.1,AAP49346.1: 1.421334
AAP49346.1,Amuc0724: 1.674754
AAP49346.1,AJF35005.1: 1.749202
AAP49346.1,CAZ96583.1: 1.661881
AAO78788.1,AAP49346.1: 1.733736
AAP49346.1,Amuc0875: 1.641319
AAC96462.1,AAP49346.1: 2.333050
AAP49346.1,EJZ11896.1: 2.114648
AAP49346.1,ABK72351.1: 2.194082
AAP49346.1,AAS03978.1: 2.439781
AAP49346.1,ACC41342.1: 2.321734
AAP49346.1,CAM61923.1: 2.603616
AAP49346.1,CAB09586.1: 2.554747
AAP49346.1,KHE89680.1: 2.411141
AAP49346.1,BAK48741.1: 2.572188
AAP49346.1,EED49498.1: 2.535773
AAP49346.1,ACD93221.1: 1.991515
AAP49346.1,ACS36221.1: 1.971451
AAP49346.1,ABR28478.1: 1.976640
AAP49346.1,ABU98621.1: 1.939965
AAP49346.1,BAH84971.1: 2.037807
AAP49346.1,ACM68926.1: 2.064577
AAP49346.1,AEE89454.1: 2.011543
AAP49346.1,AAP74223.1: 1.963513
AAP49346.1,ACN22491.1: 2.051985
AAP49346.1,AAZ04385.1: 2.002459
AAP49346.1,AAW34372.1: 2.019431
AAC47235.1,AAP49346.1: 1.894612
AAP49346.1,AIX48712.1: 1.849720
AAP49346.1,AIX48711.1: 1.867999
AAP49346.1,BAC16331.1: 1.782627
AAP49346.1,BAE02684.1: 1.917901
AAP49346.1,ALJ47757.1: 2.307773
AAP49346.1,BAE02683.1: 1.922421
AAP49346.1,BAX84062.1: 1.627166
AAP49346.1,ABW02990.1: 1.468072
AAP49346.1,Amuc2108: 1.505360
AAP49346.1,BC02679: 1.519745
AAP49346.1,BF4058: 1.519745
AAD04036.1,AAP49346.1: 1.578873
AAA34726.1,AAP49346.1: 2.874035
AAP49346.1,BAM29293.1: 2.203108
AAP49346.1,ARV79861.1: 2.142271
AAP49346.1,EAA64496.1: 2.200130
AAP49346.1,EAL93731.1: 2.144734
AAP49346.1,BAC67687.1: 2.458268
AAC17104.1,AAP49346.1: 2.558367
AAP49346.1,ADK55597.1: 2.246306
AAP49346.1,AYF53242.1: 2.284109
AAP49346.1,ADZ46179.1: 2.254577
AAP49346.1,BAJ61835.1: 2.842819
AAP49346.1,BAJ61836.1: 2.824106
AAP49346.1,ANC68156.1: 2.219836
AAP49346.1,AFD54461.1: 2.419423
AAC49904.1,AAP49346.1: 2.546328
AAP49346.1,BC03717: 1.863717
AAP49346.1,BT2824: 1.668034
AAP49346.1,BACCELL01451: 2.530706
AAP49346.1,BC02680: 1.956463
AAP49346.1,BF4060: 1.954876
AAN77503.1,AAP49346.1: 1.285903
AAN77505.1,AAP49346.1: 1.266845
AAP49346.1,ADQ45027.1: 1.454880
AAP49346.1,BAC16332.1: 1.390590
AAP49346.1,ABJ15796.1: 1.363386
AAP49346.1,BAR92731.1: 1.386607
AAF31438.1,AAP49346.1: 1.580732
AAC38290.1,AAP49346.1: 1.333383
AAC44371.1,AAP49346.1: 1.411119
AAP49346.1,ACO94508.1: 1.392526
AAP49346.1,ACO94508.1: 1.392526
AAP49346.1,BAE54302.1: 1.370296
AAP49346.1,BAE54302.1: 1.370296
AAP49346.1,ABW02992.1: 1.471334
AAP49346.1,ALM88585.1: 1.803496
AAP49346.1,AFC93434.1: 1.708217
AAE53061.1,AAP49346.1: 1.724280
AAP49346.1,ABQ46917.1: 1.300548
AAD35118.1,AAP49346.1: 1.300548
AAP49346.1,CAA88008.1: 1.282303
AAP49346.1,ADN02324.1: 1.382165
AAP49346.1,CAA88008.1: 1.282306
AAP49346.1,CAC27412.2: 1.237226
AAP49346.1,ABN54008.1: 1.237224
AAP49346.1,CAA61884.2: 1.237225
AAP49346.1,ATD50129: 1.555167
AAC25554.2,AAP49346.1: 1.150257
AAC60453.1,AAP49346.1: 1.207987
AAP49346.1,AFO67889.1: 1.388061
AAA22474.1,AAP49346.1: 1.225986
AAP49346.1,BAF62129.1: 1.464086
AAP49346.1,CAZ97766.1: 1.466021
AAP49346.1,CAZ95074.1: 1.218467
AAP49346.1,EDY95423.1: 1.218799
AAP49346.1,CAZ97778.1: 1.142381
AAP49346.1,CAZ96750.1: 1.407480
AAP49324.1,AAP49346.1: 1.564530
AAP49324.1,AAP49346.1: 1.564530
AAP49346.1,CAZ98402.1: 1.545782
AAP49346.1,AGW43026.1: 1.712660
AAP49346.1,AIT14660.1: 1.658259
AAP49346.1,CAZ98378.1: 1.757959
AAP49346.1,AJW82062.1: 1.222613
AGU13985.1,CAZ97711.1: 0.458927
AGU13985.1,EDY95404.1: 0.504769
AGU13985.1,BAB79291.1: 0.439564
AGU13985.1,BAD29947.1: 0.530129
ABL06969.1,AGU13985.1: 0.717542
ADY17921.1,AGU13985.1: 0.717595
AGU13985.1,BAF34350.1: 0.717596
AAN39119.2,AGU13985.1: 0.717596
AGU13985.1,BAF34350.1: 0.717596
ABW77762.1,AGU13985.1: 0.701491
ACM50513.1,AGU13985.1: 0.775376
ACF40223.1,AGU13985.1: 0.757775
ABO93616.2,AGU13985.1: 0.757776
AGU13985.1,CAB61795.1: 0.821039
AGU13985.1,CAZ97514.1: 1.135093
AGU13985.1,ASY50995: 1.424004
AGU13985.1,BAB69460.1: 1.583459
AGU13985.1,ASY51180: 1.583459
AGU13985.1,ASG89819: 1.655052
AGS43006.1,AGU13985.1: 1.635228
AGU13985.1,CAZ94309.1: 1.635228
AGU13985.1,CAA50624.1: 1.545999
ADD92366.1,AGU13985.1: 1.545999
AGU13985.1,BAJ61957.1: 1.546000
AGU13985.1,AHN05534.1: 1.546000
ABN51452.1,AGU13985.1: 1.655820
AAO74890.1,AGU13985.1: 1.655820
AGK07610.1,AGU13985.1: 1.660235
AAO43052.1,AGU13985.1: 1.678985
ACC77699.1,AGU13985.1: 1.678987
AFS68803.1,AGU13985.1: 1.678988
AGU13985.1,CAA86922.1: 1.678989
AGU13985.1,ALE32755.1: 1.757324
AFI57215.1,AGU13985.1: 1.678991
AAQ67340.1,AGU13985.1: 1.678991
AAA87323.1,AGU13985.1: 1.719211
AAB05759.1,AGU13985.1: 1.697429
AGU13985.1,CAA40547.1: 1.715441
AFX61538.1,AGU13985.1: 1.697228
AEK21297.1,AGU13985.1: 1.678990
ABV44607.1,AGU13985.1: 1.678990
AGU13985.1,AIU68830.1: 1.642224
ABZ80848.1,AGU13985.1: 1.660482
AAG53947.1,AGU13985.1: 1.899629
ABY41241.1,AGU13985.1: 1.642223
ABD94065.1,AGU13985.1: 1.660415
AAN85732.1,AGU13985.1: 1.642224
AGU13985.1,CAA40379.1: 1.642223
AGU13985.1,CAA00096.1: 1.642225
AGU13985.1,CAA39426.1: 1.642225
AAX16366.1,AGU13985.1: 1.799114
AAD04192.1,AGU13985.1: 1.727061
AGU13985.1,CAB07443.1: 1.723643
AGU13985.1,CBL16782.1: 1.814568
AGU13985.1,Q53317: 1.833156
AGU13985.1,P37073: 1.707845
AAQ87037.1,AGU13985.1: 2.237145
AAA16048.1,AGU13985.1: 2.200535
AGU13985.1,BAC24104.1: 2.236787
AGU13985.1,CAA78135.1: 1.764087
ADD61790.1,AGU13985.1: 1.735979
AGU13985.1,EGC02853.1: 1.772993
AGU13985.1,CAA67525.1: 1.868993
AGU13985.1,CAG81957.1: 2.009567
AGU13985.1,KMK55593.1: 1.979214
AAN87849.1,AGU13985.1: 1.979214
AAB67443.1,AGU13985.1: 2.110138
AAB65002.1,AGU13985.1: 2.543580
AGU13985.1,CAG83185.1: 2.366845
AGU13985.1,XP002273975.1: 2.785886
AGU13985.1,XP_002301319.1: 2.813489
AAB18368.1,AGU13985.1: 2.433078
AGU13985.1,BAJ89557.1: 2.449122
AAD45127.1,AGU13985.1: 2.466519
AAO00727.1,AGU13985.1: 2.621349
AAC98464.1,AGU13985.1: 2.622224
AAD21783.1,AGU13985.1: 2.862859
AAB18366.1,AGU13985.1: 2.921904
ACS13756.1,AGU13985.1: 3.218120
AAK30204.1,AGU13985.1: 2.916226
AAC09388.1,AGU13985.1: 2.616332
AGU13985.1,BAA13163.1: 2.652968
AAD45126.1,AGU13985.1: 2.599055
AAN87142.1,AGU13985.1: 2.677483
AGU13985.1,BAA03925.1: 2.674272
AGU13985.1,BAA34946.1: 2.729527
AGU13985.1,BAB17788.1: 2.729527
AAT84462.1,AGU13985.1: 2.747023
ABL75361.1,AGU13985.1: 2.792329
AAO92743.1,AGU13985.1: 2.863825
AGU13985.1,CAA48324.1: 2.970489
AAD31572.1,AGU13985.1: 3.034481
AAL07012.1,AGU13985.1: 2.995956
AGU13985.1,CAB39603.1: 2.447474
AAF80591.1,AGU13985.1: 2.406475
AAB18367.1,AGU13985.1: 2.412060
AAF80590.1,AGU13985.1: 2.412711
AGU13985.1,CAA10231.1: 2.430140
AAK59660.1,AGU13985.1: 2.439601
AAA92363.1,AGU13985.1: 2.438704
AGU13985.1,CAA63663.1: 2.498273
AGU13985.1,CAA58003.1: 2.419970
AGU13985.1,CAA58002.1: 2.419970
AGU13985.1,CAH58715.1: 2.671470
ABY79073.1,AGU13985.1: 2.480487
AAA24896.1,AGU13985.1: 2.137586
ACY24738.1,AGU13985.1: 2.038948
ACY24738.1,AGU13985.1: 2.038948
AGU13985.1,AHW70865: 1.946325
AGU13985.1,CCQ42308: 2.232713
AGU13985.1,ASY50498: 1.417768
AGU13985.1,BAQ97614.1: 1.536317
AGU13985.1,BAA97991.1: 1.417769
AGU13985.1,BAC06195.1: 1.367405
AGU13985.1,CAZ95067.1: 1.467440
ABQ07185.2,AGU13985.1: 1.534870
AAC69707.1,AGU13985.1: 1.505402
AAA60459.1,AGU13985.1: 1.505402
AGU13985.1,Amuc0724: 1.758821
AGU13985.1,AJF35005.1: 1.833269
AGU13985.1,CAZ96583.1: 1.745949
AAO78788.1,AGU13985.1: 1.817804
AGU13985.1,Amuc0875: 1.725387
AAC96462.1,AGU13985.1: 2.417117
AGU13985.1,EJZ11896.1: 2.198716
ABK72351.1,AGU13985.1: 2.278149
AAS03978.1,AGU13985.1: 2.523849
ACC41342.1,AGU13985.1: 2.405802
AGU13985.1,CAM61923.1: 2.687683
AGU13985.1,CAB09586.1: 2.638815
AGU13985.1,KHE89680.1: 2.495209
AGU13985.1,BAK48741.1: 2.656255
AGU13985.1,EED49498.1: 2.619840
ACD93221.1,AGU13985.1: 2.075583
ACS36221.1,AGU13985.1: 2.055518
ABR28478.1,AGU13985.1: 2.060708
ABU98621.1,AGU13985.1: 2.024032
AGU13985.1,BAH84971.1: 2.121875
ACM68926.1,AGU13985.1: 2.148645
AEE89454.1,AGU13985.1: 2.095611
AAP74223.1,AGU13985.1: 2.047580
ACN22491.1,AGU13985.1: 2.136052
AAZ04385.1,AGU13985.1: 2.086526
AAW34372.1,AGU13985.1: 2.103499
AAC47235.1,AGU13985.1: 1.978679
AGU13985.1,AIX48712.1: 1.933788
AGU13985.1,AIX48711.1: 1.952066
AGU13985.1,BAC16331.1: 1.866695
AGU13985.1,BAE02684.1: 2.001968
AGU13985.1,ALJ47757.1: 2.391841
AGU13985.1,BAE02683.1: 2.006488
AGU13985.1,BAX84062.1: 1.711234
ABW02990.1,AGU13985.1: 1.552140
AGU13985.1,Amuc2108: 1.589428
AGU13985.1,BC02679: 1.603813
AGU13985.1,BF4058: 1.603813
AAD04036.1,AGU13985.1: 1.662941
AAA34726.1,AGU13985.1: 2.958103
AGU13985.1,BAM29293.1: 2.287175
AGU13985.1,ARV79861.1: 2.226339
AGU13985.1,EAA64496.1: 2.284197
AGU13985.1,EAL93731.1: 2.228801
AGU13985.1,BAC67687.1: 2.542336
AAC17104.1,AGU13985.1: 2.642434
ADK55597.1,AGU13985.1: 2.330374
AGU13985.1,AYF53242.1: 2.368177
ADZ46179.1,AGU13985.1: 2.338645
AGU13985.1,BAJ61835.1: 2.926887
AGU13985.1,BAJ61836.1: 2.908174
AGU13985.1,ANC68156.1: 2.303904
AFD54461.1,AGU13985.1: 2.503490
AAC49904.1,AGU13985.1: 2.630396
AGU13985.1,BC03717: 1.947784
AGU13985.1,BT2824: 1.752102
AGU13985.1,BACCELL01451: 2.614774
AGU13985.1,BC02680: 2.040530
AGU13985.1,BF4060: 2.038943
AAN77503.1,AGU13985.1: 1.369970
AAN77505.1,AGU13985.1: 1.350912
ADQ45027.1,AGU13985.1: 1.538947
AGU13985.1,BAC16332.1: 1.474658
ABJ15796.1,AGU13985.1: 1.447453
AGU13985.1,BAR92731.1: 1.470675
AAF31438.1,AGU13985.1: 1.664799
AAC38290.1,AGU13985.1: 1.417451
AAC44371.1,AGU13985.1: 1.495187
ACO94508.1,AGU13985.1: 1.476594
ACO94508.1,AGU13985.1: 1.476594
AGU13985.1,BAE54302.1: 1.454363
AGU13985.1,BAE54302.1: 1.454363
ABW02992.1,AGU13985.1: 1.555402
AGU13985.1,ALM88585.1: 1.887564
AFC93434.1,AGU13985.1: 1.792285
AAE53061.1,AGU13985.1: 1.808348
ABQ46917.1,AGU13985.1: 1.384615
AAD35118.1,AGU13985.1: 1.384615
AGU13985.1,CAA88008.1: 1.366371
ADN02324.1,AGU13985.1: 1.466233
AGU13985.1,CAA88008.1: 1.366373
AGU13985.1,CAC27412.2: 1.321293
ABN54008.1,AGU13985.1: 1.321292
AGU13985.1,CAA61884.2: 1.321293
AGU13985.1,ATD50129: 1.639235
AAC25554.2,AGU13985.1: 1.234324
AAC60453.1,AGU13985.1: 1.292054
AFO67889.1,AGU13985.1: 1.472129
AAA22474.1,AGU13985.1: 1.310054
AGU13985.1,BAF62129.1: 1.548154
AGU13985.1,CAZ97766.1: 1.550088
AGU13985.1,CAZ95074.1: 1.302535
AGU13985.1,EDY95423.1: 1.302867
AGU13985.1,CAZ97778.1: 1.226449
AGU13985.1,CAZ96750.1: 1.491548
AAP49324.1,AGU13985.1: 1.648598
AAP49324.1,AGU13985.1: 1.648598
AGU13985.1,CAZ98402.1: 1.629849
AGU13985.1,AGW43026.1: 1.796728
AGU13985.1,AIT14660.1: 1.742327
AGU13985.1,CAZ98378.1: 1.842026
AGU13985.1,AJW82062.1: 1.306680
CAZ97711.1,EDY95404.1: 0.135656
BAB79291.1,CAZ97711.1: 0.184257
BAD29947.1,CAZ97711.1: 0.274823
ABL06969.1,CAZ97711.1: 0.462236
ADY17921.1,CAZ97711.1: 0.462289
BAF34350.1,CAZ97711.1: 0.462290
AAN39119.2,CAZ97711.1: 0.462290
BAF34350.1,CAZ97711.1: 0.462290
ABW77762.1,CAZ97711.1: 0.446185
ACM50513.1,CAZ97711.1: 0.520070
ACF40223.1,CAZ97711.1: 0.502469
ABO93616.2,CAZ97711.1: 0.502470
CAB61795.1,CAZ97711.1: 0.565733
CAZ97514.1,CAZ97711.1: 0.879786
ASY50995,CAZ97711.1: 1.168698
BAB69460.1,CAZ97711.1: 1.328153
ASY51180,CAZ97711.1: 1.328153
ASG89819,CAZ97711.1: 1.399746
AGS43006.1,CAZ97711.1: 1.379922
CAZ94309.1,CAZ97711.1: 1.379922
CAA50624.1,CAZ97711.1: 1.290693
ADD92366.1,CAZ97711.1: 1.290693
BAJ61957.1,CAZ97711.1: 1.290693
AHN05534.1,CAZ97711.1: 1.290693
ABN51452.1,CAZ97711.1: 1.400514
AAO74890.1,CAZ97711.1: 1.400514
AGK07610.1,CAZ97711.1: 1.404929
AAO43052.1,CAZ97711.1: 1.423679
ACC77699.1,CAZ97711.1: 1.423680
AFS68803.1,CAZ97711.1: 1.423682
CAA86922.1,CAZ97711.1: 1.423683
ALE32755.1,CAZ97711.1: 1.502017
AFI57215.1,CAZ97711.1: 1.423685
AAQ67340.1,CAZ97711.1: 1.423685
AAA87323.1,CAZ97711.1: 1.463905
AAB05759.1,CAZ97711.1: 1.442123
CAA40547.1,CAZ97711.1: 1.460135
AFX61538.1,CAZ97711.1: 1.441922
AEK21297.1,CAZ97711.1: 1.423684
ABV44607.1,CAZ97711.1: 1.423684
AIU68830.1,CAZ97711.1: 1.386918
ABZ80848.1,CAZ97711.1: 1.405176
AAG53947.1,CAZ97711.1: 1.644323
ABY41241.1,CAZ97711.1: 1.386917
ABD94065.1,CAZ97711.1: 1.405109
AAN85732.1,CAZ97711.1: 1.386918
CAA40379.1,CAZ97711.1: 1.386917
CAA00096.1,CAZ97711.1: 1.386919
CAA39426.1,CAZ97711.1: 1.386919
AAX16366.1,CAZ97711.1: 1.543808
AAD04192.1,CAZ97711.1: 1.471754
CAB07443.1,CAZ97711.1: 1.468336
CAZ97711.1,CBL16782.1: 1.559262
CAZ97711.1,Q53317: 1.577850
CAZ97711.1,P37073: 1.452539
AAQ87037.1,CAZ97711.1: 1.981839
AAA16048.1,CAZ97711.1: 1.945229
BAC24104.1,CAZ97711.1: 1.981481
CAA78135.1,CAZ97711.1: 1.508780
ADD61790.1,CAZ97711.1: 1.480672
CAZ97711.1,EGC02853.1: 1.517687
CAA67525.1,CAZ97711.1: 1.613687
CAG81957.1,CAZ97711.1: 1.754260
CAZ97711.1,KMK55593.1: 1.723908
AAN87849.1,CAZ97711.1: 1.723908
AAB67443.1,CAZ97711.1: 1.854832
AAB65002.1,CAZ97711.1: 2.288274
CAG83185.1,CAZ97711.1: 2.111538
CAZ97711.1,XP002273975.1: 2.530579
CAZ97711.1,XP_002301319.1: 2.558183
AAB18368.1,CAZ97711.1: 2.177771
BAJ89557.1,CAZ97711.1: 2.193816
AAD45127.1,CAZ97711.1: 2.211213
AAO00727.1,CAZ97711.1: 2.366043
AAC98464.1,CAZ97711.1: 2.366918
AAD21783.1,CAZ97711.1: 2.607553
AAB18366.1,CAZ97711.1: 2.666598
ACS13756.1,CAZ97711.1: 2.962814
AAK30204.1,CAZ97711.1: 2.660920
AAC09388.1,CAZ97711.1: 2.361026
BAA13163.1,CAZ97711.1: 2.397662
AAD45126.1,CAZ97711.1: 2.343749
AAN87142.1,CAZ97711.1: 2.422177
BAA03925.1,CAZ97711.1: 2.418966
BAA34946.1,CAZ97711.1: 2.474221
BAB17788.1,CAZ97711.1: 2.474221
AAT84462.1,CAZ97711.1: 2.491717
ABL75361.1,CAZ97711.1: 2.537023
AAO92743.1,CAZ97711.1: 2.608519
CAA48324.1,CAZ97711.1: 2.715183
AAD31572.1,CAZ97711.1: 2.779175
AAL07012.1,CAZ97711.1: 2.740650
CAB39603.1,CAZ97711.1: 2.192168
AAF80591.1,CAZ97711.1: 2.151169
AAB18367.1,CAZ97711.1: 2.156753
AAF80590.1,CAZ97711.1: 2.157404
CAA10231.1,CAZ97711.1: 2.174833
AAK59660.1,CAZ97711.1: 2.184295
AAA92363.1,CAZ97711.1: 2.183398
CAA63663.1,CAZ97711.1: 2.242967
CAA58003.1,CAZ97711.1: 2.164663
CAA58002.1,CAZ97711.1: 2.164663
CAH58715.1,CAZ97711.1: 2.416164
ABY79073.1,CAZ97711.1: 2.225181
AAA24896.1,CAZ97711.1: 1.882280
ACY24738.1,CAZ97711.1: 1.783642
ACY24738.1,CAZ97711.1: 1.783642
AHW70865,CAZ97711.1: 1.691018
CAZ97711.1,CCQ42308: 1.977407
ASY50498,CAZ97711.1: 1.162462
BAQ97614.1,CAZ97711.1: 1.281011
BAA97991.1,CAZ97711.1: 1.162463
BAC06195.1,CAZ97711.1: 1.112099
CAZ95067.1,CAZ97711.1: 1.212134
ABQ07185.2,CAZ97711.1: 1.279564
AAC69707.1,CAZ97711.1: 1.250096
AAA60459.1,CAZ97711.1: 1.250096
Amuc0724,CAZ97711.1: 1.503515
AJF35005.1,CAZ97711.1: 1.577963
CAZ96583.1,CAZ97711.1: 1.490643
AAO78788.1,CAZ97711.1: 1.562498
Amuc0875,CAZ97711.1: 1.470080
AAC96462.1,CAZ97711.1: 2.161811
CAZ97711.1,EJZ11896.1: 1.943409
ABK72351.1,CAZ97711.1: 2.022843
AAS03978.1,CAZ97711.1: 2.268543
ACC41342.1,CAZ97711.1: 2.150496
CAM61923.1,CAZ97711.1: 2.432377
CAB09586.1,CAZ97711.1: 2.383508
CAZ97711.1,KHE89680.1: 2.239903
BAK48741.1,CAZ97711.1: 2.400949
CAZ97711.1,EED49498.1: 2.364534
ACD93221.1,CAZ97711.1: 1.820276
ACS36221.1,CAZ97711.1: 1.800212
ABR28478.1,CAZ97711.1: 1.805401
ABU98621.1,CAZ97711.1: 1.768726
BAH84971.1,CAZ97711.1: 1.866568
ACM68926.1,CAZ97711.1: 1.893339
AEE89454.1,CAZ97711.1: 1.840304
AAP74223.1,CAZ97711.1: 1.792274
ACN22491.1,CAZ97711.1: 1.880746
AAZ04385.1,CAZ97711.1: 1.831220
AAW34372.1,CAZ97711.1: 1.848192
AAC47235.1,CAZ97711.1: 1.723373
AIX48712.1,CAZ97711.1: 1.678481
AIX48711.1,CAZ97711.1: 1.696760
BAC16331.1,CAZ97711.1: 1.611389
BAE02684.1,CAZ97711.1: 1.746662
ALJ47757.1,CAZ97711.1: 2.136534
BAE02683.1,CAZ97711.1: 1.751182
BAX84062.1,CAZ97711.1: 1.455928
ABW02990.1,CAZ97711.1: 1.296834
Amuc2108,CAZ97711.1: 1.334122
BC02679,CAZ97711.1: 1.348507
BF4058,CAZ97711.1: 1.348507
AAD04036.1,CAZ97711.1: 1.407634
AAA34726.1,CAZ97711.1: 2.702797
BAM29293.1,CAZ97711.1: 2.031869
ARV79861.1,CAZ97711.1: 1.971032
CAZ97711.1,EAA64496.1: 2.028891
CAZ97711.1,EAL93731.1: 1.973495
BAC67687.1,CAZ97711.1: 2.287030
AAC17104.1,CAZ97711.1: 2.387128
ADK55597.1,CAZ97711.1: 2.075068
AYF53242.1,CAZ97711.1: 2.112870
ADZ46179.1,CAZ97711.1: 2.083338
BAJ61835.1,CAZ97711.1: 2.671581
BAJ61836.1,CAZ97711.1: 2.652868
ANC68156.1,CAZ97711.1: 2.048598
AFD54461.1,CAZ97711.1: 2.248184
AAC49904.1,CAZ97711.1: 2.375089
BC03717,CAZ97711.1: 1.692478
BT2824,CAZ97711.1: 1.496796
BACCELL01451,CAZ97711.1: 2.359467
BC02680,CAZ97711.1: 1.785224
BF4060,CAZ97711.1: 1.783637
AAN77503.1,CAZ97711.1: 1.114664
AAN77505.1,CAZ97711.1: 1.095606
ADQ45027.1,CAZ97711.1: 1.283641
BAC16332.1,CAZ97711.1: 1.219352
ABJ15796.1,CAZ97711.1: 1.192147
BAR92731.1,CAZ97711.1: 1.215369
AAF31438.1,CAZ97711.1: 1.409493
AAC38290.1,CAZ97711.1: 1.162144
AAC44371.1,CAZ97711.1: 1.239881
ACO94508.1,CAZ97711.1: 1.221288
ACO94508.1,CAZ97711.1: 1.221288
BAE54302.1,CAZ97711.1: 1.199057
BAE54302.1,CAZ97711.1: 1.199057
ABW02992.1,CAZ97711.1: 1.300096
ALM88585.1,CAZ97711.1: 1.632257
AFC93434.1,CAZ97711.1: 1.536979
AAE53061.1,CAZ97711.1: 1.553042
ABQ46917.1,CAZ97711.1: 1.129309
AAD35118.1,CAZ97711.1: 1.129309
CAA88008.1,CAZ97711.1: 1.111065
ADN02324.1,CAZ97711.1: 1.210927
CAA88008.1,CAZ97711.1: 1.111067
CAC27412.2,CAZ97711.1: 1.065987
ABN54008.1,CAZ97711.1: 1.065986
CAA61884.2,CAZ97711.1: 1.065986
ATD50129,CAZ97711.1: 1.383929
AAC25554.2,CAZ97711.1: 0.979018
AAC60453.1,CAZ97711.1: 1.036748
AFO67889.1,CAZ97711.1: 1.216823
AAA22474.1,CAZ97711.1: 1.054748
BAF62129.1,CAZ97711.1: 1.292848
CAZ97711.1,CAZ97766.1: 1.294782
CAZ95074.1,CAZ97711.1: 1.047228
CAZ97711.1,EDY95423.1: 1.047561
CAZ97711.1,CAZ97778.1: 0.971142
CAZ96750.1,CAZ97711.1: 1.236242
AAP49324.1,CAZ97711.1: 1.393292
AAP49324.1,CAZ97711.1: 1.393292
CAZ97711.1,CAZ98402.1: 1.374543
AGW43026.1,CAZ97711.1: 1.541421
AIT14660.1,CAZ97711.1: 1.487021
CAZ97711.1,CAZ98378.1: 1.747254
AJW82062.1,CAZ97711.1: 1.211908
BAB79291.1,EDY95404.1: 0.230099
BAD29947.1,EDY95404.1: 0.320665
ABL06969.1,EDY95404.1: 0.508078
ADY17921.1,EDY95404.1: 0.508131
BAF34350.1,EDY95404.1: 0.508132
AAN39119.2,EDY95404.1: 0.508132
BAF34350.1,EDY95404.1: 0.508132
ABW77762.1,EDY95404.1: 0.492027
ACM50513.1,EDY95404.1: 0.565912
ACF40223.1,EDY95404.1: 0.548311
ABO93616.2,EDY95404.1: 0.548312
CAB61795.1,EDY95404.1: 0.611575
CAZ97514.1,EDY95404.1: 0.925628
ASY50995,EDY95404.1: 1.214539
BAB69460.1,EDY95404.1: 1.373995
ASY51180,EDY95404.1: 1.373995
ASG89819,EDY95404.1: 1.445588
AGS43006.1,EDY95404.1: 1.425763
CAZ94309.1,EDY95404.1: 1.425763
CAA50624.1,EDY95404.1: 1.336535
ADD92366.1,EDY95404.1: 1.336535
BAJ61957.1,EDY95404.1: 1.336535
AHN05534.1,EDY95404.1: 1.336535
ABN51452.1,EDY95404.1: 1.446356
AAO74890.1,EDY95404.1: 1.446356
AGK07610.1,EDY95404.1: 1.450771
AAO43052.1,EDY95404.1: 1.469521
ACC77699.1,EDY95404.1: 1.469522
AFS68803.1,EDY95404.1: 1.469523
CAA86922.1,EDY95404.1: 1.469524
ALE32755.1,EDY95404.1: 1.547859
AFI57215.1,EDY95404.1: 1.469527
AAQ67340.1,EDY95404.1: 1.469527
AAA87323.1,EDY95404.1: 1.509747
AAB05759.1,EDY95404.1: 1.487965
CAA40547.1,EDY95404.1: 1.505976
AFX61538.1,EDY95404.1: 1.487763
AEK21297.1,EDY95404.1: 1.469525
ABV44607.1,EDY95404.1: 1.469525
AIU68830.1,EDY95404.1: 1.432760
ABZ80848.1,EDY95404.1: 1.451017
AAG53947.1,EDY95404.1: 1.690165
ABY41241.1,EDY95404.1: 1.432759
ABD94065.1,EDY95404.1: 1.450951
AAN85732.1,EDY95404.1: 1.432760
CAA40379.1,EDY95404.1: 1.432759
CAA00096.1,EDY95404.1: 1.432761
CAA39426.1,EDY95404.1: 1.432761
AAX16366.1,EDY95404.1: 1.589649
AAD04192.1,EDY95404.1: 1.517596
CAB07443.1,EDY95404.1: 1.514178
CBL16782.1,EDY95404.1: 1.605104
EDY95404.1,Q53317: 1.623691
EDY95404.1,P37073: 1.498381
AAQ87037.1,EDY95404.1: 2.027680
AAA16048.1,EDY95404.1: 1.991070
BAC24104.1,EDY95404.1: 2.027323
CAA78135.1,EDY95404.1: 1.554622
ADD61790.1,EDY95404.1: 1.526514
EDY95404.1,EGC02853.1: 1.563529
CAA67525.1,EDY95404.1: 1.659529
CAG81957.1,EDY95404.1: 1.800102
EDY95404.1,KMK55593.1: 1.769750
AAN87849.1,EDY95404.1: 1.769750
AAB67443.1,EDY95404.1: 1.900673
AAB65002.1,EDY95404.1: 2.334116
CAG83185.1,EDY95404.1: 2.157380
EDY95404.1,XP002273975.1: 2.576421
EDY95404.1,XP_002301319.1: 2.604025
AAB18368.1,EDY95404.1: 2.223613
BAJ89557.1,EDY95404.1: 2.239658
AAD45127.1,EDY95404.1: 2.257054
AAO00727.1,EDY95404.1: 2.411885
AAC98464.1,EDY95404.1: 2.412760
AAD21783.1,EDY95404.1: 2.653395
AAB18366.1,EDY95404.1: 2.712440
ACS13756.1,EDY95404.1: 3.008656
AAK30204.1,EDY95404.1: 2.706762
AAC09388.1,EDY95404.1: 2.406868
BAA13163.1,EDY95404.1: 2.443504
AAD45126.1,EDY95404.1: 2.389591
AAN87142.1,EDY95404.1: 2.468019
BAA03925.1,EDY95404.1: 2.464807
BAA34946.1,EDY95404.1: 2.520062
BAB17788.1,EDY95404.1: 2.520062
AAT84462.1,EDY95404.1: 2.537559
ABL75361.1,EDY95404.1: 2.582864
AAO92743.1,EDY95404.1: 2.654361
CAA48324.1,EDY95404.1: 2.761025
AAD31572.1,EDY95404.1: 2.825016
AAL07012.1,EDY95404.1: 2.786492
CAB39603.1,EDY95404.1: 2.238009
AAF80591.1,EDY95404.1: 2.197011
AAB18367.1,EDY95404.1: 2.202595
AAF80590.1,EDY95404.1: 2.203246
CAA10231.1,EDY95404.1: 2.220675
AAK59660.1,EDY95404.1: 2.230137
AAA92363.1,EDY95404.1: 2.229239
CAA63663.1,EDY95404.1: 2.288809
CAA58003.1,EDY95404.1: 2.210505
CAA58002.1,EDY95404.1: 2.210505
CAH58715.1,EDY95404.1: 2.462006
ABY79073.1,EDY95404.1: 2.271022
AAA24896.1,EDY95404.1: 1.928122
ACY24738.1,EDY95404.1: 1.829484
ACY24738.1,EDY95404.1: 1.829484
AHW70865,EDY95404.1: 1.736860
CCQ42308,EDY95404.1: 2.023248
ASY50498,EDY95404.1: 1.208304
BAQ97614.1,EDY95404.1: 1.326853
BAA97991.1,EDY95404.1: 1.208305
BAC06195.1,EDY95404.1: 1.157940
CAZ95067.1,EDY95404.1: 1.257975
ABQ07185.2,EDY95404.1: 1.325406
AAC69707.1,EDY95404.1: 1.295938
AAA60459.1,EDY95404.1: 1.295938
Amuc0724,EDY95404.1: 1.549357
AJF35005.1,EDY95404.1: 1.623805
CAZ96583.1,EDY95404.1: 1.536484
AAO78788.1,EDY95404.1: 1.608340
Amuc0875,EDY95404.1: 1.515922
AAC96462.1,EDY95404.1: 2.207653
EDY95404.1,EJZ11896.1: 1.989251
ABK72351.1,EDY95404.1: 2.068684
AAS03978.1,EDY95404.1: 2.314384
ACC41342.1,EDY95404.1: 2.196337
CAM61923.1,EDY95404.1: 2.478219
CAB09586.1,EDY95404.1: 2.429350
EDY95404.1,KHE89680.1: 2.285744
BAK48741.1,EDY95404.1: 2.446791
EDY95404.1,EED49498.1: 2.410376
ACD93221.1,EDY95404.1: 1.866118
ACS36221.1,EDY95404.1: 1.846054
ABR28478.1,EDY95404.1: 1.851243
ABU98621.1,EDY95404.1: 1.814568
BAH84971.1,EDY95404.1: 1.912410
ACM68926.1,EDY95404.1: 1.939180
AEE89454.1,EDY95404.1: 1.886146
AAP74223.1,EDY95404.1: 1.838116
ACN22491.1,EDY95404.1: 1.926588
AAZ04385.1,EDY95404.1: 1.877062
AAW34372.1,EDY95404.1: 1.894034
AAC47235.1,EDY95404.1: 1.769215
AIX48712.1,EDY95404.1: 1.724323
AIX48711.1,EDY95404.1: 1.742602
BAC16331.1,EDY95404.1: 1.657231
BAE02684.1,EDY95404.1: 1.792504
ALJ47757.1,EDY95404.1: 2.182376
BAE02683.1,EDY95404.1: 1.797024
BAX84062.1,EDY95404.1: 1.501769
ABW02990.1,EDY95404.1: 1.342675
Amuc2108,EDY95404.1: 1.379963
BC02679,EDY95404.1: 1.394348
BF4058,EDY95404.1: 1.394348
AAD04036.1,EDY95404.1: 1.453476
AAA34726.1,EDY95404.1: 2.748639
BAM29293.1,EDY95404.1: 2.077711
ARV79861.1,EDY95404.1: 2.016874
EAA64496.1,EDY95404.1: 2.074733
EAL93731.1,EDY95404.1: 2.019336
BAC67687.1,EDY95404.1: 2.332871
AAC17104.1,EDY95404.1: 2.432970
ADK55597.1,EDY95404.1: 2.120909
AYF53242.1,EDY95404.1: 2.158712
ADZ46179.1,EDY95404.1: 2.129180
BAJ61835.1,EDY95404.1: 2.717423
BAJ61836.1,EDY95404.1: 2.698709
ANC68156.1,EDY95404.1: 2.094439
AFD54461.1,EDY95404.1: 2.294026
AAC49904.1,EDY95404.1: 2.420931
BC03717,EDY95404.1: 1.738320
BT2824,EDY95404.1: 1.542637
BACCELL01451,EDY95404.1: 2.405309
BC02680,EDY95404.1: 1.831066
BF4060,EDY95404.1: 1.829479
AAN77503.1,EDY95404.1: 1.160506
AAN77505.1,EDY95404.1: 1.141448
ADQ45027.1,EDY95404.1: 1.329483
BAC16332.1,EDY95404.1: 1.265194
ABJ15796.1,EDY95404.1: 1.237989
BAR92731.1,EDY95404.1: 1.261211
AAF31438.1,EDY95404.1: 1.455335
AAC38290.1,EDY95404.1: 1.207986
AAC44371.1,EDY95404.1: 1.285722
ACO94508.1,EDY95404.1: 1.267129
ACO94508.1,EDY95404.1: 1.267129
BAE54302.1,EDY95404.1: 1.244899
BAE54302.1,EDY95404.1: 1.244899
ABW02992.1,EDY95404.1: 1.345937
ALM88585.1,EDY95404.1: 1.678099
AFC93434.1,EDY95404.1: 1.582821
AAE53061.1,EDY95404.1: 1.598884
ABQ46917.1,EDY95404.1: 1.175151
AAD35118.1,EDY95404.1: 1.175151
CAA88008.1,EDY95404.1: 1.156906
ADN02324.1,EDY95404.1: 1.256768
CAA88008.1,EDY95404.1: 1.156909
CAC27412.2,EDY95404.1: 1.111829
ABN54008.1,EDY95404.1: 1.111827
CAA61884.2,EDY95404.1: 1.111828
ATD50129,EDY95404.1: 1.429770
AAC25554.2,EDY95404.1: 1.024860
AAC60453.1,EDY95404.1: 1.082590
AFO67889.1,EDY95404.1: 1.262664
AAA22474.1,EDY95404.1: 1.100590
BAF62129.1,EDY95404.1: 1.338689
CAZ97766.1,EDY95404.1: 1.340624
CAZ95074.1,EDY95404.1: 1.093070
EDY95404.1,EDY95423.1: 1.093402
CAZ97778.1,EDY95404.1: 1.016984
CAZ96750.1,EDY95404.1: 1.282083
AAP49324.1,EDY95404.1: 1.439133
AAP49324.1,EDY95404.1: 1.439133
CAZ98402.1,EDY95404.1: 1.420385
AGW43026.1,EDY95404.1: 1.587263
AIT14660.1,EDY95404.1: 1.532862
CAZ98378.1,EDY95404.1: 1.793096
AJW82062.1,EDY95404.1: 1.257750
BAB79291.1,BAD29947.1: 0.239566
ABL06969.1,BAB79291.1: 0.426979
ADY17921.1,BAB79291.1: 0.427032
BAB79291.1,BAF34350.1: 0.427033
AAN39119.2,BAB79291.1: 0.427033
BAB79291.1,BAF34350.1: 0.427033
ABW77762.1,BAB79291.1: 0.410928
ACM50513.1,BAB79291.1: 0.484813
ACF40223.1,BAB79291.1: 0.467212
ABO93616.2,BAB79291.1: 0.467213
BAB79291.1,CAB61795.1: 0.530476
BAB79291.1,CAZ97514.1: 0.844529
ASY50995,BAB79291.1: 1.133440
BAB69460.1,BAB79291.1: 1.292896
ASY51180,BAB79291.1: 1.292896
ASG89819,BAB79291.1: 1.364489
AGS43006.1,BAB79291.1: 1.344664
BAB79291.1,CAZ94309.1: 1.344664
BAB79291.1,CAA50624.1: 1.255436
ADD92366.1,BAB79291.1: 1.255436
BAB79291.1,BAJ61957.1: 1.255436
AHN05534.1,BAB79291.1: 1.255436
ABN51452.1,BAB79291.1: 1.365257
AAO74890.1,BAB79291.1: 1.365257
AGK07610.1,BAB79291.1: 1.369672
AAO43052.1,BAB79291.1: 1.388422
ACC77699.1,BAB79291.1: 1.388423
AFS68803.1,BAB79291.1: 1.388424
BAB79291.1,CAA86922.1: 1.388425
ALE32755.1,BAB79291.1: 1.466760
AFI57215.1,BAB79291.1: 1.388428
AAQ67340.1,BAB79291.1: 1.388428
AAA87323.1,BAB79291.1: 1.428648
AAB05759.1,BAB79291.1: 1.406866
BAB79291.1,CAA40547.1: 1.424877
AFX61538.1,BAB79291.1: 1.406665
AEK21297.1,BAB79291.1: 1.388426
ABV44607.1,BAB79291.1: 1.388426
AIU68830.1,BAB79291.1: 1.351661
ABZ80848.1,BAB79291.1: 1.369919
AAG53947.1,BAB79291.1: 1.609066
ABY41241.1,BAB79291.1: 1.351660
ABD94065.1,BAB79291.1: 1.369852
AAN85732.1,BAB79291.1: 1.351661
BAB79291.1,CAA40379.1: 1.351660
BAB79291.1,CAA00096.1: 1.351662
BAB79291.1,CAA39426.1: 1.351662
AAX16366.1,BAB79291.1: 1.508550
AAD04192.1,BAB79291.1: 1.436497
BAB79291.1,CAB07443.1: 1.433079
BAB79291.1,CBL16782.1: 1.524005
BAB79291.1,Q53317: 1.542592
BAB79291.1,P37073: 1.417282
AAQ87037.1,BAB79291.1: 1.946582
AAA16048.1,BAB79291.1: 1.909971
BAB79291.1,BAC24104.1: 1.946224
BAB79291.1,CAA78135.1: 1.473523
ADD61790.1,BAB79291.1: 1.445415
BAB79291.1,EGC02853.1: 1.482430
BAB79291.1,CAA67525.1: 1.578430
BAB79291.1,CAG81957.1: 1.719003
BAB79291.1,KMK55593.1: 1.688651
AAN87849.1,BAB79291.1: 1.688651
AAB67443.1,BAB79291.1: 1.819574
AAB65002.1,BAB79291.1: 2.253017
BAB79291.1,CAG83185.1: 2.076281
BAB79291.1,XP002273975.1: 2.495322
BAB79291.1,XP_002301319.1: 2.522926
AAB18368.1,BAB79291.1: 2.142514
BAB79291.1,BAJ89557.1: 2.158559
AAD45127.1,BAB79291.1: 2.175956
AAO00727.1,BAB79291.1: 2.330786
AAC98464.1,BAB79291.1: 2.331661
AAD21783.1,BAB79291.1: 2.572296
AAB18366.1,BAB79291.1: 2.631341
ACS13756.1,BAB79291.1: 2.927557
AAK30204.1,BAB79291.1: 2.625663
AAC09388.1,BAB79291.1: 2.325769
BAA13163.1,BAB79291.1: 2.362405
AAD45126.1,BAB79291.1: 2.308492
AAN87142.1,BAB79291.1: 2.386920
BAA03925.1,BAB79291.1: 2.383708
BAA34946.1,BAB79291.1: 2.438963
BAB17788.1,BAB79291.1: 2.438963
AAT84462.1,BAB79291.1: 2.456460
ABL75361.1,BAB79291.1: 2.501765
AAO92743.1,BAB79291.1: 2.573262
BAB79291.1,CAA48324.1: 2.679926
AAD31572.1,BAB79291.1: 2.743917
AAL07012.1,BAB79291.1: 2.705393
BAB79291.1,CAB39603.1: 2.156910
AAF80591.1,BAB79291.1: 2.115912
AAB18367.1,BAB79291.1: 2.121496
AAF80590.1,BAB79291.1: 2.122147
BAB79291.1,CAA10231.1: 2.139576
AAK59660.1,BAB79291.1: 2.149038
AAA92363.1,BAB79291.1: 2.148141
BAB79291.1,CAA63663.1: 2.207710
BAB79291.1,CAA58003.1: 2.129406
BAB79291.1,CAA58002.1: 2.129406
BAB79291.1,CAH58715.1: 2.380907
ABY79073.1,BAB79291.1: 2.189924
AAA24896.1,BAB79291.1: 1.847023
ACY24738.1,BAB79291.1: 1.748385
ACY24738.1,BAB79291.1: 1.748385
AHW70865,BAB79291.1: 1.655761
BAB79291.1,CCQ42308: 1.942150
ASY50498,BAB79291.1: 1.127205
BAB79291.1,BAQ97614.1: 1.245754
BAA97991.1,BAB79291.1: 1.127206
BAB79291.1,BAC06195.1: 1.076842
BAB79291.1,CAZ95067.1: 1.176877
ABQ07185.2,BAB79291.1: 1.244307
AAC69707.1,BAB79291.1: 1.214839
AAA60459.1,BAB79291.1: 1.214839
Amuc0724,BAB79291.1: 1.468258
AJF35005.1,BAB79291.1: 1.542706
BAB79291.1,CAZ96583.1: 1.455385
AAO78788.1,BAB79291.1: 1.527241
Amuc0875,BAB79291.1: 1.434823
AAC96462.1,BAB79291.1: 2.126554
BAB79291.1,EJZ11896.1: 1.908152
ABK72351.1,BAB79291.1: 1.987586
AAS03978.1,BAB79291.1: 2.233285
ACC41342.1,BAB79291.1: 2.115238
BAB79291.1,CAM61923.1: 2.397120
BAB79291.1,CAB09586.1: 2.348251
BAB79291.1,KHE89680.1: 2.204646
BAB79291.1,BAK48741.1: 2.365692
BAB79291.1,EED49498.1: 2.329277
ACD93221.1,BAB79291.1: 1.785019
ACS36221.1,BAB79291.1: 1.764955
ABR28478.1,BAB79291.1: 1.770144
ABU98621.1,BAB79291.1: 1.733469
BAB79291.1,BAH84971.1: 1.831311
ACM68926.1,BAB79291.1: 1.858082
AEE89454.1,BAB79291.1: 1.805047
AAP74223.1,BAB79291.1: 1.757017
ACN22491.1,BAB79291.1: 1.845489
AAZ04385.1,BAB79291.1: 1.795963
AAW34372.1,BAB79291.1: 1.812935
AAC47235.1,BAB79291.1: 1.688116
AIX48712.1,BAB79291.1: 1.643224
AIX48711.1,BAB79291.1: 1.661503
BAB79291.1,BAC16331.1: 1.576132
BAB79291.1,BAE02684.1: 1.711405
ALJ47757.1,BAB79291.1: 2.101277
BAB79291.1,BAE02683.1: 1.715925
BAB79291.1,BAX84062.1: 1.420671
ABW02990.1,BAB79291.1: 1.261577
Amuc2108,BAB79291.1: 1.298864
BAB79291.1,BC02679: 1.313249
BAB79291.1,BF4058: 1.313249
AAD04036.1,BAB79291.1: 1.372377
AAA34726.1,BAB79291.1: 2.667540
BAB79291.1,BAM29293.1: 1.996612
ARV79861.1,BAB79291.1: 1.935775
BAB79291.1,EAA64496.1: 1.993634
BAB79291.1,EAL93731.1: 1.938238
BAB79291.1,BAC67687.1: 2.251772
AAC17104.1,BAB79291.1: 2.351871
ADK55597.1,BAB79291.1: 2.039810
AYF53242.1,BAB79291.1: 2.077613
ADZ46179.1,BAB79291.1: 2.048081
BAB79291.1,BAJ61835.1: 2.636324
BAB79291.1,BAJ61836.1: 2.617610
ANC68156.1,BAB79291.1: 2.013340
AFD54461.1,BAB79291.1: 2.212927
AAC49904.1,BAB79291.1: 2.339832
BAB79291.1,BC03717: 1.657221
BAB79291.1,BT2824: 1.461539
BAB79291.1,BACCELL01451: 2.324210
BAB79291.1,BC02680: 1.749967
BAB79291.1,BF4060: 1.748380
AAN77503.1,BAB79291.1: 1.079407
AAN77505.1,BAB79291.1: 1.060349
ADQ45027.1,BAB79291.1: 1.248384
BAB79291.1,BAC16332.1: 1.184095
ABJ15796.1,BAB79291.1: 1.156890
BAB79291.1,BAR92731.1: 1.180112
AAF31438.1,BAB79291.1: 1.374236
AAC38290.1,BAB79291.1: 1.126887
AAC44371.1,BAB79291.1: 1.204624
ACO94508.1,BAB79291.1: 1.186031
ACO94508.1,BAB79291.1: 1.186031
BAB79291.1,BAE54302.1: 1.163800
BAB79291.1,BAE54302.1: 1.163800
ABW02992.1,BAB79291.1: 1.264838
ALM88585.1,BAB79291.1: 1.597000
AFC93434.1,BAB79291.1: 1.501722
AAE53061.1,BAB79291.1: 1.517785
ABQ46917.1,BAB79291.1: 1.094052
AAD35118.1,BAB79291.1: 1.094052
BAB79291.1,CAA88008.1: 1.075808
ADN02324.1,BAB79291.1: 1.175669
BAB79291.1,CAA88008.1: 1.075810
BAB79291.1,CAC27412.2: 1.030730
ABN54008.1,BAB79291.1: 1.030729
BAB79291.1,CAA61884.2: 1.030729
ATD50129,BAB79291.1: 1.348671
AAC25554.2,BAB79291.1: 0.943761
AAC60453.1,BAB79291.1: 1.001491
AFO67889.1,BAB79291.1: 1.181566
AAA22474.1,BAB79291.1: 1.019491
BAB79291.1,BAF62129.1: 1.257591
BAB79291.1,CAZ97766.1: 1.259525
BAB79291.1,CAZ95074.1: 1.011971
BAB79291.1,EDY95423.1: 1.012304
BAB79291.1,CAZ97778.1: 0.935885
BAB79291.1,CAZ96750.1: 1.200985
AAP49324.1,BAB79291.1: 1.358034
AAP49324.1,BAB79291.1: 1.358034
BAB79291.1,CAZ98402.1: 1.339286
AGW43026.1,BAB79291.1: 1.506164
AIT14660.1,BAB79291.1: 1.451763
BAB79291.1,CAZ98378.1: 1.727890
AJW82062.1,BAB79291.1: 1.192544
ABL06969.1,BAD29947.1: 0.429805
ADY17921.1,BAD29947.1: 0.429858
BAD29947.1,BAF34350.1: 0.429859
AAN39119.2,BAD29947.1: 0.429859
BAD29947.1,BAF34350.1: 0.429859
ABW77762.1,BAD29947.1: 0.413753
ACM50513.1,BAD29947.1: 0.487638
ACF40223.1,BAD29947.1: 0.470038
ABO93616.2,BAD29947.1: 0.470039
BAD29947.1,CAB61795.1: 0.533302
BAD29947.1,CAZ97514.1: 0.847355
ASY50995,BAD29947.1: 1.136266
BAB69460.1,BAD29947.1: 1.295722
ASY51180,BAD29947.1: 1.295722
ASG89819,BAD29947.1: 1.367315
AGS43006.1,BAD29947.1: 1.347490
BAD29947.1,CAZ94309.1: 1.347490
BAD29947.1,CAA50624.1: 1.258262
ADD92366.1,BAD29947.1: 1.258262
BAD29947.1,BAJ61957.1: 1.258262
AHN05534.1,BAD29947.1: 1.258262
ABN51452.1,BAD29947.1: 1.368083
AAO74890.1,BAD29947.1: 1.368083
AGK07610.1,BAD29947.1: 1.372497
AAO43052.1,BAD29947.1: 1.391248
ACC77699.1,BAD29947.1: 1.391249
AFS68803.1,BAD29947.1: 1.391250
BAD29947.1,CAA86922.1: 1.391251
ALE32755.1,BAD29947.1: 1.469586
AFI57215.1,BAD29947.1: 1.391254
AAQ67340.1,BAD29947.1: 1.391254
AAA87323.1,BAD29947.1: 1.431474
AAB05759.1,BAD29947.1: 1.409692
BAD29947.1,CAA40547.1: 1.427703
AFX61538.1,BAD29947.1: 1.409490
AEK21297.1,BAD29947.1: 1.391252
ABV44607.1,BAD29947.1: 1.391252
AIU68830.1,BAD29947.1: 1.354487
ABZ80848.1,BAD29947.1: 1.372744
AAG53947.1,BAD29947.1: 1.611892
ABY41241.1,BAD29947.1: 1.354486
ABD94065.1,BAD29947.1: 1.372677
AAN85732.1,BAD29947.1: 1.354487
BAD29947.1,CAA40379.1: 1.354486
BAD29947.1,CAA00096.1: 1.354488
BAD29947.1,CAA39426.1: 1.354488
AAX16366.1,BAD29947.1: 1.511376
AAD04192.1,BAD29947.1: 1.439323
BAD29947.1,CAB07443.1: 1.435905
BAD29947.1,CBL16782.1: 1.526830
BAD29947.1,Q53317: 1.545418
BAD29947.1,P37073: 1.420108
AAQ87037.1,BAD29947.1: 1.949407
AAA16048.1,BAD29947.1: 1.912797
BAC24104.1,BAD29947.1: 1.949049
BAD29947.1,CAA78135.1: 1.476349
ADD61790.1,BAD29947.1: 1.448241
BAD29947.1,EGC02853.1: 1.485256
BAD29947.1,CAA67525.1: 1.581256
BAD29947.1,CAG81957.1: 1.721829
BAD29947.1,KMK55593.1: 1.691477
AAN87849.1,BAD29947.1: 1.691477
AAB67443.1,BAD29947.1: 1.822400
AAB65002.1,BAD29947.1: 2.255842
BAD29947.1,CAG83185.1: 2.079107
BAD29947.1,XP002273975.1: 2.498148
BAD29947.1,XP_002301319.1: 2.525752
AAB18368.1,BAD29947.1: 2.145340
BAD29947.1,BAJ89557.1: 2.161385
AAD45127.1,BAD29947.1: 2.178781
AAO00727.1,BAD29947.1: 2.333612
AAC98464.1,BAD29947.1: 2.334487
AAD21783.1,BAD29947.1: 2.575122
AAB18366.1,BAD29947.1: 2.634167
ACS13756.1,BAD29947.1: 2.930383
AAK30204.1,BAD29947.1: 2.628489
AAC09388.1,BAD29947.1: 2.328595
BAA13163.1,BAD29947.1: 2.365231
AAD45126.1,BAD29947.1: 2.311318
AAN87142.1,BAD29947.1: 2.389745
BAA03925.1,BAD29947.1: 2.386534
BAA34946.1,BAD29947.1: 2.441789
BAB17788.1,BAD29947.1: 2.441789
AAT84462.1,BAD29947.1: 2.459285
ABL75361.1,BAD29947.1: 2.504591
AAO92743.1,BAD29947.1: 2.576088
BAD29947.1,CAA48324.1: 2.682752
AAD31572.1,BAD29947.1: 2.746743
AAL07012.1,BAD29947.1: 2.708219
BAD29947.1,CAB39603.1: 2.159736
AAF80591.1,BAD29947.1: 2.118737
AAB18367.1,BAD29947.1: 2.124322
AAF80590.1,BAD29947.1: 2.124973
BAD29947.1,CAA10231.1: 2.142402
AAK59660.1,BAD29947.1: 2.151864
AAA92363.1,BAD29947.1: 2.150966
BAD29947.1,CAA63663.1: 2.210536
BAD29947.1,CAA58003.1: 2.132232
BAD29947.1,CAA58002.1: 2.132232
BAD29947.1,CAH58715.1: 2.383733
ABY79073.1,BAD29947.1: 2.192749
AAA24896.1,BAD29947.1: 1.849849
ACY24738.1,BAD29947.1: 1.751210
ACY24738.1,BAD29947.1: 1.751210
AHW70865,BAD29947.1: 1.658587
BAD29947.1,CCQ42308: 1.944975
ASY50498,BAD29947.1: 1.130031
BAD29947.1,BAQ97614.1: 1.248580
BAA97991.1,BAD29947.1: 1.130032
BAC06195.1,BAD29947.1: 1.079667
BAD29947.1,CAZ95067.1: 1.179702
ABQ07185.2,BAD29947.1: 1.247133
AAC69707.1,BAD29947.1: 1.217664
AAA60459.1,BAD29947.1: 1.217664
Amuc0724,BAD29947.1: 1.471084
AJF35005.1,BAD29947.1: 1.545532
BAD29947.1,CAZ96583.1: 1.458211
AAO78788.1,BAD29947.1: 1.530066
Amuc0875,BAD29947.1: 1.437649
AAC96462.1,BAD29947.1: 2.129379
BAD29947.1,EJZ11896.1: 1.910978
ABK72351.1,BAD29947.1: 1.990411
AAS03978.1,BAD29947.1: 2.236111
ACC41342.1,BAD29947.1: 2.118064
BAD29947.1,CAM61923.1: 2.399945
BAD29947.1,CAB09586.1: 2.351077
BAD29947.1,KHE89680.1: 2.207471
BAD29947.1,BAK48741.1: 2.368518
BAD29947.1,EED49498.1: 2.332103
ACD93221.1,BAD29947.1: 1.787845
ACS36221.1,BAD29947.1: 1.767781
ABR28478.1,BAD29947.1: 1.772970
ABU98621.1,BAD29947.1: 1.736295
BAD29947.1,BAH84971.1: 1.834137
ACM68926.1,BAD29947.1: 1.860907
AEE89454.1,BAD29947.1: 1.807873
AAP74223.1,BAD29947.1: 1.759843
ACN22491.1,BAD29947.1: 1.848315
AAZ04385.1,BAD29947.1: 1.798789
AAW34372.1,BAD29947.1: 1.815761
AAC47235.1,BAD29947.1: 1.690942
AIX48712.1,BAD29947.1: 1.646050
AIX48711.1,BAD29947.1: 1.664329
BAC16331.1,BAD29947.1: 1.578958
BAD29947.1,BAE02684.1: 1.714231
ALJ47757.1,BAD29947.1: 2.104103
BAD29947.1,BAE02683.1: 1.718751
BAD29947.1,BAX84062.1: 1.423496
ABW02990.1,BAD29947.1: 1.264402
Amuc2108,BAD29947.1: 1.301690
BAD29947.1,BC02679: 1.316075
BAD29947.1,BF4058: 1.316075
AAD04036.1,BAD29947.1: 1.375203
AAA34726.1,BAD29947.1: 2.670366
BAD29947.1,BAM29293.1: 1.999438
ARV79861.1,BAD29947.1: 1.938601
BAD29947.1,EAA64496.1: 1.996459
BAD29947.1,EAL93731.1: 1.941063
BAC67687.1,BAD29947.1: 2.254598
AAC17104.1,BAD29947.1: 2.354697
ADK55597.1,BAD29947.1: 2.042636
AYF53242.1,BAD29947.1: 2.080439
ADZ46179.1,BAD29947.1: 2.050907
BAD29947.1,BAJ61835.1: 2.639150
BAD29947.1,BAJ61836.1: 2.620436
ANC68156.1,BAD29947.1: 2.016166
AFD54461.1,BAD29947.1: 2.215753
AAC49904.1,BAD29947.1: 2.342658
BAD29947.1,BC03717: 1.660047
BAD29947.1,BT2824: 1.464364
BACCELL01451,BAD29947.1: 2.327036
BAD29947.1,BC02680: 1.752793
BAD29947.1,BF4060: 1.751206
AAN77503.1,BAD29947.1: 1.082233
AAN77505.1,BAD29947.1: 1.063175
ADQ45027.1,BAD29947.1: 1.251210
BAC16332.1,BAD29947.1: 1.186920
ABJ15796.1,BAD29947.1: 1.159716
BAD29947.1,BAR92731.1: 1.182938
AAF31438.1,BAD29947.1: 1.377062
AAC38290.1,BAD29947.1: 1.129713
AAC44371.1,BAD29947.1: 1.207449
ACO94508.1,BAD29947.1: 1.188856
ACO94508.1,BAD29947.1: 1.188856
BAD29947.1,BAE54302.1: 1.166626
BAD29947.1,BAE54302.1: 1.166626
ABW02992.1,BAD29947.1: 1.267664
ALM88585.1,BAD29947.1: 1.599826
AFC93434.1,BAD29947.1: 1.504547
AAE53061.1,BAD29947.1: 1.520610
ABQ46917.1,BAD29947.1: 1.096878
AAD35118.1,BAD29947.1: 1.096878
BAD29947.1,CAA88008.1: 1.078633
ADN02324.1,BAD29947.1: 1.178495
BAD29947.1,CAA88008.1: 1.078636
BAD29947.1,CAC27412.2: 1.033556
ABN54008.1,BAD29947.1: 1.033554
BAD29947.1,CAA61884.2: 1.033555
ATD50129,BAD29947.1: 1.351497
AAC25554.2,BAD29947.1: 0.946587
AAC60453.1,BAD29947.1: 1.004317
AFO67889.1,BAD29947.1: 1.184391
AAA22474.1,BAD29947.1: 1.022316
BAD29947.1,BAF62129.1: 1.260416
BAD29947.1,CAZ97766.1: 1.262351
BAD29947.1,CAZ95074.1: 1.014797
BAD29947.1,EDY95423.1: 1.015129
BAD29947.1,CAZ97778.1: 0.938711
BAD29947.1,CAZ96750.1: 1.203810
AAP49324.1,BAD29947.1: 1.360860
AAP49324.1,BAD29947.1: 1.360860
BAD29947.1,CAZ98402.1: 1.342112
AGW43026.1,BAD29947.1: 1.508990
AIT14660.1,BAD29947.1: 1.454589
BAD29947.1,CAZ98378.1: 1.818456
AJW82062.1,BAD29947.1: 1.283110
ABL06969.1,ADY17921.1: 0.035685
ABL06969.1,BAF34350.1: 0.035685
AAN39119.2,ABL06969.1: 0.035685
ABL06969.1,BAF34350.1: 0.035686
ABL06969.1,ABW77762.1: 0.054143
ABL06969.1,ACM50513.1: 0.128028
ABL06969.1,ACF40223.1: 0.110427
ABL06969.1,ABO93616.2: 0.110428
ABL06969.1,CAB61795.1: 0.468656
ABL06969.1,CAZ97514.1: 0.782710
ABL06969.1,ASY50995: 1.071621
ABL06969.1,BAB69460.1: 1.231077
ABL06969.1,ASY51180: 1.231077
ABL06969.1,ASG89819: 1.302670
ABL06969.1,AGS43006.1: 1.282845
ABL06969.1,CAZ94309.1: 1.282845
ABL06969.1,CAA50624.1: 1.193617
ABL06969.1,ADD92366.1: 1.193617
ABL06969.1,BAJ61957.1: 1.193617
ABL06969.1,AHN05534.1: 1.193617
ABL06969.1,ABN51452.1: 1.303438
AAO74890.1,ABL06969.1: 1.303438
ABL06969.1,AGK07610.1: 1.307853
AAO43052.1,ABL06969.1: 1.326603
ABL06969.1,ACC77699.1: 1.326604
ABL06969.1,AFS68803.1: 1.326605
ABL06969.1,CAA86922.1: 1.326606
ABL06969.1,ALE32755.1: 1.404941
ABL06969.1,AFI57215.1: 1.326609
AAQ67340.1,ABL06969.1: 1.326609
AAA87323.1,ABL06969.1: 1.366829
AAB05759.1,ABL06969.1: 1.345047
ABL06969.1,CAA40547.1: 1.363058
ABL06969.1,AFX61538.1: 1.344845
ABL06969.1,AEK21297.1: 1.326607
ABL06969.1,ABV44607.1: 1.326607
ABL06969.1,AIU68830.1: 1.289842
ABL06969.1,ABZ80848.1: 1.308099
AAG53947.1,ABL06969.1: 1.547247
ABL06969.1,ABY41241.1: 1.289841
ABD94065.1,ABL06969.1: 1.308032
AAN85732.1,ABL06969.1: 1.289842
ABL06969.1,CAA40379.1: 1.289841
ABL06969.1,CAA00096.1: 1.289843
ABL06969.1,CAA39426.1: 1.289843
AAX16366.1,ABL06969.1: 1.446731
AAD04192.1,ABL06969.1: 1.374678
ABL06969.1,CAB07443.1: 1.371260
ABL06969.1,CBL16782.1: 1.462185
ABL06969.1,Q53317: 1.480773
ABL06969.1,P37073: 1.355463
AAQ87037.1,ABL06969.1: 1.884762
AAA16048.1,ABL06969.1: 1.848152
ABL06969.1,BAC24104.1: 1.884404
ABL06969.1,CAA78135.1: 1.411704
ABL06969.1,ADD61790.1: 1.383596
ABL06969.1,EGC02853.1: 1.420611
ABL06969.1,CAA67525.1: 1.516610
ABL06969.1,CAG81957.1: 1.657184
ABL06969.1,KMK55593.1: 1.626831
AAN87849.1,ABL06969.1: 1.626831
AAB67443.1,ABL06969.1: 1.757755
AAB65002.1,ABL06969.1: 2.191197
ABL06969.1,CAG83185.1: 2.014462
ABL06969.1,XP002273975.1: 2.433503
ABL06969.1,XP_002301319.1: 2.461107
AAB18368.1,ABL06969.1: 2.080694
ABL06969.1,BAJ89557.1: 2.096739
AAD45127.1,ABL06969.1: 2.114136
AAO00727.1,ABL06969.1: 2.268966
AAC98464.1,ABL06969.1: 2.269841
AAD21783.1,ABL06969.1: 2.510477
AAB18366.1,ABL06969.1: 2.569522
ABL06969.1,ACS13756.1: 2.865737
AAK30204.1,ABL06969.1: 2.563844
AAC09388.1,ABL06969.1: 2.263949
ABL06969.1,BAA13163.1: 2.300585
AAD45126.1,ABL06969.1: 2.246672
AAN87142.1,ABL06969.1: 2.325100
ABL06969.1,BAA03925.1: 2.321889
ABL06969.1,BAA34946.1: 2.377144
ABL06969.1,BAB17788.1: 2.377144
AAT84462.1,ABL06969.1: 2.394640
ABL06969.1,ABL75361.1: 2.439946
AAO92743.1,ABL06969.1: 2.511443
ABL06969.1,CAA48324.1: 2.618106
AAD31572.1,ABL06969.1: 2.682098
AAL07012.1,ABL06969.1: 2.643574
ABL06969.1,CAB39603.1: 2.095091
AAF80591.1,ABL06969.1: 2.054092
AAB18367.1,ABL06969.1: 2.059676
AAF80590.1,ABL06969.1: 2.060328
ABL06969.1,CAA10231.1: 2.077756
AAK59660.1,ABL06969.1: 2.087218
AAA92363.1,ABL06969.1: 2.086321
ABL06969.1,CAA63663.1: 2.145890
ABL06969.1,CAA58003.1: 2.067586
ABL06969.1,CAA58002.1: 2.067586
ABL06969.1,CAH58715.1: 2.319087
ABL06969.1,ABY79073.1: 2.128104
AAA24896.1,ABL06969.1: 1.785203
ABL06969.1,ACY24738.1: 1.686565
ABL06969.1,ACY24738.1: 1.686565
ABL06969.1,AHW70865: 1.593942
ABL06969.1,CCQ42308: 1.880330
ABL06969.1,ASY50498: 1.065386
ABL06969.1,BAQ97614.1: 1.183934
ABL06969.1,BAA97991.1: 1.065387
ABL06969.1,BAC06195.1: 1.015022
ABL06969.1,CAZ95067.1: 1.115057
ABL06969.1,ABQ07185.2: 1.182488
AAC69707.1,ABL06969.1: 1.153019
AAA60459.1,ABL06969.1: 1.153019
ABL06969.1,Amuc0724: 1.406439
ABL06969.1,AJF35005.1: 1.480887
ABL06969.1,CAZ96583.1: 1.393566
AAO78788.1,ABL06969.1: 1.465421
ABL06969.1,Amuc0875: 1.373004
AAC96462.1,ABL06969.1: 2.064734
ABL06969.1,EJZ11896.1: 1.846333
ABK72351.1,ABL06969.1: 1.925766
AAS03978.1,ABL06969.1: 2.171466
ABL06969.1,ACC41342.1: 2.053419
ABL06969.1,CAM61923.1: 2.335300
ABL06969.1,CAB09586.1: 2.286432
ABL06969.1,KHE89680.1: 2.142826
ABL06969.1,BAK48741.1: 2.303872
ABL06969.1,EED49498.1: 2.267457
ABL06969.1,ACD93221.1: 1.723200
ABL06969.1,ACS36221.1: 1.703135
ABL06969.1,ABR28478.1: 1.708325
ABL06969.1,ABU98621.1: 1.671649
ABL06969.1,BAH84971.1: 1.769492
ABL06969.1,ACM68926.1: 1.796262
ABL06969.1,AEE89454.1: 1.743228
AAP74223.1,ABL06969.1: 1.695198
ABL06969.1,ACN22491.1: 1.783669
AAZ04385.1,ABL06969.1: 1.734143
AAW34372.1,ABL06969.1: 1.751116
AAC47235.1,ABL06969.1: 1.626297
ABL06969.1,AIX48712.1: 1.581405
ABL06969.1,AIX48711.1: 1.599683
ABL06969.1,BAC16331.1: 1.514312
ABL06969.1,BAE02684.1: 1.649586
ABL06969.1,ALJ47757.1: 2.039458
ABL06969.1,BAE02683.1: 1.654105
ABL06969.1,BAX84062.1: 1.358851
ABL06969.1,ABW02990.1: 1.199757
ABL06969.1,Amuc2108: 1.237045
ABL06969.1,BC02679: 1.251430
ABL06969.1,BF4058: 1.251430
AAD04036.1,ABL06969.1: 1.310558
AAA34726.1,ABL06969.1: 2.605720
ABL06969.1,BAM29293.1: 1.934792
ABL06969.1,ARV79861.1: 1.873956
ABL06969.1,EAA64496.1: 1.931814
ABL06969.1,EAL93731.1: 1.876418
ABL06969.1,BAC67687.1: 2.189953
AAC17104.1,ABL06969.1: 2.290052
ABL06969.1,ADK55597.1: 1.977991
ABL06969.1,AYF53242.1: 2.015794
ABL06969.1,ADZ46179.1: 1.986262
ABL06969.1,BAJ61835.1: 2.574505
ABL06969.1,BAJ61836.1: 2.555791
ABL06969.1,ANC68156.1: 1.951521
ABL06969.1,AFD54461.1: 2.151108
AAC49904.1,ABL06969.1: 2.278013
ABL06969.1,BC03717: 1.595401
ABL06969.1,BT2824: 1.399719
ABL06969.1,BACCELL01451: 2.262391
ABL06969.1,BC02680: 1.688148
ABL06969.1,BF4060: 1.686561
AAN77503.1,ABL06969.1: 1.017588
AAN77505.1,ABL06969.1: 0.998530
ABL06969.1,ADQ45027.1: 1.186565
ABL06969.1,BAC16332.1: 1.122275
ABJ15796.1,ABL06969.1: 1.095071
ABL06969.1,BAR92731.1: 1.118292
AAF31438.1,ABL06969.1: 1.312417
AAC38290.1,ABL06969.1: 1.065068
AAC44371.1,ABL06969.1: 1.142804
ABL06969.1,ACO94508.1: 1.124211
ABL06969.1,ACO94508.1: 1.124211
ABL06969.1,BAE54302.1: 1.101981
ABL06969.1,BAE54302.1: 1.101981
ABL06969.1,ABW02992.1: 1.203019
ABL06969.1,ALM88585.1: 1.535181
ABL06969.1,AFC93434.1: 1.439902
AAE53061.1,ABL06969.1: 1.455965
ABL06969.1,ABQ46917.1: 1.032233
AAD35118.1,ABL06969.1: 1.032233
ABL06969.1,CAA88008.1: 1.013988
ABL06969.1,ADN02324.1: 1.113850
ABL06969.1,CAA88008.1: 1.013991
ABL06969.1,CAC27412.2: 0.968911
ABL06969.1,ABN54008.1: 0.968909
ABL06969.1,CAA61884.2: 0.968910
ABL06969.1,ATD50129: 1.286852
AAC25554.2,ABL06969.1: 0.881942
AAC60453.1,ABL06969.1: 0.939672
ABL06969.1,AFO67889.1: 1.119746
AAA22474.1,ABL06969.1: 0.957671
ABL06969.1,BAF62129.1: 1.195771
ABL06969.1,CAZ97766.1: 1.197706
ABL06969.1,CAZ95074.1: 0.950152
ABL06969.1,EDY95423.1: 0.950484
ABL06969.1,CAZ97778.1: 0.874066
ABL06969.1,CAZ96750.1: 1.139165
AAP49324.1,ABL06969.1: 1.296215
AAP49324.1,ABL06969.1: 1.296215
ABL06969.1,CAZ98402.1: 1.277467
ABL06969.1,AGW43026.1: 1.444345
ABL06969.1,AIT14660.1: 1.389944
ABL06969.1,CAZ98378.1: 2.005869
ABL06969.1,AJW82062.1: 1.470523
ADY17921.1,BAF34350.1: 0.000001
AAN39119.2,ADY17921.1: 0.000001
ADY17921.1,BAF34350.1: 0.000001
ABW77762.1,ADY17921.1: 0.054196
ACM50513.1,ADY17921.1: 0.128081
ACF40223.1,ADY17921.1: 0.110481
ABO93616.2,ADY17921.1: 0.110482
ADY17921.1,CAB61795.1: 0.468710
ADY17921.1,CAZ97514.1: 0.782763
ADY17921.1,ASY50995: 1.071674
ADY17921.1,BAB69460.1: 1.231130
ADY17921.1,ASY51180: 1.231130
ADY17921.1,ASG89819: 1.302723
ADY17921.1,AGS43006.1: 1.282898
ADY17921.1,CAZ94309.1: 1.282898
ADY17921.1,CAA50624.1: 1.193670
ADD92366.1,ADY17921.1: 1.193670
ADY17921.1,BAJ61957.1: 1.193670
ADY17921.1,AHN05534.1: 1.193670
ABN51452.1,ADY17921.1: 1.303491
AAO74890.1,ADY17921.1: 1.303491
ADY17921.1,AGK07610.1: 1.307906
AAO43052.1,ADY17921.1: 1.326656
ACC77699.1,ADY17921.1: 1.326657
ADY17921.1,AFS68803.1: 1.326658
ADY17921.1,CAA86922.1: 1.326659
ADY17921.1,ALE32755.1: 1.404994
ADY17921.1,AFI57215.1: 1.326662
AAQ67340.1,ADY17921.1: 1.326662
AAA87323.1,ADY17921.1: 1.366882
AAB05759.1,ADY17921.1: 1.345100
ADY17921.1,CAA40547.1: 1.363111
ADY17921.1,AFX61538.1: 1.344898
ADY17921.1,AEK21297.1: 1.326660
ABV44607.1,ADY17921.1: 1.326660
ADY17921.1,AIU68830.1: 1.289895
ABZ80848.1,ADY17921.1: 1.308153
AAG53947.1,ADY17921.1: 1.547300
ABY41241.1,ADY17921.1: 1.289894
ABD94065.1,ADY17921.1: 1.308086
AAN85732.1,ADY17921.1: 1.289895
ADY17921.1,CAA40379.1: 1.289894
ADY17921.1,CAA00096.1: 1.289896
ADY17921.1,CAA39426.1: 1.289896
AAX16366.1,ADY17921.1: 1.446784
AAD04192.1,ADY17921.1: 1.374731
ADY17921.1,CAB07443.1: 1.371313
ADY17921.1,CBL16782.1: 1.462239
ADY17921.1,Q53317: 1.480826
ADY17921.1,P37073: 1.355516
AAQ87037.1,ADY17921.1: 1.884815
AAA16048.1,ADY17921.1: 1.848205
ADY17921.1,BAC24104.1: 1.884457
ADY17921.1,CAA78135.1: 1.411757
ADD61790.1,ADY17921.1: 1.383649
ADY17921.1,EGC02853.1: 1.420664
ADY17921.1,CAA67525.1: 1.516664
ADY17921.1,CAG81957.1: 1.657237
ADY17921.1,KMK55593.1: 1.626885
AAN87849.1,ADY17921.1: 1.626885
AAB67443.1,ADY17921.1: 1.757808
AAB65002.1,ADY17921.1: 2.191251
ADY17921.1,CAG83185.1: 2.014515
ADY17921.1,XP002273975.1: 2.433556
ADY17921.1,XP_002301319.1: 2.461160
AAB18368.1,ADY17921.1: 2.080748
ADY17921.1,BAJ89557.1: 2.096792
AAD45127.1,ADY17921.1: 2.114189
AAO00727.1,ADY17921.1: 2.269020
AAC98464.1,ADY17921.1: 2.269895
AAD21783.1,ADY17921.1: 2.510530
AAB18366.1,ADY17921.1: 2.569575
ACS13756.1,ADY17921.1: 2.865791
AAK30204.1,ADY17921.1: 2.563897
AAC09388.1,ADY17921.1: 2.264003
ADY17921.1,BAA13163.1: 2.300638
AAD45126.1,ADY17921.1: 2.246726
AAN87142.1,ADY17921.1: 2.325153
ADY17921.1,BAA03925.1: 2.321942
ADY17921.1,BAA34946.1: 2.377197
ADY17921.1,BAB17788.1: 2.377197
AAT84462.1,ADY17921.1: 2.394694
ABL75361.1,ADY17921.1: 2.439999
AAO92743.1,ADY17921.1: 2.511496
ADY17921.1,CAA48324.1: 2.618160
AAD31572.1,ADY17921.1: 2.682151
AAL07012.1,ADY17921.1: 2.643627
ADY17921.1,CAB39603.1: 2.095144
AAF80591.1,ADY17921.1: 2.054145
AAB18367.1,ADY17921.1: 2.059730
AAF80590.1,ADY17921.1: 2.060381
ADY17921.1,CAA10231.1: 2.077810
AAK59660.1,ADY17921.1: 2.087271
AAA92363.1,ADY17921.1: 2.086374
ADY17921.1,CAA63663.1: 2.145944
ADY17921.1,CAA58003.1: 2.067640
ADY17921.1,CAA58002.1: 2.067640
ADY17921.1,CAH58715.1: 2.319140
ABY79073.1,ADY17921.1: 2.128157
AAA24896.1,ADY17921.1: 1.785257
ACY24738.1,ADY17921.1: 1.686618
ACY24738.1,ADY17921.1: 1.686618
ADY17921.1,AHW70865: 1.593995
ADY17921.1,CCQ42308: 1.880383
ADY17921.1,ASY50498: 1.065439
ADY17921.1,BAQ97614.1: 1.183988
ADY17921.1,BAA97991.1: 1.065440
ADY17921.1,BAC06195.1: 1.015075
ADY17921.1,CAZ95067.1: 1.115110
ABQ07185.2,ADY17921.1: 1.182541
AAC69707.1,ADY17921.1: 1.153073
AAA60459.1,ADY17921.1: 1.153073
ADY17921.1,Amuc0724: 1.406492
ADY17921.1,AJF35005.1: 1.480940
ADY17921.1,CAZ96583.1: 1.393619
AAO78788.1,ADY17921.1: 1.465475
ADY17921.1,Amuc0875: 1.373057
AAC96462.1,ADY17921.1: 2.064787
ADY17921.1,EJZ11896.1: 1.846386
ABK72351.1,ADY17921.1: 1.925819
AAS03978.1,ADY17921.1: 2.171519
ACC41342.1,ADY17921.1: 2.053472
ADY17921.1,CAM61923.1: 2.335354
ADY17921.1,CAB09586.1: 2.286485
ADY17921.1,KHE89680.1: 2.142879
ADY17921.1,BAK48741.1: 2.303926
ADY17921.1,EED49498.1: 2.267511
ACD93221.1,ADY17921.1: 1.723253
ACS36221.1,ADY17921.1: 1.703189
ABR28478.1,ADY17921.1: 1.708378
ABU98621.1,ADY17921.1: 1.671703
ADY17921.1,BAH84971.1: 1.769545
ACM68926.1,ADY17921.1: 1.796315
ADY17921.1,AEE89454.1: 1.743281
AAP74223.1,ADY17921.1: 1.695251
ACN22491.1,ADY17921.1: 1.783723
AAZ04385.1,ADY17921.1: 1.734197
AAW34372.1,ADY17921.1: 1.751169
AAC47235.1,ADY17921.1: 1.626350
ADY17921.1,AIX48712.1: 1.581458
ADY17921.1,AIX48711.1: 1.599737
ADY17921.1,BAC16331.1: 1.514366
ADY17921.1,BAE02684.1: 1.649639
ADY17921.1,ALJ47757.1: 2.039511
ADY17921.1,BAE02683.1: 1.654159
ADY17921.1,BAX84062.1: 1.358904
ABW02990.1,ADY17921.1: 1.199810
ADY17921.1,Amuc2108: 1.237098
ADY17921.1,BC02679: 1.251483
ADY17921.1,BF4058: 1.251483
AAD04036.1,ADY17921.1: 1.310611
AAA34726.1,ADY17921.1: 2.605773
ADY17921.1,BAM29293.1: 1.934846
ADY17921.1,ARV79861.1: 1.874009
ADY17921.1,EAA64496.1: 1.931867
ADY17921.1,EAL93731.1: 1.876471
ADY17921.1,BAC67687.1: 2.190006
AAC17104.1,ADY17921.1: 2.290105
ADK55597.1,ADY17921.1: 1.978044
ADY17921.1,AYF53242.1: 2.015847
ADY17921.1,ADZ46179.1: 1.986315
ADY17921.1,BAJ61835.1: 2.574558
ADY17921.1,BAJ61836.1: 2.555844
ADY17921.1,ANC68156.1: 1.951574
ADY17921.1,AFD54461.1: 2.151161
AAC49904.1,ADY17921.1: 2.278066
ADY17921.1,BC03717: 1.595455
ADY17921.1,BT2824: 1.399772
ADY17921.1,BACCELL01451: 2.262444
ADY17921.1,BC02680: 1.688201
ADY17921.1,BF4060: 1.686614
AAN77503.1,ADY17921.1: 1.017641
AAN77505.1,ADY17921.1: 0.998583
ADQ45027.1,ADY17921.1: 1.186618
ADY17921.1,BAC16332.1: 1.122329
ABJ15796.1,ADY17921.1: 1.095124
ADY17921.1,BAR92731.1: 1.118346
AAF31438.1,ADY17921.1: 1.312470
AAC38290.1,ADY17921.1: 1.065121
AAC44371.1,ADY17921.1: 1.142858
ACO94508.1,ADY17921.1: 1.124264
ACO94508.1,ADY17921.1: 1.124264
ADY17921.1,BAE54302.1: 1.102034
ADY17921.1,BAE54302.1: 1.102034
ABW02992.1,ADY17921.1: 1.203072
ADY17921.1,ALM88585.1: 1.535234
ADY17921.1,AFC93434.1: 1.439956
AAE53061.1,ADY17921.1: 1.456019
ABQ46917.1,ADY17921.1: 1.032286
AAD35118.1,ADY17921.1: 1.032286
ADY17921.1,CAA88008.1: 1.014041
ADN02324.1,ADY17921.1: 1.113903
ADY17921.1,CAA88008.1: 1.014044
ADY17921.1,CAC27412.2: 0.968964
ABN54008.1,ADY17921.1: 0.968962
ADY17921.1,CAA61884.2: 0.968963
ADY17921.1,ATD50129: 1.286905
AAC25554.2,ADY17921.1: 0.881995
AAC60453.1,ADY17921.1: 0.939725
ADY17921.1,AFO67889.1: 1.119799
AAA22474.1,ADY17921.1: 0.957724
ADY17921.1,BAF62129.1: 1.195825
ADY17921.1,CAZ97766.1: 1.197759
ADY17921.1,CAZ95074.1: 0.950205
ADY17921.1,EDY95423.1: 0.950537
ADY17921.1,CAZ97778.1: 0.874119
ADY17921.1,CAZ96750.1: 1.139219
AAP49324.1,ADY17921.1: 1.296268
AAP49324.1,ADY17921.1: 1.296268
ADY17921.1,CAZ98402.1: 1.277520
ADY17921.1,AGW43026.1: 1.444398
ADY17921.1,AIT14660.1: 1.389997
ADY17921.1,CAZ98378.1: 2.005922
ADY17921.1,AJW82062.1: 1.470576
AAN39119.2,BAF34350.1: 0.000000
BAF34350.1,BAF34350.1: 0.000000
ABW77762.1,BAF34350.1: 0.054197
ACM50513.1,BAF34350.1: 0.128082
ACF40223.1,BAF34350.1: 0.110482
ABO93616.2,BAF34350.1: 0.110483
BAF34350.1,CAB61795.1: 0.468711
BAF34350.1,CAZ97514.1: 0.782764
ASY50995,BAF34350.1: 1.071675
BAB69460.1,BAF34350.1: 1.231131
ASY51180,BAF34350.1: 1.231131
ASG89819,BAF34350.1: 1.302724
AGS43006.1,BAF34350.1: 1.282899
BAF34350.1,CAZ94309.1: 1.282899
BAF34350.1,CAA50624.1: 1.193671
ADD92366.1,BAF34350.1: 1.193671
BAF34350.1,BAJ61957.1: 1.193671
AHN05534.1,BAF34350.1: 1.193671
ABN51452.1,BAF34350.1: 1.303492
AAO74890.1,BAF34350.1: 1.303492
AGK07610.1,BAF34350.1: 1.307907
AAO43052.1,BAF34350.1: 1.326657
ACC77699.1,BAF34350.1: 1.326658
AFS68803.1,BAF34350.1: 1.326659
BAF34350.1,CAA86922.1: 1.326660
ALE32755.1,BAF34350.1: 1.404995
AFI57215.1,BAF34350.1: 1.326663
AAQ67340.1,BAF34350.1: 1.326663
AAA87323.1,BAF34350.1: 1.366883
AAB05759.1,BAF34350.1: 1.345101
BAF34350.1,CAA40547.1: 1.363112
AFX61538.1,BAF34350.1: 1.344899
AEK21297.1,BAF34350.1: 1.326661
ABV44607.1,BAF34350.1: 1.326661
AIU68830.1,BAF34350.1: 1.289896
ABZ80848.1,BAF34350.1: 1.308153
AAG53947.1,BAF34350.1: 1.547301
ABY41241.1,BAF34350.1: 1.289895
ABD94065.1,BAF34350.1: 1.308086
AAN85732.1,BAF34350.1: 1.289896
BAF34350.1,CAA40379.1: 1.289895
BAF34350.1,CAA00096.1: 1.289897
BAF34350.1,CAA39426.1: 1.289897
AAX16366.1,BAF34350.1: 1.446785
AAD04192.1,BAF34350.1: 1.374732
BAF34350.1,CAB07443.1: 1.371314
BAF34350.1,CBL16782.1: 1.462239
BAF34350.1,Q53317: 1.480827
BAF34350.1,P37073: 1.355517
AAQ87037.1,BAF34350.1: 1.884816
AAA16048.1,BAF34350.1: 1.848206
BAC24104.1,BAF34350.1: 1.884458
BAF34350.1,CAA78135.1: 1.411758
ADD61790.1,BAF34350.1: 1.383650
BAF34350.1,EGC02853.1: 1.420665
BAF34350.1,CAA67525.1: 1.516665
BAF34350.1,CAG81957.1: 1.657238
BAF34350.1,KMK55593.1: 1.626885
AAN87849.1,BAF34350.1: 1.626885
AAB67443.1,BAF34350.1: 1.757809
AAB65002.1,BAF34350.1: 2.191251
BAF34350.1,CAG83185.1: 2.014516
BAF34350.1,XP002273975.1: 2.433557
BAF34350.1,XP_002301319.1: 2.461161
AAB18368.1,BAF34350.1: 2.080749
BAF34350.1,BAJ89557.1: 2.096793
AAD45127.1,BAF34350.1: 2.114190
AAO00727.1,BAF34350.1: 2.269020
AAC98464.1,BAF34350.1: 2.269895
AAD21783.1,BAF34350.1: 2.510531
AAB18366.1,BAF34350.1: 2.569576
ACS13756.1,BAF34350.1: 2.865792
AAK30204.1,BAF34350.1: 2.563898
AAC09388.1,BAF34350.1: 2.264004
BAA13163.1,BAF34350.1: 2.300639
AAD45126.1,BAF34350.1: 2.246727
AAN87142.1,BAF34350.1: 2.325154
BAA03925.1,BAF34350.1: 2.321943
BAA34946.1,BAF34350.1: 2.377198
BAB17788.1,BAF34350.1: 2.377198
AAT84462.1,BAF34350.1: 2.394694
ABL75361.1,BAF34350.1: 2.440000
AAO92743.1,BAF34350.1: 2.511497
BAF34350.1,CAA48324.1: 2.618161
AAD31572.1,BAF34350.1: 2.682152
AAL07012.1,BAF34350.1: 2.643628
BAF34350.1,CAB39603.1: 2.095145
AAF80591.1,BAF34350.1: 2.054146
AAB18367.1,BAF34350.1: 2.059731
AAF80590.1,BAF34350.1: 2.060382
BAF34350.1,CAA10231.1: 2.077811
AAK59660.1,BAF34350.1: 2.087272
AAA92363.1,BAF34350.1: 2.086375
BAF34350.1,CAA63663.1: 2.145944
BAF34350.1,CAA58003.1: 2.067641
BAF34350.1,CAA58002.1: 2.067641
BAF34350.1,CAH58715.1: 2.319141
ABY79073.1,BAF34350.1: 2.128158
AAA24896.1,BAF34350.1: 1.785257
ACY24738.1,BAF34350.1: 1.686619
ACY24738.1,BAF34350.1: 1.686619
AHW70865,BAF34350.1: 1.593996
BAF34350.1,CCQ42308: 1.880384
ASY50498,BAF34350.1: 1.065440
BAF34350.1,BAQ97614.1: 1.183988
BAA97991.1,BAF34350.1: 1.065441
BAC06195.1,BAF34350.1: 1.015076
BAF34350.1,CAZ95067.1: 1.115111
ABQ07185.2,BAF34350.1: 1.182542
AAC69707.1,BAF34350.1: 1.153073
AAA60459.1,BAF34350.1: 1.153073
Amuc0724,BAF34350.1: 1.406493
AJF35005.1,BAF34350.1: 1.480941
BAF34350.1,CAZ96583.1: 1.393620
AAO78788.1,BAF34350.1: 1.465475
Amuc0875,BAF34350.1: 1.373058
AAC96462.1,BAF34350.1: 2.064788
BAF34350.1,EJZ11896.1: 1.846387
ABK72351.1,BAF34350.1: 1.925820
AAS03978.1,BAF34350.1: 2.171520
ACC41342.1,BAF34350.1: 2.053473
BAF34350.1,CAM61923.1: 2.335354
BAF34350.1,CAB09586.1: 2.286486
BAF34350.1,KHE89680.1: 2.142880
BAF34350.1,BAK48741.1: 2.303926
BAF34350.1,EED49498.1: 2.267512
ACD93221.1,BAF34350.1: 1.723254
ACS36221.1,BAF34350.1: 1.703189
ABR28478.1,BAF34350.1: 1.708379
ABU98621.1,BAF34350.1: 1.671703
BAF34350.1,BAH84971.1: 1.769546
ACM68926.1,BAF34350.1: 1.796316
AEE89454.1,BAF34350.1: 1.743282
AAP74223.1,BAF34350.1: 1.695252
ACN22491.1,BAF34350.1: 1.783723
AAZ04385.1,BAF34350.1: 1.734197
AAW34372.1,BAF34350.1: 1.751170
AAC47235.1,BAF34350.1: 1.626351
AIX48712.1,BAF34350.1: 1.581459
AIX48711.1,BAF34350.1: 1.599738
BAC16331.1,BAF34350.1: 1.514367
BAE02684.1,BAF34350.1: 1.649640
ALJ47757.1,BAF34350.1: 2.039512
BAE02683.1,BAF34350.1: 1.654159
BAF34350.1,BAX84062.1: 1.358905
ABW02990.1,BAF34350.1: 1.199811
Amuc2108,BAF34350.1: 1.237099
BAF34350.1,BC02679: 1.251484
BAF34350.1,BF4058: 1.251484
AAD04036.1,BAF34350.1: 1.310612
AAA34726.1,BAF34350.1: 2.605774
BAF34350.1,BAM29293.1: 1.934846
ARV79861.1,BAF34350.1: 1.874010
BAF34350.1,EAA64496.1: 1.931868
BAF34350.1,EAL93731.1: 1.876472
BAC67687.1,BAF34350.1: 2.190007
AAC17104.1,BAF34350.1: 2.290106
ADK55597.1,BAF34350.1: 1.978045
AYF53242.1,BAF34350.1: 2.015848
ADZ46179.1,BAF34350.1: 1.986316
BAF34350.1,BAJ61835.1: 2.574558
BAF34350.1,BAJ61836.1: 2.555845
ANC68156.1,BAF34350.1: 1.951575
AFD54461.1,BAF34350.1: 2.151162
AAC49904.1,BAF34350.1: 2.278067
BAF34350.1,BC03717: 1.595455
BAF34350.1,BT2824: 1.399773
BACCELL01451,BAF34350.1: 2.262445
BAF34350.1,BC02680: 1.688202
BAF34350.1,BF4060: 1.686615
AAN77503.1,BAF34350.1: 1.017642
AAN77505.1,BAF34350.1: 0.998584
ADQ45027.1,BAF34350.1: 1.186619
BAC16332.1,BAF34350.1: 1.122329
ABJ15796.1,BAF34350.1: 1.095125
BAF34350.1,BAR92731.1: 1.118346
AAF31438.1,BAF34350.1: 1.312471
AAC38290.1,BAF34350.1: 1.065122
AAC44371.1,BAF34350.1: 1.142858
ACO94508.1,BAF34350.1: 1.124265
ACO94508.1,BAF34350.1: 1.124265
BAE54302.1,BAF34350.1: 1.102035
BAE54302.1,BAF34350.1: 1.102035
ABW02992.1,BAF34350.1: 1.203073
ALM88585.1,BAF34350.1: 1.535235
AFC93434.1,BAF34350.1: 1.439956
AAE53061.1,BAF34350.1: 1.456019
ABQ46917.1,BAF34350.1: 1.032287
AAD35118.1,BAF34350.1: 1.032287
BAF34350.1,CAA88008.1: 1.014042
ADN02324.1,BAF34350.1: 1.113904
BAF34350.1,CAA88008.1: 1.014045
BAF34350.1,CAC27412.2: 0.968965
ABN54008.1,BAF34350.1: 0.968963
BAF34350.1,CAA61884.2: 0.968964
ATD50129,BAF34350.1: 1.286906
AAC25554.2,BAF34350.1: 0.881996
AAC60453.1,BAF34350.1: 0.939726
AFO67889.1,BAF34350.1: 1.119800
AAA22474.1,BAF34350.1: 0.957725
BAF34350.1,BAF62129.1: 1.195825
BAF34350.1,CAZ97766.1: 1.197760
BAF34350.1,CAZ95074.1: 0.950206
BAF34350.1,EDY95423.1: 0.950538
BAF34350.1,CAZ97778.1: 0.874120
BAF34350.1,CAZ96750.1: 1.139219
AAP49324.1,BAF34350.1: 1.296269
AAP49324.1,BAF34350.1: 1.296269
BAF34350.1,CAZ98402.1: 1.277521
AGW43026.1,BAF34350.1: 1.444399
AIT14660.1,BAF34350.1: 1.389998
BAF34350.1,CAZ98378.1: 2.005923
AJW82062.1,BAF34350.1: 1.470577
AAN39119.2,BAF34350.1: 0.000000
AAN39119.2,ABW77762.1: 0.054197
AAN39119.2,ACM50513.1: 0.128082
AAN39119.2,ACF40223.1: 0.110482
AAN39119.2,ABO93616.2: 0.110483
AAN39119.2,CAB61795.1: 0.468711
AAN39119.2,CAZ97514.1: 0.782764
AAN39119.2,ASY50995: 1.071675
AAN39119.2,BAB69460.1: 1.231131
AAN39119.2,ASY51180: 1.231131
AAN39119.2,ASG89819: 1.302724
AAN39119.2,AGS43006.1: 1.282899
AAN39119.2,CAZ94309.1: 1.282899
AAN39119.2,CAA50624.1: 1.193671
AAN39119.2,ADD92366.1: 1.193671
AAN39119.2,BAJ61957.1: 1.193671
AAN39119.2,AHN05534.1: 1.193671
AAN39119.2,ABN51452.1: 1.303492
AAN39119.2,AAO74890.1: 1.303492
AAN39119.2,AGK07610.1: 1.307907
AAN39119.2,AAO43052.1: 1.326657
AAN39119.2,ACC77699.1: 1.326658
AAN39119.2,AFS68803.1: 1.326659
AAN39119.2,CAA86922.1: 1.326660
AAN39119.2,ALE32755.1: 1.404995
AAN39119.2,AFI57215.1: 1.326663
AAN39119.2,AAQ67340.1: 1.326663
AAA87323.1,AAN39119.2: 1.366883
AAB05759.1,AAN39119.2: 1.345101
AAN39119.2,CAA40547.1: 1.363112
AAN39119.2,AFX61538.1: 1.344899
AAN39119.2,AEK21297.1: 1.326661
AAN39119.2,ABV44607.1: 1.326661
AAN39119.2,AIU68830.1: 1.289896
AAN39119.2,ABZ80848.1: 1.308153
AAG53947.1,AAN39119.2: 1.547301
AAN39119.2,ABY41241.1: 1.289895
AAN39119.2,ABD94065.1: 1.308086
AAN39119.2,AAN85732.1: 1.289896
AAN39119.2,CAA40379.1: 1.289895
AAN39119.2,CAA00096.1: 1.289897
AAN39119.2,CAA39426.1: 1.289897
AAN39119.2,AAX16366.1: 1.446785
AAD04192.1,AAN39119.2: 1.374732
AAN39119.2,CAB07443.1: 1.371314
AAN39119.2,CBL16782.1: 1.462239
AAN39119.2,Q53317: 1.480827
AAN39119.2,P37073: 1.355517
AAN39119.2,AAQ87037.1: 1.884816
AAA16048.1,AAN39119.2: 1.848206
AAN39119.2,BAC24104.1: 1.884458
AAN39119.2,CAA78135.1: 1.411758
AAN39119.2,ADD61790.1: 1.383650
AAN39119.2,EGC02853.1: 1.420665
AAN39119.2,CAA67525.1: 1.516665
AAN39119.2,CAG81957.1: 1.657238
AAN39119.2,KMK55593.1: 1.626885
AAN39119.2,AAN87849.1: 1.626885
AAB67443.1,AAN39119.2: 1.757809
AAB65002.1,AAN39119.2: 2.191251
AAN39119.2,CAG83185.1: 2.014516
AAN39119.2,XP002273975.1: 2.433557
AAN39119.2,XP_002301319.1: 2.461161
AAB18368.1,AAN39119.2: 2.080749
AAN39119.2,BAJ89557.1: 2.096793
AAD45127.1,AAN39119.2: 2.114190
AAN39119.2,AAO00727.1: 2.269020
AAC98464.1,AAN39119.2: 2.269895
AAD21783.1,AAN39119.2: 2.510531
AAB18366.1,AAN39119.2: 2.569576
AAN39119.2,ACS13756.1: 2.865792
AAK30204.1,AAN39119.2: 2.563898
AAC09388.1,AAN39119.2: 2.264004
AAN39119.2,BAA13163.1: 2.300639
AAD45126.1,AAN39119.2: 2.246727
AAN39119.2,AAN87142.1: 2.325154
AAN39119.2,BAA03925.1: 2.321943
AAN39119.2,BAA34946.1: 2.377198
AAN39119.2,BAB17788.1: 2.377198
AAN39119.2,AAT84462.1: 2.394694
AAN39119.2,ABL75361.1: 2.440000
AAN39119.2,AAO92743.1: 2.511497
AAN39119.2,CAA48324.1: 2.618161
AAD31572.1,AAN39119.2: 2.682152
AAL07012.1,AAN39119.2: 2.643628
AAN39119.2,CAB39603.1: 2.095145
AAF80591.1,AAN39119.2: 2.054146
AAB18367.1,AAN39119.2: 2.059731
AAF80590.1,AAN39119.2: 2.060382
AAN39119.2,CAA10231.1: 2.077811
AAK59660.1,AAN39119.2: 2.087272
AAA92363.1,AAN39119.2: 2.086375
AAN39119.2,CAA63663.1: 2.145944
AAN39119.2,CAA58003.1: 2.067641
AAN39119.2,CAA58002.1: 2.067641
AAN39119.2,CAH58715.1: 2.319141
AAN39119.2,ABY79073.1: 2.128158
AAA24896.1,AAN39119.2: 1.785257
AAN39119.2,ACY24738.1: 1.686619
AAN39119.2,ACY24738.1: 1.686619
AAN39119.2,AHW70865: 1.593996
AAN39119.2,CCQ42308: 1.880384
AAN39119.2,ASY50498: 1.065440
AAN39119.2,BAQ97614.1: 1.183988
AAN39119.2,BAA97991.1: 1.065441
AAN39119.2,BAC06195.1: 1.015076
AAN39119.2,CAZ95067.1: 1.115111
AAN39119.2,ABQ07185.2: 1.182542
AAC69707.1,AAN39119.2: 1.153073
AAA60459.1,AAN39119.2: 1.153073
AAN39119.2,Amuc0724: 1.406493
AAN39119.2,AJF35005.1: 1.480941
AAN39119.2,CAZ96583.1: 1.393620
AAN39119.2,AAO78788.1: 1.465475
AAN39119.2,Amuc0875: 1.373058
AAC96462.1,AAN39119.2: 2.064788
AAN39119.2,EJZ11896.1: 1.846387
AAN39119.2,ABK72351.1: 1.925820
AAN39119.2,AAS03978.1: 2.171520
AAN39119.2,ACC41342.1: 2.053473
AAN39119.2,CAM61923.1: 2.335354
AAN39119.2,CAB09586.1: 2.286486
AAN39119.2,KHE89680.1: 2.142880
AAN39119.2,BAK48741.1: 2.303926
AAN39119.2,EED49498.1: 2.267512
AAN39119.2,ACD93221.1: 1.723254
AAN39119.2,ACS36221.1: 1.703189
AAN39119.2,ABR28478.1: 1.708379
AAN39119.2,ABU98621.1: 1.671703
AAN39119.2,BAH84971.1: 1.769546
AAN39119.2,ACM68926.1: 1.796316
AAN39119.2,AEE89454.1: 1.743282
AAN39119.2,AAP74223.1: 1.695252
AAN39119.2,ACN22491.1: 1.783723
AAN39119.2,AAZ04385.1: 1.734197
AAN39119.2,AAW34372.1: 1.751170
AAC47235.1,AAN39119.2: 1.626351
AAN39119.2,AIX48712.1: 1.581459
AAN39119.2,AIX48711.1: 1.599738
AAN39119.2,BAC16331.1: 1.514367
AAN39119.2,BAE02684.1: 1.649640
AAN39119.2,ALJ47757.1: 2.039512
AAN39119.2,BAE02683.1: 1.654159
AAN39119.2,BAX84062.1: 1.358905
AAN39119.2,ABW02990.1: 1.199811
AAN39119.2,Amuc2108: 1.237099
AAN39119.2,BC02679: 1.251484
AAN39119.2,BF4058: 1.251484
AAD04036.1,AAN39119.2: 1.310612
AAA34726.1,AAN39119.2: 2.605774
AAN39119.2,BAM29293.1: 1.934846
AAN39119.2,ARV79861.1: 1.874010
AAN39119.2,EAA64496.1: 1.931868
AAN39119.2,EAL93731.1: 1.876472
AAN39119.2,BAC67687.1: 2.190007
AAC17104.1,AAN39119.2: 2.290106
AAN39119.2,ADK55597.1: 1.978045
AAN39119.2,AYF53242.1: 2.015848
AAN39119.2,ADZ46179.1: 1.986316
AAN39119.2,BAJ61835.1: 2.574558
AAN39119.2,BAJ61836.1: 2.555845
AAN39119.2,ANC68156.1: 1.951575
AAN39119.2,AFD54461.1: 2.151162
AAC49904.1,AAN39119.2: 2.278067
AAN39119.2,BC03717: 1.595455
AAN39119.2,BT2824: 1.399773
AAN39119.2,BACCELL01451: 2.262445
AAN39119.2,BC02680: 1.688202
AAN39119.2,BF4060: 1.686615
AAN39119.2,AAN77503.1: 1.017642
AAN39119.2,AAN77505.1: 0.998584
AAN39119.2,ADQ45027.1: 1.186619
AAN39119.2,BAC16332.1: 1.122329
AAN39119.2,ABJ15796.1: 1.095125
AAN39119.2,BAR92731.1: 1.118346
AAF31438.1,AAN39119.2: 1.312471
AAC38290.1,AAN39119.2: 1.065122
AAC44371.1,AAN39119.2: 1.142858
AAN39119.2,ACO94508.1: 1.124265
AAN39119.2,ACO94508.1: 1.124265
AAN39119.2,BAE54302.1: 1.102035
AAN39119.2,BAE54302.1: 1.102035
AAN39119.2,ABW02992.1: 1.203073
AAN39119.2,ALM88585.1: 1.535235
AAN39119.2,AFC93434.1: 1.439956
AAE53061.1,AAN39119.2: 1.456019
AAN39119.2,ABQ46917.1: 1.032287
AAD35118.1,AAN39119.2: 1.032287
AAN39119.2,CAA88008.1: 1.014042
AAN39119.2,ADN02324.1: 1.113904
AAN39119.2,CAA88008.1: 1.014045
AAN39119.2,CAC27412.2: 0.968965
AAN39119.2,ABN54008.1: 0.968963
AAN39119.2,CAA61884.2: 0.968964
AAN39119.2,ATD50129: 1.286906
AAC25554.2,AAN39119.2: 0.881996
AAC60453.1,AAN39119.2: 0.939726
AAN39119.2,AFO67889.1: 1.119800
AAA22474.1,AAN39119.2: 0.957725
AAN39119.2,BAF62129.1: 1.195825
AAN39119.2,CAZ97766.1: 1.197760
AAN39119.2,CAZ95074.1: 0.950206
AAN39119.2,EDY95423.1: 0.950538
AAN39119.2,CAZ97778.1: 0.874120
AAN39119.2,CAZ96750.1: 1.139219
AAN39119.2,AAP49324.1: 1.296269
AAN39119.2,AAP49324.1: 1.296269
AAN39119.2,CAZ98402.1: 1.277521
AAN39119.2,AGW43026.1: 1.444399
AAN39119.2,AIT14660.1: 1.389998
AAN39119.2,CAZ98378.1: 2.005923
AAN39119.2,AJW82062.1: 1.470577
ABW77762.1,BAF34350.1: 0.054197
ACM50513.1,BAF34350.1: 0.128082
ACF40223.1,BAF34350.1: 0.110482
ABO93616.2,BAF34350.1: 0.110483
BAF34350.1,CAB61795.1: 0.468711
BAF34350.1,CAZ97514.1: 0.782764
ASY50995,BAF34350.1: 1.071675
BAB69460.1,BAF34350.1: 1.231131
ASY51180,BAF34350.1: 1.231131
ASG89819,BAF34350.1: 1.302724
AGS43006.1,BAF34350.1: 1.282899
BAF34350.1,CAZ94309.1: 1.282899
BAF34350.1,CAA50624.1: 1.193671
ADD92366.1,BAF34350.1: 1.193671
BAF34350.1,BAJ61957.1: 1.193671
AHN05534.1,BAF34350.1: 1.193671
ABN51452.1,BAF34350.1: 1.303492
AAO74890.1,BAF34350.1: 1.303492
AGK07610.1,BAF34350.1: 1.307907
AAO43052.1,BAF34350.1: 1.326657
ACC77699.1,BAF34350.1: 1.326658
AFS68803.1,BAF34350.1: 1.326659
BAF34350.1,CAA86922.1: 1.326660
ALE32755.1,BAF34350.1: 1.404995
AFI57215.1,BAF34350.1: 1.326663
AAQ67340.1,BAF34350.1: 1.326663
AAA87323.1,BAF34350.1: 1.366883
AAB05759.1,BAF34350.1: 1.345101
BAF34350.1,CAA40547.1: 1.363112
AFX61538.1,BAF34350.1: 1.344899
AEK21297.1,BAF34350.1: 1.326661
ABV44607.1,BAF34350.1: 1.326661
AIU68830.1,BAF34350.1: 1.289896
ABZ80848.1,BAF34350.1: 1.308153
AAG53947.1,BAF34350.1: 1.547301
ABY41241.1,BAF34350.1: 1.289895
ABD94065.1,BAF34350.1: 1.308086
AAN85732.1,BAF34350.1: 1.289896
BAF34350.1,CAA40379.1: 1.289895
BAF34350.1,CAA00096.1: 1.289897
BAF34350.1,CAA39426.1: 1.289897
AAX16366.1,BAF34350.1: 1.446785
AAD04192.1,BAF34350.1: 1.374732
BAF34350.1,CAB07443.1: 1.371314
BAF34350.1,CBL16782.1: 1.462239
BAF34350.1,Q53317: 1.480827
BAF34350.1,P37073: 1.355517
AAQ87037.1,BAF34350.1: 1.884816
AAA16048.1,BAF34350.1: 1.848206
BAC24104.1,BAF34350.1: 1.884458
BAF34350.1,CAA78135.1: 1.411758
ADD61790.1,BAF34350.1: 1.383650
BAF34350.1,EGC02853.1: 1.420665
BAF34350.1,CAA67525.1: 1.516665
BAF34350.1,CAG81957.1: 1.657238
BAF34350.1,KMK55593.1: 1.626885
AAN87849.1,BAF34350.1: 1.626885
AAB67443.1,BAF34350.1: 1.757809
AAB65002.1,BAF34350.1: 2.191251
BAF34350.1,CAG83185.1: 2.014516
BAF34350.1,XP002273975.1: 2.433557
BAF34350.1,XP_002301319.1: 2.461161
AAB18368.1,BAF34350.1: 2.080749
BAF34350.1,BAJ89557.1: 2.096793
AAD45127.1,BAF34350.1: 2.114190
AAO00727.1,BAF34350.1: 2.269020
AAC98464.1,BAF34350.1: 2.269895
AAD21783.1,BAF34350.1: 2.510531
AAB18366.1,BAF34350.1: 2.569576
ACS13756.1,BAF34350.1: 2.865792
AAK30204.1,BAF34350.1: 2.563898
AAC09388.1,BAF34350.1: 2.264004
BAA13163.1,BAF34350.1: 2.300639
AAD45126.1,BAF34350.1: 2.246727
AAN87142.1,BAF34350.1: 2.325154
BAA03925.1,BAF34350.1: 2.321943
BAA34946.1,BAF34350.1: 2.377198
BAB17788.1,BAF34350.1: 2.377198
AAT84462.1,BAF34350.1: 2.394694
ABL75361.1,BAF34350.1: 2.440000
AAO92743.1,BAF34350.1: 2.511497
BAF34350.1,CAA48324.1: 2.618161
AAD31572.1,BAF34350.1: 2.682152
AAL07012.1,BAF34350.1: 2.643628
BAF34350.1,CAB39603.1: 2.095145
AAF80591.1,BAF34350.1: 2.054146
AAB18367.1,BAF34350.1: 2.059731
AAF80590.1,BAF34350.1: 2.060382
BAF34350.1,CAA10231.1: 2.077811
AAK59660.1,BAF34350.1: 2.087272
AAA92363.1,BAF34350.1: 2.086375
BAF34350.1,CAA63663.1: 2.145944
BAF34350.1,CAA58003.1: 2.067641
BAF34350.1,CAA58002.1: 2.067641
BAF34350.1,CAH58715.1: 2.319141
ABY79073.1,BAF34350.1: 2.128158
AAA24896.1,BAF34350.1: 1.785257
ACY24738.1,BAF34350.1: 1.686619
ACY24738.1,BAF34350.1: 1.686619
AHW70865,BAF34350.1: 1.593996
BAF34350.1,CCQ42308: 1.880384
ASY50498,BAF34350.1: 1.065440
BAF34350.1,BAQ97614.1: 1.183988
BAA97991.1,BAF34350.1: 1.065441
BAC06195.1,BAF34350.1: 1.015076
BAF34350.1,CAZ95067.1: 1.115111
ABQ07185.2,BAF34350.1: 1.182542
AAC69707.1,BAF34350.1: 1.153073
AAA60459.1,BAF34350.1: 1.153073
Amuc0724,BAF34350.1: 1.406493
AJF35005.1,BAF34350.1: 1.480941
BAF34350.1,CAZ96583.1: 1.393620
AAO78788.1,BAF34350.1: 1.465475
Amuc0875,BAF34350.1: 1.373058
AAC96462.1,BAF34350.1: 2.064788
BAF34350.1,EJZ11896.1: 1.846387
ABK72351.1,BAF34350.1: 1.925820
AAS03978.1,BAF34350.1: 2.171520
ACC41342.1,BAF34350.1: 2.053473
BAF34350.1,CAM61923.1: 2.335354
BAF34350.1,CAB09586.1: 2.286486
BAF34350.1,KHE89680.1: 2.142880
BAF34350.1,BAK48741.1: 2.303926
BAF34350.1,EED49498.1: 2.267512
ACD93221.1,BAF34350.1: 1.723254
ACS36221.1,BAF34350.1: 1.703189
ABR28478.1,BAF34350.1: 1.708379
ABU98621.1,BAF34350.1: 1.671703
BAF34350.1,BAH84971.1: 1.769546
ACM68926.1,BAF34350.1: 1.796316
AEE89454.1,BAF34350.1: 1.743282
AAP74223.1,BAF34350.1: 1.695252
ACN22491.1,BAF34350.1: 1.783723
AAZ04385.1,BAF34350.1: 1.734197
AAW34372.1,BAF34350.1: 1.751170
AAC47235.1,BAF34350.1: 1.626351
AIX48712.1,BAF34350.1: 1.581459
AIX48711.1,BAF34350.1: 1.599738
BAC16331.1,BAF34350.1: 1.514367
BAE02684.1,BAF34350.1: 1.649640
ALJ47757.1,BAF34350.1: 2.039512
BAE02683.1,BAF34350.1: 1.654159
BAF34350.1,BAX84062.1: 1.358905
ABW02990.1,BAF34350.1: 1.199811
Amuc2108,BAF34350.1: 1.237099
BAF34350.1,BC02679: 1.251484
BAF34350.1,BF4058: 1.251484
AAD04036.1,BAF34350.1: 1.310612
AAA34726.1,BAF34350.1: 2.605774
BAF34350.1,BAM29293.1: 1.934846
ARV79861.1,BAF34350.1: 1.874010
BAF34350.1,EAA64496.1: 1.931868
BAF34350.1,EAL93731.1: 1.876472
BAC67687.1,BAF34350.1: 2.190007
AAC17104.1,BAF34350.1: 2.290106
ADK55597.1,BAF34350.1: 1.978045
AYF53242.1,BAF34350.1: 2.015848
ADZ46179.1,BAF34350.1: 1.986316
BAF34350.1,BAJ61835.1: 2.574558
BAF34350.1,BAJ61836.1: 2.555845
ANC68156.1,BAF34350.1: 1.951575
AFD54461.1,BAF34350.1: 2.151162
AAC49904.1,BAF34350.1: 2.278067
BAF34350.1,BC03717: 1.595455
BAF34350.1,BT2824: 1.399773
BACCELL01451,BAF34350.1: 2.262445
BAF34350.1,BC02680: 1.688202
BAF34350.1,BF4060: 1.686615
AAN77503.1,BAF34350.1: 1.017642
AAN77505.1,BAF34350.1: 0.998584
ADQ45027.1,BAF34350.1: 1.186619
BAC16332.1,BAF34350.1: 1.122329
ABJ15796.1,BAF34350.1: 1.095125
BAF34350.1,BAR92731.1: 1.118346
AAF31438.1,BAF34350.1: 1.312471
AAC38290.1,BAF34350.1: 1.065122
AAC44371.1,BAF34350.1: 1.142858
ACO94508.1,BAF34350.1: 1.124265
ACO94508.1,BAF34350.1: 1.124265
BAE54302.1,BAF34350.1: 1.102035
BAE54302.1,BAF34350.1: 1.102035
ABW02992.1,BAF34350.1: 1.203073
ALM88585.1,BAF34350.1: 1.535235
AFC93434.1,BAF34350.1: 1.439956
AAE53061.1,BAF34350.1: 1.456019
ABQ46917.1,BAF34350.1: 1.032287
AAD35118.1,BAF34350.1: 1.032287
BAF34350.1,CAA88008.1: 1.014042
ADN02324.1,BAF34350.1: 1.113904
BAF34350.1,CAA88008.1: 1.014045
BAF34350.1,CAC27412.2: 0.968965
ABN54008.1,BAF34350.1: 0.968963
BAF34350.1,CAA61884.2: 0.968964
ATD50129,BAF34350.1: 1.286906
AAC25554.2,BAF34350.1: 0.881996
AAC60453.1,BAF34350.1: 0.939726
AFO67889.1,BAF34350.1: 1.119800
AAA22474.1,BAF34350.1: 0.957725
BAF34350.1,BAF62129.1: 1.195825
BAF34350.1,CAZ97766.1: 1.197760
BAF34350.1,CAZ95074.1: 0.950206
BAF34350.1,EDY95423.1: 0.950538
BAF34350.1,CAZ97778.1: 0.874120
BAF34350.1,CAZ96750.1: 1.139219
AAP49324.1,BAF34350.1: 1.296269
AAP49324.1,BAF34350.1: 1.296269
BAF34350.1,CAZ98402.1: 1.277521
AGW43026.1,BAF34350.1: 1.444399
AIT14660.1,BAF34350.1: 1.389998
BAF34350.1,CAZ98378.1: 2.005923
AJW82062.1,BAF34350.1: 1.470577
ABW77762.1,ACM50513.1: 0.073887
ABW77762.1,ACF40223.1: 0.056286
ABO93616.2,ABW77762.1: 0.056287
ABW77762.1,CAB61795.1: 0.452605
ABW77762.1,CAZ97514.1: 0.766659
ABW77762.1,ASY50995: 1.055570
ABW77762.1,BAB69460.1: 1.215026
ABW77762.1,ASY51180: 1.215026
ABW77762.1,ASG89819: 1.286619
ABW77762.1,AGS43006.1: 1.266794
ABW77762.1,CAZ94309.1: 1.266794
ABW77762.1,CAA50624.1: 1.177566
ABW77762.1,ADD92366.1: 1.177566
ABW77762.1,BAJ61957.1: 1.177566
ABW77762.1,AHN05534.1: 1.177566
ABN51452.1,ABW77762.1: 1.287387
AAO74890.1,ABW77762.1: 1.287387
ABW77762.1,AGK07610.1: 1.291801
AAO43052.1,ABW77762.1: 1.310552
ABW77762.1,ACC77699.1: 1.310553
ABW77762.1,AFS68803.1: 1.310554
ABW77762.1,CAA86922.1: 1.310555
ABW77762.1,ALE32755.1: 1.388890
ABW77762.1,AFI57215.1: 1.310557
AAQ67340.1,ABW77762.1: 1.310557
AAA87323.1,ABW77762.1: 1.350778
AAB05759.1,ABW77762.1: 1.328996
ABW77762.1,CAA40547.1: 1.347007
ABW77762.1,AFX61538.1: 1.328794
ABW77762.1,AEK21297.1: 1.310556
ABV44607.1,ABW77762.1: 1.310556
ABW77762.1,AIU68830.1: 1.273791
ABW77762.1,ABZ80848.1: 1.292048
AAG53947.1,ABW77762.1: 1.531196
ABW77762.1,ABY41241.1: 1.273790
ABD94065.1,ABW77762.1: 1.291981
AAN85732.1,ABW77762.1: 1.273791
ABW77762.1,CAA40379.1: 1.273790
ABW77762.1,CAA00096.1: 1.273792
ABW77762.1,CAA39426.1: 1.273792
AAX16366.1,ABW77762.1: 1.430680
AAD04192.1,ABW77762.1: 1.358627
ABW77762.1,CAB07443.1: 1.355209
ABW77762.1,CBL16782.1: 1.446134
ABW77762.1,Q53317: 1.464722
ABW77762.1,P37073: 1.339412
AAQ87037.1,ABW77762.1: 1.868711
AAA16048.1,ABW77762.1: 1.832101
ABW77762.1,BAC24104.1: 1.868353
ABW77762.1,CAA78135.1: 1.395653
ABW77762.1,ADD61790.1: 1.367545
ABW77762.1,EGC02853.1: 1.404559
ABW77762.1,CAA67525.1: 1.500559
ABW77762.1,CAG81957.1: 1.641133
ABW77762.1,KMK55593.1: 1.610780
AAN87849.1,ABW77762.1: 1.610780
AAB67443.1,ABW77762.1: 1.741704
AAB65002.1,ABW77762.1: 2.175146
ABW77762.1,CAG83185.1: 1.998411
ABW77762.1,XP002273975.1: 2.417452
ABW77762.1,XP_002301319.1: 2.445056
AAB18368.1,ABW77762.1: 2.064643
ABW77762.1,BAJ89557.1: 2.080688
AAD45127.1,ABW77762.1: 2.098085
AAO00727.1,ABW77762.1: 2.252915
AAC98464.1,ABW77762.1: 2.253790
AAD21783.1,ABW77762.1: 2.494426
AAB18366.1,ABW77762.1: 2.553471
ABW77762.1,ACS13756.1: 2.849687
AAK30204.1,ABW77762.1: 2.547793
AAC09388.1,ABW77762.1: 2.247898
ABW77762.1,BAA13163.1: 2.284534
AAD45126.1,ABW77762.1: 2.230621
AAN87142.1,ABW77762.1: 2.309049
ABW77762.1,BAA03925.1: 2.305838
ABW77762.1,BAA34946.1: 2.361093
ABW77762.1,BAB17788.1: 2.361093
AAT84462.1,ABW77762.1: 2.378589
ABL75361.1,ABW77762.1: 2.423895
AAO92743.1,ABW77762.1: 2.495392
ABW77762.1,CAA48324.1: 2.602056
AAD31572.1,ABW77762.1: 2.666047
AAL07012.1,ABW77762.1: 2.627523
ABW77762.1,CAB39603.1: 2.079040
AAF80591.1,ABW77762.1: 2.038041
AAB18367.1,ABW77762.1: 2.043625
AAF80590.1,ABW77762.1: 2.044277
ABW77762.1,CAA10231.1: 2.061705
AAK59660.1,ABW77762.1: 2.071167
AAA92363.1,ABW77762.1: 2.070270
ABW77762.1,CAA63663.1: 2.129839
ABW77762.1,CAA58003.1: 2.051535
ABW77762.1,CAA58002.1: 2.051535
ABW77762.1,CAH58715.1: 2.303036
ABW77762.1,ABY79073.1: 2.112053
AAA24896.1,ABW77762.1: 1.769152
ABW77762.1,ACY24738.1: 1.670514
ABW77762.1,ACY24738.1: 1.670514
ABW77762.1,AHW70865: 1.577891
ABW77762.1,CCQ42308: 1.864279
ABW77762.1,ASY50498: 1.049335
ABW77762.1,BAQ97614.1: 1.167883
ABW77762.1,BAA97991.1: 1.049336
ABW77762.1,BAC06195.1: 0.998971
ABW77762.1,CAZ95067.1: 1.099006
ABQ07185.2,ABW77762.1: 1.166437
AAC69707.1,ABW77762.1: 1.136968
AAA60459.1,ABW77762.1: 1.136968
ABW77762.1,Amuc0724: 1.390388
ABW77762.1,AJF35005.1: 1.464836
ABW77762.1,CAZ96583.1: 1.377515
AAO78788.1,ABW77762.1: 1.449370
ABW77762.1,Amuc0875: 1.356953
AAC96462.1,ABW77762.1: 2.048683
ABW77762.1,EJZ11896.1: 1.830282
ABK72351.1,ABW77762.1: 1.909715
AAS03978.1,ABW77762.1: 2.155415
ABW77762.1,ACC41342.1: 2.037368
ABW77762.1,CAM61923.1: 2.319249
ABW77762.1,CAB09586.1: 2.270381
ABW77762.1,KHE89680.1: 2.126775
ABW77762.1,BAK48741.1: 2.287821
ABW77762.1,EED49498.1: 2.251406
ABW77762.1,ACD93221.1: 1.707149
ABW77762.1,ACS36221.1: 1.687084
ABR28478.1,ABW77762.1: 1.692274
ABU98621.1,ABW77762.1: 1.655598
ABW77762.1,BAH84971.1: 1.753441
ABW77762.1,ACM68926.1: 1.780211
ABW77762.1,AEE89454.1: 1.727177
AAP74223.1,ABW77762.1: 1.679147
ABW77762.1,ACN22491.1: 1.767618
AAZ04385.1,ABW77762.1: 1.718092
AAW34372.1,ABW77762.1: 1.735065
AAC47235.1,ABW77762.1: 1.610246
ABW77762.1,AIX48712.1: 1.565354
ABW77762.1,AIX48711.1: 1.583632
ABW77762.1,BAC16331.1: 1.498261
ABW77762.1,BAE02684.1: 1.633535
ABW77762.1,ALJ47757.1: 2.023407
ABW77762.1,BAE02683.1: 1.638054
ABW77762.1,BAX84062.1: 1.342800
ABW02990.1,ABW77762.1: 1.183706
ABW77762.1,Amuc2108: 1.220994
ABW77762.1,BC02679: 1.235379
ABW77762.1,BF4058: 1.235379
AAD04036.1,ABW77762.1: 1.294507
AAA34726.1,ABW77762.1: 2.589669
ABW77762.1,BAM29293.1: 1.918741
ABW77762.1,ARV79861.1: 1.857905
ABW77762.1,EAA64496.1: 1.915763
ABW77762.1,EAL93731.1: 1.860367
ABW77762.1,BAC67687.1: 2.173902
AAC17104.1,ABW77762.1: 2.274001
ABW77762.1,ADK55597.1: 1.961940
ABW77762.1,AYF53242.1: 1.999743
ABW77762.1,ADZ46179.1: 1.970211
ABW77762.1,BAJ61835.1: 2.558454
ABW77762.1,BAJ61836.1: 2.539740
ABW77762.1,ANC68156.1: 1.935470
ABW77762.1,AFD54461.1: 2.135056
AAC49904.1,ABW77762.1: 2.261962
ABW77762.1,BC03717: 1.579350
ABW77762.1,BT2824: 1.383668
ABW77762.1,BACCELL01451: 2.246340
ABW77762.1,BC02680: 1.672097
ABW77762.1,BF4060: 1.670509
AAN77503.1,ABW77762.1: 1.001536
AAN77505.1,ABW77762.1: 0.982478
ABW77762.1,ADQ45027.1: 1.170514
ABW77762.1,BAC16332.1: 1.106224
ABJ15796.1,ABW77762.1: 1.079020
ABW77762.1,BAR92731.1: 1.102241
AAF31438.1,ABW77762.1: 1.296365
AAC38290.1,ABW77762.1: 1.049017
AAC44371.1,ABW77762.1: 1.126753
ABW77762.1,ACO94508.1: 1.108160
ABW77762.1,ACO94508.1: 1.108160
ABW77762.1,BAE54302.1: 1.085930
ABW77762.1,BAE54302.1: 1.085930
ABW02992.1,ABW77762.1: 1.186968
ABW77762.1,ALM88585.1: 1.519130
ABW77762.1,AFC93434.1: 1.423851
AAE53061.1,ABW77762.1: 1.439914
ABQ46917.1,ABW77762.1: 1.016182
AAD35118.1,ABW77762.1: 1.016182
ABW77762.1,CAA88008.1: 0.997937
ABW77762.1,ADN02324.1: 1.097799
ABW77762.1,CAA88008.1: 0.997939
ABW77762.1,CAC27412.2: 0.952859
ABN54008.1,ABW77762.1: 0.952858
ABW77762.1,CAA61884.2: 0.952859
ABW77762.1,ATD50129: 1.270801
AAC25554.2,ABW77762.1: 0.865891
AAC60453.1,ABW77762.1: 0.923620
ABW77762.1,AFO67889.1: 1.103695
AAA22474.1,ABW77762.1: 0.941620
ABW77762.1,BAF62129.1: 1.179720
ABW77762.1,CAZ97766.1: 1.181655
ABW77762.1,CAZ95074.1: 0.934101
ABW77762.1,EDY95423.1: 0.934433
ABW77762.1,CAZ97778.1: 0.858015
ABW77762.1,CAZ96750.1: 1.123114
AAP49324.1,ABW77762.1: 1.280164
AAP49324.1,ABW77762.1: 1.280164
ABW77762.1,CAZ98402.1: 1.261415
ABW77762.1,AGW43026.1: 1.428294
ABW77762.1,AIT14660.1: 1.373893
ABW77762.1,CAZ98378.1: 1.989818
ABW77762.1,AJW82062.1: 1.454472
ACF40223.1,ACM50513.1: 0.100456
ABO93616.2,ACM50513.1: 0.100457
ACM50513.1,CAB61795.1: 0.526490
ACM50513.1,CAZ97514.1: 0.840544
ACM50513.1,ASY50995: 1.129455
ACM50513.1,BAB69460.1: 1.288910
ACM50513.1,ASY51180: 1.288910
ACM50513.1,ASG89819: 1.360503
ACM50513.1,AGS43006.1: 1.340679
ACM50513.1,CAZ94309.1: 1.340679
ACM50513.1,CAA50624.1: 1.251451
ACM50513.1,ADD92366.1: 1.251451
ACM50513.1,BAJ61957.1: 1.251451
ACM50513.1,AHN05534.1: 1.251451
ABN51452.1,ACM50513.1: 1.361272
AAO74890.1,ACM50513.1: 1.361272
ACM50513.1,AGK07610.1: 1.365686
AAO43052.1,ACM50513.1: 1.384437
ACC77699.1,ACM50513.1: 1.384438
ACM50513.1,AFS68803.1: 1.384439
ACM50513.1,CAA86922.1: 1.384440
ACM50513.1,ALE32755.1: 1.462775
ACM50513.1,AFI57215.1: 1.384442
AAQ67340.1,ACM50513.1: 1.384442
AAA87323.1,ACM50513.1: 1.424663
AAB05759.1,ACM50513.1: 1.402881
ACM50513.1,CAA40547.1: 1.420892
ACM50513.1,AFX61538.1: 1.402679
ACM50513.1,AEK21297.1: 1.384441
ABV44607.1,ACM50513.1: 1.384441
ACM50513.1,AIU68830.1: 1.347676
ABZ80848.1,ACM50513.1: 1.365933
AAG53947.1,ACM50513.1: 1.605081
ABY41241.1,ACM50513.1: 1.347675
ABD94065.1,ACM50513.1: 1.365866
AAN85732.1,ACM50513.1: 1.347676
ACM50513.1,CAA40379.1: 1.347675
ACM50513.1,CAA00096.1: 1.347677
ACM50513.1,CAA39426.1: 1.347677
AAX16366.1,ACM50513.1: 1.504565
AAD04192.1,ACM50513.1: 1.432512
ACM50513.1,CAB07443.1: 1.429094
ACM50513.1,CBL16782.1: 1.520019
ACM50513.1,Q53317: 1.538607
ACM50513.1,P37073: 1.413297
AAQ87037.1,ACM50513.1: 1.942596
AAA16048.1,ACM50513.1: 1.905986
ACM50513.1,BAC24104.1: 1.942238
ACM50513.1,CAA78135.1: 1.469538
ACM50513.1,ADD61790.1: 1.441430
ACM50513.1,EGC02853.1: 1.478444
ACM50513.1,CAA67525.1: 1.574444
ACM50513.1,CAG81957.1: 1.715018
ACM50513.1,KMK55593.1: 1.684665
AAN87849.1,ACM50513.1: 1.684665
AAB67443.1,ACM50513.1: 1.815589
AAB65002.1,ACM50513.1: 2.249031
ACM50513.1,CAG83185.1: 2.072296
ACM50513.1,XP002273975.1: 2.491337
ACM50513.1,XP_002301319.1: 2.518941
AAB18368.1,ACM50513.1: 2.138529
ACM50513.1,BAJ89557.1: 2.154573
AAD45127.1,ACM50513.1: 2.171970
AAO00727.1,ACM50513.1: 2.326800
AAC98464.1,ACM50513.1: 2.327675
AAD21783.1,ACM50513.1: 2.568311
AAB18366.1,ACM50513.1: 2.627356
ACM50513.1,ACS13756.1: 2.923572
AAK30204.1,ACM50513.1: 2.621678
AAC09388.1,ACM50513.1: 2.321783
ACM50513.1,BAA13163.1: 2.358419
AAD45126.1,ACM50513.1: 2.304506
AAN87142.1,ACM50513.1: 2.382934
ACM50513.1,BAA03925.1: 2.379723
ACM50513.1,BAA34946.1: 2.434978
ACM50513.1,BAB17788.1: 2.434978
AAT84462.1,ACM50513.1: 2.452474
ABL75361.1,ACM50513.1: 2.497780
AAO92743.1,ACM50513.1: 2.569277
ACM50513.1,CAA48324.1: 2.675941
AAD31572.1,ACM50513.1: 2.739932
AAL07012.1,ACM50513.1: 2.701408
ACM50513.1,CAB39603.1: 2.152925
AAF80591.1,ACM50513.1: 2.111926
AAB18367.1,ACM50513.1: 2.117510
AAF80590.1,ACM50513.1: 2.118162
ACM50513.1,CAA10231.1: 2.135591
AAK59660.1,ACM50513.1: 2.145052
AAA92363.1,ACM50513.1: 2.144155
ACM50513.1,CAA63663.1: 2.203724
ACM50513.1,CAA58003.1: 2.125420
ACM50513.1,CAA58002.1: 2.125420
ACM50513.1,CAH58715.1: 2.376921
ABY79073.1,ACM50513.1: 2.185938
AAA24896.1,ACM50513.1: 1.843037
ACM50513.1,ACY24738.1: 1.744399
ACM50513.1,ACY24738.1: 1.744399
ACM50513.1,AHW70865: 1.651776
ACM50513.1,CCQ42308: 1.938164
ACM50513.1,ASY50498: 1.123219
ACM50513.1,BAQ97614.1: 1.241768
ACM50513.1,BAA97991.1: 1.123221
ACM50513.1,BAC06195.1: 1.072856
ACM50513.1,CAZ95067.1: 1.172891
ABQ07185.2,ACM50513.1: 1.240322
AAC69707.1,ACM50513.1: 1.210853
AAA60459.1,ACM50513.1: 1.210853
ACM50513.1,Amuc0724: 1.464273
ACM50513.1,AJF35005.1: 1.538720
ACM50513.1,CAZ96583.1: 1.451400
AAO78788.1,ACM50513.1: 1.523255
ACM50513.1,Amuc0875: 1.430838
AAC96462.1,ACM50513.1: 2.122568
ACM50513.1,EJZ11896.1: 1.904167
ABK72351.1,ACM50513.1: 1.983600
AAS03978.1,ACM50513.1: 2.229300
ACC41342.1,ACM50513.1: 2.111253
ACM50513.1,CAM61923.1: 2.393134
ACM50513.1,CAB09586.1: 2.344266
ACM50513.1,KHE89680.1: 2.200660
ACM50513.1,BAK48741.1: 2.361706
ACM50513.1,EED49498.1: 2.325291
ACD93221.1,ACM50513.1: 1.781034
ACM50513.1,ACS36221.1: 1.760969
ABR28478.1,ACM50513.1: 1.766159
ABU98621.1,ACM50513.1: 1.729483
ACM50513.1,BAH84971.1: 1.827326
ACM50513.1,ACM68926.1: 1.854096
ACM50513.1,AEE89454.1: 1.801062
AAP74223.1,ACM50513.1: 1.753031
ACM50513.1,ACN22491.1: 1.841503
AAZ04385.1,ACM50513.1: 1.791977
AAW34372.1,ACM50513.1: 1.808950
AAC47235.1,ACM50513.1: 1.684130
ACM50513.1,AIX48712.1: 1.639239
ACM50513.1,AIX48711.1: 1.657517
ACM50513.1,BAC16331.1: 1.572146
ACM50513.1,BAE02684.1: 1.707420
ACM50513.1,ALJ47757.1: 2.097291
ACM50513.1,BAE02683.1: 1.711939
ACM50513.1,BAX84062.1: 1.416685
ABW02990.1,ACM50513.1: 1.257591
ACM50513.1,Amuc2108: 1.294879
ACM50513.1,BC02679: 1.309264
ACM50513.1,BF4058: 1.309264
AAD04036.1,ACM50513.1: 1.368392
AAA34726.1,ACM50513.1: 2.663554
ACM50513.1,BAM29293.1: 1.992626
ACM50513.1,ARV79861.1: 1.931789
ACM50513.1,EAA64496.1: 1.989648
ACM50513.1,EAL93731.1: 1.934252
ACM50513.1,BAC67687.1: 2.247787
AAC17104.1,ACM50513.1: 2.347886
ACM50513.1,ADK55597.1: 2.035825
ACM50513.1,AYF53242.1: 2.073627
ACM50513.1,ADZ46179.1: 2.044096
ACM50513.1,BAJ61835.1: 2.632339
ACM50513.1,BAJ61836.1: 2.613625
ACM50513.1,ANC68156.1: 2.009355
ACM50513.1,AFD54461.1: 2.208941
AAC49904.1,ACM50513.1: 2.335847
ACM50513.1,BC03717: 1.653235
ACM50513.1,BT2824: 1.457553
ACM50513.1,BACCELL01451: 2.320225
ACM50513.1,BC02680: 1.745981
ACM50513.1,BF4060: 1.744394
AAN77503.1,ACM50513.1: 1.075421
AAN77505.1,ACM50513.1: 1.056363
ACM50513.1,ADQ45027.1: 1.244398
ACM50513.1,BAC16332.1: 1.180109
ABJ15796.1,ACM50513.1: 1.152905
ACM50513.1,BAR92731.1: 1.176126
AAF31438.1,ACM50513.1: 1.370250
AAC38290.1,ACM50513.1: 1.122902
AAC44371.1,ACM50513.1: 1.200638
ACM50513.1,ACO94508.1: 1.182045
ACM50513.1,ACO94508.1: 1.182045
ACM50513.1,BAE54302.1: 1.159814
ACM50513.1,BAE54302.1: 1.159814
ABW02992.1,ACM50513.1: 1.260853
ACM50513.1,ALM88585.1: 1.593015
ACM50513.1,AFC93434.1: 1.497736
AAE53061.1,ACM50513.1: 1.513799
ABQ46917.1,ACM50513.1: 1.090067
AAD35118.1,ACM50513.1: 1.090067
ACM50513.1,CAA88008.1: 1.071822
ACM50513.1,ADN02324.1: 1.171684
ACM50513.1,CAA88008.1: 1.071824
ACM50513.1,CAC27412.2: 1.026744
ABN54008.1,ACM50513.1: 1.026743
ACM50513.1,CAA61884.2: 1.026744
ACM50513.1,ATD50129: 1.344686
AAC25554.2,ACM50513.1: 0.939775
AAC60453.1,ACM50513.1: 0.997506
ACM50513.1,AFO67889.1: 1.177580
AAA22474.1,ACM50513.1: 1.015505
ACM50513.1,BAF62129.1: 1.253605
ACM50513.1,CAZ97766.1: 1.255539
ACM50513.1,CAZ95074.1: 1.007986
ACM50513.1,EDY95423.1: 1.008318
ACM50513.1,CAZ97778.1: 0.931900
ACM50513.1,CAZ96750.1: 1.196999
AAP49324.1,ACM50513.1: 1.354049
AAP49324.1,ACM50513.1: 1.354049
ACM50513.1,CAZ98402.1: 1.335300
ACM50513.1,AGW43026.1: 1.502179
ACM50513.1,AIT14660.1: 1.447778
ACM50513.1,CAZ98378.1: 2.063703
ACM50513.1,AJW82062.1: 1.528357
ABO93616.2,ACF40223.1: 0.000001
ACF40223.1,CAB61795.1: 0.508890
ACF40223.1,CAZ97514.1: 0.822943
ACF40223.1,ASY50995: 1.111854
ACF40223.1,BAB69460.1: 1.271310
ACF40223.1,ASY51180: 1.271310
ACF40223.1,ASG89819: 1.342903
ACF40223.1,AGS43006.1: 1.323078
ACF40223.1,CAZ94309.1: 1.323078
ACF40223.1,CAA50624.1: 1.233850
ACF40223.1,ADD92366.1: 1.233850
ACF40223.1,BAJ61957.1: 1.233850
ACF40223.1,AHN05534.1: 1.233850
ABN51452.1,ACF40223.1: 1.343671
AAO74890.1,ACF40223.1: 1.343671
ACF40223.1,AGK07610.1: 1.348086
AAO43052.1,ACF40223.1: 1.366836
ACC77699.1,ACF40223.1: 1.366837
ACF40223.1,AFS68803.1: 1.366838
ACF40223.1,CAA86922.1: 1.366839
ACF40223.1,ALE32755.1: 1.445174
ACF40223.1,AFI57215.1: 1.366842
AAQ67340.1,ACF40223.1: 1.366842
AAA87323.1,ACF40223.1: 1.407062
AAB05759.1,ACF40223.1: 1.385280
ACF40223.1,CAA40547.1: 1.403291
ACF40223.1,AFX61538.1: 1.385078
ACF40223.1,AEK21297.1: 1.366840
ABV44607.1,ACF40223.1: 1.366840
ACF40223.1,AIU68830.1: 1.330075
ABZ80848.1,ACF40223.1: 1.348333
AAG53947.1,ACF40223.1: 1.587480
ABY41241.1,ACF40223.1: 1.330074
ABD94065.1,ACF40223.1: 1.348266
AAN85732.1,ACF40223.1: 1.330075
ACF40223.1,CAA40379.1: 1.330074
ACF40223.1,CAA00096.1: 1.330076
ACF40223.1,CAA39426.1: 1.330076
AAX16366.1,ACF40223.1: 1.486964
AAD04192.1,ACF40223.1: 1.414911
ACF40223.1,CAB07443.1: 1.411493
ACF40223.1,CBL16782.1: 1.502419
ACF40223.1,Q53317: 1.521006
ACF40223.1,P37073: 1.395696
AAQ87037.1,ACF40223.1: 1.924996
AAA16048.1,ACF40223.1: 1.888385
ACF40223.1,BAC24104.1: 1.924638
ACF40223.1,CAA78135.1: 1.451937
ACF40223.1,ADD61790.1: 1.423829
ACF40223.1,EGC02853.1: 1.460844
ACF40223.1,CAA67525.1: 1.556844
ACF40223.1,CAG81957.1: 1.697417
ACF40223.1,KMK55593.1: 1.667065
AAN87849.1,ACF40223.1: 1.667065
AAB67443.1,ACF40223.1: 1.797988
AAB65002.1,ACF40223.1: 2.231431
ACF40223.1,CAG83185.1: 2.054695
ACF40223.1,XP002273975.1: 2.473736
ACF40223.1,XP_002301319.1: 2.501340
AAB18368.1,ACF40223.1: 2.120928
ACF40223.1,BAJ89557.1: 2.136973
AAD45127.1,ACF40223.1: 2.154369
AAO00727.1,ACF40223.1: 2.309200
AAC98464.1,ACF40223.1: 2.310075
AAD21783.1,ACF40223.1: 2.550710
AAB18366.1,ACF40223.1: 2.609755
ACF40223.1,ACS13756.1: 2.905971
AAK30204.1,ACF40223.1: 2.604077
AAC09388.1,ACF40223.1: 2.304183
ACF40223.1,BAA13163.1: 2.340819
AAD45126.1,ACF40223.1: 2.286906
AAN87142.1,ACF40223.1: 2.365334
ACF40223.1,BAA03925.1: 2.362122
ACF40223.1,BAA34946.1: 2.417377
ACF40223.1,BAB17788.1: 2.417377
AAT84462.1,ACF40223.1: 2.434874
ABL75361.1,ACF40223.1: 2.480180
AAO92743.1,ACF40223.1: 2.551676
ACF40223.1,CAA48324.1: 2.658340
AAD31572.1,ACF40223.1: 2.722332
AAL07012.1,ACF40223.1: 2.683807
ACF40223.1,CAB39603.1: 2.135324
AAF80591.1,ACF40223.1: 2.094326
AAB18367.1,ACF40223.1: 2.099910
AAF80590.1,ACF40223.1: 2.100561
ACF40223.1,CAA10231.1: 2.117990
AAK59660.1,ACF40223.1: 2.127452
AAA92363.1,ACF40223.1: 2.126554
ACF40223.1,CAA63663.1: 2.186124
ACF40223.1,CAA58003.1: 2.107820
ACF40223.1,CAA58002.1: 2.107820
ACF40223.1,CAH58715.1: 2.359321
ABY79073.1,ACF40223.1: 2.168337
AAA24896.1,ACF40223.1: 1.825437
ACF40223.1,ACY24738.1: 1.726799
ACF40223.1,ACY24738.1: 1.726799
ACF40223.1,AHW70865: 1.634175
ACF40223.1,CCQ42308: 1.920563
ACF40223.1,ASY50498: 1.105619
ACF40223.1,BAQ97614.1: 1.224168
ACF40223.1,BAA97991.1: 1.105620
ACF40223.1,BAC06195.1: 1.055255
ACF40223.1,CAZ95067.1: 1.155290
ABQ07185.2,ACF40223.1: 1.222721
AAC69707.1,ACF40223.1: 1.193253
AAA60459.1,ACF40223.1: 1.193253
ACF40223.1,Amuc0724: 1.446672
ACF40223.1,AJF35005.1: 1.521120
ACF40223.1,CAZ96583.1: 1.433799
AAO78788.1,ACF40223.1: 1.505655
ACF40223.1,Amuc0875: 1.413237
AAC96462.1,ACF40223.1: 2.104967
ACF40223.1,EJZ11896.1: 1.886566
ABK72351.1,ACF40223.1: 1.965999
AAS03978.1,ACF40223.1: 2.211699
ACC41342.1,ACF40223.1: 2.093652
ACF40223.1,CAM61923.1: 2.375534
ACF40223.1,CAB09586.1: 2.326665
ACF40223.1,KHE89680.1: 2.183059
ACF40223.1,BAK48741.1: 2.344106
ACF40223.1,EED49498.1: 2.307691
ACD93221.1,ACF40223.1: 1.763433
ACF40223.1,ACS36221.1: 1.743369
ABR28478.1,ACF40223.1: 1.748558
ABU98621.1,ACF40223.1: 1.711883
ACF40223.1,BAH84971.1: 1.809725
ACF40223.1,ACM68926.1: 1.836495
ACF40223.1,AEE89454.1: 1.783461
AAP74223.1,ACF40223.1: 1.735431
ACF40223.1,ACN22491.1: 1.823903
AAZ04385.1,ACF40223.1: 1.774377
AAW34372.1,ACF40223.1: 1.791349
AAC47235.1,ACF40223.1: 1.666530
ACF40223.1,AIX48712.1: 1.621638
ACF40223.1,AIX48711.1: 1.639917
ACF40223.1,BAC16331.1: 1.554546
ACF40223.1,BAE02684.1: 1.689819
ACF40223.1,ALJ47757.1: 2.079691
ACF40223.1,BAE02683.1: 1.694339
ACF40223.1,BAX84062.1: 1.399084
ABW02990.1,ACF40223.1: 1.239990
ACF40223.1,Amuc2108: 1.277278
ACF40223.1,BC02679: 1.291663
ACF40223.1,BF4058: 1.291663
AAD04036.1,ACF40223.1: 1.350791
AAA34726.1,ACF40223.1: 2.645954
ACF40223.1,BAM29293.1: 1.975026
ACF40223.1,ARV79861.1: 1.914189
ACF40223.1,EAA64496.1: 1.972048
ACF40223.1,EAL93731.1: 1.916651
ACF40223.1,BAC67687.1: 2.230186
AAC17104.1,ACF40223.1: 2.330285
ACF40223.1,ADK55597.1: 2.018224
ACF40223.1,AYF53242.1: 2.056027
ACF40223.1,ADZ46179.1: 2.026495
ACF40223.1,BAJ61835.1: 2.614738
ACF40223.1,BAJ61836.1: 2.596024
ACF40223.1,ANC68156.1: 1.991754
ACF40223.1,AFD54461.1: 2.191341
AAC49904.1,ACF40223.1: 2.318246
ACF40223.1,BC03717: 1.635635
ACF40223.1,BT2824: 1.439952
ACF40223.1,BACCELL01451: 2.302624
ACF40223.1,BC02680: 1.728381
ACF40223.1,BF4060: 1.726794
AAN77503.1,ACF40223.1: 1.057821
AAN77505.1,ACF40223.1: 1.038763
ACF40223.1,ADQ45027.1: 1.226798
ACF40223.1,BAC16332.1: 1.162509
ABJ15796.1,ACF40223.1: 1.135304
ACF40223.1,BAR92731.1: 1.158526
AAF31438.1,ACF40223.1: 1.352650
AAC38290.1,ACF40223.1: 1.105301
AAC44371.1,ACF40223.1: 1.183038
ACF40223.1,ACO94508.1: 1.164444
ACF40223.1,ACO94508.1: 1.164444
ACF40223.1,BAE54302.1: 1.142214
ACF40223.1,BAE54302.1: 1.142214
ABW02992.1,ACF40223.1: 1.243252
ACF40223.1,ALM88585.1: 1.575414
ACF40223.1,AFC93434.1: 1.480136
AAE53061.1,ACF40223.1: 1.496199
ABQ46917.1,ACF40223.1: 1.072466
AAD35118.1,ACF40223.1: 1.072466
ACF40223.1,CAA88008.1: 1.054221
ACF40223.1,ADN02324.1: 1.154083
ACF40223.1,CAA88008.1: 1.054224
ACF40223.1,CAC27412.2: 1.009144
ABN54008.1,ACF40223.1: 1.009142
ACF40223.1,CAA61884.2: 1.009143
ACF40223.1,ATD50129: 1.327085
AAC25554.2,ACF40223.1: 0.922175
AAC60453.1,ACF40223.1: 0.979905
ACF40223.1,AFO67889.1: 1.159979
AAA22474.1,ACF40223.1: 0.997905
ACF40223.1,BAF62129.1: 1.236005
ACF40223.1,CAZ97766.1: 1.237939
ACF40223.1,CAZ95074.1: 0.990385
ACF40223.1,EDY95423.1: 0.990717
ACF40223.1,CAZ97778.1: 0.914299
ACF40223.1,CAZ96750.1: 1.179399
AAP49324.1,ACF40223.1: 1.336448
AAP49324.1,ACF40223.1: 1.336448
ACF40223.1,CAZ98402.1: 1.317700
ACF40223.1,AGW43026.1: 1.484578
ACF40223.1,AIT14660.1: 1.430177
ACF40223.1,CAZ98378.1: 2.046102
ACF40223.1,AJW82062.1: 1.510756
ABO93616.2,CAB61795.1: 0.508891
ABO93616.2,CAZ97514.1: 0.822944
ABO93616.2,ASY50995: 1.111855
ABO93616.2,BAB69460.1: 1.271311
ABO93616.2,ASY51180: 1.271311
ABO93616.2,ASG89819: 1.342904
ABO93616.2,AGS43006.1: 1.323079
ABO93616.2,CAZ94309.1: 1.323079
ABO93616.2,CAA50624.1: 1.233851
ABO93616.2,ADD92366.1: 1.233851
ABO93616.2,BAJ61957.1: 1.233851
ABO93616.2,AHN05534.1: 1.233851
ABN51452.1,ABO93616.2: 1.343672
AAO74890.1,ABO93616.2: 1.343672
ABO93616.2,AGK07610.1: 1.348087
AAO43052.1,ABO93616.2: 1.366837
ABO93616.2,ACC77699.1: 1.366838
ABO93616.2,AFS68803.1: 1.366839
ABO93616.2,CAA86922.1: 1.366840
ABO93616.2,ALE32755.1: 1.445175
ABO93616.2,AFI57215.1: 1.366843
AAQ67340.1,ABO93616.2: 1.366843
AAA87323.1,ABO93616.2: 1.407063
AAB05759.1,ABO93616.2: 1.385281
ABO93616.2,CAA40547.1: 1.403292
ABO93616.2,AFX61538.1: 1.385080
ABO93616.2,AEK21297.1: 1.366841
ABO93616.2,ABV44607.1: 1.366841
ABO93616.2,AIU68830.1: 1.330076
ABO93616.2,ABZ80848.1: 1.348333
AAG53947.1,ABO93616.2: 1.587481
ABO93616.2,ABY41241.1: 1.330075
ABD94065.1,ABO93616.2: 1.348266
AAN85732.1,ABO93616.2: 1.330076
ABO93616.2,CAA40379.1: 1.330075
ABO93616.2,CAA00096.1: 1.330077
ABO93616.2,CAA39426.1: 1.330077
AAX16366.1,ABO93616.2: 1.486965
AAD04192.1,ABO93616.2: 1.414912
ABO93616.2,CAB07443.1: 1.411494
ABO93616.2,CBL16782.1: 1.502420
ABO93616.2,Q53317: 1.521007
ABO93616.2,P37073: 1.395697
AAQ87037.1,ABO93616.2: 1.924997
AAA16048.1,ABO93616.2: 1.888386
ABO93616.2,BAC24104.1: 1.924639
ABO93616.2,CAA78135.1: 1.451938
ABO93616.2,ADD61790.1: 1.423830
ABO93616.2,EGC02853.1: 1.460845
ABO93616.2,CAA67525.1: 1.556845
ABO93616.2,CAG81957.1: 1.697418
ABO93616.2,KMK55593.1: 1.667066
AAN87849.1,ABO93616.2: 1.667066
AAB67443.1,ABO93616.2: 1.797989
AAB65002.1,ABO93616.2: 2.231432
ABO93616.2,CAG83185.1: 2.054696
ABO93616.2,XP002273975.1: 2.473737
ABO93616.2,XP_002301319.1: 2.501341
AAB18368.1,ABO93616.2: 2.120929
ABO93616.2,BAJ89557.1: 2.136974
AAD45127.1,ABO93616.2: 2.154371
AAO00727.1,ABO93616.2: 2.309201
AAC98464.1,ABO93616.2: 2.310076
AAD21783.1,ABO93616.2: 2.550711
AAB18366.1,ABO93616.2: 2.609756
ABO93616.2,ACS13756.1: 2.905972
AAK30204.1,ABO93616.2: 2.604078
AAC09388.1,ABO93616.2: 2.304184
ABO93616.2,BAA13163.1: 2.340820
AAD45126.1,ABO93616.2: 2.286907
AAN87142.1,ABO93616.2: 2.365335
ABO93616.2,BAA03925.1: 2.362123
ABO93616.2,BAA34946.1: 2.417378
ABO93616.2,BAB17788.1: 2.417378
AAT84462.1,ABO93616.2: 2.434875
ABL75361.1,ABO93616.2: 2.480181
AAO92743.1,ABO93616.2: 2.551677
ABO93616.2,CAA48324.1: 2.658341
AAD31572.1,ABO93616.2: 2.722332
AAL07012.1,ABO93616.2: 2.683808
ABO93616.2,CAB39603.1: 2.135325
AAF80591.1,ABO93616.2: 2.094327
AAB18367.1,ABO93616.2: 2.099911
AAF80590.1,ABO93616.2: 2.100562
ABO93616.2,CAA10231.1: 2.117991
AAK59660.1,ABO93616.2: 2.127453
AAA92363.1,ABO93616.2: 2.126555
ABO93616.2,CAA63663.1: 2.186125
ABO93616.2,CAA58003.1: 2.107821
ABO93616.2,CAA58002.1: 2.107821
ABO93616.2,CAH58715.1: 2.359322
ABO93616.2,ABY79073.1: 2.168338
AAA24896.1,ABO93616.2: 1.825438
ABO93616.2,ACY24738.1: 1.726800
ABO93616.2,ACY24738.1: 1.726800
ABO93616.2,AHW70865: 1.634176
ABO93616.2,CCQ42308: 1.920564
ABO93616.2,ASY50498: 1.105620
ABO93616.2,BAQ97614.1: 1.224169
ABO93616.2,BAA97991.1: 1.105621
ABO93616.2,BAC06195.1: 1.055256
ABO93616.2,CAZ95067.1: 1.155291
ABO93616.2,ABQ07185.2: 1.222722
AAC69707.1,ABO93616.2: 1.193254
AAA60459.1,ABO93616.2: 1.193254
ABO93616.2,Amuc0724: 1.446673
ABO93616.2,AJF35005.1: 1.521121
ABO93616.2,CAZ96583.1: 1.433800
AAO78788.1,ABO93616.2: 1.505656
ABO93616.2,Amuc0875: 1.413238
AAC96462.1,ABO93616.2: 2.104969
ABO93616.2,EJZ11896.1: 1.886567
ABK72351.1,ABO93616.2: 1.966000
AAS03978.1,ABO93616.2: 2.211700
ABO93616.2,ACC41342.1: 2.093653
ABO93616.2,CAM61923.1: 2.375535
ABO93616.2,CAB09586.1: 2.326666
ABO93616.2,KHE89680.1: 2.183060
ABO93616.2,BAK48741.1: 2.344107
ABO93616.2,EED49498.1: 2.307692
ABO93616.2,ACD93221.1: 1.763434
ABO93616.2,ACS36221.1: 1.743370
ABO93616.2,ABR28478.1: 1.748559
ABO93616.2,ABU98621.1: 1.711884
ABO93616.2,BAH84971.1: 1.809726
ABO93616.2,ACM68926.1: 1.836496
ABO93616.2,AEE89454.1: 1.783462
AAP74223.1,ABO93616.2: 1.735432
ABO93616.2,ACN22491.1: 1.823904
AAZ04385.1,ABO93616.2: 1.774378
AAW34372.1,ABO93616.2: 1.791350
AAC47235.1,ABO93616.2: 1.666531
ABO93616.2,AIX48712.1: 1.621639
ABO93616.2,AIX48711.1: 1.639918
ABO93616.2,BAC16331.1: 1.554547
ABO93616.2,BAE02684.1: 1.689820
ABO93616.2,ALJ47757.1: 2.079692
ABO93616.2,BAE02683.1: 1.694340
ABO93616.2,BAX84062.1: 1.399085
ABO93616.2,ABW02990.1: 1.239991
ABO93616.2,Amuc2108: 1.277279
ABO93616.2,BC02679: 1.291664
ABO93616.2,BF4058: 1.291664
AAD04036.1,ABO93616.2: 1.350792
AAA34726.1,ABO93616.2: 2.645955
ABO93616.2,BAM29293.1: 1.975027
ABO93616.2,ARV79861.1: 1.914190
ABO93616.2,EAA64496.1: 1.972049
ABO93616.2,EAL93731.1: 1.916653
ABO93616.2,BAC67687.1: 2.230187
AAC17104.1,ABO93616.2: 2.330286
ABO93616.2,ADK55597.1: 2.018225
ABO93616.2,AYF53242.1: 2.056028
ABO93616.2,ADZ46179.1: 2.026496
ABO93616.2,BAJ61835.1: 2.614739
ABO93616.2,BAJ61836.1: 2.596025
ABO93616.2,ANC68156.1: 1.991755
ABO93616.2,AFD54461.1: 2.191342
AAC49904.1,ABO93616.2: 2.318247
ABO93616.2,BC03717: 1.635636
ABO93616.2,BT2824: 1.439953
ABO93616.2,BACCELL01451: 2.302625
ABO93616.2,BC02680: 1.728382
ABO93616.2,BF4060: 1.726795
AAN77503.1,ABO93616.2: 1.057822
AAN77505.1,ABO93616.2: 1.038764
ABO93616.2,ADQ45027.1: 1.226799
ABO93616.2,BAC16332.1: 1.162510
ABJ15796.1,ABO93616.2: 1.135305
ABO93616.2,BAR92731.1: 1.158527
AAF31438.1,ABO93616.2: 1.352651
AAC38290.1,ABO93616.2: 1.105302
AAC44371.1,ABO93616.2: 1.183039
ABO93616.2,ACO94508.1: 1.164445
ABO93616.2,ACO94508.1: 1.164445
ABO93616.2,BAE54302.1: 1.142215
ABO93616.2,BAE54302.1: 1.142215
ABO93616.2,ABW02992.1: 1.243253
ABO93616.2,ALM88585.1: 1.575415
ABO93616.2,AFC93434.1: 1.480137
AAE53061.1,ABO93616.2: 1.496200
ABO93616.2,ABQ46917.1: 1.072467
AAD35118.1,ABO93616.2: 1.072467
ABO93616.2,CAA88008.1: 1.054222
ABO93616.2,ADN02324.1: 1.154084
ABO93616.2,CAA88008.1: 1.054225
ABO93616.2,CAC27412.2: 1.009145
ABN54008.1,ABO93616.2: 1.009143
ABO93616.2,CAA61884.2: 1.009144
ABO93616.2,ATD50129: 1.327086
AAC25554.2,ABO93616.2: 0.922176
AAC60453.1,ABO93616.2: 0.979906
ABO93616.2,AFO67889.1: 1.159981
AAA22474.1,ABO93616.2: 0.997905
ABO93616.2,BAF62129.1: 1.236006
ABO93616.2,CAZ97766.1: 1.237940
ABO93616.2,CAZ95074.1: 0.990386
ABO93616.2,EDY95423.1: 0.990718
ABO93616.2,CAZ97778.1: 0.914300
ABO93616.2,CAZ96750.1: 1.179400
AAP49324.1,ABO93616.2: 1.336449
AAP49324.1,ABO93616.2: 1.336449
ABO93616.2,CAZ98402.1: 1.317701
ABO93616.2,AGW43026.1: 1.484579
ABO93616.2,AIT14660.1: 1.430178
ABO93616.2,CAZ98378.1: 2.046103
ABO93616.2,AJW82062.1: 1.510757
CAB61795.1,CAZ97514.1: 0.688320
ASY50995,CAB61795.1: 0.977231
BAB69460.1,CAB61795.1: 1.136687
ASY51180,CAB61795.1: 1.136687
ASG89819,CAB61795.1: 1.208280
AGS43006.1,CAB61795.1: 1.188455
CAB61795.1,CAZ94309.1: 1.188455
CAA50624.1,CAB61795.1: 1.099227
ADD92366.1,CAB61795.1: 1.099227
BAJ61957.1,CAB61795.1: 1.099227
AHN05534.1,CAB61795.1: 1.099227
ABN51452.1,CAB61795.1: 1.209048
AAO74890.1,CAB61795.1: 1.209048
AGK07610.1,CAB61795.1: 1.213462
AAO43052.1,CAB61795.1: 1.232213
ACC77699.1,CAB61795.1: 1.232214
AFS68803.1,CAB61795.1: 1.232215
CAA86922.1,CAB61795.1: 1.232216
ALE32755.1,CAB61795.1: 1.310551
AFI57215.1,CAB61795.1: 1.232219
AAQ67340.1,CAB61795.1: 1.232219
AAA87323.1,CAB61795.1: 1.272439
AAB05759.1,CAB61795.1: 1.250657
CAA40547.1,CAB61795.1: 1.268668
AFX61538.1,CAB61795.1: 1.250455
AEK21297.1,CAB61795.1: 1.232217
ABV44607.1,CAB61795.1: 1.232217
AIU68830.1,CAB61795.1: 1.195452
ABZ80848.1,CAB61795.1: 1.213709
AAG53947.1,CAB61795.1: 1.452857
ABY41241.1,CAB61795.1: 1.195451
ABD94065.1,CAB61795.1: 1.213642
AAN85732.1,CAB61795.1: 1.195452
CAA40379.1,CAB61795.1: 1.195451
CAA00096.1,CAB61795.1: 1.195453
CAA39426.1,CAB61795.1: 1.195453
AAX16366.1,CAB61795.1: 1.352341
AAD04192.1,CAB61795.1: 1.280288
CAB07443.1,CAB61795.1: 1.276870
CAB61795.1,CBL16782.1: 1.367795
CAB61795.1,Q53317: 1.386383
CAB61795.1,P37073: 1.261073
AAQ87037.1,CAB61795.1: 1.790372
AAA16048.1,CAB61795.1: 1.753762
BAC24104.1,CAB61795.1: 1.790014
CAA78135.1,CAB61795.1: 1.317314
ADD61790.1,CAB61795.1: 1.289206
CAB61795.1,EGC02853.1: 1.326221
CAA67525.1,CAB61795.1: 1.422220
CAB61795.1,CAG81957.1: 1.562794
CAB61795.1,KMK55593.1: 1.532441
AAN87849.1,CAB61795.1: 1.532441
AAB67443.1,CAB61795.1: 1.663365
AAB65002.1,CAB61795.1: 2.096807
CAB61795.1,CAG83185.1: 1.920072
CAB61795.1,XP002273975.1: 2.339113
CAB61795.1,XP_002301319.1: 2.366717
AAB18368.1,CAB61795.1: 1.986305
BAJ89557.1,CAB61795.1: 2.002349
AAD45127.1,CAB61795.1: 2.019746
AAO00727.1,CAB61795.1: 2.174576
AAC98464.1,CAB61795.1: 2.175451
AAD21783.1,CAB61795.1: 2.416087
AAB18366.1,CAB61795.1: 2.475132
ACS13756.1,CAB61795.1: 2.771348
AAK30204.1,CAB61795.1: 2.469454
AAC09388.1,CAB61795.1: 2.169559
BAA13163.1,CAB61795.1: 2.206195
AAD45126.1,CAB61795.1: 2.152282
AAN87142.1,CAB61795.1: 2.230710
BAA03925.1,CAB61795.1: 2.227499
BAA34946.1,CAB61795.1: 2.282754
BAB17788.1,CAB61795.1: 2.282754
AAT84462.1,CAB61795.1: 2.300250
ABL75361.1,CAB61795.1: 2.345556
AAO92743.1,CAB61795.1: 2.417053
CAA48324.1,CAB61795.1: 2.523717
AAD31572.1,CAB61795.1: 2.587708
AAL07012.1,CAB61795.1: 2.549184
CAB39603.1,CAB61795.1: 2.000701
AAF80591.1,CAB61795.1: 1.959702
AAB18367.1,CAB61795.1: 1.965286
AAF80590.1,CAB61795.1: 1.965938
CAA10231.1,CAB61795.1: 1.983366
AAK59660.1,CAB61795.1: 1.992828
AAA92363.1,CAB61795.1: 1.991931
CAA63663.1,CAB61795.1: 2.051500
CAA58003.1,CAB61795.1: 1.973197
CAA58002.1,CAB61795.1: 1.973197
CAB61795.1,CAH58715.1: 2.224697
ABY79073.1,CAB61795.1: 2.033714
AAA24896.1,CAB61795.1: 1.690813
ACY24738.1,CAB61795.1: 1.592175
ACY24738.1,CAB61795.1: 1.592175
AHW70865,CAB61795.1: 1.499552
CAB61795.1,CCQ42308: 1.785940
ASY50498,CAB61795.1: 0.970996
BAQ97614.1,CAB61795.1: 1.089544
BAA97991.1,CAB61795.1: 0.970997
BAC06195.1,CAB61795.1: 0.920632
CAB61795.1,CAZ95067.1: 1.020667
ABQ07185.2,CAB61795.1: 1.088098
AAC69707.1,CAB61795.1: 1.058629
AAA60459.1,CAB61795.1: 1.058629
Amuc0724,CAB61795.1: 1.312049
AJF35005.1,CAB61795.1: 1.386497
CAB61795.1,CAZ96583.1: 1.299176
AAO78788.1,CAB61795.1: 1.371031
Amuc0875,CAB61795.1: 1.278614
AAC96462.1,CAB61795.1: 1.970344
CAB61795.1,EJZ11896.1: 1.751943
ABK72351.1,CAB61795.1: 1.831376
AAS03978.1,CAB61795.1: 2.077076
ACC41342.1,CAB61795.1: 1.959029
CAB61795.1,CAM61923.1: 2.240910
CAB09586.1,CAB61795.1: 2.192042
CAB61795.1,KHE89680.1: 2.048436
BAK48741.1,CAB61795.1: 2.209482
CAB61795.1,EED49498.1: 2.173068
ACD93221.1,CAB61795.1: 1.628810
ACS36221.1,CAB61795.1: 1.608745
ABR28478.1,CAB61795.1: 1.613935
ABU98621.1,CAB61795.1: 1.577259
BAH84971.1,CAB61795.1: 1.675102
ACM68926.1,CAB61795.1: 1.701872
AEE89454.1,CAB61795.1: 1.648838
AAP74223.1,CAB61795.1: 1.600808
ACN22491.1,CAB61795.1: 1.689279
AAZ04385.1,CAB61795.1: 1.639753
AAW34372.1,CAB61795.1: 1.656726
AAC47235.1,CAB61795.1: 1.531907
AIX48712.1,CAB61795.1: 1.487015
AIX48711.1,CAB61795.1: 1.505293
BAC16331.1,CAB61795.1: 1.419922
BAE02684.1,CAB61795.1: 1.555196
ALJ47757.1,CAB61795.1: 1.945068
BAE02683.1,CAB61795.1: 1.559715
BAX84062.1,CAB61795.1: 1.264461
ABW02990.1,CAB61795.1: 1.105367
Amuc2108,CAB61795.1: 1.142655
BC02679,CAB61795.1: 1.157040
BF4058,CAB61795.1: 1.157040
AAD04036.1,CAB61795.1: 1.216168
AAA34726.1,CAB61795.1: 2.511330
BAM29293.1,CAB61795.1: 1.840402
ARV79861.1,CAB61795.1: 1.779566
CAB61795.1,EAA64496.1: 1.837424
CAB61795.1,EAL93731.1: 1.782028
BAC67687.1,CAB61795.1: 2.095563
AAC17104.1,CAB61795.1: 2.195662
ADK55597.1,CAB61795.1: 1.883601
AYF53242.1,CAB61795.1: 1.921404
ADZ46179.1,CAB61795.1: 1.891872
BAJ61835.1,CAB61795.1: 2.480114
BAJ61836.1,CAB61795.1: 2.461401
ANC68156.1,CAB61795.1: 1.857131
AFD54461.1,CAB61795.1: 2.056717
AAC49904.1,CAB61795.1: 2.183623
BC03717,CAB61795.1: 1.501011
BT2824,CAB61795.1: 1.305329
BACCELL01451,CAB61795.1: 2.168001
BC02680,CAB61795.1: 1.593758
BF4060,CAB61795.1: 1.592170
AAN77503.1,CAB61795.1: 0.923198
AAN77505.1,CAB61795.1: 0.904140
ADQ45027.1,CAB61795.1: 1.092175
BAC16332.1,CAB61795.1: 1.027885
ABJ15796.1,CAB61795.1: 1.000681
BAR92731.1,CAB61795.1: 1.023902
AAF31438.1,CAB61795.1: 1.218027
AAC38290.1,CAB61795.1: 0.970678
AAC44371.1,CAB61795.1: 1.048414
ACO94508.1,CAB61795.1: 1.029821
ACO94508.1,CAB61795.1: 1.029821
BAE54302.1,CAB61795.1: 1.007591
BAE54302.1,CAB61795.1: 1.007591
ABW02992.1,CAB61795.1: 1.108629
ALM88585.1,CAB61795.1: 1.440791
AFC93434.1,CAB61795.1: 1.345512
AAE53061.1,CAB61795.1: 1.361575
ABQ46917.1,CAB61795.1: 0.937843
AAD35118.1,CAB61795.1: 0.937843
CAA88008.1,CAB61795.1: 0.919598
ADN02324.1,CAB61795.1: 1.019460
CAA88008.1,CAB61795.1: 0.919600
CAB61795.1,CAC27412.2: 0.874520
ABN54008.1,CAB61795.1: 0.874519
CAA61884.2,CAB61795.1: 0.874520
ATD50129,CAB61795.1: 1.192462
AAC25554.2,CAB61795.1: 0.787552
AAC60453.1,CAB61795.1: 0.845282
AFO67889.1,CAB61795.1: 1.025356
AAA22474.1,CAB61795.1: 0.863281
BAF62129.1,CAB61795.1: 1.101381
CAB61795.1,CAZ97766.1: 1.103316
CAB61795.1,CAZ95074.1: 0.855762
CAB61795.1,EDY95423.1: 0.856094
CAB61795.1,CAZ97778.1: 0.779676
CAB61795.1,CAZ96750.1: 1.044775
AAP49324.1,CAB61795.1: 1.201825
AAP49324.1,CAB61795.1: 1.201825
CAB61795.1,CAZ98402.1: 1.183077
AGW43026.1,CAB61795.1: 1.349955
AIT14660.1,CAB61795.1: 1.295554
CAB61795.1,CAZ98378.1: 2.109366
AJW82062.1,CAB61795.1: 1.574020
ASY50995,CAZ97514.1: 0.898702
BAB69460.1,CAZ97514.1: 1.058157
ASY51180,CAZ97514.1: 1.058157
ASG89819,CAZ97514.1: 1.129750
AGS43006.1,CAZ97514.1: 1.109926
CAZ94309.1,CAZ97514.1: 1.109926
CAA50624.1,CAZ97514.1: 1.020697
ADD92366.1,CAZ97514.1: 1.020697
BAJ61957.1,CAZ97514.1: 1.020697
AHN05534.1,CAZ97514.1: 1.020697
ABN51452.1,CAZ97514.1: 1.130518
AAO74890.1,CAZ97514.1: 1.130518
AGK07610.1,CAZ97514.1: 1.134933
AAO43052.1,CAZ97514.1: 1.153684
ACC77699.1,CAZ97514.1: 1.153685
AFS68803.1,CAZ97514.1: 1.153686
CAA86922.1,CAZ97514.1: 1.153687
ALE32755.1,CAZ97514.1: 1.232022
AFI57215.1,CAZ97514.1: 1.153689
AAQ67340.1,CAZ97514.1: 1.153689
AAA87323.1,CAZ97514.1: 1.193909
AAB05759.1,CAZ97514.1: 1.172127
CAA40547.1,CAZ97514.1: 1.190139
AFX61538.1,CAZ97514.1: 1.171926
AEK21297.1,CAZ97514.1: 1.153688
ABV44607.1,CAZ97514.1: 1.153688
AIU68830.1,CAZ97514.1: 1.116922
ABZ80848.1,CAZ97514.1: 1.135180
AAG53947.1,CAZ97514.1: 1.374327
ABY41241.1,CAZ97514.1: 1.116922
ABD94065.1,CAZ97514.1: 1.135113
AAN85732.1,CAZ97514.1: 1.116922
CAA40379.1,CAZ97514.1: 1.116922
CAA00096.1,CAZ97514.1: 1.116923
CAA39426.1,CAZ97514.1: 1.116923
AAX16366.1,CAZ97514.1: 1.273812
AAD04192.1,CAZ97514.1: 1.201759
CAB07443.1,CAZ97514.1: 1.198341
CAZ97514.1,CBL16782.1: 1.289266
CAZ97514.1,Q53317: 1.307854
CAZ97514.1,P37073: 1.182543
AAQ87037.1,CAZ97514.1: 1.711843
AAA16048.1,CAZ97514.1: 1.675233
BAC24104.1,CAZ97514.1: 1.711485
CAA78135.1,CAZ97514.1: 1.238785
ADD61790.1,CAZ97514.1: 1.210677
CAZ97514.1,EGC02853.1: 1.247691
CAA67525.1,CAZ97514.1: 1.343691
CAG81957.1,CAZ97514.1: 1.484265
CAZ97514.1,KMK55593.1: 1.453912
AAN87849.1,CAZ97514.1: 1.453912
AAB67443.1,CAZ97514.1: 1.584836
AAB65002.1,CAZ97514.1: 2.018278
CAG83185.1,CAZ97514.1: 1.841543
CAZ97514.1,XP002273975.1: 2.260583
CAZ97514.1,XP_002301319.1: 2.288188
AAB18368.1,CAZ97514.1: 1.907775
BAJ89557.1,CAZ97514.1: 1.923820
AAD45127.1,CAZ97514.1: 1.941217
AAO00727.1,CAZ97514.1: 2.096047
AAC98464.1,CAZ97514.1: 2.096922
AAD21783.1,CAZ97514.1: 2.337558
AAB18366.1,CAZ97514.1: 2.396602
ACS13756.1,CAZ97514.1: 2.692818
AAK30204.1,CAZ97514.1: 2.390924
AAC09388.1,CAZ97514.1: 2.091030
BAA13163.1,CAZ97514.1: 2.127666
AAD45126.1,CAZ97514.1: 2.073753
AAN87142.1,CAZ97514.1: 2.152181
BAA03925.1,CAZ97514.1: 2.148970
BAA34946.1,CAZ97514.1: 2.204225
BAB17788.1,CAZ97514.1: 2.204225
AAT84462.1,CAZ97514.1: 2.221721
ABL75361.1,CAZ97514.1: 2.267027
AAO92743.1,CAZ97514.1: 2.338523
CAA48324.1,CAZ97514.1: 2.445187
AAD31572.1,CAZ97514.1: 2.509179
AAL07012.1,CAZ97514.1: 2.470654
CAB39603.1,CAZ97514.1: 1.922171
AAF80591.1,CAZ97514.1: 1.881173
AAB18367.1,CAZ97514.1: 1.886757
AAF80590.1,CAZ97514.1: 1.887408
CAA10231.1,CAZ97514.1: 1.904837
AAK59660.1,CAZ97514.1: 1.914299
AAA92363.1,CAZ97514.1: 1.913402
CAA63663.1,CAZ97514.1: 1.972971
CAA58003.1,CAZ97514.1: 1.894667
CAA58002.1,CAZ97514.1: 1.894667
CAH58715.1,CAZ97514.1: 2.146168
ABY79073.1,CAZ97514.1: 1.955185
AAA24896.1,CAZ97514.1: 1.612284
ACY24738.1,CAZ97514.1: 1.513646
ACY24738.1,CAZ97514.1: 1.513646
AHW70865,CAZ97514.1: 1.421022
CAZ97514.1,CCQ42308: 1.707411
ASY50498,CAZ97514.1: 0.892466
BAQ97614.1,CAZ97514.1: 1.011015
BAA97991.1,CAZ97514.1: 0.892467
BAC06195.1,CAZ97514.1: 0.842103
CAZ95067.1,CAZ97514.1: 0.942138
ABQ07185.2,CAZ97514.1: 1.009568
AAC69707.1,CAZ97514.1: 0.980100
AAA60459.1,CAZ97514.1: 0.980100
Amuc0724,CAZ97514.1: 1.233520
AJF35005.1,CAZ97514.1: 1.307967
CAZ96583.1,CAZ97514.1: 1.220647
AAO78788.1,CAZ97514.1: 1.292502
Amuc0875,CAZ97514.1: 1.200084
AAC96462.1,CAZ97514.1: 1.891815
CAZ97514.1,EJZ11896.1: 1.673414
ABK72351.1,CAZ97514.1: 1.752847
AAS03978.1,CAZ97514.1: 1.998546
ACC41342.1,CAZ97514.1: 1.880499
CAM61923.1,CAZ97514.1: 2.162381
CAB09586.1,CAZ97514.1: 2.113513
CAZ97514.1,KHE89680.1: 1.969907
BAK48741.1,CAZ97514.1: 2.130953
CAZ97514.1,EED49498.1: 2.094538
ACD93221.1,CAZ97514.1: 1.550281
ACS36221.1,CAZ97514.1: 1.530216
ABR28478.1,CAZ97514.1: 1.535406
ABU98621.1,CAZ97514.1: 1.498730
BAH84971.1,CAZ97514.1: 1.596573
ACM68926.1,CAZ97514.1: 1.623343
AEE89454.1,CAZ97514.1: 1.570309
AAP74223.1,CAZ97514.1: 1.522278
ACN22491.1,CAZ97514.1: 1.610750
AAZ04385.1,CAZ97514.1: 1.561224
AAW34372.1,CAZ97514.1: 1.578197
AAC47235.1,CAZ97514.1: 1.453377
AIX48712.1,CAZ97514.1: 1.408486
AIX48711.1,CAZ97514.1: 1.426764
BAC16331.1,CAZ97514.1: 1.341393
BAE02684.1,CAZ97514.1: 1.476666
ALJ47757.1,CAZ97514.1: 1.866538
BAE02683.1,CAZ97514.1: 1.481186
BAX84062.1,CAZ97514.1: 1.185932
ABW02990.1,CAZ97514.1: 1.026838
Amuc2108,CAZ97514.1: 1.064126
BC02679,CAZ97514.1: 1.078511
BF4058,CAZ97514.1: 1.078511
AAD04036.1,CAZ97514.1: 1.137638
AAA34726.1,CAZ97514.1: 2.432801
BAM29293.1,CAZ97514.1: 1.761873
ARV79861.1,CAZ97514.1: 1.701036
CAZ97514.1,EAA64496.1: 1.758895
CAZ97514.1,EAL93731.1: 1.703499
BAC67687.1,CAZ97514.1: 2.017033
AAC17104.1,CAZ97514.1: 2.117132
ADK55597.1,CAZ97514.1: 1.805072
AYF53242.1,CAZ97514.1: 1.842874
ADZ46179.1,CAZ97514.1: 1.813342
BAJ61835.1,CAZ97514.1: 2.401585
BAJ61836.1,CAZ97514.1: 2.382872
ANC68156.1,CAZ97514.1: 1.778602
AFD54461.1,CAZ97514.1: 1.978188
AAC49904.1,CAZ97514.1: 2.105093
BC03717,CAZ97514.1: 1.422482
BT2824,CAZ97514.1: 1.226800
BACCELL01451,CAZ97514.1: 2.089471
BC02680,CAZ97514.1: 1.515228
BF4060,CAZ97514.1: 1.513641
AAN77503.1,CAZ97514.1: 0.844668
AAN77505.1,CAZ97514.1: 0.825610
ADQ45027.1,CAZ97514.1: 1.013645
BAC16332.1,CAZ97514.1: 0.949356
ABJ15796.1,CAZ97514.1: 0.922151
BAR92731.1,CAZ97514.1: 0.945373
AAF31438.1,CAZ97514.1: 1.139497
AAC38290.1,CAZ97514.1: 0.892148
AAC44371.1,CAZ97514.1: 0.969885
ACO94508.1,CAZ97514.1: 0.951292
ACO94508.1,CAZ97514.1: 0.951292
BAE54302.1,CAZ97514.1: 0.929061
BAE54302.1,CAZ97514.1: 0.929061
ABW02992.1,CAZ97514.1: 1.030100
ALM88585.1,CAZ97514.1: 1.362262
AFC93434.1,CAZ97514.1: 1.266983
AAE53061.1,CAZ97514.1: 1.283046
ABQ46917.1,CAZ97514.1: 0.859313
AAD35118.1,CAZ97514.1: 0.859313
CAA88008.1,CAZ97514.1: 0.841069
ADN02324.1,CAZ97514.1: 0.940931
CAA88008.1,CAZ97514.1: 0.841071
CAC27412.2,CAZ97514.1: 0.795991
ABN54008.1,CAZ97514.1: 0.795990
CAA61884.2,CAZ97514.1: 0.795990
ATD50129,CAZ97514.1: 1.113933
AAC25554.2,CAZ97514.1: 0.709022
AAC60453.1,CAZ97514.1: 0.766752
AFO67889.1,CAZ97514.1: 0.946827
AAA22474.1,CAZ97514.1: 0.784752
BAF62129.1,CAZ97514.1: 1.022852
CAZ97514.1,CAZ97766.1: 1.024786
CAZ95074.1,CAZ97514.1: 0.777233
CAZ97514.1,EDY95423.1: 0.777565
CAZ97514.1,CAZ97778.1: 0.701146
CAZ96750.1,CAZ97514.1: 0.966246
AAP49324.1,CAZ97514.1: 1.123296
AAP49324.1,CAZ97514.1: 1.123296
CAZ97514.1,CAZ98402.1: 1.104547
AGW43026.1,CAZ97514.1: 1.271425
AIT14660.1,CAZ97514.1: 1.217025
CAZ97514.1,CAZ98378.1: 2.423419
AJW82062.1,CAZ97514.1: 1.888073
ASY50995,BAB69460.1: 0.833402
ASY50995,ASY51180: 0.833402
ASG89819,ASY50995: 1.251831
AGS43006.1,ASY50995: 1.232007
ASY50995,CAZ94309.1: 1.232007
ASY50995,CAA50624.1: 1.142778
ADD92366.1,ASY50995: 1.142778
ASY50995,BAJ61957.1: 1.142778
AHN05534.1,ASY50995: 1.142778
ABN51452.1,ASY50995: 1.252599
AAO74890.1,ASY50995: 1.252599
AGK07610.1,ASY50995: 1.257014
AAO43052.1,ASY50995: 1.275764
ACC77699.1,ASY50995: 1.275766
AFS68803.1,ASY50995: 1.275767
ASY50995,CAA86922.1: 1.275768
ALE32755.1,ASY50995: 1.354103
AFI57215.1,ASY50995: 1.275770
AAQ67340.1,ASY50995: 1.275770
AAA87323.1,ASY50995: 1.315990
AAB05759.1,ASY50995: 1.294208
ASY50995,CAA40547.1: 1.312220
AFX61538.1,ASY50995: 1.294007
AEK21297.1,ASY50995: 1.275769
ABV44607.1,ASY50995: 1.275769
AIU68830.1,ASY50995: 1.239003
ABZ80848.1,ASY50995: 1.257261
AAG53947.1,ASY50995: 1.496408
ABY41241.1,ASY50995: 1.239002
ABD94065.1,ASY50995: 1.257194
AAN85732.1,ASY50995: 1.239003
ASY50995,CAA40379.1: 1.239002
ASY50995,CAA00096.1: 1.239004
ASY50995,CAA39426.1: 1.239004
AAX16366.1,ASY50995: 1.395893
AAD04192.1,ASY50995: 1.323839
ASY50995,CAB07443.1: 1.320422
ASY50995,CBL16782.1: 1.411347
ASY50995,Q53317: 1.429935
ASY50995,P37073: 1.304624
AAQ87037.1,ASY50995: 1.833924
AAA16048.1,ASY50995: 1.797314
ASY50995,BAC24104.1: 1.833566
ASY50995,CAA78135.1: 1.360865
ADD61790.1,ASY50995: 1.332757
ASY50995,EGC02853.1: 1.369772
ASY50995,CAA67525.1: 1.465772
ASY50995,CAG81957.1: 1.606345
ASY50995,KMK55593.1: 1.575993
AAN87849.1,ASY50995: 1.575993
AAB67443.1,ASY50995: 1.706917
AAB65002.1,ASY50995: 2.140359
ASY50995,CAG83185.1: 1.963623
ASY50995,XP002273975.1: 2.382664
ASY50995,XP_002301319.1: 2.410268
AAB18368.1,ASY50995: 2.029856
ASY50995,BAJ89557.1: 2.045901
AAD45127.1,ASY50995: 2.063298
AAO00727.1,ASY50995: 2.218128
AAC98464.1,ASY50995: 2.219003
AAD21783.1,ASY50995: 2.459638
AAB18366.1,ASY50995: 2.518683
ACS13756.1,ASY50995: 2.814899
AAK30204.1,ASY50995: 2.513005
AAC09388.1,ASY50995: 2.213111
ASY50995,BAA13163.1: 2.249747
AAD45126.1,ASY50995: 2.195834
AAN87142.1,ASY50995: 2.274262
ASY50995,BAA03925.1: 2.271050
ASY50995,BAA34946.1: 2.326305
ASY50995,BAB17788.1: 2.326305
AAT84462.1,ASY50995: 2.343802
ABL75361.1,ASY50995: 2.389107
AAO92743.1,ASY50995: 2.460604
ASY50995,CAA48324.1: 2.567268
AAD31572.1,ASY50995: 2.631259
AAL07012.1,ASY50995: 2.592735
ASY50995,CAB39603.1: 2.044252
AAF80591.1,ASY50995: 2.003254
AAB18367.1,ASY50995: 2.008838
AAF80590.1,ASY50995: 2.009489
ASY50995,CAA10231.1: 2.026918
AAK59660.1,ASY50995: 2.036380
AAA92363.1,ASY50995: 2.035483
ASY50995,CAA63663.1: 2.095052
ASY50995,CAA58003.1: 2.016748
ASY50995,CAA58002.1: 2.016748
ASY50995,CAH58715.1: 2.268249
ABY79073.1,ASY50995: 2.077266
AAA24896.1,ASY50995: 1.734365
ACY24738.1,ASY50995: 1.635727
ACY24738.1,ASY50995: 1.635727
AHW70865,ASY50995: 1.543103
ASY50995,CCQ42308: 1.829492
ASY50498,ASY50995: 1.014547
ASY50995,BAQ97614.1: 1.133096
ASY50995,BAA97991.1: 1.014548
ASY50995,BAC06195.1: 0.964184
ASY50995,CAZ95067.1: 1.064219
ABQ07185.2,ASY50995: 1.131649
AAC69707.1,ASY50995: 1.102181
AAA60459.1,ASY50995: 1.102181
ASY50995,Amuc0724: 1.355600
AJF35005.1,ASY50995: 1.430048
ASY50995,CAZ96583.1: 1.342728
AAO78788.1,ASY50995: 1.414583
ASY50995,Amuc0875: 1.322165
AAC96462.1,ASY50995: 2.013896
ASY50995,EJZ11896.1: 1.795494
ABK72351.1,ASY50995: 1.874928
AAS03978.1,ASY50995: 2.120627
ACC41342.1,ASY50995: 2.002580
ASY50995,CAM61923.1: 2.284462
ASY50995,CAB09586.1: 2.235593
ASY50995,KHE89680.1: 2.091988
ASY50995,BAK48741.1: 2.253034
ASY50995,EED49498.1: 2.216619
ACD93221.1,ASY50995: 1.672361
ACS36221.1,ASY50995: 1.652297
ABR28478.1,ASY50995: 1.657486
ABU98621.1,ASY50995: 1.620811
ASY50995,BAH84971.1: 1.718653
ACM68926.1,ASY50995: 1.745424
AEE89454.1,ASY50995: 1.692389
AAP74223.1,ASY50995: 1.644359
ACN22491.1,ASY50995: 1.732831
AAZ04385.1,ASY50995: 1.683305
AAW34372.1,ASY50995: 1.700277
AAC47235.1,ASY50995: 1.575458
AIX48712.1,ASY50995: 1.530566
AIX48711.1,ASY50995: 1.548845
ASY50995,BAC16331.1: 1.463474
ASY50995,BAE02684.1: 1.598747
ALJ47757.1,ASY50995: 1.988619
ASY50995,BAE02683.1: 1.603267
ASY50995,BAX84062.1: 1.308013
ABW02990.1,ASY50995: 1.148919
ASY50995,Amuc2108: 1.186207
ASY50995,BC02679: 1.200592
ASY50995,BF4058: 1.200592
AAD04036.1,ASY50995: 1.259719
AAA34726.1,ASY50995: 2.554882
ASY50995,BAM29293.1: 1.883954
ARV79861.1,ASY50995: 1.823117
ASY50995,EAA64496.1: 1.880976
ASY50995,EAL93731.1: 1.825580
ASY50995,BAC67687.1: 2.139114
AAC17104.1,ASY50995: 2.239213
ADK55597.1,ASY50995: 1.927153
ASY50995,AYF53242.1: 1.964955
ADZ46179.1,ASY50995: 1.935423
ASY50995,BAJ61835.1: 2.523666
ASY50995,BAJ61836.1: 2.504952
ANC68156.1,ASY50995: 1.900683
AFD54461.1,ASY50995: 2.100269
AAC49904.1,ASY50995: 2.227174
ASY50995,BC03717: 1.544563
ASY50995,BT2824: 1.348881
ASY50995,BACCELL01451: 2.211552
ASY50995,BC02680: 1.637309
ASY50995,BF4060: 1.635722
AAN77503.1,ASY50995: 0.966749
AAN77505.1,ASY50995: 0.947691
ADQ45027.1,ASY50995: 1.135726
ASY50995,BAC16332.1: 1.071437
ABJ15796.1,ASY50995: 1.044232
ASY50995,BAR92731.1: 1.067454
AAF31438.1,ASY50995: 1.261578
AAC38290.1,ASY50995: 1.014229
AAC44371.1,ASY50995: 1.091966
ACO94508.1,ASY50995: 1.073373
ACO94508.1,ASY50995: 1.073373
ASY50995,BAE54302.1: 1.051142
ASY50995,BAE54302.1: 1.051142
ABW02992.1,ASY50995: 1.152181
ALM88585.1,ASY50995: 1.484342
AFC93434.1,ASY50995: 1.389064
AAE53061.1,ASY50995: 1.405127
ABQ46917.1,ASY50995: 0.981394
AAD35118.1,ASY50995: 0.981394
ASY50995,CAA88008.1: 0.963150
ADN02324.1,ASY50995: 1.063011
ASY50995,CAA88008.1: 0.963152
ASY50995,CAC27412.2: 0.918072
ABN54008.1,ASY50995: 0.918071
ASY50995,CAA61884.2: 0.918071
ASY50995,ATD50129: 1.236014
AAC25554.2,ASY50995: 0.831103
AAC60453.1,ASY50995: 0.888833
AFO67889.1,ASY50995: 1.068908
AAA22474.1,ASY50995: 0.906833
ASY50995,BAF62129.1: 1.227065
ASY50995,CAZ97766.1: 1.228999
ASY50995,CAZ95074.1: 0.981446
ASY50995,EDY95423.1: 0.981778
ASY50995,CAZ97778.1: 0.905360
ASY50995,CAZ96750.1: 1.170459
AAP49324.1,ASY50995: 1.327509
AAP49324.1,ASY50995: 1.327509
ASY50995,CAZ98402.1: 1.308760
AGW43026.1,ASY50995: 1.475639
AIT14660.1,ASY50995: 1.421238
ASY50995,CAZ98378.1: 2.712331
AJW82062.1,ASY50995: 2.176985
ASY51180,BAB69460.1: 0.000000
ASG89819,BAB69460.1: 1.411287
AGS43006.1,BAB69460.1: 1.391462
BAB69460.1,CAZ94309.1: 1.391462
BAB69460.1,CAA50624.1: 1.302234
ADD92366.1,BAB69460.1: 1.302234
BAB69460.1,BAJ61957.1: 1.302234
AHN05534.1,BAB69460.1: 1.302234
ABN51452.1,BAB69460.1: 1.412055
AAO74890.1,BAB69460.1: 1.412055
AGK07610.1,BAB69460.1: 1.416470
AAO43052.1,BAB69460.1: 1.435220
ACC77699.1,BAB69460.1: 1.435221
AFS68803.1,BAB69460.1: 1.435222
BAB69460.1,CAA86922.1: 1.435223
ALE32755.1,BAB69460.1: 1.513558
AFI57215.1,BAB69460.1: 1.435226
AAQ67340.1,BAB69460.1: 1.435226
AAA87323.1,BAB69460.1: 1.475446
AAB05759.1,BAB69460.1: 1.453664
BAB69460.1,CAA40547.1: 1.471675
AFX61538.1,BAB69460.1: 1.453462
AEK21297.1,BAB69460.1: 1.435224
ABV44607.1,BAB69460.1: 1.435224
AIU68830.1,BAB69460.1: 1.398459
ABZ80848.1,BAB69460.1: 1.416716
AAG53947.1,BAB69460.1: 1.655864
ABY41241.1,BAB69460.1: 1.398458
ABD94065.1,BAB69460.1: 1.416649
AAN85732.1,BAB69460.1: 1.398459
BAB69460.1,CAA40379.1: 1.398458
BAB69460.1,CAA00096.1: 1.398460
BAB69460.1,CAA39426.1: 1.398460
AAX16366.1,BAB69460.1: 1.555348
AAD04192.1,BAB69460.1: 1.483295
BAB69460.1,CAB07443.1: 1.479877
BAB69460.1,CBL16782.1: 1.570802
BAB69460.1,Q53317: 1.589390
BAB69460.1,P37073: 1.464080
AAQ87037.1,BAB69460.1: 1.993379
AAA16048.1,BAB69460.1: 1.956769
BAB69460.1,BAC24104.1: 1.993021
BAB69460.1,CAA78135.1: 1.520321
ADD61790.1,BAB69460.1: 1.492213
BAB69460.1,EGC02853.1: 1.529228
BAB69460.1,CAA67525.1: 1.625227
BAB69460.1,CAG81957.1: 1.765801
BAB69460.1,KMK55593.1: 1.735449
AAN87849.1,BAB69460.1: 1.735449
AAB67443.1,BAB69460.1: 1.866372
AAB65002.1,BAB69460.1: 2.299814
BAB69460.1,CAG83185.1: 2.123079
BAB69460.1,XP002273975.1: 2.542120
BAB69460.1,XP_002301319.1: 2.569724
AAB18368.1,BAB69460.1: 2.189312
BAB69460.1,BAJ89557.1: 2.205356
AAD45127.1,BAB69460.1: 2.222753
AAO00727.1,BAB69460.1: 2.377583
AAC98464.1,BAB69460.1: 2.378458
AAD21783.1,BAB69460.1: 2.619094
AAB18366.1,BAB69460.1: 2.678138
ACS13756.1,BAB69460.1: 2.974355
AAK30204.1,BAB69460.1: 2.672461
AAC09388.1,BAB69460.1: 2.372566
BAA13163.1,BAB69460.1: 2.409202
AAD45126.1,BAB69460.1: 2.355289
AAN87142.1,BAB69460.1: 2.433717
BAA03925.1,BAB69460.1: 2.430506
BAA34946.1,BAB69460.1: 2.485761
BAB17788.1,BAB69460.1: 2.485761
AAT84462.1,BAB69460.1: 2.503257
ABL75361.1,BAB69460.1: 2.548563
AAO92743.1,BAB69460.1: 2.620059
BAB69460.1,CAA48324.1: 2.726723
AAD31572.1,BAB69460.1: 2.790715
AAL07012.1,BAB69460.1: 2.752191
BAB69460.1,CAB39603.1: 2.203708
AAF80591.1,BAB69460.1: 2.162709
AAB18367.1,BAB69460.1: 2.168294
AAF80590.1,BAB69460.1: 2.168945
BAB69460.1,CAA10231.1: 2.186374
AAK59660.1,BAB69460.1: 2.195835
AAA92363.1,BAB69460.1: 2.194938
BAB69460.1,CAA63663.1: 2.254507
BAB69460.1,CAA58003.1: 2.176204
BAB69460.1,CAA58002.1: 2.176204
BAB69460.1,CAH58715.1: 2.427704
ABY79073.1,BAB69460.1: 2.236721
AAA24896.1,BAB69460.1: 1.893821
ACY24738.1,BAB69460.1: 1.795182
ACY24738.1,BAB69460.1: 1.795182
AHW70865,BAB69460.1: 1.702559
BAB69460.1,CCQ42308: 1.988947
ASY50498,BAB69460.1: 1.174003
BAB69460.1,BAQ97614.1: 1.292552
BAA97991.1,BAB69460.1: 1.174004
BAB69460.1,BAC06195.1: 1.123639
BAB69460.1,CAZ95067.1: 1.223674
ABQ07185.2,BAB69460.1: 1.291105
AAC69707.1,BAB69460.1: 1.261636
AAA60459.1,BAB69460.1: 1.261636
Amuc0724,BAB69460.1: 1.515056
AJF35005.1,BAB69460.1: 1.589504
BAB69460.1,CAZ96583.1: 1.502183
AAO78788.1,BAB69460.1: 1.574039
Amuc0875,BAB69460.1: 1.481621
AAC96462.1,BAB69460.1: 2.173351
BAB69460.1,EJZ11896.1: 1.954950
ABK72351.1,BAB69460.1: 2.034383
AAS03978.1,BAB69460.1: 2.280083
ACC41342.1,BAB69460.1: 2.162036
BAB69460.1,CAM61923.1: 2.443917
BAB69460.1,CAB09586.1: 2.395049
BAB69460.1,KHE89680.1: 2.251443
BAB69460.1,BAK48741.1: 2.412489
BAB69460.1,EED49498.1: 2.376075
ACD93221.1,BAB69460.1: 1.831817
ACS36221.1,BAB69460.1: 1.811753
ABR28478.1,BAB69460.1: 1.816942
ABU98621.1,BAB69460.1: 1.780267
BAB69460.1,BAH84971.1: 1.878109
ACM68926.1,BAB69460.1: 1.904879
AEE89454.1,BAB69460.1: 1.851845
AAP74223.1,BAB69460.1: 1.803815
ACN22491.1,BAB69460.1: 1.892287
AAZ04385.1,BAB69460.1: 1.842761
AAW34372.1,BAB69460.1: 1.859733
AAC47235.1,BAB69460.1: 1.734914
AIX48712.1,BAB69460.1: 1.690022
AIX48711.1,BAB69460.1: 1.708301
BAB69460.1,BAC16331.1: 1.622930
BAB69460.1,BAE02684.1: 1.758203
ALJ47757.1,BAB69460.1: 2.148075
BAB69460.1,BAE02683.1: 1.762722
BAB69460.1,BAX84062.1: 1.467468
ABW02990.1,BAB69460.1: 1.308374
Amuc2108,BAB69460.1: 1.345662
BAB69460.1,BC02679: 1.360047
BAB69460.1,BF4058: 1.360047
AAD04036.1,BAB69460.1: 1.419175
AAA34726.1,BAB69460.1: 2.714337
BAB69460.1,BAM29293.1: 2.043410
ARV79861.1,BAB69460.1: 1.982573
BAB69460.1,EAA64496.1: 2.040431
BAB69460.1,EAL93731.1: 1.985035
BAB69460.1,BAC67687.1: 2.298570
AAC17104.1,BAB69460.1: 2.398669
ADK55597.1,BAB69460.1: 2.086608
AYF53242.1,BAB69460.1: 2.124411
ADZ46179.1,BAB69460.1: 2.094879
BAB69460.1,BAJ61835.1: 2.683121
BAB69460.1,BAJ61836.1: 2.664408
ANC68156.1,BAB69460.1: 2.060138
AFD54461.1,BAB69460.1: 2.259725
AAC49904.1,BAB69460.1: 2.386630
BAB69460.1,BC03717: 1.704019
BAB69460.1,BT2824: 1.508336
BAB69460.1,BACCELL01451: 2.371008
BAB69460.1,BC02680: 1.796765
BAB69460.1,BF4060: 1.795178
AAN77503.1,BAB69460.1: 1.126205
AAN77505.1,BAB69460.1: 1.107147
ADQ45027.1,BAB69460.1: 1.295182
BAB69460.1,BAC16332.1: 1.230892
ABJ15796.1,BAB69460.1: 1.203688
BAB69460.1,BAR92731.1: 1.226909
AAF31438.1,BAB69460.1: 1.421034
AAC38290.1,BAB69460.1: 1.173685
AAC44371.1,BAB69460.1: 1.251421
ACO94508.1,BAB69460.1: 1.232828
ACO94508.1,BAB69460.1: 1.232828
BAB69460.1,BAE54302.1: 1.210598
BAB69460.1,BAE54302.1: 1.210598
ABW02992.1,BAB69460.1: 1.311636
ALM88585.1,BAB69460.1: 1.643798
AFC93434.1,BAB69460.1: 1.548519
AAE53061.1,BAB69460.1: 1.564582
ABQ46917.1,BAB69460.1: 1.140850
AAD35118.1,BAB69460.1: 1.140850
BAB69460.1,CAA88008.1: 1.122605
ADN02324.1,BAB69460.1: 1.222467
BAB69460.1,CAA88008.1: 1.122607
BAB69460.1,CAC27412.2: 1.077528
ABN54008.1,BAB69460.1: 1.077526
BAB69460.1,CAA61884.2: 1.077527
ATD50129,BAB69460.1: 1.395469
AAC25554.2,BAB69460.1: 0.990559
AAC60453.1,BAB69460.1: 1.048289
AFO67889.1,BAB69460.1: 1.228363
AAA22474.1,BAB69460.1: 1.066288
BAB69460.1,BAF62129.1: 1.386521
BAB69460.1,CAZ97766.1: 1.388455
BAB69460.1,CAZ95074.1: 1.140901
BAB69460.1,EDY95423.1: 1.141234
BAB69460.1,CAZ97778.1: 1.064815
BAB69460.1,CAZ96750.1: 1.329915
AAP49324.1,BAB69460.1: 1.486965
AAP49324.1,BAB69460.1: 1.486965
BAB69460.1,CAZ98402.1: 1.468216
AGW43026.1,BAB69460.1: 1.635094
AIT14660.1,BAB69460.1: 1.580693
BAB69460.1,CAZ98378.1: 2.871786
AJW82062.1,BAB69460.1: 2.336440
ASG89819,ASY51180: 1.411287
AGS43006.1,ASY51180: 1.391462
ASY51180,CAZ94309.1: 1.391462
ASY51180,CAA50624.1: 1.302234
ADD92366.1,ASY51180: 1.302234
ASY51180,BAJ61957.1: 1.302234
AHN05534.1,ASY51180: 1.302234
ABN51452.1,ASY51180: 1.412055
AAO74890.1,ASY51180: 1.412055
AGK07610.1,ASY51180: 1.416470
AAO43052.1,ASY51180: 1.435220
ACC77699.1,ASY51180: 1.435221
AFS68803.1,ASY51180: 1.435222
ASY51180,CAA86922.1: 1.435223
ALE32755.1,ASY51180: 1.513558
AFI57215.1,ASY51180: 1.435226
AAQ67340.1,ASY51180: 1.435226
AAA87323.1,ASY51180: 1.475446
AAB05759.1,ASY51180: 1.453664
ASY51180,CAA40547.1: 1.471675
AFX61538.1,ASY51180: 1.453462
AEK21297.1,ASY51180: 1.435224
ABV44607.1,ASY51180: 1.435224
AIU68830.1,ASY51180: 1.398459
ABZ80848.1,ASY51180: 1.416716
AAG53947.1,ASY51180: 1.655864
ABY41241.1,ASY51180: 1.398458
ABD94065.1,ASY51180: 1.416649
AAN85732.1,ASY51180: 1.398459
ASY51180,CAA40379.1: 1.398458
ASY51180,CAA00096.1: 1.398460
ASY51180,CAA39426.1: 1.398460
AAX16366.1,ASY51180: 1.555348
AAD04192.1,ASY51180: 1.483295
ASY51180,CAB07443.1: 1.479877
ASY51180,CBL16782.1: 1.570802
ASY51180,Q53317: 1.589390
ASY51180,P37073: 1.464080
AAQ87037.1,ASY51180: 1.993379
AAA16048.1,ASY51180: 1.956769
ASY51180,BAC24104.1: 1.993021
ASY51180,CAA78135.1: 1.520321
ADD61790.1,ASY51180: 1.492213
ASY51180,EGC02853.1: 1.529228
ASY51180,CAA67525.1: 1.625227
ASY51180,CAG81957.1: 1.765801
ASY51180,KMK55593.1: 1.735449
AAN87849.1,ASY51180: 1.735449
AAB67443.1,ASY51180: 1.866372
AAB65002.1,ASY51180: 2.299814
ASY51180,CAG83185.1: 2.123079
ASY51180,XP002273975.1: 2.542120
ASY51180,XP_002301319.1: 2.569724
AAB18368.1,ASY51180: 2.189312
ASY51180,BAJ89557.1: 2.205356
AAD45127.1,ASY51180: 2.222753
AAO00727.1,ASY51180: 2.377583
AAC98464.1,ASY51180: 2.378458
AAD21783.1,ASY51180: 2.619094
AAB18366.1,ASY51180: 2.678138
ACS13756.1,ASY51180: 2.974355
AAK30204.1,ASY51180: 2.672461
AAC09388.1,ASY51180: 2.372566
ASY51180,BAA13163.1: 2.409202
AAD45126.1,ASY51180: 2.355289
AAN87142.1,ASY51180: 2.433717
ASY51180,BAA03925.1: 2.430506
ASY51180,BAA34946.1: 2.485761
ASY51180,BAB17788.1: 2.485761
AAT84462.1,ASY51180: 2.503257
ABL75361.1,ASY51180: 2.548563
AAO92743.1,ASY51180: 2.620059
ASY51180,CAA48324.1: 2.726723
AAD31572.1,ASY51180: 2.790715
AAL07012.1,ASY51180: 2.752191
ASY51180,CAB39603.1: 2.203708
AAF80591.1,ASY51180: 2.162709
AAB18367.1,ASY51180: 2.168294
AAF80590.1,ASY51180: 2.168945
ASY51180,CAA10231.1: 2.186374
AAK59660.1,ASY51180: 2.195835
AAA92363.1,ASY51180: 2.194938
ASY51180,CAA63663.1: 2.254507
ASY51180,CAA58003.1: 2.176204
ASY51180,CAA58002.1: 2.176204
ASY51180,CAH58715.1: 2.427704
ABY79073.1,ASY51180: 2.236721
AAA24896.1,ASY51180: 1.893821
ACY24738.1,ASY51180: 1.795182
ACY24738.1,ASY51180: 1.795182
AHW70865,ASY51180: 1.702559
ASY51180,CCQ42308: 1.988947
ASY50498,ASY51180: 1.174003
ASY51180,BAQ97614.1: 1.292552
ASY51180,BAA97991.1: 1.174004
ASY51180,BAC06195.1: 1.123639
ASY51180,CAZ95067.1: 1.223674
ABQ07185.2,ASY51180: 1.291105
AAC69707.1,ASY51180: 1.261636
AAA60459.1,ASY51180: 1.261636
ASY51180,Amuc0724: 1.515056
AJF35005.1,ASY51180: 1.589504
ASY51180,CAZ96583.1: 1.502183
AAO78788.1,ASY51180: 1.574039
ASY51180,Amuc0875: 1.481621
AAC96462.1,ASY51180: 2.173351
ASY51180,EJZ11896.1: 1.954950
ABK72351.1,ASY51180: 2.034383
AAS03978.1,ASY51180: 2.280083
ACC41342.1,ASY51180: 2.162036
ASY51180,CAM61923.1: 2.443917
ASY51180,CAB09586.1: 2.395049
ASY51180,KHE89680.1: 2.251443
ASY51180,BAK48741.1: 2.412489
ASY51180,EED49498.1: 2.376075
ACD93221.1,ASY51180: 1.831817
ACS36221.1,ASY51180: 1.811753
ABR28478.1,ASY51180: 1.816942
ABU98621.1,ASY51180: 1.780267
ASY51180,BAH84971.1: 1.878109
ACM68926.1,ASY51180: 1.904879
AEE89454.1,ASY51180: 1.851845
AAP74223.1,ASY51180: 1.803815
ACN22491.1,ASY51180: 1.892287
AAZ04385.1,ASY51180: 1.842761
AAW34372.1,ASY51180: 1.859733
AAC47235.1,ASY51180: 1.734914
AIX48712.1,ASY51180: 1.690022
AIX48711.1,ASY51180: 1.708301
ASY51180,BAC16331.1: 1.622930
ASY51180,BAE02684.1: 1.758203
ALJ47757.1,ASY51180: 2.148075
ASY51180,BAE02683.1: 1.762722
ASY51180,BAX84062.1: 1.467468
ABW02990.1,ASY51180: 1.308374
ASY51180,Amuc2108: 1.345662
ASY51180,BC02679: 1.360047
ASY51180,BF4058: 1.360047
AAD04036.1,ASY51180: 1.419175
AAA34726.1,ASY51180: 2.714337
ASY51180,BAM29293.1: 2.043410
ARV79861.1,ASY51180: 1.982573
ASY51180,EAA64496.1: 2.040431
ASY51180,EAL93731.1: 1.985035
ASY51180,BAC67687.1: 2.298570
AAC17104.1,ASY51180: 2.398669
ADK55597.1,ASY51180: 2.086608
ASY51180,AYF53242.1: 2.124411
ADZ46179.1,ASY51180: 2.094879
ASY51180,BAJ61835.1: 2.683121
ASY51180,BAJ61836.1: 2.664408
ANC68156.1,ASY51180: 2.060138
AFD54461.1,ASY51180: 2.259725
AAC49904.1,ASY51180: 2.386630
ASY51180,BC03717: 1.704019
ASY51180,BT2824: 1.508336
ASY51180,BACCELL01451: 2.371008
ASY51180,BC02680: 1.796765
ASY51180,BF4060: 1.795178
AAN77503.1,ASY51180: 1.126205
AAN77505.1,ASY51180: 1.107147
ADQ45027.1,ASY51180: 1.295182
ASY51180,BAC16332.1: 1.230892
ABJ15796.1,ASY51180: 1.203688
ASY51180,BAR92731.1: 1.226909
AAF31438.1,ASY51180: 1.421034
AAC38290.1,ASY51180: 1.173685
AAC44371.1,ASY51180: 1.251421
ACO94508.1,ASY51180: 1.232828
ACO94508.1,ASY51180: 1.232828
ASY51180,BAE54302.1: 1.210598
ASY51180,BAE54302.1: 1.210598
ABW02992.1,ASY51180: 1.311636
ALM88585.1,ASY51180: 1.643798
AFC93434.1,ASY51180: 1.548519
AAE53061.1,ASY51180: 1.564582
ABQ46917.1,ASY51180: 1.140850
AAD35118.1,ASY51180: 1.140850
ASY51180,CAA88008.1: 1.122605
ADN02324.1,ASY51180: 1.222467
ASY51180,CAA88008.1: 1.122607
ASY51180,CAC27412.2: 1.077528
ABN54008.1,ASY51180: 1.077526
ASY51180,CAA61884.2: 1.077527
ASY51180,ATD50129: 1.395469
AAC25554.2,ASY51180: 0.990559
AAC60453.1,ASY51180: 1.048289
AFO67889.1,ASY51180: 1.228363
AAA22474.1,ASY51180: 1.066288
ASY51180,BAF62129.1: 1.386521
ASY51180,CAZ97766.1: 1.388455
ASY51180,CAZ95074.1: 1.140901
ASY51180,EDY95423.1: 1.141234
ASY51180,CAZ97778.1: 1.064815
ASY51180,CAZ96750.1: 1.329915
AAP49324.1,ASY51180: 1.486965
AAP49324.1,ASY51180: 1.486965
ASY51180,CAZ98402.1: 1.468216
AGW43026.1,ASY51180: 1.635094
AIT14660.1,ASY51180: 1.580693
ASY51180,CAZ98378.1: 2.871786
AJW82062.1,ASY51180: 2.336440
AGS43006.1,ASG89819: 1.274632
ASG89819,CAZ94309.1: 1.274632
ASG89819,CAA50624.1: 1.185404
ADD92366.1,ASG89819: 1.185404
ASG89819,BAJ61957.1: 1.185404
AHN05534.1,ASG89819: 1.185404
ABN51452.1,ASG89819: 1.295225
AAO74890.1,ASG89819: 1.295225
AGK07610.1,ASG89819: 1.299639
AAO43052.1,ASG89819: 1.318390
ACC77699.1,ASG89819: 1.318391
AFS68803.1,ASG89819: 1.318392
ASG89819,CAA86922.1: 1.318393
ALE32755.1,ASG89819: 1.396728
AFI57215.1,ASG89819: 1.318395
AAQ67340.1,ASG89819: 1.318395
AAA87323.1,ASG89819: 1.358616
AAB05759.1,ASG89819: 1.336834
ASG89819,CAA40547.1: 1.354845
AFX61538.1,ASG89819: 1.336632
AEK21297.1,ASG89819: 1.318394
ABV44607.1,ASG89819: 1.318394
AIU68830.1,ASG89819: 1.281629
ABZ80848.1,ASG89819: 1.299886
AAG53947.1,ASG89819: 1.539034
ABY41241.1,ASG89819: 1.281628
ABD94065.1,ASG89819: 1.299819
AAN85732.1,ASG89819: 1.281629
ASG89819,CAA40379.1: 1.281628
ASG89819,CAA00096.1: 1.281630
ASG89819,CAA39426.1: 1.281630
AAX16366.1,ASG89819: 1.438518
AAD04192.1,ASG89819: 1.366465
ASG89819,CAB07443.1: 1.363047
ASG89819,CBL16782.1: 1.453972
ASG89819,Q53317: 1.472560
ASG89819,P37073: 1.347250
AAQ87037.1,ASG89819: 1.876549
AAA16048.1,ASG89819: 1.839939
ASG89819,BAC24104.1: 1.876192
ASG89819,CAA78135.1: 1.403491
ADD61790.1,ASG89819: 1.375383
ASG89819,EGC02853.1: 1.412398
ASG89819,CAA67525.1: 1.508397
ASG89819,CAG81957.1: 1.648971
ASG89819,KMK55593.1: 1.618618
AAN87849.1,ASG89819: 1.618618
AAB67443.1,ASG89819: 1.749542
AAB65002.1,ASG89819: 2.182984
ASG89819,CAG83185.1: 2.006249
ASG89819,XP002273975.1: 2.425290
ASG89819,XP_002301319.1: 2.452893
AAB18368.1,ASG89819: 2.072481
ASG89819,BAJ89557.1: 2.088526
AAD45127.1,ASG89819: 2.105923
AAO00727.1,ASG89819: 2.260753
AAC98464.1,ASG89819: 2.261628
AAD21783.1,ASG89819: 2.502264
AAB18366.1,ASG89819: 2.561309
ACS13756.1,ASG89819: 2.857525
AAK30204.1,ASG89819: 2.555631
AAC09388.1,ASG89819: 2.255736
ASG89819,BAA13163.1: 2.292372
AAD45126.1,ASG89819: 2.238459
AAN87142.1,ASG89819: 2.316887
ASG89819,BAA03925.1: 2.313676
ASG89819,BAA34946.1: 2.368931
ASG89819,BAB17788.1: 2.368931
AAT84462.1,ASG89819: 2.386427
ABL75361.1,ASG89819: 2.431733
AAO92743.1,ASG89819: 2.503230
ASG89819,CAA48324.1: 2.609893
AAD31572.1,ASG89819: 2.673885
AAL07012.1,ASG89819: 2.635361
ASG89819,CAB39603.1: 2.086878
AAF80591.1,ASG89819: 2.045879
AAB18367.1,ASG89819: 2.051464
AAF80590.1,ASG89819: 2.052115
ASG89819,CAA10231.1: 2.069543
AAK59660.1,ASG89819: 2.079005
AAA92363.1,ASG89819: 2.078108
ASG89819,CAA63663.1: 2.137677
ASG89819,CAA58003.1: 2.059373
ASG89819,CAA58002.1: 2.059373
ASG89819,CAH58715.1: 2.310874
ABY79073.1,ASG89819: 2.119891
AAA24896.1,ASG89819: 1.776990
ACY24738.1,ASG89819: 1.678352
ACY24738.1,ASG89819: 1.678352
AHW70865,ASG89819: 1.585729
ASG89819,CCQ42308: 1.872117
ASG89819,ASY50498: 1.057172
ASG89819,BAQ97614.1: 1.175721
ASG89819,BAA97991.1: 1.057173
ASG89819,BAC06195.1: 1.006809
ASG89819,CAZ95067.1: 1.106844
ABQ07185.2,ASG89819: 1.174274
AAC69707.1,ASG89819: 1.144806
AAA60459.1,ASG89819: 1.144806
ASG89819,Amuc0724: 1.398226
AJF35005.1,ASG89819: 1.472674
ASG89819,CAZ96583.1: 1.385353
AAO78788.1,ASG89819: 1.457208
ASG89819,Amuc0875: 1.364791
AAC96462.1,ASG89819: 2.056521
ASG89819,EJZ11896.1: 1.838120
ABK72351.1,ASG89819: 1.917553
AAS03978.1,ASG89819: 2.163253
ACC41342.1,ASG89819: 2.045206
ASG89819,CAM61923.1: 2.327087
ASG89819,CAB09586.1: 2.278219
ASG89819,KHE89680.1: 2.134613
ASG89819,BAK48741.1: 2.295659
ASG89819,EED49498.1: 2.259244
ACD93221.1,ASG89819: 1.714987
ACS36221.1,ASG89819: 1.694922
ABR28478.1,ASG89819: 1.700112
ABU98621.1,ASG89819: 1.663436
ASG89819,BAH84971.1: 1.761279
ACM68926.1,ASG89819: 1.788049
AEE89454.1,ASG89819: 1.735015
AAP74223.1,ASG89819: 1.686985
ACN22491.1,ASG89819: 1.775456
AAZ04385.1,ASG89819: 1.725930
AAW34372.1,ASG89819: 1.742903
AAC47235.1,ASG89819: 1.618084
AIX48712.1,ASG89819: 1.573192
AIX48711.1,ASG89819: 1.591470
ASG89819,BAC16331.1: 1.506099
ASG89819,BAE02684.1: 1.641373
ALJ47757.1,ASG89819: 2.031245
ASG89819,BAE02683.1: 1.645892
ASG89819,BAX84062.1: 1.350638
ABW02990.1,ASG89819: 1.191544
ASG89819,Amuc2108: 1.228832
ASG89819,BC02679: 1.243217
ASG89819,BF4058: 1.243217
AAD04036.1,ASG89819: 1.302345
AAA34726.1,ASG89819: 2.597507
ASG89819,BAM29293.1: 1.926580
ARV79861.1,ASG89819: 1.865743
ASG89819,EAA64496.1: 1.923601
ASG89819,EAL93731.1: 1.868205
ASG89819,BAC67687.1: 2.181740
AAC17104.1,ASG89819: 2.281838
ADK55597.1,ASG89819: 1.969778
ASG89819,AYF53242.1: 2.007581
ADZ46179.1,ASG89819: 1.978049
ASG89819,BAJ61835.1: 2.566291
ASG89819,BAJ61836.1: 2.547578
ANC68156.1,ASG89819: 1.943308
AFD54461.1,ASG89819: 2.142895
AAC49904.1,ASG89819: 2.269800
ASG89819,BC03717: 1.587188
ASG89819,BT2824: 1.391506
ASG89819,BACCELL01451: 2.254178
ASG89819,BC02680: 1.679935
ASG89819,BF4060: 1.678348
AAN77503.1,ASG89819: 1.009374
AAN77505.1,ASG89819: 0.990316
ADQ45027.1,ASG89819: 1.178351
ASG89819,BAC16332.1: 1.114062
ABJ15796.1,ASG89819: 1.086857
ASG89819,BAR92731.1: 1.110079
AAF31438.1,ASG89819: 1.304203
AAC38290.1,ASG89819: 1.056855
AAC44371.1,ASG89819: 1.134591
ACO94508.1,ASG89819: 1.115998
ACO94508.1,ASG89819: 1.115998
ASG89819,BAE54302.1: 1.093767
ASG89819,BAE54302.1: 1.093767
ABW02992.1,ASG89819: 1.194806
ALM88585.1,ASG89819: 1.526968
AFC93434.1,ASG89819: 1.431689
AAE53061.1,ASG89819: 1.447752
ABQ46917.1,ASG89819: 1.024020
AAD35118.1,ASG89819: 1.024020
ASG89819,CAA88008.1: 1.005775
ADN02324.1,ASG89819: 1.105637
ASG89819,CAA88008.1: 1.005777
ASG89819,CAC27412.2: 0.960697
ABN54008.1,ASG89819: 0.960696
ASG89819,CAA61884.2: 0.960697
ASG89819,ATD50129: 1.278639
AAC25554.2,ASG89819: 0.873728
AAC60453.1,ASG89819: 0.931459
AFO67889.1,ASG89819: 1.111533
AAA22474.1,ASG89819: 0.949458
ASG89819,BAF62129.1: 1.458114
ASG89819,CAZ97766.1: 1.460048
ASG89819,CAZ95074.1: 1.212494
ASG89819,EDY95423.1: 1.212827
ASG89819,CAZ97778.1: 1.136408
ASG89819,CAZ96750.1: 1.401508
AAP49324.1,ASG89819: 1.558558
AAP49324.1,ASG89819: 1.558558
ASG89819,CAZ98402.1: 1.539809
AGW43026.1,ASG89819: 1.706687
AIT14660.1,ASG89819: 1.652287
ASG89819,CAZ98378.1: 2.943379
AJW82062.1,ASG89819: 2.408033
AGS43006.1,CAZ94309.1: 0.000000
AGS43006.1,CAA50624.1: 0.266384
ADD92366.1,AGS43006.1: 0.266384
AGS43006.1,BAJ61957.1: 0.266384
AGS43006.1,AHN05534.1: 0.266384
ABN51452.1,AGS43006.1: 0.883696
AAO74890.1,AGS43006.1: 0.883696
AGK07610.1,AGS43006.1: 0.888111
AAO43052.1,AGS43006.1: 0.906861
ACC77699.1,AGS43006.1: 0.906862
AFS68803.1,AGS43006.1: 0.906863
AGS43006.1,CAA86922.1: 0.906865
AGS43006.1,ALE32755.1: 0.985199
AFI57215.1,AGS43006.1: 0.906867
AAQ67340.1,AGS43006.1: 0.906867
AAA87323.1,AGS43006.1: 0.947087
AAB05759.1,AGS43006.1: 0.925305
AGS43006.1,CAA40547.1: 0.943316
AFX61538.1,AGS43006.1: 0.925104
AEK21297.1,AGS43006.1: 0.906865
ABV44607.1,AGS43006.1: 0.906865
AGS43006.1,AIU68830.1: 0.870100
ABZ80848.1,AGS43006.1: 0.888358
AAG53947.1,AGS43006.1: 1.127505
ABY41241.1,AGS43006.1: 0.870099
ABD94065.1,AGS43006.1: 0.888291
AAN85732.1,AGS43006.1: 0.870100
AGS43006.1,CAA40379.1: 0.870099
AGS43006.1,CAA00096.1: 0.870101
AGS43006.1,CAA39426.1: 0.870101
AAX16366.1,AGS43006.1: 1.026989
AAD04192.1,AGS43006.1: 0.954936
AGS43006.1,CAB07443.1: 0.951518
AGS43006.1,CBL16782.1: 1.042444
AGS43006.1,Q53317: 1.061031
AGS43006.1,P37073: 0.935721
AAQ87037.1,AGS43006.1: 1.465021
AAA16048.1,AGS43006.1: 1.428411
AGS43006.1,BAC24104.1: 1.464663
AGS43006.1,CAA78135.1: 0.991962
ADD61790.1,AGS43006.1: 0.963854
AGS43006.1,EGC02853.1: 1.000869
AGS43006.1,CAA67525.1: 1.096869
AGS43006.1,CAG81957.1: 1.237442
AGS43006.1,KMK55593.1: 1.207090
AAN87849.1,AGS43006.1: 1.207090
AAB67443.1,AGS43006.1: 1.338013
AAB65002.1,AGS43006.1: 1.771456
AGS43006.1,CAG83185.1: 1.594720
AGS43006.1,XP002273975.1: 2.013761
AGS43006.1,XP_002301319.1: 2.041365
AAB18368.1,AGS43006.1: 1.660953
AGS43006.1,BAJ89557.1: 1.676998
AAD45127.1,AGS43006.1: 1.694394
AAO00727.1,AGS43006.1: 1.849225
AAC98464.1,AGS43006.1: 1.850100
AAD21783.1,AGS43006.1: 2.090735
AAB18366.1,AGS43006.1: 2.149780
ACS13756.1,AGS43006.1: 2.445996
AAK30204.1,AGS43006.1: 2.144102
AAC09388.1,AGS43006.1: 1.844208
AGS43006.1,BAA13163.1: 1.880844
AAD45126.1,AGS43006.1: 1.826931
AAN87142.1,AGS43006.1: 1.905358
AGS43006.1,BAA03925.1: 1.902147
AGS43006.1,BAA34946.1: 1.957402
AGS43006.1,BAB17788.1: 1.957402
AAT84462.1,AGS43006.1: 1.974898
ABL75361.1,AGS43006.1: 2.020204
AAO92743.1,AGS43006.1: 2.091701
AGS43006.1,CAA48324.1: 2.198365
AAD31572.1,AGS43006.1: 2.262357
AAL07012.1,AGS43006.1: 2.223832
AGS43006.1,CAB39603.1: 1.675349
AAF80591.1,AGS43006.1: 1.634351
AAB18367.1,AGS43006.1: 1.639935
AAF80590.1,AGS43006.1: 1.640586
AGS43006.1,CAA10231.1: 1.658015
AAK59660.1,AGS43006.1: 1.667477
AAA92363.1,AGS43006.1: 1.666579
AGS43006.1,CAA63663.1: 1.726149
AGS43006.1,CAA58003.1: 1.647845
AGS43006.1,CAA58002.1: 1.647845
AGS43006.1,CAH58715.1: 1.899346
ABY79073.1,AGS43006.1: 1.708362
AAA24896.1,AGS43006.1: 1.365462
ACY24738.1,AGS43006.1: 1.266824
ACY24738.1,AGS43006.1: 1.266824
AGS43006.1,AHW70865: 1.174200
AGS43006.1,CCQ42308: 1.460588
AGS43006.1,ASY50498: 0.931748
AGS43006.1,BAQ97614.1: 1.050297
AGS43006.1,BAA97991.1: 0.931749
AGS43006.1,BAC06195.1: 0.881385
AGS43006.1,CAZ95067.1: 0.981420
ABQ07185.2,AGS43006.1: 1.048850
AAC69707.1,AGS43006.1: 1.019382
AAA60459.1,AGS43006.1: 1.019382
AGS43006.1,Amuc0724: 1.272801
AGS43006.1,AJF35005.1: 1.347249
AGS43006.1,CAZ96583.1: 1.259929
AAO78788.1,AGS43006.1: 1.331784
AGS43006.1,Amuc0875: 1.239366
AAC96462.1,AGS43006.1: 1.931097
AGS43006.1,EJZ11896.1: 1.712695
ABK72351.1,AGS43006.1: 1.792129
AAS03978.1,AGS43006.1: 2.037828
ACC41342.1,AGS43006.1: 1.919781
AGS43006.1,CAM61923.1: 2.201663
AGS43006.1,CAB09586.1: 2.152794
AGS43006.1,KHE89680.1: 2.009189
AGS43006.1,BAK48741.1: 2.170235
AGS43006.1,EED49498.1: 2.133820
ACD93221.1,AGS43006.1: 1.589563
ACS36221.1,AGS43006.1: 1.569498
ABR28478.1,AGS43006.1: 1.574687
ABU98621.1,AGS43006.1: 1.538012
AGS43006.1,BAH84971.1: 1.635854
ACM68926.1,AGS43006.1: 1.662625
AEE89454.1,AGS43006.1: 1.609590
AAP74223.1,AGS43006.1: 1.561560
ACN22491.1,AGS43006.1: 1.650032
AAZ04385.1,AGS43006.1: 1.600506
AAW34372.1,AGS43006.1: 1.617478
AAC47235.1,AGS43006.1: 1.492659
AGS43006.1,AIX48712.1: 1.447767
AGS43006.1,AIX48711.1: 1.466046
AGS43006.1,BAC16331.1: 1.380675
AGS43006.1,BAE02684.1: 1.515948
AGS43006.1,ALJ47757.1: 1.905820
AGS43006.1,BAE02683.1: 1.520468
AGS43006.1,BAX84062.1: 1.225214
ABW02990.1,AGS43006.1: 1.066120
AGS43006.1,Amuc2108: 1.103408
AGS43006.1,BC02679: 1.117792
AGS43006.1,BF4058: 1.117792
AAD04036.1,AGS43006.1: 1.176920
AAA34726.1,AGS43006.1: 2.472083
AGS43006.1,BAM29293.1: 1.801155
AGS43006.1,ARV79861.1: 1.740318
AGS43006.1,EAA64496.1: 1.798177
AGS43006.1,EAL93731.1: 1.742781
AGS43006.1,BAC67687.1: 2.056315
AAC17104.1,AGS43006.1: 2.156414
ADK55597.1,AGS43006.1: 1.844354
AGS43006.1,AYF53242.1: 1.882156
ADZ46179.1,AGS43006.1: 1.852624
AGS43006.1,BAJ61835.1: 2.440867
AGS43006.1,BAJ61836.1: 2.422153
AGS43006.1,ANC68156.1: 1.817884
AFD54461.1,AGS43006.1: 2.017470
AAC49904.1,AGS43006.1: 2.144376
AGS43006.1,BC03717: 1.461764
AGS43006.1,BT2824: 1.266082
AGS43006.1,BACCELL01451: 2.128753
AGS43006.1,BC02680: 1.554510
AGS43006.1,BF4060: 1.552923
AAN77503.1,AGS43006.1: 0.883950
AAN77505.1,AGS43006.1: 0.864892
ADQ45027.1,AGS43006.1: 1.052927
AGS43006.1,BAC16332.1: 0.988638
ABJ15796.1,AGS43006.1: 0.961433
AGS43006.1,BAR92731.1: 0.984655
AAF31438.1,AGS43006.1: 1.178779
AAC38290.1,AGS43006.1: 0.931430
AAC44371.1,AGS43006.1: 1.009167
ACO94508.1,AGS43006.1: 0.990574
ACO94508.1,AGS43006.1: 0.990574
AGS43006.1,BAE54302.1: 0.968343
AGS43006.1,BAE54302.1: 0.968343
ABW02992.1,AGS43006.1: 1.069381
AGS43006.1,ALM88585.1: 1.401543
AFC93434.1,AGS43006.1: 1.306265
AAE53061.1,AGS43006.1: 1.322328
ABQ46917.1,AGS43006.1: 0.898595
AAD35118.1,AGS43006.1: 0.898595
AGS43006.1,CAA88008.1: 0.880351
ADN02324.1,AGS43006.1: 0.980212
AGS43006.1,CAA88008.1: 0.880353
AGS43006.1,CAC27412.2: 0.835273
ABN54008.1,AGS43006.1: 0.835272
AGS43006.1,CAA61884.2: 0.835272
AGS43006.1,ATD50129: 1.153215
AAC25554.2,AGS43006.1: 0.748304
AAC60453.1,AGS43006.1: 0.806034
AFO67889.1,AGS43006.1: 0.986109
AAA22474.1,AGS43006.1: 0.824034
AGS43006.1,BAF62129.1: 1.438289
AGS43006.1,CAZ97766.1: 1.440223
AGS43006.1,CAZ95074.1: 1.192670
AGS43006.1,EDY95423.1: 1.193002
AGS43006.1,CAZ97778.1: 1.116584
AGS43006.1,CAZ96750.1: 1.381683
AAP49324.1,AGS43006.1: 1.538733
AAP49324.1,AGS43006.1: 1.538733
AGS43006.1,CAZ98402.1: 1.519984
AGS43006.1,AGW43026.1: 1.686863
AGS43006.1,AIT14660.1: 1.632462
AGS43006.1,CAZ98378.1: 2.923555
AGS43006.1,AJW82062.1: 2.388209
CAA50624.1,CAZ94309.1: 0.266384
ADD92366.1,CAZ94309.1: 0.266384
BAJ61957.1,CAZ94309.1: 0.266384
AHN05534.1,CAZ94309.1: 0.266384
ABN51452.1,CAZ94309.1: 0.883696
AAO74890.1,CAZ94309.1: 0.883696
AGK07610.1,CAZ94309.1: 0.888111
AAO43052.1,CAZ94309.1: 0.906861
ACC77699.1,CAZ94309.1: 0.906862
AFS68803.1,CAZ94309.1: 0.906863
CAA86922.1,CAZ94309.1: 0.906865
ALE32755.1,CAZ94309.1: 0.985199
AFI57215.1,CAZ94309.1: 0.906867
AAQ67340.1,CAZ94309.1: 0.906867
AAA87323.1,CAZ94309.1: 0.947087
AAB05759.1,CAZ94309.1: 0.925305
CAA40547.1,CAZ94309.1: 0.943316
AFX61538.1,CAZ94309.1: 0.925104
AEK21297.1,CAZ94309.1: 0.906865
ABV44607.1,CAZ94309.1: 0.906865
AIU68830.1,CAZ94309.1: 0.870100
ABZ80848.1,CAZ94309.1: 0.888358
AAG53947.1,CAZ94309.1: 1.127505
ABY41241.1,CAZ94309.1: 0.870099
ABD94065.1,CAZ94309.1: 0.888291
AAN85732.1,CAZ94309.1: 0.870100
CAA40379.1,CAZ94309.1: 0.870099
CAA00096.1,CAZ94309.1: 0.870101
CAA39426.1,CAZ94309.1: 0.870101
AAX16366.1,CAZ94309.1: 1.026989
AAD04192.1,CAZ94309.1: 0.954936
CAB07443.1,CAZ94309.1: 0.951518
CAZ94309.1,CBL16782.1: 1.042444
CAZ94309.1,Q53317: 1.061031
CAZ94309.1,P37073: 0.935721
AAQ87037.1,CAZ94309.1: 1.465021
AAA16048.1,CAZ94309.1: 1.428411
BAC24104.1,CAZ94309.1: 1.464663
CAA78135.1,CAZ94309.1: 0.991962
ADD61790.1,CAZ94309.1: 0.963854
CAZ94309.1,EGC02853.1: 1.000869
CAA67525.1,CAZ94309.1: 1.096869
CAG81957.1,CAZ94309.1: 1.237442
CAZ94309.1,KMK55593.1: 1.207090
AAN87849.1,CAZ94309.1: 1.207090
AAB67443.1,CAZ94309.1: 1.338013
AAB65002.1,CAZ94309.1: 1.771456
CAG83185.1,CAZ94309.1: 1.594720
CAZ94309.1,XP002273975.1: 2.013761
CAZ94309.1,XP_002301319.1: 2.041365
AAB18368.1,CAZ94309.1: 1.660953
BAJ89557.1,CAZ94309.1: 1.676998
AAD45127.1,CAZ94309.1: 1.694394
AAO00727.1,CAZ94309.1: 1.849225
AAC98464.1,CAZ94309.1: 1.850100
AAD21783.1,CAZ94309.1: 2.090735
AAB18366.1,CAZ94309.1: 2.149780
ACS13756.1,CAZ94309.1: 2.445996
AAK30204.1,CAZ94309.1: 2.144102
AAC09388.1,CAZ94309.1: 1.844208
BAA13163.1,CAZ94309.1: 1.880844
AAD45126.1,CAZ94309.1: 1.826931
AAN87142.1,CAZ94309.1: 1.905358
BAA03925.1,CAZ94309.1: 1.902147
BAA34946.1,CAZ94309.1: 1.957402
BAB17788.1,CAZ94309.1: 1.957402
AAT84462.1,CAZ94309.1: 1.974898
ABL75361.1,CAZ94309.1: 2.020204
AAO92743.1,CAZ94309.1: 2.091701
CAA48324.1,CAZ94309.1: 2.198365
AAD31572.1,CAZ94309.1: 2.262357
AAL07012.1,CAZ94309.1: 2.223832
CAB39603.1,CAZ94309.1: 1.675349
AAF80591.1,CAZ94309.1: 1.634351
AAB18367.1,CAZ94309.1: 1.639935
AAF80590.1,CAZ94309.1: 1.640586
CAA10231.1,CAZ94309.1: 1.658015
AAK59660.1,CAZ94309.1: 1.667477
AAA92363.1,CAZ94309.1: 1.666579
CAA63663.1,CAZ94309.1: 1.726149
CAA58003.1,CAZ94309.1: 1.647845
CAA58002.1,CAZ94309.1: 1.647845
CAH58715.1,CAZ94309.1: 1.899346
ABY79073.1,CAZ94309.1: 1.708362
AAA24896.1,CAZ94309.1: 1.365462
ACY24738.1,CAZ94309.1: 1.266824
ACY24738.1,CAZ94309.1: 1.266824
AHW70865,CAZ94309.1: 1.174200
CAZ94309.1,CCQ42308: 1.460588
ASY50498,CAZ94309.1: 0.931748
BAQ97614.1,CAZ94309.1: 1.050297
BAA97991.1,CAZ94309.1: 0.931749
BAC06195.1,CAZ94309.1: 0.881385
CAZ94309.1,CAZ95067.1: 0.981420
ABQ07185.2,CAZ94309.1: 1.048850
AAC69707.1,CAZ94309.1: 1.019382
AAA60459.1,CAZ94309.1: 1.019382
Amuc0724,CAZ94309.1: 1.272801
AJF35005.1,CAZ94309.1: 1.347249
CAZ94309.1,CAZ96583.1: 1.259929
AAO78788.1,CAZ94309.1: 1.331784
Amuc0875,CAZ94309.1: 1.239366
AAC96462.1,CAZ94309.1: 1.931097
CAZ94309.1,EJZ11896.1: 1.712695
ABK72351.1,CAZ94309.1: 1.792129
AAS03978.1,CAZ94309.1: 2.037828
ACC41342.1,CAZ94309.1: 1.919781
CAM61923.1,CAZ94309.1: 2.201663
CAB09586.1,CAZ94309.1: 2.152794
CAZ94309.1,KHE89680.1: 2.009189
BAK48741.1,CAZ94309.1: 2.170235
CAZ94309.1,EED49498.1: 2.133820
ACD93221.1,CAZ94309.1: 1.589563
ACS36221.1,CAZ94309.1: 1.569498
ABR28478.1,CAZ94309.1: 1.574687
ABU98621.1,CAZ94309.1: 1.538012
BAH84971.1,CAZ94309.1: 1.635854
ACM68926.1,CAZ94309.1: 1.662625
AEE89454.1,CAZ94309.1: 1.609590
AAP74223.1,CAZ94309.1: 1.561560
ACN22491.1,CAZ94309.1: 1.650032
AAZ04385.1,CAZ94309.1: 1.600506
AAW34372.1,CAZ94309.1: 1.617478
AAC47235.1,CAZ94309.1: 1.492659
AIX48712.1,CAZ94309.1: 1.447767
AIX48711.1,CAZ94309.1: 1.466046
BAC16331.1,CAZ94309.1: 1.380675
BAE02684.1,CAZ94309.1: 1.515948
ALJ47757.1,CAZ94309.1: 1.905820
BAE02683.1,CAZ94309.1: 1.520468
BAX84062.1,CAZ94309.1: 1.225214
ABW02990.1,CAZ94309.1: 1.066120
Amuc2108,CAZ94309.1: 1.103408
BC02679,CAZ94309.1: 1.117792
BF4058,CAZ94309.1: 1.117792
AAD04036.1,CAZ94309.1: 1.176920
AAA34726.1,CAZ94309.1: 2.472083
BAM29293.1,CAZ94309.1: 1.801155
ARV79861.1,CAZ94309.1: 1.740318
CAZ94309.1,EAA64496.1: 1.798177
CAZ94309.1,EAL93731.1: 1.742781
BAC67687.1,CAZ94309.1: 2.056315
AAC17104.1,CAZ94309.1: 2.156414
ADK55597.1,CAZ94309.1: 1.844354
AYF53242.1,CAZ94309.1: 1.882156
ADZ46179.1,CAZ94309.1: 1.852624
BAJ61835.1,CAZ94309.1: 2.440867
BAJ61836.1,CAZ94309.1: 2.422153
ANC68156.1,CAZ94309.1: 1.817884
AFD54461.1,CAZ94309.1: 2.017470
AAC49904.1,CAZ94309.1: 2.144376
BC03717,CAZ94309.1: 1.461764
BT2824,CAZ94309.1: 1.266082
BACCELL01451,CAZ94309.1: 2.128753
BC02680,CAZ94309.1: 1.554510
BF4060,CAZ94309.1: 1.552923
AAN77503.1,CAZ94309.1: 0.883950
AAN77505.1,CAZ94309.1: 0.864892
ADQ45027.1,CAZ94309.1: 1.052927
BAC16332.1,CAZ94309.1: 0.988638
ABJ15796.1,CAZ94309.1: 0.961433
BAR92731.1,CAZ94309.1: 0.984655
AAF31438.1,CAZ94309.1: 1.178779
AAC38290.1,CAZ94309.1: 0.931430
AAC44371.1,CAZ94309.1: 1.009167
ACO94508.1,CAZ94309.1: 0.990574
ACO94508.1,CAZ94309.1: 0.990574
BAE54302.1,CAZ94309.1: 0.968343
BAE54302.1,CAZ94309.1: 0.968343
ABW02992.1,CAZ94309.1: 1.069381
ALM88585.1,CAZ94309.1: 1.401543
AFC93434.1,CAZ94309.1: 1.306265
AAE53061.1,CAZ94309.1: 1.322328
ABQ46917.1,CAZ94309.1: 0.898595
AAD35118.1,CAZ94309.1: 0.898595
CAA88008.1,CAZ94309.1: 0.880351
ADN02324.1,CAZ94309.1: 0.980212
CAA88008.1,CAZ94309.1: 0.880353
CAC27412.2,CAZ94309.1: 0.835273
ABN54008.1,CAZ94309.1: 0.835272
CAA61884.2,CAZ94309.1: 0.835272
ATD50129,CAZ94309.1: 1.153215
AAC25554.2,CAZ94309.1: 0.748304
AAC60453.1,CAZ94309.1: 0.806034
AFO67889.1,CAZ94309.1: 0.986109
AAA22474.1,CAZ94309.1: 0.824034
BAF62129.1,CAZ94309.1: 1.438289
CAZ94309.1,CAZ97766.1: 1.440223
CAZ94309.1,CAZ95074.1: 1.192670
CAZ94309.1,EDY95423.1: 1.193002
CAZ94309.1,CAZ97778.1: 1.116584
CAZ94309.1,CAZ96750.1: 1.381683
AAP49324.1,CAZ94309.1: 1.538733
AAP49324.1,CAZ94309.1: 1.538733
CAZ94309.1,CAZ98402.1: 1.519984
AGW43026.1,CAZ94309.1: 1.686863
AIT14660.1,CAZ94309.1: 1.632462
CAZ94309.1,CAZ98378.1: 2.923555
AJW82062.1,CAZ94309.1: 2.388209
ADD92366.1,CAA50624.1: 0.000000
BAJ61957.1,CAA50624.1: 0.000000
AHN05534.1,CAA50624.1: 0.000000
ABN51452.1,CAA50624.1: 0.794468
AAO74890.1,CAA50624.1: 0.794468
AGK07610.1,CAA50624.1: 0.798882
AAO43052.1,CAA50624.1: 0.817633
ACC77699.1,CAA50624.1: 0.817634
AFS68803.1,CAA50624.1: 0.817635
CAA50624.1,CAA86922.1: 0.817636
ALE32755.1,CAA50624.1: 0.895971
AFI57215.1,CAA50624.1: 0.817639
AAQ67340.1,CAA50624.1: 0.817639
AAA87323.1,CAA50624.1: 0.857859
AAB05759.1,CAA50624.1: 0.836077
CAA40547.1,CAA50624.1: 0.854088
AFX61538.1,CAA50624.1: 0.835875
AEK21297.1,CAA50624.1: 0.817637
ABV44607.1,CAA50624.1: 0.817637
AIU68830.1,CAA50624.1: 0.780872
ABZ80848.1,CAA50624.1: 0.799129
AAG53947.1,CAA50624.1: 1.038277
ABY41241.1,CAA50624.1: 0.780871
ABD94065.1,CAA50624.1: 0.799062
AAN85732.1,CAA50624.1: 0.780872
CAA40379.1,CAA50624.1: 0.780871
CAA00096.1,CAA50624.1: 0.780873
CAA39426.1,CAA50624.1: 0.780873
AAX16366.1,CAA50624.1: 0.937761
AAD04192.1,CAA50624.1: 0.865708
CAA50624.1,CAB07443.1: 0.862290
CAA50624.1,CBL16782.1: 0.953215
CAA50624.1,Q53317: 0.971803
CAA50624.1,P37073: 0.846493
AAQ87037.1,CAA50624.1: 1.375792
AAA16048.1,CAA50624.1: 1.339182
BAC24104.1,CAA50624.1: 1.375435
CAA50624.1,CAA78135.1: 0.902734
ADD61790.1,CAA50624.1: 0.874626
CAA50624.1,EGC02853.1: 0.911641
CAA50624.1,CAA67525.1: 1.007640
CAA50624.1,CAG81957.1: 1.148214
CAA50624.1,KMK55593.1: 1.117862
AAN87849.1,CAA50624.1: 1.117862
AAB67443.1,CAA50624.1: 1.248785
AAB65002.1,CAA50624.1: 1.682227
CAA50624.1,CAG83185.1: 1.505492
CAA50624.1,XP002273975.1: 1.924533
CAA50624.1,XP_002301319.1: 1.952137
AAB18368.1,CAA50624.1: 1.571725
BAJ89557.1,CAA50624.1: 1.587769
AAD45127.1,CAA50624.1: 1.605166
AAO00727.1,CAA50624.1: 1.759996
AAC98464.1,CAA50624.1: 1.760871
AAD21783.1,CAA50624.1: 2.001507
AAB18366.1,CAA50624.1: 2.060552
ACS13756.1,CAA50624.1: 2.356768
AAK30204.1,CAA50624.1: 2.054874
AAC09388.1,CAA50624.1: 1.754979
BAA13163.1,CAA50624.1: 1.791615
AAD45126.1,CAA50624.1: 1.737702
AAN87142.1,CAA50624.1: 1.816130
BAA03925.1,CAA50624.1: 1.812919
BAA34946.1,CAA50624.1: 1.868174
BAB17788.1,CAA50624.1: 1.868174
AAT84462.1,CAA50624.1: 1.885670
ABL75361.1,CAA50624.1: 1.930976
AAO92743.1,CAA50624.1: 2.002472
CAA48324.1,CAA50624.1: 2.109136
AAD31572.1,CAA50624.1: 2.173128
AAL07012.1,CAA50624.1: 2.134604
CAA50624.1,CAB39603.1: 1.586121
AAF80591.1,CAA50624.1: 1.545122
AAB18367.1,CAA50624.1: 1.550707
AAF80590.1,CAA50624.1: 1.551358
CAA10231.1,CAA50624.1: 1.568787
AAK59660.1,CAA50624.1: 1.578248
AAA92363.1,CAA50624.1: 1.577351
CAA50624.1,CAA63663.1: 1.636920
CAA50624.1,CAA58003.1: 1.558617
CAA50624.1,CAA58002.1: 1.558617
CAA50624.1,CAH58715.1: 1.810117
ABY79073.1,CAA50624.1: 1.619134
AAA24896.1,CAA50624.1: 1.276234
ACY24738.1,CAA50624.1: 1.177595
ACY24738.1,CAA50624.1: 1.177595
AHW70865,CAA50624.1: 1.084972
CAA50624.1,CCQ42308: 1.371360
ASY50498,CAA50624.1: 0.842520
BAQ97614.1,CAA50624.1: 0.961068
BAA97991.1,CAA50624.1: 0.842521
BAC06195.1,CAA50624.1: 0.792156
CAA50624.1,CAZ95067.1: 0.892191
ABQ07185.2,CAA50624.1: 0.959622
AAC69707.1,CAA50624.1: 0.930153
AAA60459.1,CAA50624.1: 0.930153
Amuc0724,CAA50624.1: 1.183573
AJF35005.1,CAA50624.1: 1.258021
CAA50624.1,CAZ96583.1: 1.170700
AAO78788.1,CAA50624.1: 1.242555
Amuc0875,CAA50624.1: 1.150138
AAC96462.1,CAA50624.1: 1.841868
CAA50624.1,EJZ11896.1: 1.623467
ABK72351.1,CAA50624.1: 1.702900
AAS03978.1,CAA50624.1: 1.948600
ACC41342.1,CAA50624.1: 1.830553
CAA50624.1,CAM61923.1: 2.112434
CAA50624.1,CAB09586.1: 2.063566
CAA50624.1,KHE89680.1: 1.919960
BAK48741.1,CAA50624.1: 2.081007
CAA50624.1,EED49498.1: 2.044592
ACD93221.1,CAA50624.1: 1.500334
ACS36221.1,CAA50624.1: 1.480270
ABR28478.1,CAA50624.1: 1.485459
ABU98621.1,CAA50624.1: 1.448784
BAH84971.1,CAA50624.1: 1.546626
ACM68926.1,CAA50624.1: 1.573396
AEE89454.1,CAA50624.1: 1.520362
AAP74223.1,CAA50624.1: 1.472332
ACN22491.1,CAA50624.1: 1.560804
AAZ04385.1,CAA50624.1: 1.511278
AAW34372.1,CAA50624.1: 1.528250
AAC47235.1,CAA50624.1: 1.403431
AIX48712.1,CAA50624.1: 1.358539
AIX48711.1,CAA50624.1: 1.376818
BAC16331.1,CAA50624.1: 1.291447
BAE02684.1,CAA50624.1: 1.426720
ALJ47757.1,CAA50624.1: 1.816592
BAE02683.1,CAA50624.1: 1.431239
BAX84062.1,CAA50624.1: 1.135985
ABW02990.1,CAA50624.1: 0.976891
Amuc2108,CAA50624.1: 1.014179
BC02679,CAA50624.1: 1.028564
BF4058,CAA50624.1: 1.028564
AAD04036.1,CAA50624.1: 1.087692
AAA34726.1,CAA50624.1: 2.382854
BAM29293.1,CAA50624.1: 1.711927
ARV79861.1,CAA50624.1: 1.651090
CAA50624.1,EAA64496.1: 1.708949
CAA50624.1,EAL93731.1: 1.653552
BAC67687.1,CAA50624.1: 1.967087
AAC17104.1,CAA50624.1: 2.067186
ADK55597.1,CAA50624.1: 1.755125
AYF53242.1,CAA50624.1: 1.792928
ADZ46179.1,CAA50624.1: 1.763396
BAJ61835.1,CAA50624.1: 2.351639
BAJ61836.1,CAA50624.1: 2.332925
ANC68156.1,CAA50624.1: 1.728655
AFD54461.1,CAA50624.1: 1.928242
AAC49904.1,CAA50624.1: 2.055147
BC03717,CAA50624.1: 1.372536
BT2824,CAA50624.1: 1.176853
BACCELL01451,CAA50624.1: 2.039525
BC02680,CAA50624.1: 1.465282
BF4060,CAA50624.1: 1.463695
AAN77503.1,CAA50624.1: 0.794722
AAN77505.1,CAA50624.1: 0.775664
ADQ45027.1,CAA50624.1: 0.963699
BAC16332.1,CAA50624.1: 0.899409
ABJ15796.1,CAA50624.1: 0.872205
BAR92731.1,CAA50624.1: 0.895426
AAF31438.1,CAA50624.1: 1.089551
AAC38290.1,CAA50624.1: 0.842202
AAC44371.1,CAA50624.1: 0.919938
ACO94508.1,CAA50624.1: 0.901345
ACO94508.1,CAA50624.1: 0.901345
BAE54302.1,CAA50624.1: 0.879115
BAE54302.1,CAA50624.1: 0.879115
ABW02992.1,CAA50624.1: 0.980153
ALM88585.1,CAA50624.1: 1.312315
AFC93434.1,CAA50624.1: 1.217037
AAE53061.1,CAA50624.1: 1.233100
ABQ46917.1,CAA50624.1: 0.809367
AAD35118.1,CAA50624.1: 0.809367
CAA50624.1,CAA88008.1: 0.791122
ADN02324.1,CAA50624.1: 0.890984
CAA50624.1,CAA88008.1: 0.791125
CAA50624.1,CAC27412.2: 0.746045
ABN54008.1,CAA50624.1: 0.746043
CAA50624.1,CAA61884.2: 0.746044
ATD50129,CAA50624.1: 1.063986
AAC25554.2,CAA50624.1: 0.659076
AAC60453.1,CAA50624.1: 0.716806
AFO67889.1,CAA50624.1: 0.896880
AAA22474.1,CAA50624.1: 0.734806
BAF62129.1,CAA50624.1: 1.349061
CAA50624.1,CAZ97766.1: 1.350995
CAA50624.1,CAZ95074.1: 1.103441
CAA50624.1,EDY95423.1: 1.103774
CAA50624.1,CAZ97778.1: 1.027355
CAA50624.1,CAZ96750.1: 1.292455
AAP49324.1,CAA50624.1: 1.449505
AAP49324.1,CAA50624.1: 1.449505
CAA50624.1,CAZ98402.1: 1.430756
AGW43026.1,CAA50624.1: 1.597634
AIT14660.1,CAA50624.1: 1.543234
CAA50624.1,CAZ98378.1: 2.834326
AJW82062.1,CAA50624.1: 2.298980
ADD92366.1,BAJ61957.1: 0.000000
ADD92366.1,AHN05534.1: 0.000000
ABN51452.1,ADD92366.1: 0.794468
AAO74890.1,ADD92366.1: 0.794468
ADD92366.1,AGK07610.1: 0.798882
AAO43052.1,ADD92366.1: 0.817633
ACC77699.1,ADD92366.1: 0.817634
ADD92366.1,AFS68803.1: 0.817635
ADD92366.1,CAA86922.1: 0.817636
ADD92366.1,ALE32755.1: 0.895971
ADD92366.1,AFI57215.1: 0.817639
AAQ67340.1,ADD92366.1: 0.817639
AAA87323.1,ADD92366.1: 0.857859
AAB05759.1,ADD92366.1: 0.836077
ADD92366.1,CAA40547.1: 0.854088
ADD92366.1,AFX61538.1: 0.835875
ADD92366.1,AEK21297.1: 0.817637
ABV44607.1,ADD92366.1: 0.817637
ADD92366.1,AIU68830.1: 0.780872
ABZ80848.1,ADD92366.1: 0.799129
AAG53947.1,ADD92366.1: 1.038277
ABY41241.1,ADD92366.1: 0.780871
ABD94065.1,ADD92366.1: 0.799062
AAN85732.1,ADD92366.1: 0.780872
ADD92366.1,CAA40379.1: 0.780871
ADD92366.1,CAA00096.1: 0.780873
ADD92366.1,CAA39426.1: 0.780873
AAX16366.1,ADD92366.1: 0.937761
AAD04192.1,ADD92366.1: 0.865708
ADD92366.1,CAB07443.1: 0.862290
ADD92366.1,CBL16782.1: 0.953215
ADD92366.1,Q53317: 0.971803
ADD92366.1,P37073: 0.846493
AAQ87037.1,ADD92366.1: 1.375792
AAA16048.1,ADD92366.1: 1.339182
ADD92366.1,BAC24104.1: 1.375435
ADD92366.1,CAA78135.1: 0.902734
ADD61790.1,ADD92366.1: 0.874626
ADD92366.1,EGC02853.1: 0.911641
ADD92366.1,CAA67525.1: 1.007640
ADD92366.1,CAG81957.1: 1.148214
ADD92366.1,KMK55593.1: 1.117862
AAN87849.1,ADD92366.1: 1.117862
AAB67443.1,ADD92366.1: 1.248785
AAB65002.1,ADD92366.1: 1.682227
ADD92366.1,CAG83185.1: 1.505492
ADD92366.1,XP002273975.1: 1.924533
ADD92366.1,XP_002301319.1: 1.952137
AAB18368.1,ADD92366.1: 1.571725
ADD92366.1,BAJ89557.1: 1.587769
AAD45127.1,ADD92366.1: 1.605166
AAO00727.1,ADD92366.1: 1.759996
AAC98464.1,ADD92366.1: 1.760871
AAD21783.1,ADD92366.1: 2.001507
AAB18366.1,ADD92366.1: 2.060552
ACS13756.1,ADD92366.1: 2.356768
AAK30204.1,ADD92366.1: 2.054874
AAC09388.1,ADD92366.1: 1.754979
ADD92366.1,BAA13163.1: 1.791615
AAD45126.1,ADD92366.1: 1.737702
AAN87142.1,ADD92366.1: 1.816130
ADD92366.1,BAA03925.1: 1.812919
ADD92366.1,BAA34946.1: 1.868174
ADD92366.1,BAB17788.1: 1.868174
AAT84462.1,ADD92366.1: 1.885670
ABL75361.1,ADD92366.1: 1.930976
AAO92743.1,ADD92366.1: 2.002472
ADD92366.1,CAA48324.1: 2.109136
AAD31572.1,ADD92366.1: 2.173128
AAL07012.1,ADD92366.1: 2.134604
ADD92366.1,CAB39603.1: 1.586121
AAF80591.1,ADD92366.1: 1.545122
AAB18367.1,ADD92366.1: 1.550707
AAF80590.1,ADD92366.1: 1.551358
ADD92366.1,CAA10231.1: 1.568787
AAK59660.1,ADD92366.1: 1.578248
AAA92363.1,ADD92366.1: 1.577351
ADD92366.1,CAA63663.1: 1.636920
ADD92366.1,CAA58003.1: 1.558617
ADD92366.1,CAA58002.1: 1.558617
ADD92366.1,CAH58715.1: 1.810117
ABY79073.1,ADD92366.1: 1.619134
AAA24896.1,ADD92366.1: 1.276234
ACY24738.1,ADD92366.1: 1.177595
ACY24738.1,ADD92366.1: 1.177595
ADD92366.1,AHW70865: 1.084972
ADD92366.1,CCQ42308: 1.371360
ADD92366.1,ASY50498: 0.842520
ADD92366.1,BAQ97614.1: 0.961068
ADD92366.1,BAA97991.1: 0.842521
ADD92366.1,BAC06195.1: 0.792156
ADD92366.1,CAZ95067.1: 0.892191
ABQ07185.2,ADD92366.1: 0.959622
AAC69707.1,ADD92366.1: 0.930153
AAA60459.1,ADD92366.1: 0.930153
ADD92366.1,Amuc0724: 1.183573
ADD92366.1,AJF35005.1: 1.258021
ADD92366.1,CAZ96583.1: 1.170700
AAO78788.1,ADD92366.1: 1.242555
ADD92366.1,Amuc0875: 1.150138
AAC96462.1,ADD92366.1: 1.841868
ADD92366.1,EJZ11896.1: 1.623467
ABK72351.1,ADD92366.1: 1.702900
AAS03978.1,ADD92366.1: 1.948600
ACC41342.1,ADD92366.1: 1.830553
ADD92366.1,CAM61923.1: 2.112434
ADD92366.1,CAB09586.1: 2.063566
ADD92366.1,KHE89680.1: 1.919960
ADD92366.1,BAK48741.1: 2.081007
ADD92366.1,EED49498.1: 2.044592
ACD93221.1,ADD92366.1: 1.500334
ACS36221.1,ADD92366.1: 1.480270
ABR28478.1,ADD92366.1: 1.485459
ABU98621.1,ADD92366.1: 1.448784
ADD92366.1,BAH84971.1: 1.546626
ACM68926.1,ADD92366.1: 1.573396
ADD92366.1,AEE89454.1: 1.520362
AAP74223.1,ADD92366.1: 1.472332
ACN22491.1,ADD92366.1: 1.560804
AAZ04385.1,ADD92366.1: 1.511278
AAW34372.1,ADD92366.1: 1.528250
AAC47235.1,ADD92366.1: 1.403431
ADD92366.1,AIX48712.1: 1.358539
ADD92366.1,AIX48711.1: 1.376818
ADD92366.1,BAC16331.1: 1.291447
ADD92366.1,BAE02684.1: 1.426720
ADD92366.1,ALJ47757.1: 1.816592
ADD92366.1,BAE02683.1: 1.431239
ADD92366.1,BAX84062.1: 1.135985
ABW02990.1,ADD92366.1: 0.976891
ADD92366.1,Amuc2108: 1.014179
ADD92366.1,BC02679: 1.028564
ADD92366.1,BF4058: 1.028564
AAD04036.1,ADD92366.1: 1.087692
AAA34726.1,ADD92366.1: 2.382854
ADD92366.1,BAM29293.1: 1.711927
ADD92366.1,ARV79861.1: 1.651090
ADD92366.1,EAA64496.1: 1.708949
ADD92366.1,EAL93731.1: 1.653552
ADD92366.1,BAC67687.1: 1.967087
AAC17104.1,ADD92366.1: 2.067186
ADD92366.1,ADK55597.1: 1.755125
ADD92366.1,AYF53242.1: 1.792928
ADD92366.1,ADZ46179.1: 1.763396
ADD92366.1,BAJ61835.1: 2.351639
ADD92366.1,BAJ61836.1: 2.332925
ADD92366.1,ANC68156.1: 1.728655
ADD92366.1,AFD54461.1: 1.928242
AAC49904.1,ADD92366.1: 2.055147
ADD92366.1,BC03717: 1.372536
ADD92366.1,BT2824: 1.176853
ADD92366.1,BACCELL01451: 2.039525
ADD92366.1,BC02680: 1.465282
ADD92366.1,BF4060: 1.463695
AAN77503.1,ADD92366.1: 0.794722
AAN77505.1,ADD92366.1: 0.775664
ADD92366.1,ADQ45027.1: 0.963699
ADD92366.1,BAC16332.1: 0.899409
ABJ15796.1,ADD92366.1: 0.872205
ADD92366.1,BAR92731.1: 0.895426
AAF31438.1,ADD92366.1: 1.089551
AAC38290.1,ADD92366.1: 0.842202
AAC44371.1,ADD92366.1: 0.919938
ACO94508.1,ADD92366.1: 0.901345
ACO94508.1,ADD92366.1: 0.901345
ADD92366.1,BAE54302.1: 0.879115
ADD92366.1,BAE54302.1: 0.879115
ABW02992.1,ADD92366.1: 0.980153
ADD92366.1,ALM88585.1: 1.312315
ADD92366.1,AFC93434.1: 1.217037
AAE53061.1,ADD92366.1: 1.233100
ABQ46917.1,ADD92366.1: 0.809367
AAD35118.1,ADD92366.1: 0.809367
ADD92366.1,CAA88008.1: 0.791122
ADD92366.1,ADN02324.1: 0.890984
ADD92366.1,CAA88008.1: 0.791125
ADD92366.1,CAC27412.2: 0.746045
ABN54008.1,ADD92366.1: 0.746043
ADD92366.1,CAA61884.2: 0.746044
ADD92366.1,ATD50129: 1.063986
AAC25554.2,ADD92366.1: 0.659076
AAC60453.1,ADD92366.1: 0.716806
ADD92366.1,AFO67889.1: 0.896880
AAA22474.1,ADD92366.1: 0.734806
ADD92366.1,BAF62129.1: 1.349061
ADD92366.1,CAZ97766.1: 1.350995
ADD92366.1,CAZ95074.1: 1.103441
ADD92366.1,EDY95423.1: 1.103774
ADD92366.1,CAZ97778.1: 1.027355
ADD92366.1,CAZ96750.1: 1.292455
AAP49324.1,ADD92366.1: 1.449505
AAP49324.1,ADD92366.1: 1.449505
ADD92366.1,CAZ98402.1: 1.430756
ADD92366.1,AGW43026.1: 1.597634
ADD92366.1,AIT14660.1: 1.543234
ADD92366.1,CAZ98378.1: 2.834326
ADD92366.1,AJW82062.1: 2.298980
AHN05534.1,BAJ61957.1: 0.000000
ABN51452.1,BAJ61957.1: 0.794468
AAO74890.1,BAJ61957.1: 0.794468
AGK07610.1,BAJ61957.1: 0.798882
AAO43052.1,BAJ61957.1: 0.817633
ACC77699.1,BAJ61957.1: 0.817634
AFS68803.1,BAJ61957.1: 0.817635
BAJ61957.1,CAA86922.1: 0.817636
ALE32755.1,BAJ61957.1: 0.895971
AFI57215.1,BAJ61957.1: 0.817639
AAQ67340.1,BAJ61957.1: 0.817639
AAA87323.1,BAJ61957.1: 0.857859
AAB05759.1,BAJ61957.1: 0.836077
BAJ61957.1,CAA40547.1: 0.854088
AFX61538.1,BAJ61957.1: 0.835875
AEK21297.1,BAJ61957.1: 0.817637
ABV44607.1,BAJ61957.1: 0.817637
AIU68830.1,BAJ61957.1: 0.780872
ABZ80848.1,BAJ61957.1: 0.799129
AAG53947.1,BAJ61957.1: 1.038277
ABY41241.1,BAJ61957.1: 0.780871
ABD94065.1,BAJ61957.1: 0.799062
AAN85732.1,BAJ61957.1: 0.780872
BAJ61957.1,CAA40379.1: 0.780871
BAJ61957.1,CAA00096.1: 0.780873
BAJ61957.1,CAA39426.1: 0.780873
AAX16366.1,BAJ61957.1: 0.937761
AAD04192.1,BAJ61957.1: 0.865708
BAJ61957.1,CAB07443.1: 0.862290
BAJ61957.1,CBL16782.1: 0.953215
BAJ61957.1,Q53317: 0.971803
BAJ61957.1,P37073: 0.846493
AAQ87037.1,BAJ61957.1: 1.375793
AAA16048.1,BAJ61957.1: 1.339182
BAC24104.1,BAJ61957.1: 1.375435
BAJ61957.1,CAA78135.1: 0.902734
ADD61790.1,BAJ61957.1: 0.874626
BAJ61957.1,EGC02853.1: 0.911641
BAJ61957.1,CAA67525.1: 1.007640
BAJ61957.1,CAG81957.1: 1.148214
BAJ61957.1,KMK55593.1: 1.117862
AAN87849.1,BAJ61957.1: 1.117862
AAB67443.1,BAJ61957.1: 1.248785
AAB65002.1,BAJ61957.1: 1.682227
BAJ61957.1,CAG83185.1: 1.505492
BAJ61957.1,XP002273975.1: 1.924533
BAJ61957.1,XP_002301319.1: 1.952137
AAB18368.1,BAJ61957.1: 1.571725
BAJ61957.1,BAJ89557.1: 1.587769
AAD45127.1,BAJ61957.1: 1.605166
AAO00727.1,BAJ61957.1: 1.759996
AAC98464.1,BAJ61957.1: 1.760871
AAD21783.1,BAJ61957.1: 2.001507
AAB18366.1,BAJ61957.1: 2.060552
ACS13756.1,BAJ61957.1: 2.356768
AAK30204.1,BAJ61957.1: 2.054874
AAC09388.1,BAJ61957.1: 1.754979
BAA13163.1,BAJ61957.1: 1.791615
AAD45126.1,BAJ61957.1: 1.737702
AAN87142.1,BAJ61957.1: 1.816130
BAA03925.1,BAJ61957.1: 1.812919
BAA34946.1,BAJ61957.1: 1.868174
BAB17788.1,BAJ61957.1: 1.868174
AAT84462.1,BAJ61957.1: 1.885670
ABL75361.1,BAJ61957.1: 1.930976
AAO92743.1,BAJ61957.1: 2.002472
BAJ61957.1,CAA48324.1: 2.109136
AAD31572.1,BAJ61957.1: 2.173128
AAL07012.1,BAJ61957.1: 2.134604
BAJ61957.1,CAB39603.1: 1.586121
AAF80591.1,BAJ61957.1: 1.545122
AAB18367.1,BAJ61957.1: 1.550707
AAF80590.1,BAJ61957.1: 1.551358
BAJ61957.1,CAA10231.1: 1.568787
AAK59660.1,BAJ61957.1: 1.578248
AAA92363.1,BAJ61957.1: 1.577351
BAJ61957.1,CAA63663.1: 1.636920
BAJ61957.1,CAA58003.1: 1.558617
BAJ61957.1,CAA58002.1: 1.558617
BAJ61957.1,CAH58715.1: 1.810117
ABY79073.1,BAJ61957.1: 1.619134
AAA24896.1,BAJ61957.1: 1.276234
ACY24738.1,BAJ61957.1: 1.177595
ACY24738.1,BAJ61957.1: 1.177595
AHW70865,BAJ61957.1: 1.084972
BAJ61957.1,CCQ42308: 1.371360
ASY50498,BAJ61957.1: 0.842520
BAJ61957.1,BAQ97614.1: 0.961069
BAA97991.1,BAJ61957.1: 0.842521
BAC06195.1,BAJ61957.1: 0.792156
BAJ61957.1,CAZ95067.1: 0.892191
ABQ07185.2,BAJ61957.1: 0.959622
AAC69707.1,BAJ61957.1: 0.930153
AAA60459.1,BAJ61957.1: 0.930153
Amuc0724,BAJ61957.1: 1.183573
AJF35005.1,BAJ61957.1: 1.258021
BAJ61957.1,CAZ96583.1: 1.170700
AAO78788.1,BAJ61957.1: 1.242555
Amuc0875,BAJ61957.1: 1.150138
AAC96462.1,BAJ61957.1: 1.841868
BAJ61957.1,EJZ11896.1: 1.623467
ABK72351.1,BAJ61957.1: 1.702900
AAS03978.1,BAJ61957.1: 1.948600
ACC41342.1,BAJ61957.1: 1.830553
BAJ61957.1,CAM61923.1: 2.112434
BAJ61957.1,CAB09586.1: 2.063566
BAJ61957.1,KHE89680.1: 1.919960
BAJ61957.1,BAK48741.1: 2.081007
BAJ61957.1,EED49498.1: 2.044592
ACD93221.1,BAJ61957.1: 1.500334
ACS36221.1,BAJ61957.1: 1.480270
ABR28478.1,BAJ61957.1: 1.485459
ABU98621.1,BAJ61957.1: 1.448784
BAH84971.1,BAJ61957.1: 1.546626
ACM68926.1,BAJ61957.1: 1.573397
AEE89454.1,BAJ61957.1: 1.520362
AAP74223.1,BAJ61957.1: 1.472332
ACN22491.1,BAJ61957.1: 1.560804
AAZ04385.1,BAJ61957.1: 1.511278
AAW34372.1,BAJ61957.1: 1.528250
AAC47235.1,BAJ61957.1: 1.403431
AIX48712.1,BAJ61957.1: 1.358539
AIX48711.1,BAJ61957.1: 1.376818
BAC16331.1,BAJ61957.1: 1.291447
BAE02684.1,BAJ61957.1: 1.426720
ALJ47757.1,BAJ61957.1: 1.816592
BAE02683.1,BAJ61957.1: 1.431239
BAJ61957.1,BAX84062.1: 1.135985
ABW02990.1,BAJ61957.1: 0.976891
Amuc2108,BAJ61957.1: 1.014179
BAJ61957.1,BC02679: 1.028564
BAJ61957.1,BF4058: 1.028564
AAD04036.1,BAJ61957.1: 1.087692
AAA34726.1,BAJ61957.1: 2.382854
BAJ61957.1,BAM29293.1: 1.711927
ARV79861.1,BAJ61957.1: 1.651090
BAJ61957.1,EAA64496.1: 1.708949
BAJ61957.1,EAL93731.1: 1.653553
BAC67687.1,BAJ61957.1: 1.967087
AAC17104.1,BAJ61957.1: 2.067186
ADK55597.1,BAJ61957.1: 1.755125
AYF53242.1,BAJ61957.1: 1.792928
ADZ46179.1,BAJ61957.1: 1.763396
BAJ61835.1,BAJ61957.1: 2.351639
BAJ61836.1,BAJ61957.1: 2.332925
ANC68156.1,BAJ61957.1: 1.728655
AFD54461.1,BAJ61957.1: 1.928242
AAC49904.1,BAJ61957.1: 2.055147
BAJ61957.1,BC03717: 1.372536
BAJ61957.1,BT2824: 1.176854
BACCELL01451,BAJ61957.1: 2.039525
BAJ61957.1,BC02680: 1.465282
BAJ61957.1,BF4060: 1.463695
AAN77503.1,BAJ61957.1: 0.794722
AAN77505.1,BAJ61957.1: 0.775664
ADQ45027.1,BAJ61957.1: 0.963699
BAC16332.1,BAJ61957.1: 0.899409
ABJ15796.1,BAJ61957.1: 0.872205
BAJ61957.1,BAR92731.1: 0.895427
AAF31438.1,BAJ61957.1: 1.089551
AAC38290.1,BAJ61957.1: 0.842202
AAC44371.1,BAJ61957.1: 0.919938
ACO94508.1,BAJ61957.1: 0.901345
ACO94508.1,BAJ61957.1: 0.901345
BAE54302.1,BAJ61957.1: 0.879115
BAE54302.1,BAJ61957.1: 0.879115
ABW02992.1,BAJ61957.1: 0.980153
ALM88585.1,BAJ61957.1: 1.312315
AFC93434.1,BAJ61957.1: 1.217037
AAE53061.1,BAJ61957.1: 1.233100
ABQ46917.1,BAJ61957.1: 0.809367
AAD35118.1,BAJ61957.1: 0.809367
BAJ61957.1,CAA88008.1: 0.791122
ADN02324.1,BAJ61957.1: 0.890984
BAJ61957.1,CAA88008.1: 0.791125
BAJ61957.1,CAC27412.2: 0.746045
ABN54008.1,BAJ61957.1: 0.746043
BAJ61957.1,CAA61884.2: 0.746044
ATD50129,BAJ61957.1: 1.063986
AAC25554.2,BAJ61957.1: 0.659076
AAC60453.1,BAJ61957.1: 0.716806
AFO67889.1,BAJ61957.1: 0.896880
AAA22474.1,BAJ61957.1: 0.734806
BAF62129.1,BAJ61957.1: 1.349061
BAJ61957.1,CAZ97766.1: 1.350995
BAJ61957.1,CAZ95074.1: 1.103441
BAJ61957.1,EDY95423.1: 1.103774
BAJ61957.1,CAZ97778.1: 1.027355
BAJ61957.1,CAZ96750.1: 1.292455
AAP49324.1,BAJ61957.1: 1.449505
AAP49324.1,BAJ61957.1: 1.449505
BAJ61957.1,CAZ98402.1: 1.430756
AGW43026.1,BAJ61957.1: 1.597634
AIT14660.1,BAJ61957.1: 1.543234
BAJ61957.1,CAZ98378.1: 2.834327
AJW82062.1,BAJ61957.1: 2.298980
ABN51452.1,AHN05534.1: 0.794468
AAO74890.1,AHN05534.1: 0.794468
AGK07610.1,AHN05534.1: 0.798882
AAO43052.1,AHN05534.1: 0.817633
ACC77699.1,AHN05534.1: 0.817634
AFS68803.1,AHN05534.1: 0.817635
AHN05534.1,CAA86922.1: 0.817636
AHN05534.1,ALE32755.1: 0.895971
AFI57215.1,AHN05534.1: 0.817639
AAQ67340.1,AHN05534.1: 0.817639
AAA87323.1,AHN05534.1: 0.857859
AAB05759.1,AHN05534.1: 0.836077
AHN05534.1,CAA40547.1: 0.854088
AFX61538.1,AHN05534.1: 0.835875
AEK21297.1,AHN05534.1: 0.817637
ABV44607.1,AHN05534.1: 0.817637
AHN05534.1,AIU68830.1: 0.780872
ABZ80848.1,AHN05534.1: 0.799129
AAG53947.1,AHN05534.1: 1.038277
ABY41241.1,AHN05534.1: 0.780871
ABD94065.1,AHN05534.1: 0.799062
AAN85732.1,AHN05534.1: 0.780872
AHN05534.1,CAA40379.1: 0.780871
AHN05534.1,CAA00096.1: 0.780873
AHN05534.1,CAA39426.1: 0.780873
AAX16366.1,AHN05534.1: 0.937761
AAD04192.1,AHN05534.1: 0.865708
AHN05534.1,CAB07443.1: 0.862290
AHN05534.1,CBL16782.1: 0.953215
AHN05534.1,Q53317: 0.971803
AHN05534.1,P37073: 0.846493
AAQ87037.1,AHN05534.1: 1.375793
AAA16048.1,AHN05534.1: 1.339182
AHN05534.1,BAC24104.1: 1.375435
AHN05534.1,CAA78135.1: 0.902734
ADD61790.1,AHN05534.1: 0.874626
AHN05534.1,EGC02853.1: 0.911641
AHN05534.1,CAA67525.1: 1.007640
AHN05534.1,CAG81957.1: 1.148214
AHN05534.1,KMK55593.1: 1.117862
AAN87849.1,AHN05534.1: 1.117862
AAB67443.1,AHN05534.1: 1.248785
AAB65002.1,AHN05534.1: 1.682227
AHN05534.1,CAG83185.1: 1.505492
AHN05534.1,XP002273975.1: 1.924533
AHN05534.1,XP_002301319.1: 1.952137
AAB18368.1,AHN05534.1: 1.571725
AHN05534.1,BAJ89557.1: 1.587769
AAD45127.1,AHN05534.1: 1.605166
AAO00727.1,AHN05534.1: 1.759996
AAC98464.1,AHN05534.1: 1.760871
AAD21783.1,AHN05534.1: 2.001507
AAB18366.1,AHN05534.1: 2.060552
ACS13756.1,AHN05534.1: 2.356768
AAK30204.1,AHN05534.1: 2.054874
AAC09388.1,AHN05534.1: 1.754979
AHN05534.1,BAA13163.1: 1.791615
AAD45126.1,AHN05534.1: 1.737702
AAN87142.1,AHN05534.1: 1.816130
AHN05534.1,BAA03925.1: 1.812919
AHN05534.1,BAA34946.1: 1.868174
AHN05534.1,BAB17788.1: 1.868174
AAT84462.1,AHN05534.1: 1.885670
ABL75361.1,AHN05534.1: 1.930976
AAO92743.1,AHN05534.1: 2.002472
AHN05534.1,CAA48324.1: 2.109136
AAD31572.1,AHN05534.1: 2.173128
AAL07012.1,AHN05534.1: 2.134604
AHN05534.1,CAB39603.1: 1.586121
AAF80591.1,AHN05534.1: 1.545122
AAB18367.1,AHN05534.1: 1.550707
AAF80590.1,AHN05534.1: 1.551358
AHN05534.1,CAA10231.1: 1.568787
AAK59660.1,AHN05534.1: 1.578248
AAA92363.1,AHN05534.1: 1.577351
AHN05534.1,CAA63663.1: 1.636920
AHN05534.1,CAA58003.1: 1.558617
AHN05534.1,CAA58002.1: 1.558617
AHN05534.1,CAH58715.1: 1.810117
ABY79073.1,AHN05534.1: 1.619134
AAA24896.1,AHN05534.1: 1.276234
ACY24738.1,AHN05534.1: 1.177595
ACY24738.1,AHN05534.1: 1.177595
AHN05534.1,AHW70865: 1.084972
AHN05534.1,CCQ42308: 1.371360
AHN05534.1,ASY50498: 0.842520
AHN05534.1,BAQ97614.1: 0.961069
AHN05534.1,BAA97991.1: 0.842521
AHN05534.1,BAC06195.1: 0.792156
AHN05534.1,CAZ95067.1: 0.892191
ABQ07185.2,AHN05534.1: 0.959622
AAC69707.1,AHN05534.1: 0.930153
AAA60459.1,AHN05534.1: 0.930153
AHN05534.1,Amuc0724: 1.183573
AHN05534.1,AJF35005.1: 1.258021
AHN05534.1,CAZ96583.1: 1.170700
AAO78788.1,AHN05534.1: 1.242555
AHN05534.1,Amuc0875: 1.150138
AAC96462.1,AHN05534.1: 1.841868
AHN05534.1,EJZ11896.1: 1.623467
ABK72351.1,AHN05534.1: 1.702900
AAS03978.1,AHN05534.1: 1.948600
ACC41342.1,AHN05534.1: 1.830553
AHN05534.1,CAM61923.1: 2.112434
AHN05534.1,CAB09586.1: 2.063566
AHN05534.1,KHE89680.1: 1.919960
AHN05534.1,BAK48741.1: 2.081007
AHN05534.1,EED49498.1: 2.044592
ACD93221.1,AHN05534.1: 1.500334
ACS36221.1,AHN05534.1: 1.480270
ABR28478.1,AHN05534.1: 1.485459
ABU98621.1,AHN05534.1: 1.448784
AHN05534.1,BAH84971.1: 1.546626
ACM68926.1,AHN05534.1: 1.573397
AEE89454.1,AHN05534.1: 1.520362
AAP74223.1,AHN05534.1: 1.472332
ACN22491.1,AHN05534.1: 1.560804
AAZ04385.1,AHN05534.1: 1.511278
AAW34372.1,AHN05534.1: 1.528250
AAC47235.1,AHN05534.1: 1.403431
AHN05534.1,AIX48712.1: 1.358539
AHN05534.1,AIX48711.1: 1.376818
AHN05534.1,BAC16331.1: 1.291447
AHN05534.1,BAE02684.1: 1.426720
AHN05534.1,ALJ47757.1: 1.816592
AHN05534.1,BAE02683.1: 1.431239
AHN05534.1,BAX84062.1: 1.135985
ABW02990.1,AHN05534.1: 0.976891
AHN05534.1,Amuc2108: 1.014179
AHN05534.1,BC02679: 1.028564
AHN05534.1,BF4058: 1.028564
AAD04036.1,AHN05534.1: 1.087692
AAA34726.1,AHN05534.1: 2.382854
AHN05534.1,BAM29293.1: 1.711927
AHN05534.1,ARV79861.1: 1.651090
AHN05534.1,EAA64496.1: 1.708949
AHN05534.1,EAL93731.1: 1.653553
AHN05534.1,BAC67687.1: 1.967087
AAC17104.1,AHN05534.1: 2.067186
ADK55597.1,AHN05534.1: 1.755125
AHN05534.1,AYF53242.1: 1.792928
ADZ46179.1,AHN05534.1: 1.763396
AHN05534.1,BAJ61835.1: 2.351639
AHN05534.1,BAJ61836.1: 2.332925
AHN05534.1,ANC68156.1: 1.728655
AFD54461.1,AHN05534.1: 1.928242
AAC49904.1,AHN05534.1: 2.055147
AHN05534.1,BC03717: 1.372536
AHN05534.1,BT2824: 1.176854
AHN05534.1,BACCELL01451: 2.039525
AHN05534.1,BC02680: 1.465282
AHN05534.1,BF4060: 1.463695
AAN77503.1,AHN05534.1: 0.794722
AAN77505.1,AHN05534.1: 0.775664
ADQ45027.1,AHN05534.1: 0.963699
AHN05534.1,BAC16332.1: 0.899409
ABJ15796.1,AHN05534.1: 0.872205
AHN05534.1,BAR92731.1: 0.895427
AAF31438.1,AHN05534.1: 1.089551
AAC38290.1,AHN05534.1: 0.842202
AAC44371.1,AHN05534.1: 0.919938
ACO94508.1,AHN05534.1: 0.901345
ACO94508.1,AHN05534.1: 0.901345
AHN05534.1,BAE54302.1: 0.879115
AHN05534.1,BAE54302.1: 0.879115
ABW02992.1,AHN05534.1: 0.980153
AHN05534.1,ALM88585.1: 1.312315
AFC93434.1,AHN05534.1: 1.217037
AAE53061.1,AHN05534.1: 1.233100
ABQ46917.1,AHN05534.1: 0.809367
AAD35118.1,AHN05534.1: 0.809367
AHN05534.1,CAA88008.1: 0.791122
ADN02324.1,AHN05534.1: 0.890984
AHN05534.1,CAA88008.1: 0.791125
AHN05534.1,CAC27412.2: 0.746045
ABN54008.1,AHN05534.1: 0.746043
AHN05534.1,CAA61884.2: 0.746044
AHN05534.1,ATD50129: 1.063986
AAC25554.2,AHN05534.1: 0.659076
AAC60453.1,AHN05534.1: 0.716806
AFO67889.1,AHN05534.1: 0.896880
AAA22474.1,AHN05534.1: 0.734806
AHN05534.1,BAF62129.1: 1.349061
AHN05534.1,CAZ97766.1: 1.350995
AHN05534.1,CAZ95074.1: 1.103441
AHN05534.1,EDY95423.1: 1.103774
AHN05534.1,CAZ97778.1: 1.027355
AHN05534.1,CAZ96750.1: 1.292455
AAP49324.1,AHN05534.1: 1.449505
AAP49324.1,AHN05534.1: 1.449505
AHN05534.1,CAZ98402.1: 1.430756
AGW43026.1,AHN05534.1: 1.597634
AHN05534.1,AIT14660.1: 1.543234
AHN05534.1,CAZ98378.1: 2.834327
AHN05534.1,AJW82062.1: 2.298980
AAO74890.1,ABN51452.1: 0.000000
ABN51452.1,AGK07610.1: 0.189069
AAO43052.1,ABN51452.1: 0.207819
ABN51452.1,ACC77699.1: 0.207821
ABN51452.1,AFS68803.1: 0.207822
ABN51452.1,CAA86922.1: 0.207823
ABN51452.1,ALE32755.1: 0.286158
ABN51452.1,AFI57215.1: 0.207825
AAQ67340.1,ABN51452.1: 0.207825
AAA87323.1,ABN51452.1: 0.248045
AAB05759.1,ABN51452.1: 0.226263
ABN51452.1,CAA40547.1: 0.244275
ABN51452.1,AFX61538.1: 0.226062
ABN51452.1,AEK21297.1: 0.207824
ABN51452.1,ABV44607.1: 0.207824
ABN51452.1,AIU68830.1: 0.171058
ABN51452.1,ABZ80848.1: 0.189316
AAG53947.1,ABN51452.1: 0.428463
ABN51452.1,ABY41241.1: 0.171057
ABD94065.1,ABN51452.1: 0.189249
AAN85732.1,ABN51452.1: 0.171058
ABN51452.1,CAA40379.1: 0.171057
ABN51452.1,CAA00096.1: 0.171059
ABN51452.1,CAA39426.1: 0.171059
AAX16366.1,ABN51452.1: 0.327948
AAD04192.1,ABN51452.1: 0.255894
ABN51452.1,CAB07443.1: 0.252477
ABN51452.1,CBL16782.1: 0.343402
ABN51452.1,Q53317: 0.361990
ABN51452.1,P37073: 0.236679
AAQ87037.1,ABN51452.1: 0.765979
AAA16048.1,ABN51452.1: 0.729369
ABN51452.1,BAC24104.1: 0.765621
ABN51452.1,CAA78135.1: 0.292921
ABN51452.1,ADD61790.1: 0.264813
ABN51452.1,EGC02853.1: 0.301827
ABN51452.1,CAA67525.1: 0.565228
ABN51452.1,CAG81957.1: 0.705801
ABN51452.1,KMK55593.1: 0.675449
AAN87849.1,ABN51452.1: 0.675449
AAB67443.1,ABN51452.1: 0.806372
AAB65002.1,ABN51452.1: 1.239815
ABN51452.1,CAG83185.1: 1.063079
ABN51452.1,XP002273975.1: 1.482120
ABN51452.1,XP_002301319.1: 1.509724
AAB18368.1,ABN51452.1: 1.129312
ABN51452.1,BAJ89557.1: 1.145357
AAD45127.1,ABN51452.1: 1.162753
AAO00727.1,ABN51452.1: 1.317584
AAC98464.1,ABN51452.1: 1.318459
AAD21783.1,ABN51452.1: 1.559094
AAB18366.1,ABN51452.1: 1.618139
ABN51452.1,ACS13756.1: 1.914355
AAK30204.1,ABN51452.1: 1.612461
AAC09388.1,ABN51452.1: 1.312567
ABN51452.1,BAA13163.1: 1.349203
AAD45126.1,ABN51452.1: 1.295290
AAN87142.1,ABN51452.1: 1.373717
ABN51452.1,BAA03925.1: 1.370506
ABN51452.1,BAA34946.1: 1.425761
ABN51452.1,BAB17788.1: 1.425761
AAT84462.1,ABN51452.1: 1.443257
ABL75361.1,ABN51452.1: 1.488563
AAO92743.1,ABN51452.1: 1.560060
ABN51452.1,CAA48324.1: 1.666724
AAD31572.1,ABN51452.1: 1.730715
AAL07012.1,ABN51452.1: 1.692191
ABN51452.1,CAB39603.1: 1.143708
AAF80591.1,ABN51452.1: 1.102710
AAB18367.1,ABN51452.1: 1.108294
AAF80590.1,ABN51452.1: 1.108945
ABN51452.1,CAA10231.1: 1.126374
AAK59660.1,ABN51452.1: 1.135836
AAA92363.1,ABN51452.1: 1.134938
ABN51452.1,CAA63663.1: 1.194508
ABN51452.1,CAA58003.1: 1.116204
ABN51452.1,CAA58002.1: 1.116204
ABN51452.1,CAH58715.1: 1.367705
ABN51452.1,ABY79073.1: 1.176721
AAA24896.1,ABN51452.1: 0.833821
ABN51452.1,ACY24738.1: 0.735183
ABN51452.1,ACY24738.1: 0.735183
ABN51452.1,AHW70865: 0.642559
ABN51452.1,CCQ42308: 0.928948
ABN51452.1,ASY50498: 0.952341
ABN51452.1,BAQ97614.1: 1.070889
ABN51452.1,BAA97991.1: 0.952342
ABN51452.1,BAC06195.1: 0.901977
ABN51452.1,CAZ95067.1: 1.002012
ABN51452.1,ABQ07185.2: 1.069443
AAC69707.1,ABN51452.1: 1.039974
AAA60459.1,ABN51452.1: 1.039974
ABN51452.1,Amuc0724: 1.293394
ABN51452.1,AJF35005.1: 1.367842
ABN51452.1,CAZ96583.1: 1.280521
AAO78788.1,ABN51452.1: 1.352376
ABN51452.1,Amuc0875: 1.259959
AAC96462.1,ABN51452.1: 1.951689
ABN51452.1,EJZ11896.1: 1.733288
ABK72351.1,ABN51452.1: 1.812721
AAS03978.1,ABN51452.1: 2.058421
ABN51452.1,ACC41342.1: 1.940374
ABN51452.1,CAM61923.1: 2.222255
ABN51452.1,CAB09586.1: 2.173387
ABN51452.1,KHE89680.1: 2.029781
ABN51452.1,BAK48741.1: 2.190828
ABN51452.1,EED49498.1: 2.154413
ABN51452.1,ACD93221.1: 1.610155
ABN51452.1,ACS36221.1: 1.590090
ABN51452.1,ABR28478.1: 1.595280
ABN51452.1,ABU98621.1: 1.558605
ABN51452.1,BAH84971.1: 1.656447
ABN51452.1,ACM68926.1: 1.683217
ABN51452.1,AEE89454.1: 1.630183
AAP74223.1,ABN51452.1: 1.582153
ABN51452.1,ACN22491.1: 1.670625
AAZ04385.1,ABN51452.1: 1.621098
AAW34372.1,ABN51452.1: 1.638071
AAC47235.1,ABN51452.1: 1.513252
ABN51452.1,AIX48712.1: 1.468360
ABN51452.1,AIX48711.1: 1.486638
ABN51452.1,BAC16331.1: 1.401267
ABN51452.1,BAE02684.1: 1.536541
ABN51452.1,ALJ47757.1: 1.926413
ABN51452.1,BAE02683.1: 1.541061
ABN51452.1,BAX84062.1: 1.245806
ABN51452.1,ABW02990.1: 1.086712
ABN51452.1,Amuc2108: 1.124000
ABN51452.1,BC02679: 1.138385
ABN51452.1,BF4058: 1.138385
AAD04036.1,ABN51452.1: 1.197513
AAA34726.1,ABN51452.1: 2.492675
ABN51452.1,BAM29293.1: 1.821748
ABN51452.1,ARV79861.1: 1.760911
ABN51452.1,EAA64496.1: 1.818770
ABN51452.1,EAL93731.1: 1.763373
ABN51452.1,BAC67687.1: 2.076908
AAC17104.1,ABN51452.1: 2.177007
ABN51452.1,ADK55597.1: 1.864946
ABN51452.1,AYF53242.1: 1.902749
ABN51452.1,ADZ46179.1: 1.873217
ABN51452.1,BAJ61835.1: 2.461459
ABN51452.1,BAJ61836.1: 2.442746
ABN51452.1,ANC68156.1: 1.838476
ABN51452.1,AFD54461.1: 2.038063
AAC49904.1,ABN51452.1: 2.164968
ABN51452.1,BC03717: 1.482357
ABN51452.1,BT2824: 1.286674
ABN51452.1,BACCELL01451: 2.149346
ABN51452.1,BC02680: 1.575103
ABN51452.1,BF4060: 1.573516
AAN77503.1,ABN51452.1: 0.904543
AAN77505.1,ABN51452.1: 0.885485
ABN51452.1,ADQ45027.1: 1.073520
ABN51452.1,BAC16332.1: 1.009230
ABJ15796.1,ABN51452.1: 0.982026
ABN51452.1,BAR92731.1: 1.005247
AAF31438.1,ABN51452.1: 1.199372
AAC38290.1,ABN51452.1: 0.952023
AAC44371.1,ABN51452.1: 1.029759
ABN51452.1,ACO94508.1: 1.011166
ABN51452.1,ACO94508.1: 1.011166
ABN51452.1,BAE54302.1: 0.988936
ABN51452.1,BAE54302.1: 0.988936
ABN51452.1,ABW02992.1: 1.089974
ABN51452.1,ALM88585.1: 1.422136
ABN51452.1,AFC93434.1: 1.326858
AAE53061.1,ABN51452.1: 1.342921
ABN51452.1,ABQ46917.1: 0.919188
AAD35118.1,ABN51452.1: 0.919188
ABN51452.1,CAA88008.1: 0.900943
ABN51452.1,ADN02324.1: 1.000805
ABN51452.1,CAA88008.1: 0.900946
ABN51452.1,CAC27412.2: 0.855866
ABN51452.1,ABN54008.1: 0.855864
ABN51452.1,CAA61884.2: 0.855865
ABN51452.1,ATD50129: 1.173807
AAC25554.2,ABN51452.1: 0.768897
AAC60453.1,ABN51452.1: 0.826627
ABN51452.1,AFO67889.1: 1.006701
AAA22474.1,ABN51452.1: 0.844626
ABN51452.1,BAF62129.1: 1.458882
ABN51452.1,CAZ97766.1: 1.460816
ABN51452.1,CAZ95074.1: 1.213262
ABN51452.1,EDY95423.1: 1.213595
ABN51452.1,CAZ97778.1: 1.137176
ABN51452.1,CAZ96750.1: 1.402276
AAP49324.1,ABN51452.1: 1.559326
AAP49324.1,ABN51452.1: 1.559326
ABN51452.1,CAZ98402.1: 1.540577
ABN51452.1,AGW43026.1: 1.707455
ABN51452.1,AIT14660.1: 1.653055
ABN51452.1,CAZ98378.1: 2.944147
ABN51452.1,AJW82062.1: 2.408802
AAO74890.1,AGK07610.1: 0.189069
AAO43052.1,AAO74890.1: 0.207819
AAO74890.1,ACC77699.1: 0.207821
AAO74890.1,AFS68803.1: 0.207822
AAO74890.1,CAA86922.1: 0.207823
AAO74890.1,ALE32755.1: 0.286158
AAO74890.1,AFI57215.1: 0.207825
AAO74890.1,AAQ67340.1: 0.207825
AAA87323.1,AAO74890.1: 0.248045
AAB05759.1,AAO74890.1: 0.226263
AAO74890.1,CAA40547.1: 0.244275
AAO74890.1,AFX61538.1: 0.226062
AAO74890.1,AEK21297.1: 0.207824
AAO74890.1,ABV44607.1: 0.207824
AAO74890.1,AIU68830.1: 0.171058
AAO74890.1,ABZ80848.1: 0.189316
AAG53947.1,AAO74890.1: 0.428463
AAO74890.1,ABY41241.1: 0.171057
AAO74890.1,ABD94065.1: 0.189249
AAN85732.1,AAO74890.1: 0.171058
AAO74890.1,CAA40379.1: 0.171057
AAO74890.1,CAA00096.1: 0.171059
AAO74890.1,CAA39426.1: 0.171059
AAO74890.1,AAX16366.1: 0.327948
AAD04192.1,AAO74890.1: 0.255894
AAO74890.1,CAB07443.1: 0.252477
AAO74890.1,CBL16782.1: 0.343402
AAO74890.1,Q53317: 0.361990
AAO74890.1,P37073: 0.236679
AAO74890.1,AAQ87037.1: 0.765979
AAA16048.1,AAO74890.1: 0.729369
AAO74890.1,BAC24104.1: 0.765621
AAO74890.1,CAA78135.1: 0.292921
AAO74890.1,ADD61790.1: 0.264813
AAO74890.1,EGC02853.1: 0.301827
AAO74890.1,CAA67525.1: 0.565228
AAO74890.1,CAG81957.1: 0.705801
AAO74890.1,KMK55593.1: 0.675449
AAN87849.1,AAO74890.1: 0.675449
AAB67443.1,AAO74890.1: 0.806372
AAB65002.1,AAO74890.1: 1.239815
AAO74890.1,CAG83185.1: 1.063079
AAO74890.1,XP002273975.1: 1.482120
AAO74890.1,XP_002301319.1: 1.509724
AAB18368.1,AAO74890.1: 1.129312
AAO74890.1,BAJ89557.1: 1.145357
AAD45127.1,AAO74890.1: 1.162753
AAO00727.1,AAO74890.1: 1.317584
AAC98464.1,AAO74890.1: 1.318459
AAD21783.1,AAO74890.1: 1.559094
AAB18366.1,AAO74890.1: 1.618139
AAO74890.1,ACS13756.1: 1.914355
AAK30204.1,AAO74890.1: 1.612461
AAC09388.1,AAO74890.1: 1.312567
AAO74890.1,BAA13163.1: 1.349203
AAD45126.1,AAO74890.1: 1.295290
AAN87142.1,AAO74890.1: 1.373717
AAO74890.1,BAA03925.1: 1.370506
AAO74890.1,BAA34946.1: 1.425761
AAO74890.1,BAB17788.1: 1.425761
AAO74890.1,AAT84462.1: 1.443257
AAO74890.1,ABL75361.1: 1.488563
AAO74890.1,AAO92743.1: 1.560060
AAO74890.1,CAA48324.1: 1.666724
AAD31572.1,AAO74890.1: 1.730715
AAL07012.1,AAO74890.1: 1.692191
AAO74890.1,CAB39603.1: 1.143708
AAF80591.1,AAO74890.1: 1.102710
AAB18367.1,AAO74890.1: 1.108294
AAF80590.1,AAO74890.1: 1.108945
AAO74890.1,CAA10231.1: 1.126374
AAK59660.1,AAO74890.1: 1.135836
AAA92363.1,AAO74890.1: 1.134938
AAO74890.1,CAA63663.1: 1.194508
AAO74890.1,CAA58003.1: 1.116204
AAO74890.1,CAA58002.1: 1.116204
AAO74890.1,CAH58715.1: 1.367705
AAO74890.1,ABY79073.1: 1.176721
AAA24896.1,AAO74890.1: 0.833821
AAO74890.1,ACY24738.1: 0.735183
AAO74890.1,ACY24738.1: 0.735183
AAO74890.1,AHW70865: 0.642559
AAO74890.1,CCQ42308: 0.928948
AAO74890.1,ASY50498: 0.952341
AAO74890.1,BAQ97614.1: 1.070889
AAO74890.1,BAA97991.1: 0.952342
AAO74890.1,BAC06195.1: 0.901977
AAO74890.1,CAZ95067.1: 1.002012
AAO74890.1,ABQ07185.2: 1.069443
AAC69707.1,AAO74890.1: 1.039974
AAA60459.1,AAO74890.1: 1.039974
AAO74890.1,Amuc0724: 1.293394
AAO74890.1,AJF35005.1: 1.367842
AAO74890.1,CAZ96583.1: 1.280521
AAO74890.1,AAO78788.1: 1.352376
AAO74890.1,Amuc0875: 1.259959
AAC96462.1,AAO74890.1: 1.951689
AAO74890.1,EJZ11896.1: 1.733288
AAO74890.1,ABK72351.1: 1.812721
AAO74890.1,AAS03978.1: 2.058421
AAO74890.1,ACC41342.1: 1.940374
AAO74890.1,CAM61923.1: 2.222255
AAO74890.1,CAB09586.1: 2.173387
AAO74890.1,KHE89680.1: 2.029781
AAO74890.1,BAK48741.1: 2.190828
AAO74890.1,EED49498.1: 2.154413
AAO74890.1,ACD93221.1: 1.610155
AAO74890.1,ACS36221.1: 1.590090
AAO74890.1,ABR28478.1: 1.595280
AAO74890.1,ABU98621.1: 1.558605
AAO74890.1,BAH84971.1: 1.656447
AAO74890.1,ACM68926.1: 1.683217
AAO74890.1,AEE89454.1: 1.630183
AAO74890.1,AAP74223.1: 1.582153
AAO74890.1,ACN22491.1: 1.670625
AAO74890.1,AAZ04385.1: 1.621098
AAO74890.1,AAW34372.1: 1.638071
AAC47235.1,AAO74890.1: 1.513252
AAO74890.1,AIX48712.1: 1.468360
AAO74890.1,AIX48711.1: 1.486638
AAO74890.1,BAC16331.1: 1.401267
AAO74890.1,BAE02684.1: 1.536541
AAO74890.1,ALJ47757.1: 1.926413
AAO74890.1,BAE02683.1: 1.541061
AAO74890.1,BAX84062.1: 1.245806
AAO74890.1,ABW02990.1: 1.086712
AAO74890.1,Amuc2108: 1.124000
AAO74890.1,BC02679: 1.138385
AAO74890.1,BF4058: 1.138385
AAD04036.1,AAO74890.1: 1.197513
AAA34726.1,AAO74890.1: 2.492675
AAO74890.1,BAM29293.1: 1.821748
AAO74890.1,ARV79861.1: 1.760911
AAO74890.1,EAA64496.1: 1.818770
AAO74890.1,EAL93731.1: 1.763373
AAO74890.1,BAC67687.1: 2.076908
AAC17104.1,AAO74890.1: 2.177007
AAO74890.1,ADK55597.1: 1.864946
AAO74890.1,AYF53242.1: 1.902749
AAO74890.1,ADZ46179.1: 1.873217
AAO74890.1,BAJ61835.1: 2.461459
AAO74890.1,BAJ61836.1: 2.442746
AAO74890.1,ANC68156.1: 1.838476
AAO74890.1,AFD54461.1: 2.038063
AAC49904.1,AAO74890.1: 2.164968
AAO74890.1,BC03717: 1.482357
AAO74890.1,BT2824: 1.286674
AAO74890.1,BACCELL01451: 2.149346
AAO74890.1,BC02680: 1.575103
AAO74890.1,BF4060: 1.573516
AAN77503.1,AAO74890.1: 0.904543
AAN77505.1,AAO74890.1: 0.885485
AAO74890.1,ADQ45027.1: 1.073520
AAO74890.1,BAC16332.1: 1.009230
AAO74890.1,ABJ15796.1: 0.982026
AAO74890.1,BAR92731.1: 1.005247
AAF31438.1,AAO74890.1: 1.199372
AAC38290.1,AAO74890.1: 0.952023
AAC44371.1,AAO74890.1: 1.029759
AAO74890.1,ACO94508.1: 1.011166
AAO74890.1,ACO94508.1: 1.011166
AAO74890.1,BAE54302.1: 0.988936
AAO74890.1,BAE54302.1: 0.988936
AAO74890.1,ABW02992.1: 1.089974
AAO74890.1,ALM88585.1: 1.422136
AAO74890.1,AFC93434.1: 1.326858
AAE53061.1,AAO74890.1: 1.342921
AAO74890.1,ABQ46917.1: 0.919188
AAD35118.1,AAO74890.1: 0.919188
AAO74890.1,CAA88008.1: 0.900943
AAO74890.1,ADN02324.1: 1.000805
AAO74890.1,CAA88008.1: 0.900946
AAO74890.1,CAC27412.2: 0.855866
AAO74890.1,ABN54008.1: 0.855864
AAO74890.1,CAA61884.2: 0.855865
AAO74890.1,ATD50129: 1.173807
AAC25554.2,AAO74890.1: 0.768897
AAC60453.1,AAO74890.1: 0.826627
AAO74890.1,AFO67889.1: 1.006701
AAA22474.1,AAO74890.1: 0.844626
AAO74890.1,BAF62129.1: 1.458882
AAO74890.1,CAZ97766.1: 1.460816
AAO74890.1,CAZ95074.1: 1.213262
AAO74890.1,EDY95423.1: 1.213595
AAO74890.1,CAZ97778.1: 1.137176
AAO74890.1,CAZ96750.1: 1.402276
AAO74890.1,AAP49324.1: 1.559326
AAO74890.1,AAP49324.1: 1.559326
AAO74890.1,CAZ98402.1: 1.540577
AAO74890.1,AGW43026.1: 1.707455
AAO74890.1,AIT14660.1: 1.653055
AAO74890.1,CAZ98378.1: 2.944147
AAO74890.1,AJW82062.1: 2.408802
AAO43052.1,AGK07610.1: 0.091942
ACC77699.1,AGK07610.1: 0.091943
AFS68803.1,AGK07610.1: 0.091944
AGK07610.1,CAA86922.1: 0.091945
AGK07610.1,ALE32755.1: 0.170280
AFI57215.1,AGK07610.1: 0.091948
AAQ67340.1,AGK07610.1: 0.091948
AAA87323.1,AGK07610.1: 0.132168
AAB05759.1,AGK07610.1: 0.110386
AGK07610.1,CAA40547.1: 0.128397
AFX61538.1,AGK07610.1: 0.110184
AEK21297.1,AGK07610.1: 0.091946
ABV44607.1,AGK07610.1: 0.091946
AGK07610.1,AIU68830.1: 0.055181
ABZ80848.1,AGK07610.1: 0.073438
AAG53947.1,AGK07610.1: 0.312586
ABY41241.1,AGK07610.1: 0.055180
ABD94065.1,AGK07610.1: 0.073371
AAN85732.1,AGK07610.1: 0.055181
AGK07610.1,CAA40379.1: 0.055180
AGK07610.1,CAA00096.1: 0.055182
AGK07610.1,CAA39426.1: 0.055182
AAX16366.1,AGK07610.1: 0.212073
AAD04192.1,AGK07610.1: 0.140020
AGK07610.1,CAB07443.1: 0.136602
AGK07610.1,CBL16782.1: 0.227527
AGK07610.1,Q53317: 0.246115
AGK07610.1,P37073: 0.160012
AAQ87037.1,AGK07610.1: 0.689312
AAA16048.1,AGK07610.1: 0.652701
AGK07610.1,BAC24104.1: 0.688954
AGK07610.1,CAA78135.1: 0.216253
ADD61790.1,AGK07610.1: 0.188145
AGK07610.1,EGC02853.1: 0.225160
AGK07610.1,CAA67525.1: 0.569642
AGK07610.1,CAG81957.1: 0.710216
AGK07610.1,KMK55593.1: 0.679864
AAN87849.1,AGK07610.1: 0.679864
AAB67443.1,AGK07610.1: 0.810787
AAB65002.1,AGK07610.1: 1.244229
AGK07610.1,CAG83185.1: 1.067494
AGK07610.1,XP002273975.1: 1.486535
AGK07610.1,XP_002301319.1: 1.514139
AAB18368.1,AGK07610.1: 1.133726
AGK07610.1,BAJ89557.1: 1.149771
AAD45127.1,AGK07610.1: 1.167168
AAO00727.1,AGK07610.1: 1.321998
AAC98464.1,AGK07610.1: 1.322873
AAD21783.1,AGK07610.1: 1.563509
AAB18366.1,AGK07610.1: 1.622553
ACS13756.1,AGK07610.1: 1.918770
AAK30204.1,AGK07610.1: 1.616876
AAC09388.1,AGK07610.1: 1.316981
AGK07610.1,BAA13163.1: 1.353617
AAD45126.1,AGK07610.1: 1.299704
AAN87142.1,AGK07610.1: 1.378132
AGK07610.1,BAA03925.1: 1.374921
AGK07610.1,BAA34946.1: 1.430176
AGK07610.1,BAB17788.1: 1.430176
AAT84462.1,AGK07610.1: 1.447672
ABL75361.1,AGK07610.1: 1.492978
AAO92743.1,AGK07610.1: 1.564474
AGK07610.1,CAA48324.1: 1.671138
AAD31572.1,AGK07610.1: 1.735130
AAL07012.1,AGK07610.1: 1.696606
AGK07610.1,CAB39603.1: 1.148123
AAF80591.1,AGK07610.1: 1.107124
AAB18367.1,AGK07610.1: 1.112709
AAF80590.1,AGK07610.1: 1.113360
AGK07610.1,CAA10231.1: 1.130789
AAK59660.1,AGK07610.1: 1.140250
AAA92363.1,AGK07610.1: 1.139353
AGK07610.1,CAA63663.1: 1.198922
AGK07610.1,CAA58003.1: 1.120619
AGK07610.1,CAA58002.1: 1.120619
AGK07610.1,CAH58715.1: 1.372119
ABY79073.1,AGK07610.1: 1.181136
AAA24896.1,AGK07610.1: 0.838236
ACY24738.1,AGK07610.1: 0.739597
ACY24738.1,AGK07610.1: 0.739597
AGK07610.1,AHW70865: 0.646974
AGK07610.1,CCQ42308: 0.933362
AGK07610.1,ASY50498: 0.956755
AGK07610.1,BAQ97614.1: 1.075304
AGK07610.1,BAA97991.1: 0.956756
AGK07610.1,BAC06195.1: 0.906392
AGK07610.1,CAZ95067.1: 1.006427
ABQ07185.2,AGK07610.1: 1.073857
AAC69707.1,AGK07610.1: 1.044389
AAA60459.1,AGK07610.1: 1.044389
AGK07610.1,Amuc0724: 1.297809
AGK07610.1,AJF35005.1: 1.372256
AGK07610.1,CAZ96583.1: 1.284936
AAO78788.1,AGK07610.1: 1.356791
AGK07610.1,Amuc0875: 1.264374
AAC96462.1,AGK07610.1: 1.956104
AGK07610.1,EJZ11896.1: 1.737703
ABK72351.1,AGK07610.1: 1.817136
AAS03978.1,AGK07610.1: 2.062836
ACC41342.1,AGK07610.1: 1.944789
AGK07610.1,CAM61923.1: 2.226670
AGK07610.1,CAB09586.1: 2.177802
AGK07610.1,KHE89680.1: 2.034196
AGK07610.1,BAK48741.1: 2.195242
AGK07610.1,EED49498.1: 2.158827
ACD93221.1,AGK07610.1: 1.614570
ACS36221.1,AGK07610.1: 1.594505
ABR28478.1,AGK07610.1: 1.599695
ABU98621.1,AGK07610.1: 1.563019
AGK07610.1,BAH84971.1: 1.660862
ACM68926.1,AGK07610.1: 1.687632
AEE89454.1,AGK07610.1: 1.634598
AAP74223.1,AGK07610.1: 1.586568
ACN22491.1,AGK07610.1: 1.675039
AAZ04385.1,AGK07610.1: 1.625513
AAW34372.1,AGK07610.1: 1.642486
AAC47235.1,AGK07610.1: 1.517666
AGK07610.1,AIX48712.1: 1.472775
AGK07610.1,AIX48711.1: 1.491053
AGK07610.1,BAC16331.1: 1.405682
AGK07610.1,BAE02684.1: 1.540956
AGK07610.1,ALJ47757.1: 1.930828
AGK07610.1,BAE02683.1: 1.545475
AGK07610.1,BAX84062.1: 1.250221
ABW02990.1,AGK07610.1: 1.091127
AGK07610.1,Amuc2108: 1.128415
AGK07610.1,BC02679: 1.142800
AGK07610.1,BF4058: 1.142800
AAD04036.1,AGK07610.1: 1.201928
AAA34726.1,AGK07610.1: 2.497090
AGK07610.1,BAM29293.1: 1.826162
AGK07610.1,ARV79861.1: 1.765326
AGK07610.1,EAA64496.1: 1.823184
AGK07610.1,EAL93731.1: 1.767788
AGK07610.1,BAC67687.1: 2.081323
AAC17104.1,AGK07610.1: 2.181422
ADK55597.1,AGK07610.1: 1.869361
AGK07610.1,AYF53242.1: 1.907164
ADZ46179.1,AGK07610.1: 1.877632
AGK07610.1,BAJ61835.1: 2.465874
AGK07610.1,BAJ61836.1: 2.447160
AGK07610.1,ANC68156.1: 1.842891
AFD54461.1,AGK07610.1: 2.042477
AAC49904.1,AGK07610.1: 2.169383
AGK07610.1,BC03717: 1.486771
AGK07610.1,BT2824: 1.291089
AGK07610.1,BACCELL01451: 2.153761
AGK07610.1,BC02680: 1.579517
AGK07610.1,BF4060: 1.577930
AAN77503.1,AGK07610.1: 0.908957
AAN77505.1,AGK07610.1: 0.889899
ADQ45027.1,AGK07610.1: 1.077934
AGK07610.1,BAC16332.1: 1.013645
ABJ15796.1,AGK07610.1: 0.986440
AGK07610.1,BAR92731.1: 1.009662
AAF31438.1,AGK07610.1: 1.203786
AAC38290.1,AGK07610.1: 0.956438
AAC44371.1,AGK07610.1: 1.034174
ACO94508.1,AGK07610.1: 1.015581
ACO94508.1,AGK07610.1: 1.015581
AGK07610.1,BAE54302.1: 0.993350
AGK07610.1,BAE54302.1: 0.993350
ABW02992.1,AGK07610.1: 1.094389
AGK07610.1,ALM88585.1: 1.426551
AFC93434.1,AGK07610.1: 1.331272
AAE53061.1,AGK07610.1: 1.347335
ABQ46917.1,AGK07610.1: 0.923603
AAD35118.1,AGK07610.1: 0.923603
AGK07610.1,CAA88008.1: 0.905358
ADN02324.1,AGK07610.1: 1.005220
AGK07610.1,CAA88008.1: 0.905360
AGK07610.1,CAC27412.2: 0.860280
ABN54008.1,AGK07610.1: 0.860279
AGK07610.1,CAA61884.2: 0.860280
AGK07610.1,ATD50129: 1.178222
AAC25554.2,AGK07610.1: 0.773311
AAC60453.1,AGK07610.1: 0.831041
AFO67889.1,AGK07610.1: 1.011116
AAA22474.1,AGK07610.1: 0.849041
AGK07610.1,BAF62129.1: 1.463296
AGK07610.1,CAZ97766.1: 1.465231
AGK07610.1,CAZ95074.1: 1.217677
AGK07610.1,EDY95423.1: 1.218009
AGK07610.1,CAZ97778.1: 1.141591
AGK07610.1,CAZ96750.1: 1.406690
AAP49324.1,AGK07610.1: 1.563740
AAP49324.1,AGK07610.1: 1.563740
AGK07610.1,CAZ98402.1: 1.544992
AGK07610.1,AGW43026.1: 1.711870
AGK07610.1,AIT14660.1: 1.657469
AGK07610.1,CAZ98378.1: 2.948562
AGK07610.1,AJW82062.1: 2.413216
AAO43052.1,ACC77699.1: 0.000001
AAO43052.1,AFS68803.1: 0.000002
AAO43052.1,CAA86922.1: 0.000003
AAO43052.1,ALE32755.1: 0.078338
AAO43052.1,AFI57215.1: 0.000006
AAO43052.1,AAQ67340.1: 0.000006
AAA87323.1,AAO43052.1: 0.040226
AAB05759.1,AAO43052.1: 0.018444
AAO43052.1,CAA40547.1: 0.036455
AAO43052.1,AFX61538.1: 0.018242
AAO43052.1,AEK21297.1: 0.000004
AAO43052.1,ABV44607.1: 0.000004
AAO43052.1,AIU68830.1: 0.036761
AAO43052.1,ABZ80848.1: 0.055019
AAG53947.1,AAO43052.1: 0.294166
AAO43052.1,ABY41241.1: 0.036764
AAO43052.1,ABD94065.1: 0.054956
AAN85732.1,AAO43052.1: 0.036765
AAO43052.1,CAA40379.1: 0.036764
AAO43052.1,CAA00096.1: 0.036766
AAO43052.1,CAA39426.1: 0.036766
AAO43052.1,AAX16366.1: 0.230823
AAD04192.1,AAO43052.1: 0.158770
AAO43052.1,CAB07443.1: 0.155352
AAO43052.1,CBL16782.1: 0.246278
AAO43052.1,Q53317: 0.264865
AAO43052.1,P37073: 0.178763
AAO43052.1,AAQ87037.1: 0.708062
AAA16048.1,AAO43052.1: 0.671452
AAO43052.1,BAC24104.1: 0.707704
AAO43052.1,CAA78135.1: 0.235004
AAO43052.1,ADD61790.1: 0.206896
AAO43052.1,EGC02853.1: 0.243910
AAO43052.1,CAA67525.1: 0.588393
AAO43052.1,CAG81957.1: 0.728966
AAO43052.1,KMK55593.1: 0.698614
AAN87849.1,AAO43052.1: 0.698614
AAB67443.1,AAO43052.1: 0.829538
AAB65002.1,AAO43052.1: 1.262980
AAO43052.1,CAG83185.1: 1.086244
AAO43052.1,XP002273975.1: 1.505285
AAO43052.1,XP_002301319.1: 1.532889
AAB18368.1,AAO43052.1: 1.152477
AAO43052.1,BAJ89557.1: 1.168522
AAD45127.1,AAO43052.1: 1.185918
AAO00727.1,AAO43052.1: 1.340749
AAC98464.1,AAO43052.1: 1.341624
AAD21783.1,AAO43052.1: 1.582259
AAB18366.1,AAO43052.1: 1.641304
AAO43052.1,ACS13756.1: 1.937520
AAK30204.1,AAO43052.1: 1.635626
AAC09388.1,AAO43052.1: 1.335732
AAO43052.1,BAA13163.1: 1.372368
AAD45126.1,AAO43052.1: 1.318455
AAN87142.1,AAO43052.1: 1.396883
AAO43052.1,BAA03925.1: 1.393671
AAO43052.1,BAA34946.1: 1.448926
AAO43052.1,BAB17788.1: 1.448926
AAO43052.1,AAT84462.1: 1.466423
AAO43052.1,ABL75361.1: 1.511728
AAO43052.1,AAO92743.1: 1.583225
AAO43052.1,CAA48324.1: 1.689889
AAD31572.1,AAO43052.1: 1.753881
AAL07012.1,AAO43052.1: 1.715356
AAO43052.1,CAB39603.1: 1.166873
AAF80591.1,AAO43052.1: 1.125875
AAB18367.1,AAO43052.1: 1.131459
AAF80590.1,AAO43052.1: 1.132110
AAO43052.1,CAA10231.1: 1.149539
AAK59660.1,AAO43052.1: 1.159001
AAA92363.1,AAO43052.1: 1.158104
AAO43052.1,CAA63663.1: 1.217673
AAO43052.1,CAA58003.1: 1.139369
AAO43052.1,CAA58002.1: 1.139369
AAO43052.1,CAH58715.1: 1.390870
AAO43052.1,ABY79073.1: 1.199886
AAA24896.1,AAO43052.1: 0.856986
AAO43052.1,ACY24738.1: 0.758348
AAO43052.1,ACY24738.1: 0.758348
AAO43052.1,AHW70865: 0.665724
AAO43052.1,CCQ42308: 0.952113
AAO43052.1,ASY50498: 0.975506
AAO43052.1,BAQ97614.1: 1.094055
AAO43052.1,BAA97991.1: 0.975507
AAO43052.1,BAC06195.1: 0.925142
AAO43052.1,CAZ95067.1: 1.025177
AAO43052.1,ABQ07185.2: 1.092608
AAC69707.1,AAO43052.1: 1.063139
AAA60459.1,AAO43052.1: 1.063139
AAO43052.1,Amuc0724: 1.316559
AAO43052.1,AJF35005.1: 1.391007
AAO43052.1,CAZ96583.1: 1.303686
AAO43052.1,AAO78788.1: 1.375542
AAO43052.1,Amuc0875: 1.283124
AAC96462.1,AAO43052.1: 1.974854
AAO43052.1,EJZ11896.1: 1.756453
AAO43052.1,ABK72351.1: 1.835886
AAO43052.1,AAS03978.1: 2.081586
AAO43052.1,ACC41342.1: 1.963539
AAO43052.1,CAM61923.1: 2.245420
AAO43052.1,CAB09586.1: 2.196552
AAO43052.1,KHE89680.1: 2.052946
AAO43052.1,BAK48741.1: 2.213993
AAO43052.1,EED49498.1: 2.177578
AAO43052.1,ACD93221.1: 1.633320
AAO43052.1,ACS36221.1: 1.613256
AAO43052.1,ABR28478.1: 1.618445
AAO43052.1,ABU98621.1: 1.581770
AAO43052.1,BAH84971.1: 1.679612
AAO43052.1,ACM68926.1: 1.706383
AAO43052.1,AEE89454.1: 1.653348
AAO43052.1,AAP74223.1: 1.605318
AAO43052.1,ACN22491.1: 1.693790
AAO43052.1,AAZ04385.1: 1.644264
AAO43052.1,AAW34372.1: 1.661236
AAC47235.1,AAO43052.1: 1.536417
AAO43052.1,AIX48712.1: 1.491525
AAO43052.1,AIX48711.1: 1.509804
AAO43052.1,BAC16331.1: 1.424432
AAO43052.1,BAE02684.1: 1.559706
AAO43052.1,ALJ47757.1: 1.949578
AAO43052.1,BAE02683.1: 1.564226
AAO43052.1,BAX84062.1: 1.268971
AAO43052.1,ABW02990.1: 1.109877
AAO43052.1,Amuc2108: 1.147165
AAO43052.1,BC02679: 1.161550
AAO43052.1,BF4058: 1.161550
AAD04036.1,AAO43052.1: 1.220678
AAA34726.1,AAO43052.1: 2.515840
AAO43052.1,BAM29293.1: 1.844913
AAO43052.1,ARV79861.1: 1.784076
AAO43052.1,EAA64496.1: 1.841935
AAO43052.1,EAL93731.1: 1.786539
AAO43052.1,BAC67687.1: 2.100073
AAC17104.1,AAO43052.1: 2.200172
AAO43052.1,ADK55597.1: 1.888111
AAO43052.1,AYF53242.1: 1.925914
AAO43052.1,ADZ46179.1: 1.896382
AAO43052.1,BAJ61835.1: 2.484625
AAO43052.1,BAJ61836.1: 2.465911
AAO43052.1,ANC68156.1: 1.861642
AAO43052.1,AFD54461.1: 2.061228
AAC49904.1,AAO43052.1: 2.188133
AAO43052.1,BC03717: 1.505522
AAO43052.1,BT2824: 1.309839
AAO43052.1,BACCELL01451: 2.172511
AAO43052.1,BC02680: 1.598268
AAO43052.1,BF4060: 1.596681
AAN77503.1,AAO43052.1: 0.927708
AAN77505.1,AAO43052.1: 0.908650
AAO43052.1,ADQ45027.1: 1.096685
AAO43052.1,BAC16332.1: 1.032395
AAO43052.1,ABJ15796.1: 1.005191
AAO43052.1,BAR92731.1: 1.028413
AAF31438.1,AAO43052.1: 1.222537
AAC38290.1,AAO43052.1: 0.975188
AAC44371.1,AAO43052.1: 1.052924
AAO43052.1,ACO94508.1: 1.034331
AAO43052.1,ACO94508.1: 1.034331
AAO43052.1,BAE54302.1: 1.012101
AAO43052.1,BAE54302.1: 1.012101
AAO43052.1,ABW02992.1: 1.113139
AAO43052.1,ALM88585.1: 1.445301
AAO43052.1,AFC93434.1: 1.350023
AAE53061.1,AAO43052.1: 1.366086
AAO43052.1,ABQ46917.1: 0.942353
AAD35118.1,AAO43052.1: 0.942353
AAO43052.1,CAA88008.1: 0.924108
AAO43052.1,ADN02324.1: 1.023970
AAO43052.1,CAA88008.1: 0.924111
AAO43052.1,CAC27412.2: 0.879031
AAO43052.1,ABN54008.1: 0.879029
AAO43052.1,CAA61884.2: 0.879030
AAO43052.1,ATD50129: 1.196972
AAC25554.2,AAO43052.1: 0.792062
AAC60453.1,AAO43052.1: 0.849792
AAO43052.1,AFO67889.1: 1.029867
AAA22474.1,AAO43052.1: 0.867792
AAO43052.1,BAF62129.1: 1.482047
AAO43052.1,CAZ97766.1: 1.483981
AAO43052.1,CAZ95074.1: 1.236428
AAO43052.1,EDY95423.1: 1.236760
AAO43052.1,CAZ97778.1: 1.160341
AAO43052.1,CAZ96750.1: 1.425441
AAO43052.1,AAP49324.1: 1.582491
AAO43052.1,AAP49324.1: 1.582491
AAO43052.1,CAZ98402.1: 1.563742
AAO43052.1,AGW43026.1: 1.730620
AAO43052.1,AIT14660.1: 1.676220
AAO43052.1,CAZ98378.1: 2.967312
AAO43052.1,AJW82062.1: 2.431966
ACC77699.1,AFS68803.1: 0.000001
ACC77699.1,CAA86922.1: 0.000002
ACC77699.1,ALE32755.1: 0.078337
ACC77699.1,AFI57215.1: 0.000005
AAQ67340.1,ACC77699.1: 0.000005
AAA87323.1,ACC77699.1: 0.040225
AAB05759.1,ACC77699.1: 0.018443
ACC77699.1,CAA40547.1: 0.036454
ACC77699.1,AFX61538.1: 0.018241
ACC77699.1,AEK21297.1: 0.000003
ABV44607.1,ACC77699.1: 0.000003
ACC77699.1,AIU68830.1: 0.036762
ABZ80848.1,ACC77699.1: 0.055020
AAG53947.1,ACC77699.1: 0.294167
ABY41241.1,ACC77699.1: 0.036765
ABD94065.1,ACC77699.1: 0.054957
AAN85732.1,ACC77699.1: 0.036766
ACC77699.1,CAA40379.1: 0.036765
ACC77699.1,CAA00096.1: 0.036767
ACC77699.1,CAA39426.1: 0.036767
AAX16366.1,ACC77699.1: 0.230825
AAD04192.1,ACC77699.1: 0.158771
ACC77699.1,CAB07443.1: 0.155353
ACC77699.1,CBL16782.1: 0.246279
ACC77699.1,Q53317: 0.264866
ACC77699.1,P37073: 0.178764
AAQ87037.1,ACC77699.1: 0.708063
AAA16048.1,ACC77699.1: 0.671453
ACC77699.1,BAC24104.1: 0.707705
ACC77699.1,CAA78135.1: 0.235005
ACC77699.1,ADD61790.1: 0.206897
ACC77699.1,EGC02853.1: 0.243912
ACC77699.1,CAA67525.1: 0.588394
ACC77699.1,CAG81957.1: 0.728968
ACC77699.1,KMK55593.1: 0.698615
AAN87849.1,ACC77699.1: 0.698615
AAB67443.1,ACC77699.1: 0.829539
AAB65002.1,ACC77699.1: 1.262981
ACC77699.1,CAG83185.1: 1.086245
ACC77699.1,XP002273975.1: 1.505286
ACC77699.1,XP_002301319.1: 1.532890
AAB18368.1,ACC77699.1: 1.152478
ACC77699.1,BAJ89557.1: 1.168523
AAD45127.1,ACC77699.1: 1.185920
AAO00727.1,ACC77699.1: 1.340750
AAC98464.1,ACC77699.1: 1.341625
AAD21783.1,ACC77699.1: 1.582260
AAB18366.1,ACC77699.1: 1.641305
ACC77699.1,ACS13756.1: 1.937521
AAK30204.1,ACC77699.1: 1.635627
AAC09388.1,ACC77699.1: 1.335733
ACC77699.1,BAA13163.1: 1.372369
AAD45126.1,ACC77699.1: 1.318456
AAN87142.1,ACC77699.1: 1.396884
ACC77699.1,BAA03925.1: 1.393672
ACC77699.1,BAA34946.1: 1.448927
ACC77699.1,BAB17788.1: 1.448927
AAT84462.1,ACC77699.1: 1.466424
ABL75361.1,ACC77699.1: 1.511729
AAO92743.1,ACC77699.1: 1.583226
ACC77699.1,CAA48324.1: 1.689890
AAD31572.1,ACC77699.1: 1.753882
AAL07012.1,ACC77699.1: 1.715357
ACC77699.1,CAB39603.1: 1.166874
AAF80591.1,ACC77699.1: 1.125876
AAB18367.1,ACC77699.1: 1.131460
AAF80590.1,ACC77699.1: 1.132111
ACC77699.1,CAA10231.1: 1.149540
AAK59660.1,ACC77699.1: 1.159002
AAA92363.1,ACC77699.1: 1.158105
ACC77699.1,CAA63663.1: 1.217674
ACC77699.1,CAA58003.1: 1.139370
ACC77699.1,CAA58002.1: 1.139370
ACC77699.1,CAH58715.1: 1.390871
ABY79073.1,ACC77699.1: 1.199887
AAA24896.1,ACC77699.1: 0.856987
ACC77699.1,ACY24738.1: 0.758349
ACC77699.1,ACY24738.1: 0.758349
ACC77699.1,AHW70865: 0.665725
ACC77699.1,CCQ42308: 0.952114
ACC77699.1,ASY50498: 0.975507
ACC77699.1,BAQ97614.1: 1.094056
ACC77699.1,BAA97991.1: 0.975508
ACC77699.1,BAC06195.1: 0.925144
ACC77699.1,CAZ95067.1: 1.025179
ABQ07185.2,ACC77699.1: 1.092609
AAC69707.1,ACC77699.1: 1.063141
AAA60459.1,ACC77699.1: 1.063141
ACC77699.1,Amuc0724: 1.316560
ACC77699.1,AJF35005.1: 1.391008
ACC77699.1,CAZ96583.1: 1.303687
AAO78788.1,ACC77699.1: 1.375543
ACC77699.1,Amuc0875: 1.283125
AAC96462.1,ACC77699.1: 1.974856
ACC77699.1,EJZ11896.1: 1.756454
ABK72351.1,ACC77699.1: 1.835888
AAS03978.1,ACC77699.1: 2.081587
ACC41342.1,ACC77699.1: 1.963540
ACC77699.1,CAM61923.1: 2.245422
ACC77699.1,CAB09586.1: 2.196553
ACC77699.1,KHE89680.1: 2.052948
ACC77699.1,BAK48741.1: 2.213994
ACC77699.1,EED49498.1: 2.177579
ACC77699.1,ACD93221.1: 1.633321
ACC77699.1,ACS36221.1: 1.613257
ABR28478.1,ACC77699.1: 1.618446
ABU98621.1,ACC77699.1: 1.581771
ACC77699.1,BAH84971.1: 1.679613
ACC77699.1,ACM68926.1: 1.706384
ACC77699.1,AEE89454.1: 1.653349
AAP74223.1,ACC77699.1: 1.605319
ACC77699.1,ACN22491.1: 1.693791
AAZ04385.1,ACC77699.1: 1.644265
AAW34372.1,ACC77699.1: 1.661237
AAC47235.1,ACC77699.1: 1.536418
ACC77699.1,AIX48712.1: 1.491526
ACC77699.1,AIX48711.1: 1.509805
ACC77699.1,BAC16331.1: 1.424434
ACC77699.1,BAE02684.1: 1.559707
ACC77699.1,ALJ47757.1: 1.949579
ACC77699.1,BAE02683.1: 1.564227
ACC77699.1,BAX84062.1: 1.268973
ABW02990.1,ACC77699.1: 1.109878
ACC77699.1,Amuc2108: 1.147166
ACC77699.1,BC02679: 1.161551
ACC77699.1,BF4058: 1.161551
AAD04036.1,ACC77699.1: 1.220679
AAA34726.1,ACC77699.1: 2.515841
ACC77699.1,BAM29293.1: 1.844914
ACC77699.1,ARV79861.1: 1.784077
ACC77699.1,EAA64496.1: 1.841936
ACC77699.1,EAL93731.1: 1.786540
ACC77699.1,BAC67687.1: 2.100074
AAC17104.1,ACC77699.1: 2.200173
ACC77699.1,ADK55597.1: 1.888112
ACC77699.1,AYF53242.1: 1.925915
ACC77699.1,ADZ46179.1: 1.896383
ACC77699.1,BAJ61835.1: 2.484626
ACC77699.1,BAJ61836.1: 2.465912
ACC77699.1,ANC68156.1: 1.861642
ACC77699.1,AFD54461.1: 2.061229
AAC49904.1,ACC77699.1: 2.188134
ACC77699.1,BC03717: 1.505523
ACC77699.1,BT2824: 1.309841
ACC77699.1,BACCELL01451: 2.172512
ACC77699.1,BC02680: 1.598269
ACC77699.1,BF4060: 1.596682
AAN77503.1,ACC77699.1: 0.927709
AAN77505.1,ACC77699.1: 0.908651
ACC77699.1,ADQ45027.1: 1.096686
ACC77699.1,BAC16332.1: 1.032397
ABJ15796.1,ACC77699.1: 1.005192
ACC77699.1,BAR92731.1: 1.028414
AAF31438.1,ACC77699.1: 1.222538
AAC38290.1,ACC77699.1: 0.975189
AAC44371.1,ACC77699.1: 1.052926
ACC77699.1,ACO94508.1: 1.034332
ACC77699.1,ACO94508.1: 1.034332
ACC77699.1,BAE54302.1: 1.012102
ACC77699.1,BAE54302.1: 1.012102
ABW02992.1,ACC77699.1: 1.113140
ACC77699.1,ALM88585.1: 1.445302
ACC77699.1,AFC93434.1: 1.350024
AAE53061.1,ACC77699.1: 1.366087
ABQ46917.1,ACC77699.1: 0.942354
AAD35118.1,ACC77699.1: 0.942354
ACC77699.1,CAA88008.1: 0.924109
ACC77699.1,ADN02324.1: 1.023971
ACC77699.1,CAA88008.1: 0.924112
ACC77699.1,CAC27412.2: 0.879032
ABN54008.1,ACC77699.1: 0.879030
ACC77699.1,CAA61884.2: 0.879031
ACC77699.1,ATD50129: 1.196973
AAC25554.2,ACC77699.1: 0.792063
AAC60453.1,ACC77699.1: 0.849793
ACC77699.1,AFO67889.1: 1.029868
AAA22474.1,ACC77699.1: 0.867793
ACC77699.1,BAF62129.1: 1.482048
ACC77699.1,CAZ97766.1: 1.483982
ACC77699.1,CAZ95074.1: 1.236429
ACC77699.1,EDY95423.1: 1.236761
ACC77699.1,CAZ97778.1: 1.160343
ACC77699.1,CAZ96750.1: 1.425442
AAP49324.1,ACC77699.1: 1.582492
AAP49324.1,ACC77699.1: 1.582492
ACC77699.1,CAZ98402.1: 1.563743
ACC77699.1,AGW43026.1: 1.730622
ACC77699.1,AIT14660.1: 1.676221
ACC77699.1,CAZ98378.1: 2.967314
ACC77699.1,AJW82062.1: 2.431967
AFS68803.1,CAA86922.1: 0.000001
AFS68803.1,ALE32755.1: 0.078336
AFI57215.1,AFS68803.1: 0.000003
AAQ67340.1,AFS68803.1: 0.000003
AAA87323.1,AFS68803.1: 0.040224
AAB05759.1,AFS68803.1: 0.018442
AFS68803.1,CAA40547.1: 0.036453
AFS68803.1,AFX61538.1: 0.018240
AEK21297.1,AFS68803.1: 0.000002
ABV44607.1,AFS68803.1: 0.000002
AFS68803.1,AIU68830.1: 0.036763
ABZ80848.1,AFS68803.1: 0.055021
AAG53947.1,AFS68803.1: 0.294169
ABY41241.1,AFS68803.1: 0.036766
ABD94065.1,AFS68803.1: 0.054958
AAN85732.1,AFS68803.1: 0.036767
AFS68803.1,CAA40379.1: 0.036766
AFS68803.1,CAA00096.1: 0.036768
AFS68803.1,CAA39426.1: 0.036768
AAX16366.1,AFS68803.1: 0.230826
AAD04192.1,AFS68803.1: 0.158772
AFS68803.1,CAB07443.1: 0.155355
AFS68803.1,CBL16782.1: 0.246280
AFS68803.1,Q53317: 0.264867
AFS68803.1,P37073: 0.178765
AAQ87037.1,AFS68803.1: 0.708064
AAA16048.1,AFS68803.1: 0.671454
AFS68803.1,BAC24104.1: 0.707706
AFS68803.1,CAA78135.1: 0.235006
ADD61790.1,AFS68803.1: 0.206898
AFS68803.1,EGC02853.1: 0.243913
AFS68803.1,CAA67525.1: 0.588395
AFS68803.1,CAG81957.1: 0.728969
AFS68803.1,KMK55593.1: 0.698616
AAN87849.1,AFS68803.1: 0.698616
AAB67443.1,AFS68803.1: 0.829540
AAB65002.1,AFS68803.1: 1.262982
AFS68803.1,CAG83185.1: 1.086247
AFS68803.1,XP002273975.1: 1.505287
AFS68803.1,XP_002301319.1: 1.532891
AAB18368.1,AFS68803.1: 1.152479
AFS68803.1,BAJ89557.1: 1.168524
AAD45127.1,AFS68803.1: 1.185921
AAO00727.1,AFS68803.1: 1.340751
AAC98464.1,AFS68803.1: 1.341626
AAD21783.1,AFS68803.1: 1.582262
AAB18366.1,AFS68803.1: 1.641306
ACS13756.1,AFS68803.1: 1.937522
AAK30204.1,AFS68803.1: 1.635628
AAC09388.1,AFS68803.1: 1.335734
AFS68803.1,BAA13163.1: 1.372370
AAD45126.1,AFS68803.1: 1.318457
AAN87142.1,AFS68803.1: 1.396885
AFS68803.1,BAA03925.1: 1.393674
AFS68803.1,BAA34946.1: 1.448928
AFS68803.1,BAB17788.1: 1.448928
AAT84462.1,AFS68803.1: 1.466425
ABL75361.1,AFS68803.1: 1.511731
AAO92743.1,AFS68803.1: 1.583227
AFS68803.1,CAA48324.1: 1.689891
AAD31572.1,AFS68803.1: 1.753883
AAL07012.1,AFS68803.1: 1.715358
AFS68803.1,CAB39603.1: 1.166875
AAF80591.1,AFS68803.1: 1.125877
AAB18367.1,AFS68803.1: 1.131461
AAF80590.1,AFS68803.1: 1.132113
AFS68803.1,CAA10231.1: 1.149541
AAK59660.1,AFS68803.1: 1.159003
AAA92363.1,AFS68803.1: 1.158106
AFS68803.1,CAA63663.1: 1.217675
AFS68803.1,CAA58003.1: 1.139371
AFS68803.1,CAA58002.1: 1.139371
AFS68803.1,CAH58715.1: 1.390872
ABY79073.1,AFS68803.1: 1.199889
AAA24896.1,AFS68803.1: 0.856988
ACY24738.1,AFS68803.1: 0.758350
ACY24738.1,AFS68803.1: 0.758350
AFS68803.1,AHW70865: 0.665726
AFS68803.1,CCQ42308: 0.952115
AFS68803.1,ASY50498: 0.975508
AFS68803.1,BAQ97614.1: 1.094057
AFS68803.1,BAA97991.1: 0.975509
AFS68803.1,BAC06195.1: 0.925145
AFS68803.1,CAZ95067.1: 1.025180
ABQ07185.2,AFS68803.1: 1.092610
AAC69707.1,AFS68803.1: 1.063142
AAA60459.1,AFS68803.1: 1.063142
AFS68803.1,Amuc0724: 1.316561
AFS68803.1,AJF35005.1: 1.391009
AFS68803.1,CAZ96583.1: 1.303688
AAO78788.1,AFS68803.1: 1.375544
AFS68803.1,Amuc0875: 1.283126
AAC96462.1,AFS68803.1: 1.974857
AFS68803.1,EJZ11896.1: 1.756455
ABK72351.1,AFS68803.1: 1.835889
AAS03978.1,AFS68803.1: 2.081589
ACC41342.1,AFS68803.1: 1.963541
AFS68803.1,CAM61923.1: 2.245423
AFS68803.1,CAB09586.1: 2.196554
AFS68803.1,KHE89680.1: 2.052949
AFS68803.1,BAK48741.1: 2.213995
AFS68803.1,EED49498.1: 2.177580
ACD93221.1,AFS68803.1: 1.633322
ACS36221.1,AFS68803.1: 1.613258
ABR28478.1,AFS68803.1: 1.618447
ABU98621.1,AFS68803.1: 1.581772
AFS68803.1,BAH84971.1: 1.679614
ACM68926.1,AFS68803.1: 1.706385
AEE89454.1,AFS68803.1: 1.653350
AAP74223.1,AFS68803.1: 1.605320
ACN22491.1,AFS68803.1: 1.693792
AAZ04385.1,AFS68803.1: 1.644266
AAW34372.1,AFS68803.1: 1.661238
AAC47235.1,AFS68803.1: 1.536419
AFS68803.1,AIX48712.1: 1.491527
AFS68803.1,AIX48711.1: 1.509806
AFS68803.1,BAC16331.1: 1.424435
AFS68803.1,BAE02684.1: 1.559708
AFS68803.1,ALJ47757.1: 1.949580
AFS68803.1,BAE02683.1: 1.564228
AFS68803.1,BAX84062.1: 1.268974
ABW02990.1,AFS68803.1: 1.109879
AFS68803.1,Amuc2108: 1.147168
AFS68803.1,BC02679: 1.161553
AFS68803.1,BF4058: 1.161553
AAD04036.1,AFS68803.1: 1.220680
AAA34726.1,AFS68803.1: 2.515843
AFS68803.1,BAM29293.1: 1.844915
AFS68803.1,ARV79861.1: 1.784078
AFS68803.1,EAA64496.1: 1.841937
AFS68803.1,EAL93731.1: 1.786541
AFS68803.1,BAC67687.1: 2.100075
AAC17104.1,AFS68803.1: 2.200174
ADK55597.1,AFS68803.1: 1.888114
AFS68803.1,AYF53242.1: 1.925916
ADZ46179.1,AFS68803.1: 1.896384
AFS68803.1,BAJ61835.1: 2.484627
AFS68803.1,BAJ61836.1: 2.465913
AFS68803.1,ANC68156.1: 1.861644
AFD54461.1,AFS68803.1: 2.061230
AAC49904.1,AFS68803.1: 2.188135
AFS68803.1,BC03717: 1.505524
AFS68803.1,BT2824: 1.309842
AFS68803.1,BACCELL01451: 2.172513
AFS68803.1,BC02680: 1.598270
AFS68803.1,BF4060: 1.596683
AAN77503.1,AFS68803.1: 0.927710
AAN77505.1,AFS68803.1: 0.908652
ADQ45027.1,AFS68803.1: 1.096687
AFS68803.1,BAC16332.1: 1.032398
ABJ15796.1,AFS68803.1: 1.005193
AFS68803.1,BAR92731.1: 1.028415
AAF31438.1,AFS68803.1: 1.222539
AAC38290.1,AFS68803.1: 0.975190
AAC44371.1,AFS68803.1: 1.052927
ACO94508.1,AFS68803.1: 1.034334
ACO94508.1,AFS68803.1: 1.034334
AFS68803.1,BAE54302.1: 1.012103
AFS68803.1,BAE54302.1: 1.012103
ABW02992.1,AFS68803.1: 1.113141
AFS68803.1,ALM88585.1: 1.445304
AFC93434.1,AFS68803.1: 1.350025
AAE53061.1,AFS68803.1: 1.366088
ABQ46917.1,AFS68803.1: 0.942355
AAD35118.1,AFS68803.1: 0.942355
AFS68803.1,CAA88008.1: 0.924111
ADN02324.1,AFS68803.1: 1.023972
AFS68803.1,CAA88008.1: 0.924113
AFS68803.1,CAC27412.2: 0.879033
ABN54008.1,AFS68803.1: 0.879032
AFS68803.1,CAA61884.2: 0.879032
AFS68803.1,ATD50129: 1.196975
AAC25554.2,AFS68803.1: 0.792064
AAC60453.1,AFS68803.1: 0.849794
AFO67889.1,AFS68803.1: 1.029869
AAA22474.1,AFS68803.1: 0.867794
AFS68803.1,BAF62129.1: 1.482049
AFS68803.1,CAZ97766.1: 1.483984
AFS68803.1,CAZ95074.1: 1.236430
AFS68803.1,EDY95423.1: 1.236762
AFS68803.1,CAZ97778.1: 1.160344
AFS68803.1,CAZ96750.1: 1.425443
AAP49324.1,AFS68803.1: 1.582493
AAP49324.1,AFS68803.1: 1.582493
AFS68803.1,CAZ98402.1: 1.563745
AFS68803.1,AGW43026.1: 1.730623
AFS68803.1,AIT14660.1: 1.676222
AFS68803.1,CAZ98378.1: 2.967314
AFS68803.1,AJW82062.1: 2.431969
ALE32755.1,CAA86922.1: 0.078335
AFI57215.1,CAA86922.1: 0.000002
AAQ67340.1,CAA86922.1: 0.000002
AAA87323.1,CAA86922.1: 0.040223
AAB05759.1,CAA86922.1: 0.018440
CAA40547.1,CAA86922.1: 0.036452
AFX61538.1,CAA86922.1: 0.018239
AEK21297.1,CAA86922.1: 0.000001
ABV44607.1,CAA86922.1: 0.000001
AIU68830.1,CAA86922.1: 0.036765
ABZ80848.1,CAA86922.1: 0.055022
AAG53947.1,CAA86922.1: 0.294170
ABY41241.1,CAA86922.1: 0.036767
ABD94065.1,CAA86922.1: 0.054959
AAN85732.1,CAA86922.1: 0.036768
CAA40379.1,CAA86922.1: 0.036767
CAA00096.1,CAA86922.1: 0.036769
CAA39426.1,CAA86922.1: 0.036769
AAX16366.1,CAA86922.1: 0.230827
AAD04192.1,CAA86922.1: 0.158774
CAA86922.1,CAB07443.1: 0.155356
CAA86922.1,CBL16782.1: 0.246281
CAA86922.1,Q53317: 0.264869
CAA86922.1,P37073: 0.178766
AAQ87037.1,CAA86922.1: 0.708065
AAA16048.1,CAA86922.1: 0.671455
BAC24104.1,CAA86922.1: 0.707708
CAA78135.1,CAA86922.1: 0.235007
ADD61790.1,CAA86922.1: 0.206899
CAA86922.1,EGC02853.1: 0.243914
CAA67525.1,CAA86922.1: 0.588396
CAA86922.1,CAG81957.1: 0.728970
CAA86922.1,KMK55593.1: 0.698617
AAN87849.1,CAA86922.1: 0.698617
AAB67443.1,CAA86922.1: 0.829541
AAB65002.1,CAA86922.1: 1.262983
CAA86922.1,CAG83185.1: 1.086248
CAA86922.1,XP002273975.1: 1.505288
CAA86922.1,XP_002301319.1: 1.532892
AAB18368.1,CAA86922.1: 1.152480
BAJ89557.1,CAA86922.1: 1.168525
AAD45127.1,CAA86922.1: 1.185922
AAO00727.1,CAA86922.1: 1.340752
AAC98464.1,CAA86922.1: 1.341627
AAD21783.1,CAA86922.1: 1.582263
AAB18366.1,CAA86922.1: 1.641307
ACS13756.1,CAA86922.1: 1.937523
AAK30204.1,CAA86922.1: 1.635629
AAC09388.1,CAA86922.1: 1.335735
BAA13163.1,CAA86922.1: 1.372371
AAD45126.1,CAA86922.1: 1.318458
AAN87142.1,CAA86922.1: 1.396886
BAA03925.1,CAA86922.1: 1.393675
BAA34946.1,CAA86922.1: 1.448930
BAB17788.1,CAA86922.1: 1.448930
AAT84462.1,CAA86922.1: 1.466426
ABL75361.1,CAA86922.1: 1.511732
AAO92743.1,CAA86922.1: 1.583228
CAA48324.1,CAA86922.1: 1.689892
AAD31572.1,CAA86922.1: 1.753884
AAL07012.1,CAA86922.1: 1.715359
CAA86922.1,CAB39603.1: 1.166877
AAF80591.1,CAA86922.1: 1.125878
AAB18367.1,CAA86922.1: 1.131462
AAF80590.1,CAA86922.1: 1.132114
CAA10231.1,CAA86922.1: 1.149542
AAK59660.1,CAA86922.1: 1.159004
AAA92363.1,CAA86922.1: 1.158107
CAA63663.1,CAA86922.1: 1.217676
CAA58003.1,CAA86922.1: 1.139372
CAA58002.1,CAA86922.1: 1.139372
CAA86922.1,CAH58715.1: 1.390873
ABY79073.1,CAA86922.1: 1.199890
AAA24896.1,CAA86922.1: 0.856989
ACY24738.1,CAA86922.1: 0.758351
ACY24738.1,CAA86922.1: 0.758351
AHW70865,CAA86922.1: 0.665728
CAA86922.1,CCQ42308: 0.952116
ASY50498,CAA86922.1: 0.975509
BAQ97614.1,CAA86922.1: 1.094058
BAA97991.1,CAA86922.1: 0.975510
BAC06195.1,CAA86922.1: 0.925146
CAA86922.1,CAZ95067.1: 1.025181
ABQ07185.2,CAA86922.1: 1.092611
AAC69707.1,CAA86922.1: 1.063143
AAA60459.1,CAA86922.1: 1.063143
Amuc0724,CAA86922.1: 1.316562
AJF35005.1,CAA86922.1: 1.391010
CAA86922.1,CAZ96583.1: 1.303690
AAO78788.1,CAA86922.1: 1.375545
Amuc0875,CAA86922.1: 1.283127
AAC96462.1,CAA86922.1: 1.974858
CAA86922.1,EJZ11896.1: 1.756456
ABK72351.1,CAA86922.1: 1.835890
AAS03978.1,CAA86922.1: 2.081589
ACC41342.1,CAA86922.1: 1.963542
CAA86922.1,CAM61923.1: 2.245424
CAA86922.1,CAB09586.1: 2.196555
CAA86922.1,KHE89680.1: 2.052950
BAK48741.1,CAA86922.1: 2.213996
CAA86922.1,EED49498.1: 2.177581
ACD93221.1,CAA86922.1: 1.633324
ACS36221.1,CAA86922.1: 1.613259
ABR28478.1,CAA86922.1: 1.618448
ABU98621.1,CAA86922.1: 1.581773
BAH84971.1,CAA86922.1: 1.679616
ACM68926.1,CAA86922.1: 1.706386
AEE89454.1,CAA86922.1: 1.653351
AAP74223.1,CAA86922.1: 1.605321
ACN22491.1,CAA86922.1: 1.693793
AAZ04385.1,CAA86922.1: 1.644267
AAW34372.1,CAA86922.1: 1.661240
AAC47235.1,CAA86922.1: 1.536420
AIX48712.1,CAA86922.1: 1.491528
AIX48711.1,CAA86922.1: 1.509807
BAC16331.1,CAA86922.1: 1.424436
BAE02684.1,CAA86922.1: 1.559709
ALJ47757.1,CAA86922.1: 1.949582
BAE02683.1,CAA86922.1: 1.564229
BAX84062.1,CAA86922.1: 1.268975
ABW02990.1,CAA86922.1: 1.109881
Amuc2108,CAA86922.1: 1.147169
BC02679,CAA86922.1: 1.161554
BF4058,CAA86922.1: 1.161554
AAD04036.1,CAA86922.1: 1.220681
AAA34726.1,CAA86922.1: 2.515844
BAM29293.1,CAA86922.1: 1.844916
ARV79861.1,CAA86922.1: 1.784079
CAA86922.1,EAA64496.1: 1.841938
CAA86922.1,EAL93731.1: 1.786542
BAC67687.1,CAA86922.1: 2.100076
AAC17104.1,CAA86922.1: 2.200175
ADK55597.1,CAA86922.1: 1.888115
AYF53242.1,CAA86922.1: 1.925917
ADZ46179.1,CAA86922.1: 1.896386
BAJ61835.1,CAA86922.1: 2.484628
BAJ61836.1,CAA86922.1: 2.465914
ANC68156.1,CAA86922.1: 1.861645
AFD54461.1,CAA86922.1: 2.061231
AAC49904.1,CAA86922.1: 2.188137
BC03717,CAA86922.1: 1.505525
BT2824,CAA86922.1: 1.309843
BACCELL01451,CAA86922.1: 2.172514
BC02680,CAA86922.1: 1.598271
BF4060,CAA86922.1: 1.596684
AAN77503.1,CAA86922.1: 0.927711
AAN77505.1,CAA86922.1: 0.908653
ADQ45027.1,CAA86922.1: 1.096688
BAC16332.1,CAA86922.1: 1.032399
ABJ15796.1,CAA86922.1: 1.005194
BAR92731.1,CAA86922.1: 1.028416
AAF31438.1,CAA86922.1: 1.222540
AAC38290.1,CAA86922.1: 0.975191
AAC44371.1,CAA86922.1: 1.052928
ACO94508.1,CAA86922.1: 1.034335
ACO94508.1,CAA86922.1: 1.034335
BAE54302.1,CAA86922.1: 1.012104
BAE54302.1,CAA86922.1: 1.012104
ABW02992.1,CAA86922.1: 1.113143
ALM88585.1,CAA86922.1: 1.445305
AFC93434.1,CAA86922.1: 1.350026
AAE53061.1,CAA86922.1: 1.366089
ABQ46917.1,CAA86922.1: 0.942356
AAD35118.1,CAA86922.1: 0.942356
CAA86922.1,CAA88008.1: 0.924112
ADN02324.1,CAA86922.1: 1.023973
CAA86922.1,CAA88008.1: 0.924114
CAA86922.1,CAC27412.2: 0.879034
ABN54008.1,CAA86922.1: 0.879033
CAA61884.2,CAA86922.1: 0.879033
ATD50129,CAA86922.1: 1.196976
AAC25554.2,CAA86922.1: 0.792065
AAC60453.1,CAA86922.1: 0.849795
AFO67889.1,CAA86922.1: 1.029870
AAA22474.1,CAA86922.1: 0.867795
BAF62129.1,CAA86922.1: 1.482050
CAA86922.1,CAZ97766.1: 1.483985
CAA86922.1,CAZ95074.1: 1.236431
CAA86922.1,EDY95423.1: 1.236763
CAA86922.1,CAZ97778.1: 1.160345
CAA86922.1,CAZ96750.1: 1.425444
AAP49324.1,CAA86922.1: 1.582494
AAP49324.1,CAA86922.1: 1.582494
CAA86922.1,CAZ98402.1: 1.563745
AGW43026.1,CAA86922.1: 1.730624
AIT14660.1,CAA86922.1: 1.676223
CAA86922.1,CAZ98378.1: 2.967315
AJW82062.1,CAA86922.1: 2.431970
AFI57215.1,ALE32755.1: 0.078333
AAQ67340.1,ALE32755.1: 0.078333
AAA87323.1,ALE32755.1: 0.118553
AAB05759.1,ALE32755.1: 0.096771
ALE32755.1,CAA40547.1: 0.114782
AFX61538.1,ALE32755.1: 0.096569
AEK21297.1,ALE32755.1: 0.078334
ABV44607.1,ALE32755.1: 0.078334
AIU68830.1,ALE32755.1: 0.115099
ABZ80848.1,ALE32755.1: 0.133357
AAG53947.1,ALE32755.1: 0.372505
ABY41241.1,ALE32755.1: 0.115102
ABD94065.1,ALE32755.1: 0.133294
AAN85732.1,ALE32755.1: 0.115103
ALE32755.1,CAA40379.1: 0.115102
ALE32755.1,CAA00096.1: 0.115104
ALE32755.1,CAA39426.1: 0.115104
AAX16366.1,ALE32755.1: 0.309162
AAD04192.1,ALE32755.1: 0.237108
ALE32755.1,CAB07443.1: 0.233691
ALE32755.1,CBL16782.1: 0.324616
ALE32755.1,Q53317: 0.343203
ALE32755.1,P37073: 0.257101
AAQ87037.1,ALE32755.1: 0.786400
AAA16048.1,ALE32755.1: 0.749790
ALE32755.1,BAC24104.1: 0.786042
ALE32755.1,CAA78135.1: 0.313342
ADD61790.1,ALE32755.1: 0.285234
ALE32755.1,EGC02853.1: 0.322249
ALE32755.1,CAA67525.1: 0.666731
ALE32755.1,CAG81957.1: 0.807305
ALE32755.1,KMK55593.1: 0.776952
AAN87849.1,ALE32755.1: 0.776952
AAB67443.1,ALE32755.1: 0.907876
AAB65002.1,ALE32755.1: 1.341318
ALE32755.1,CAG83185.1: 1.164582
ALE32755.1,XP002273975.1: 1.583623
ALE32755.1,XP_002301319.1: 1.611227
AAB18368.1,ALE32755.1: 1.230815
ALE32755.1,BAJ89557.1: 1.246860
AAD45127.1,ALE32755.1: 1.264257
AAO00727.1,ALE32755.1: 1.419087
AAC98464.1,ALE32755.1: 1.419962
AAD21783.1,ALE32755.1: 1.660597
AAB18366.1,ALE32755.1: 1.719642
ACS13756.1,ALE32755.1: 2.015858
AAK30204.1,ALE32755.1: 1.713964
AAC09388.1,ALE32755.1: 1.414070
ALE32755.1,BAA13163.1: 1.450706
AAD45126.1,ALE32755.1: 1.396793
AAN87142.1,ALE32755.1: 1.475221
ALE32755.1,BAA03925.1: 1.472010
ALE32755.1,BAA34946.1: 1.527264
ALE32755.1,BAB17788.1: 1.527264
AAT84462.1,ALE32755.1: 1.544761
ABL75361.1,ALE32755.1: 1.590067
AAO92743.1,ALE32755.1: 1.661563
ALE32755.1,CAA48324.1: 1.768227
AAD31572.1,ALE32755.1: 1.832219
AAL07012.1,ALE32755.1: 1.793694
ALE32755.1,CAB39603.1: 1.245211
AAF80591.1,ALE32755.1: 1.204213
AAB18367.1,ALE32755.1: 1.209797
AAF80590.1,ALE32755.1: 1.210449
ALE32755.1,CAA10231.1: 1.227877
AAK59660.1,ALE32755.1: 1.237339
AAA92363.1,ALE32755.1: 1.236442
ALE32755.1,CAA63663.1: 1.296011
ALE32755.1,CAA58003.1: 1.217707
ALE32755.1,CAA58002.1: 1.217707
ALE32755.1,CAH58715.1: 1.469208
ABY79073.1,ALE32755.1: 1.278225
AAA24896.1,ALE32755.1: 0.935324
ACY24738.1,ALE32755.1: 0.836686
ACY24738.1,ALE32755.1: 0.836686
AHW70865,ALE32755.1: 0.744062
ALE32755.1,CCQ42308: 1.030451
ALE32755.1,ASY50498: 1.053844
ALE32755.1,BAQ97614.1: 1.172393
ALE32755.1,BAA97991.1: 1.053845
ALE32755.1,BAC06195.1: 1.003481
ALE32755.1,CAZ95067.1: 1.103516
ABQ07185.2,ALE32755.1: 1.170946
AAC69707.1,ALE32755.1: 1.141478
AAA60459.1,ALE32755.1: 1.141478
ALE32755.1,Amuc0724: 1.394897
AJF35005.1,ALE32755.1: 1.469345
ALE32755.1,CAZ96583.1: 1.382024
AAO78788.1,ALE32755.1: 1.453880
ALE32755.1,Amuc0875: 1.361462
AAC96462.1,ALE32755.1: 2.053193
ALE32755.1,EJZ11896.1: 1.834791
ABK72351.1,ALE32755.1: 1.914225
AAS03978.1,ALE32755.1: 2.159924
ACC41342.1,ALE32755.1: 2.041877
ALE32755.1,CAM61923.1: 2.323759
ALE32755.1,CAB09586.1: 2.274890
ALE32755.1,KHE89680.1: 2.131285
ALE32755.1,BAK48741.1: 2.292331
ALE32755.1,EED49498.1: 2.255916
ACD93221.1,ALE32755.1: 1.711658
ACS36221.1,ALE32755.1: 1.691594
ABR28478.1,ALE32755.1: 1.696783
ABU98621.1,ALE32755.1: 1.660108
ALE32755.1,BAH84971.1: 1.757950
ACM68926.1,ALE32755.1: 1.784721
AEE89454.1,ALE32755.1: 1.731686
AAP74223.1,ALE32755.1: 1.683656
ACN22491.1,ALE32755.1: 1.772128
AAZ04385.1,ALE32755.1: 1.722602
AAW34372.1,ALE32755.1: 1.739574
AAC47235.1,ALE32755.1: 1.614755
AIX48712.1,ALE32755.1: 1.569863
AIX48711.1,ALE32755.1: 1.588142
ALE32755.1,BAC16331.1: 1.502771
ALE32755.1,BAE02684.1: 1.638044
ALE32755.1,ALJ47757.1: 2.027916
ALE32755.1,BAE02683.1: 1.642564
ALE32755.1,BAX84062.1: 1.347309
ABW02990.1,ALE32755.1: 1.188215
ALE32755.1,Amuc2108: 1.225504
ALE32755.1,BC02679: 1.239889
ALE32755.1,BF4058: 1.239889
AAD04036.1,ALE32755.1: 1.299016
AAA34726.1,ALE32755.1: 2.594179
ALE32755.1,BAM29293.1: 1.923251
ALE32755.1,ARV79861.1: 1.862414
ALE32755.1,EAA64496.1: 1.920273
ALE32755.1,EAL93731.1: 1.864877
ALE32755.1,BAC67687.1: 2.178411
AAC17104.1,ALE32755.1: 2.278510
ADK55597.1,ALE32755.1: 1.966450
ALE32755.1,AYF53242.1: 2.004252
ADZ46179.1,ALE32755.1: 1.974720
ALE32755.1,BAJ61835.1: 2.562963
ALE32755.1,BAJ61836.1: 2.544249
ALE32755.1,ANC68156.1: 1.939980
AFD54461.1,ALE32755.1: 2.139566
AAC49904.1,ALE32755.1: 2.266471
ALE32755.1,BC03717: 1.583860
ALE32755.1,BT2824: 1.388178
ALE32755.1,BACCELL01451: 2.250849
ALE32755.1,BC02680: 1.676606
ALE32755.1,BF4060: 1.675019
AAN77503.1,ALE32755.1: 1.006046
AAN77505.1,ALE32755.1: 0.986988
ADQ45027.1,ALE32755.1: 1.175023
ALE32755.1,BAC16332.1: 1.110734
ABJ15796.1,ALE32755.1: 1.083529
ALE32755.1,BAR92731.1: 1.106751
AAF31438.1,ALE32755.1: 1.300875
AAC38290.1,ALE32755.1: 1.053526
AAC44371.1,ALE32755.1: 1.131263
ACO94508.1,ALE32755.1: 1.112670
ACO94508.1,ALE32755.1: 1.112670
ALE32755.1,BAE54302.1: 1.090439
ALE32755.1,BAE54302.1: 1.090439
ABW02992.1,ALE32755.1: 1.191477
ALE32755.1,ALM88585.1: 1.523639
AFC93434.1,ALE32755.1: 1.428361
AAE53061.1,ALE32755.1: 1.444424
ABQ46917.1,ALE32755.1: 1.020691
AAD35118.1,ALE32755.1: 1.020691
ALE32755.1,CAA88008.1: 1.002447
ADN02324.1,ALE32755.1: 1.102308
ALE32755.1,CAA88008.1: 1.002449
ALE32755.1,CAC27412.2: 0.957369
ABN54008.1,ALE32755.1: 0.957368
ALE32755.1,CAA61884.2: 0.957368
ALE32755.1,ATD50129: 1.275311
AAC25554.2,ALE32755.1: 0.870400
AAC60453.1,ALE32755.1: 0.928130
AFO67889.1,ALE32755.1: 1.108205
AAA22474.1,ALE32755.1: 0.946130
ALE32755.1,BAF62129.1: 1.560385
ALE32755.1,CAZ97766.1: 1.562320
ALE32755.1,CAZ95074.1: 1.314766
ALE32755.1,EDY95423.1: 1.315098
ALE32755.1,CAZ97778.1: 1.238680
ALE32755.1,CAZ96750.1: 1.503779
AAP49324.1,ALE32755.1: 1.660829
AAP49324.1,ALE32755.1: 1.660829
ALE32755.1,CAZ98402.1: 1.642080
AGW43026.1,ALE32755.1: 1.808959
AIT14660.1,ALE32755.1: 1.754558
ALE32755.1,CAZ98378.1: 3.045651
AJW82062.1,ALE32755.1: 2.510305
AAQ67340.1,AFI57215.1: 0.000000
AAA87323.1,AFI57215.1: 0.040220
AAB05759.1,AFI57215.1: 0.018438
AFI57215.1,CAA40547.1: 0.036450
AFI57215.1,AFX61538.1: 0.018237
AEK21297.1,AFI57215.1: 0.000001
ABV44607.1,AFI57215.1: 0.000001
AFI57215.1,AIU68830.1: 0.036767
ABZ80848.1,AFI57215.1: 0.055024
AAG53947.1,AFI57215.1: 0.294172
ABY41241.1,AFI57215.1: 0.036770
ABD94065.1,AFI57215.1: 0.054961
AAN85732.1,AFI57215.1: 0.036771
AFI57215.1,CAA40379.1: 0.036770
AFI57215.1,CAA00096.1: 0.036772
AFI57215.1,CAA39426.1: 0.036772
AAX16366.1,AFI57215.1: 0.230829
AAD04192.1,AFI57215.1: 0.158776
AFI57215.1,CAB07443.1: 0.155358
AFI57215.1,CBL16782.1: 0.246283
AFI57215.1,Q53317: 0.264871
AFI57215.1,P37073: 0.178768
AAQ87037.1,AFI57215.1: 0.708068
AAA16048.1,AFI57215.1: 0.671457
AFI57215.1,BAC24104.1: 0.707710
AFI57215.1,CAA78135.1: 0.235009
ADD61790.1,AFI57215.1: 0.206901
AFI57215.1,EGC02853.1: 0.243916
AFI57215.1,CAA67525.1: 0.588399
AFI57215.1,CAG81957.1: 0.728972
AFI57215.1,KMK55593.1: 0.698620
AAN87849.1,AFI57215.1: 0.698620
AAB67443.1,AFI57215.1: 0.829543
AAB65002.1,AFI57215.1: 1.262985
AFI57215.1,CAG83185.1: 1.086250
AFI57215.1,XP002273975.1: 1.505291
AFI57215.1,XP_002301319.1: 1.532895
AAB18368.1,AFI57215.1: 1.152483
AFI57215.1,BAJ89557.1: 1.168527
AAD45127.1,AFI57215.1: 1.185924
AAO00727.1,AFI57215.1: 1.340754
AAC98464.1,AFI57215.1: 1.341629
AAD21783.1,AFI57215.1: 1.582265
AAB18366.1,AFI57215.1: 1.641310
ACS13756.1,AFI57215.1: 1.937526
AAK30204.1,AFI57215.1: 1.635632
AAC09388.1,AFI57215.1: 1.335737
AFI57215.1,BAA13163.1: 1.372373
AAD45126.1,AFI57215.1: 1.318460
AAN87142.1,AFI57215.1: 1.396888
AFI57215.1,BAA03925.1: 1.393677
AFI57215.1,BAA34946.1: 1.448932
AFI57215.1,BAB17788.1: 1.448932
AAT84462.1,AFI57215.1: 1.466428
ABL75361.1,AFI57215.1: 1.511734
AAO92743.1,AFI57215.1: 1.583230
AFI57215.1,CAA48324.1: 1.689894
AAD31572.1,AFI57215.1: 1.753886
AAL07012.1,AFI57215.1: 1.715362
AFI57215.1,CAB39603.1: 1.166879
AAF80591.1,AFI57215.1: 1.125880
AAB18367.1,AFI57215.1: 1.131465
AAF80590.1,AFI57215.1: 1.132116
AFI57215.1,CAA10231.1: 1.149545
AAK59660.1,AFI57215.1: 1.159006
AAA92363.1,AFI57215.1: 1.158109
AFI57215.1,CAA63663.1: 1.217678
AFI57215.1,CAA58003.1: 1.139375
AFI57215.1,CAA58002.1: 1.139375
AFI57215.1,CAH58715.1: 1.390875
ABY79073.1,AFI57215.1: 1.199892
AAA24896.1,AFI57215.1: 0.856992
ACY24738.1,AFI57215.1: 0.758354
ACY24738.1,AFI57215.1: 0.758354
AFI57215.1,AHW70865: 0.665730
AFI57215.1,CCQ42308: 0.952118
AFI57215.1,ASY50498: 0.975511
AFI57215.1,BAQ97614.1: 1.094060
AFI57215.1,BAA97991.1: 0.975513
AFI57215.1,BAC06195.1: 0.925148
AFI57215.1,CAZ95067.1: 1.025183
ABQ07185.2,AFI57215.1: 1.092613
AAC69707.1,AFI57215.1: 1.063145
AAA60459.1,AFI57215.1: 1.063145
AFI57215.1,Amuc0724: 1.316565
AFI57215.1,AJF35005.1: 1.391013
AFI57215.1,CAZ96583.1: 1.303692
AAO78788.1,AFI57215.1: 1.375547
AFI57215.1,Amuc0875: 1.283130
AAC96462.1,AFI57215.1: 1.974860
AFI57215.1,EJZ11896.1: 1.756459
ABK72351.1,AFI57215.1: 1.835892
AAS03978.1,AFI57215.1: 2.081592
ACC41342.1,AFI57215.1: 1.963545
AFI57215.1,CAM61923.1: 2.245426
AFI57215.1,CAB09586.1: 2.196558
AFI57215.1,KHE89680.1: 2.052952
AFI57215.1,BAK48741.1: 2.213998
AFI57215.1,EED49498.1: 2.177583
ACD93221.1,AFI57215.1: 1.633326
ACS36221.1,AFI57215.1: 1.613261
ABR28478.1,AFI57215.1: 1.618451
ABU98621.1,AFI57215.1: 1.581775
AFI57215.1,BAH84971.1: 1.679618
ACM68926.1,AFI57215.1: 1.706388
AEE89454.1,AFI57215.1: 1.653354
AAP74223.1,AFI57215.1: 1.605324
ACN22491.1,AFI57215.1: 1.693795
AAZ04385.1,AFI57215.1: 1.644269
AAW34372.1,AFI57215.1: 1.661242
AAC47235.1,AFI57215.1: 1.536423
AFI57215.1,AIX48712.1: 1.491531
AFI57215.1,AIX48711.1: 1.509809
AFI57215.1,BAC16331.1: 1.424438
AFI57215.1,BAE02684.1: 1.559712
AFI57215.1,ALJ47757.1: 1.949584
AFI57215.1,BAE02683.1: 1.564231
AFI57215.1,BAX84062.1: 1.268977
ABW02990.1,AFI57215.1: 1.109883
AFI57215.1,Amuc2108: 1.147171
AFI57215.1,BC02679: 1.161556
AFI57215.1,BF4058: 1.161556
AAD04036.1,AFI57215.1: 1.220684
AAA34726.1,AFI57215.1: 2.515846
AFI57215.1,BAM29293.1: 1.844919
AFI57215.1,ARV79861.1: 1.784082
AFI57215.1,EAA64496.1: 1.841940
AFI57215.1,EAL93731.1: 1.786544
AFI57215.1,BAC67687.1: 2.100079
AAC17104.1,AFI57215.1: 2.200177
ADK55597.1,AFI57215.1: 1.888117
AFI57215.1,AYF53242.1: 1.925920
ADZ46179.1,AFI57215.1: 1.896388
AFI57215.1,BAJ61835.1: 2.484630
AFI57215.1,BAJ61836.1: 2.465917
AFI57215.1,ANC68156.1: 1.861647
AFD54461.1,AFI57215.1: 2.061234
AAC49904.1,AFI57215.1: 2.188139
AFI57215.1,BC03717: 1.505527
AFI57215.1,BT2824: 1.309845
AFI57215.1,BACCELL01451: 2.172517
AFI57215.1,BC02680: 1.598274
AFI57215.1,BF4060: 1.596687
AAN77503.1,AFI57215.1: 0.927713
AAN77505.1,AFI57215.1: 0.908655
ADQ45027.1,AFI57215.1: 1.096690
AFI57215.1,BAC16332.1: 1.032401
ABJ15796.1,AFI57215.1: 1.005197
AFI57215.1,BAR92731.1: 1.028418
AAF31438.1,AFI57215.1: 1.222542
AAC38290.1,AFI57215.1: 0.975194
AAC44371.1,AFI57215.1: 1.052930
ACO94508.1,AFI57215.1: 1.034337
ACO94508.1,AFI57215.1: 1.034337
AFI57215.1,BAE54302.1: 1.012106
AFI57215.1,BAE54302.1: 1.012106
ABW02992.1,AFI57215.1: 1.113145
AFI57215.1,ALM88585.1: 1.445307
AFC93434.1,AFI57215.1: 1.350028
AAE53061.1,AFI57215.1: 1.366091
ABQ46917.1,AFI57215.1: 0.942359
AAD35118.1,AFI57215.1: 0.942359
AFI57215.1,CAA88008.1: 0.924114
ADN02324.1,AFI57215.1: 1.023976
AFI57215.1,CAA88008.1: 0.924116
AFI57215.1,CAC27412.2: 0.879036
ABN54008.1,AFI57215.1: 0.879035
AFI57215.1,CAA61884.2: 0.879036
AFI57215.1,ATD50129: 1.196978
AAC25554.2,AFI57215.1: 0.792067
AAC60453.1,AFI57215.1: 0.849798
AFI57215.1,AFO67889.1: 1.029872
AAA22474.1,AFI57215.1: 0.867797
AFI57215.1,BAF62129.1: 1.482053
AFI57215.1,CAZ97766.1: 1.483987
AFI57215.1,CAZ95074.1: 1.236433
AFI57215.1,EDY95423.1: 1.236766
AFI57215.1,CAZ97778.1: 1.160347
AFI57215.1,CAZ96750.1: 1.425447
AAP49324.1,AFI57215.1: 1.582497
AAP49324.1,AFI57215.1: 1.582497
AFI57215.1,CAZ98402.1: 1.563748
AFI57215.1,AGW43026.1: 1.730626
AFI57215.1,AIT14660.1: 1.676225
AFI57215.1,CAZ98378.1: 2.967318
AFI57215.1,AJW82062.1: 2.431972
AAA87323.1,AAQ67340.1: 0.040220
AAB05759.1,AAQ67340.1: 0.018438
AAQ67340.1,CAA40547.1: 0.036449
AAQ67340.1,AFX61538.1: 0.018237
AAQ67340.1,AEK21297.1: 0.000001
AAQ67340.1,ABV44607.1: 0.000001
AAQ67340.1,AIU68830.1: 0.036767
AAQ67340.1,ABZ80848.1: 0.055025
AAG53947.1,AAQ67340.1: 0.294172
AAQ67340.1,ABY41241.1: 0.036770
AAQ67340.1,ABD94065.1: 0.054961
AAN85732.1,AAQ67340.1: 0.036771
AAQ67340.1,CAA40379.1: 0.036770
AAQ67340.1,CAA00096.1: 0.036772
AAQ67340.1,CAA39426.1: 0.036772
AAQ67340.1,AAX16366.1: 0.230829
AAD04192.1,AAQ67340.1: 0.158776
AAQ67340.1,CAB07443.1: 0.155358
AAQ67340.1,CBL16782.1: 0.246283
AAQ67340.1,Q53317: 0.264871
AAQ67340.1,P37073: 0.178768
AAQ67340.1,AAQ87037.1: 0.708068
AAA16048.1,AAQ67340.1: 0.671457
AAQ67340.1,BAC24104.1: 0.707710
AAQ67340.1,CAA78135.1: 0.235009
AAQ67340.1,ADD61790.1: 0.206901
AAQ67340.1,EGC02853.1: 0.243916
AAQ67340.1,CAA67525.1: 0.588399
AAQ67340.1,CAG81957.1: 0.728972
AAQ67340.1,KMK55593.1: 0.698620
AAN87849.1,AAQ67340.1: 0.698620
AAB67443.1,AAQ67340.1: 0.829543
AAB65002.1,AAQ67340.1: 1.262985
AAQ67340.1,CAG83185.1: 1.086250
AAQ67340.1,XP002273975.1: 1.505291
AAQ67340.1,XP_002301319.1: 1.532895
AAB18368.1,AAQ67340.1: 1.152483
AAQ67340.1,BAJ89557.1: 1.168527
AAD45127.1,AAQ67340.1: 1.185924
AAO00727.1,AAQ67340.1: 1.340754
AAC98464.1,AAQ67340.1: 1.341629
AAD21783.1,AAQ67340.1: 1.582265
AAB18366.1,AAQ67340.1: 1.641310
AAQ67340.1,ACS13756.1: 1.937526
AAK30204.1,AAQ67340.1: 1.635632
AAC09388.1,AAQ67340.1: 1.335737
AAQ67340.1,BAA13163.1: 1.372373
AAD45126.1,AAQ67340.1: 1.318460
AAN87142.1,AAQ67340.1: 1.396888
AAQ67340.1,BAA03925.1: 1.393677
AAQ67340.1,BAA34946.1: 1.448932
AAQ67340.1,BAB17788.1: 1.448932
AAQ67340.1,AAT84462.1: 1.466428
AAQ67340.1,ABL75361.1: 1.511734
AAO92743.1,AAQ67340.1: 1.583230
AAQ67340.1,CAA48324.1: 1.689894
AAD31572.1,AAQ67340.1: 1.753886
AAL07012.1,AAQ67340.1: 1.715362
AAQ67340.1,CAB39603.1: 1.166879
AAF80591.1,AAQ67340.1: 1.125880
AAB18367.1,AAQ67340.1: 1.131465
AAF80590.1,AAQ67340.1: 1.132116
AAQ67340.1,CAA10231.1: 1.149545
AAK59660.1,AAQ67340.1: 1.159006
AAA92363.1,AAQ67340.1: 1.158109
AAQ67340.1,CAA63663.1: 1.217678
AAQ67340.1,CAA58003.1: 1.139375
AAQ67340.1,CAA58002.1: 1.139375
AAQ67340.1,CAH58715.1: 1.390875
AAQ67340.1,ABY79073.1: 1.199892
AAA24896.1,AAQ67340.1: 0.856992
AAQ67340.1,ACY24738.1: 0.758354
AAQ67340.1,ACY24738.1: 0.758354
AAQ67340.1,AHW70865: 0.665730
AAQ67340.1,CCQ42308: 0.952118
AAQ67340.1,ASY50498: 0.975511
AAQ67340.1,BAQ97614.1: 1.094060
AAQ67340.1,BAA97991.1: 0.975513
AAQ67340.1,BAC06195.1: 0.925148
AAQ67340.1,CAZ95067.1: 1.025183
AAQ67340.1,ABQ07185.2: 1.092613
AAC69707.1,AAQ67340.1: 1.063145
AAA60459.1,AAQ67340.1: 1.063145
AAQ67340.1,Amuc0724: 1.316565
AAQ67340.1,AJF35005.1: 1.391013
AAQ67340.1,CAZ96583.1: 1.303692
AAO78788.1,AAQ67340.1: 1.375547
AAQ67340.1,Amuc0875: 1.283130
AAC96462.1,AAQ67340.1: 1.974860
AAQ67340.1,EJZ11896.1: 1.756459
AAQ67340.1,ABK72351.1: 1.835892
AAQ67340.1,AAS03978.1: 2.081592
AAQ67340.1,ACC41342.1: 1.963545
AAQ67340.1,CAM61923.1: 2.245426
AAQ67340.1,CAB09586.1: 2.196558
AAQ67340.1,KHE89680.1: 2.052952
AAQ67340.1,BAK48741.1: 2.213998
AAQ67340.1,EED49498.1: 2.177583
AAQ67340.1,ACD93221.1: 1.633326
AAQ67340.1,ACS36221.1: 1.613261
AAQ67340.1,ABR28478.1: 1.618451
AAQ67340.1,ABU98621.1: 1.581775
AAQ67340.1,BAH84971.1: 1.679618
AAQ67340.1,ACM68926.1: 1.706388
AAQ67340.1,AEE89454.1: 1.653354
AAP74223.1,AAQ67340.1: 1.605324
AAQ67340.1,ACN22491.1: 1.693795
AAQ67340.1,AAZ04385.1: 1.644269
AAQ67340.1,AAW34372.1: 1.661242
AAC47235.1,AAQ67340.1: 1.536423
AAQ67340.1,AIX48712.1: 1.491531
AAQ67340.1,AIX48711.1: 1.509809
AAQ67340.1,BAC16331.1: 1.424438
AAQ67340.1,BAE02684.1: 1.559712
AAQ67340.1,ALJ47757.1: 1.949584
AAQ67340.1,BAE02683.1: 1.564231
AAQ67340.1,BAX84062.1: 1.268977
AAQ67340.1,ABW02990.1: 1.109883
AAQ67340.1,Amuc2108: 1.147171
AAQ67340.1,BC02679: 1.161556
AAQ67340.1,BF4058: 1.161556
AAD04036.1,AAQ67340.1: 1.220684
AAA34726.1,AAQ67340.1: 2.515846
AAQ67340.1,BAM29293.1: 1.844919
AAQ67340.1,ARV79861.1: 1.784082
AAQ67340.1,EAA64496.1: 1.841940
AAQ67340.1,EAL93731.1: 1.786544
AAQ67340.1,BAC67687.1: 2.100079
AAC17104.1,AAQ67340.1: 2.200177
AAQ67340.1,ADK55597.1: 1.888117
AAQ67340.1,AYF53242.1: 1.925920
AAQ67340.1,ADZ46179.1: 1.896388
AAQ67340.1,BAJ61835.1: 2.484630
AAQ67340.1,BAJ61836.1: 2.465917
AAQ67340.1,ANC68156.1: 1.861647
AAQ67340.1,AFD54461.1: 2.061234
AAC49904.1,AAQ67340.1: 2.188139
AAQ67340.1,BC03717: 1.505527
AAQ67340.1,BT2824: 1.309845
AAQ67340.1,BACCELL01451: 2.172517
AAQ67340.1,BC02680: 1.598274
AAQ67340.1,BF4060: 1.596687
AAN77503.1,AAQ67340.1: 0.927713
AAN77505.1,AAQ67340.1: 0.908655
AAQ67340.1,ADQ45027.1: 1.096690
AAQ67340.1,BAC16332.1: 1.032401
AAQ67340.1,ABJ15796.1: 1.005197
AAQ67340.1,BAR92731.1: 1.028418
AAF31438.1,AAQ67340.1: 1.222542
AAC38290.1,AAQ67340.1: 0.975194
AAC44371.1,AAQ67340.1: 1.052930
AAQ67340.1,ACO94508.1: 1.034337
AAQ67340.1,ACO94508.1: 1.034337
AAQ67340.1,BAE54302.1: 1.012106
AAQ67340.1,BAE54302.1: 1.012106
AAQ67340.1,ABW02992.1: 1.113145
AAQ67340.1,ALM88585.1: 1.445307
AAQ67340.1,AFC93434.1: 1.350028
AAE53061.1,AAQ67340.1: 1.366091
AAQ67340.1,ABQ46917.1: 0.942359
AAD35118.1,AAQ67340.1: 0.942359
AAQ67340.1,CAA88008.1: 0.924114
AAQ67340.1,ADN02324.1: 1.023976
AAQ67340.1,CAA88008.1: 0.924116
AAQ67340.1,CAC27412.2: 0.879036
AAQ67340.1,ABN54008.1: 0.879035
AAQ67340.1,CAA61884.2: 0.879036
AAQ67340.1,ATD50129: 1.196978
AAC25554.2,AAQ67340.1: 0.792067
AAC60453.1,AAQ67340.1: 0.849798
AAQ67340.1,AFO67889.1: 1.029872
AAA22474.1,AAQ67340.1: 0.867797
AAQ67340.1,BAF62129.1: 1.482053
AAQ67340.1,CAZ97766.1: 1.483987
AAQ67340.1,CAZ95074.1: 1.236433
AAQ67340.1,EDY95423.1: 1.236766
AAQ67340.1,CAZ97778.1: 1.160347
AAQ67340.1,CAZ96750.1: 1.425447
AAP49324.1,AAQ67340.1: 1.582497
AAP49324.1,AAQ67340.1: 1.582497
AAQ67340.1,CAZ98402.1: 1.563748
AAQ67340.1,AGW43026.1: 1.730626
AAQ67340.1,AIT14660.1: 1.676225
AAQ67340.1,CAZ98378.1: 2.967318
AAQ67340.1,AJW82062.1: 2.431972
AAA87323.1,AAB05759.1: 0.058656
AAA87323.1,CAA40547.1: 0.076667
AAA87323.1,AFX61538.1: 0.058455
AAA87323.1,AEK21297.1: 0.040222
AAA87323.1,ABV44607.1: 0.040222
AAA87323.1,AIU68830.1: 0.076987
AAA87323.1,ABZ80848.1: 0.095245
AAA87323.1,AAG53947.1: 0.334392
AAA87323.1,ABY41241.1: 0.076990
AAA87323.1,ABD94065.1: 0.095181
AAA87323.1,AAN85732.1: 0.076991
AAA87323.1,CAA40379.1: 0.076990
AAA87323.1,CAA00096.1: 0.076992
AAA87323.1,CAA39426.1: 0.076992
AAA87323.1,AAX16366.1: 0.271049
AAA87323.1,AAD04192.1: 0.198996
AAA87323.1,CAB07443.1: 0.195578
AAA87323.1,CBL16782.1: 0.286504
AAA87323.1,Q53317: 0.305091
AAA87323.1,P37073: 0.218988
AAA87323.1,AAQ87037.1: 0.748288
AAA16048.1,AAA87323.1: 0.711678
AAA87323.1,BAC24104.1: 0.747930
AAA87323.1,CAA78135.1: 0.275230
AAA87323.1,ADD61790.1: 0.247122
AAA87323.1,EGC02853.1: 0.284136
AAA87323.1,CAA67525.1: 0.628619
AAA87323.1,CAG81957.1: 0.769192
AAA87323.1,KMK55593.1: 0.738840
AAA87323.1,AAN87849.1: 0.738840
AAA87323.1,AAB67443.1: 0.869763
AAA87323.1,AAB65002.1: 1.303205
AAA87323.1,CAG83185.1: 1.126470
AAA87323.1,XP002273975.1: 1.545511
AAA87323.1,XP_002301319.1: 1.573115
AAA87323.1,AAB18368.1: 1.192703
AAA87323.1,BAJ89557.1: 1.208748
AAA87323.1,AAD45127.1: 1.226144
AAA87323.1,AAO00727.1: 1.380975
AAA87323.1,AAC98464.1: 1.381850
AAA87323.1,AAD21783.1: 1.622485
AAA87323.1,AAB18366.1: 1.681530
AAA87323.1,ACS13756.1: 1.977746
AAA87323.1,AAK30204.1: 1.675852
AAA87323.1,AAC09388.1: 1.375958
AAA87323.1,BAA13163.1: 1.412593
AAA87323.1,AAD45126.1: 1.358681
AAA87323.1,AAN87142.1: 1.437108
AAA87323.1,BAA03925.1: 1.433897
AAA87323.1,BAA34946.1: 1.489152
AAA87323.1,BAB17788.1: 1.489152
AAA87323.1,AAT84462.1: 1.506648
AAA87323.1,ABL75361.1: 1.551954
AAA87323.1,AAO92743.1: 1.623451
AAA87323.1,CAA48324.1: 1.730115
AAA87323.1,AAD31572.1: 1.794106
AAA87323.1,AAL07012.1: 1.755582
AAA87323.1,CAB39603.1: 1.207099
AAA87323.1,AAF80591.1: 1.166101
AAA87323.1,AAB18367.1: 1.171685
AAA87323.1,AAF80590.1: 1.172336
AAA87323.1,CAA10231.1: 1.189765
AAA87323.1,AAK59660.1: 1.199227
AAA87323.1,AAA92363.1: 1.198329
AAA87323.1,CAA63663.1: 1.257899
AAA87323.1,CAA58003.1: 1.179595
AAA87323.1,CAA58002.1: 1.179595
AAA87323.1,CAH58715.1: 1.431095
AAA87323.1,ABY79073.1: 1.240112
AAA24896.1,AAA87323.1: 0.897212
AAA87323.1,ACY24738.1: 0.798574
AAA87323.1,ACY24738.1: 0.798574
AAA87323.1,AHW70865: 0.705950
AAA87323.1,CCQ42308: 0.992338
AAA87323.1,ASY50498: 1.015732
AAA87323.1,BAQ97614.1: 1.134280
AAA87323.1,BAA97991.1: 1.015733
AAA87323.1,BAC06195.1: 0.965368
AAA87323.1,CAZ95067.1: 1.065403
AAA87323.1,ABQ07185.2: 1.132834
AAA87323.1,AAC69707.1: 1.103365
AAA60459.1,AAA87323.1: 1.103365
AAA87323.1,Amuc0724: 1.356785
AAA87323.1,AJF35005.1: 1.431233
AAA87323.1,CAZ96583.1: 1.343912
AAA87323.1,AAO78788.1: 1.415767
AAA87323.1,Amuc0875: 1.323350
AAA87323.1,AAC96462.1: 2.015080
AAA87323.1,EJZ11896.1: 1.796679
AAA87323.1,ABK72351.1: 1.876112
AAA87323.1,AAS03978.1: 2.121812
AAA87323.1,ACC41342.1: 2.003765
AAA87323.1,CAM61923.1: 2.285646
AAA87323.1,CAB09586.1: 2.236778
AAA87323.1,KHE89680.1: 2.093172
AAA87323.1,BAK48741.1: 2.254219
AAA87323.1,EED49498.1: 2.217804
AAA87323.1,ACD93221.1: 1.673546
AAA87323.1,ACS36221.1: 1.653482
AAA87323.1,ABR28478.1: 1.658671
AAA87323.1,ABU98621.1: 1.621996
AAA87323.1,BAH84971.1: 1.719838
AAA87323.1,ACM68926.1: 1.746608
AAA87323.1,AEE89454.1: 1.693574
AAA87323.1,AAP74223.1: 1.645544
AAA87323.1,ACN22491.1: 1.734016
AAA87323.1,AAZ04385.1: 1.684489
AAA87323.1,AAW34372.1: 1.701462
AAA87323.1,AAC47235.1: 1.576643
AAA87323.1,AIX48712.1: 1.531751
AAA87323.1,AIX48711.1: 1.550029
AAA87323.1,BAC16331.1: 1.464658
AAA87323.1,BAE02684.1: 1.599932
AAA87323.1,ALJ47757.1: 1.989804
AAA87323.1,BAE02683.1: 1.604452
AAA87323.1,BAX84062.1: 1.309197
AAA87323.1,ABW02990.1: 1.150103
AAA87323.1,Amuc2108: 1.187391
AAA87323.1,BC02679: 1.201776
AAA87323.1,BF4058: 1.201776
AAA87323.1,AAD04036.1: 1.260904
AAA34726.1,AAA87323.1: 2.556066
AAA87323.1,BAM29293.1: 1.885139
AAA87323.1,ARV79861.1: 1.824302
AAA87323.1,EAA64496.1: 1.882161
AAA87323.1,EAL93731.1: 1.826764
AAA87323.1,BAC67687.1: 2.140299
AAA87323.1,AAC17104.1: 2.240398
AAA87323.1,ADK55597.1: 1.928337
AAA87323.1,AYF53242.1: 1.966140
AAA87323.1,ADZ46179.1: 1.936608
AAA87323.1,BAJ61835.1: 2.524850
AAA87323.1,BAJ61836.1: 2.506137
AAA87323.1,ANC68156.1: 1.901867
AAA87323.1,AFD54461.1: 2.101454
AAA87323.1,AAC49904.1: 2.228359
AAA87323.1,BC03717: 1.545748
AAA87323.1,BT2824: 1.350065
AAA87323.1,BACCELL01451: 2.212737
AAA87323.1,BC02680: 1.638494
AAA87323.1,BF4060: 1.636907
AAA87323.1,AAN77503.1: 0.967934
AAA87323.1,AAN77505.1: 0.948876
AAA87323.1,ADQ45027.1: 1.136911
AAA87323.1,BAC16332.1: 1.072621
AAA87323.1,ABJ15796.1: 1.045417
AAA87323.1,BAR92731.1: 1.068638
AAA87323.1,AAF31438.1: 1.262763
AAA87323.1,AAC38290.1: 1.015414
AAA87323.1,AAC44371.1: 1.093150
AAA87323.1,ACO94508.1: 1.074557
AAA87323.1,ACO94508.1: 1.074557
AAA87323.1,BAE54302.1: 1.052327
AAA87323.1,BAE54302.1: 1.052327
AAA87323.1,ABW02992.1: 1.153365
AAA87323.1,ALM88585.1: 1.485527
AAA87323.1,AFC93434.1: 1.390249
AAA87323.1,AAE53061.1: 1.406312
AAA87323.1,ABQ46917.1: 0.982579
AAA87323.1,AAD35118.1: 0.982579
AAA87323.1,CAA88008.1: 0.964334
AAA87323.1,ADN02324.1: 1.064196
AAA87323.1,CAA88008.1: 0.964337
AAA87323.1,CAC27412.2: 0.919257
AAA87323.1,ABN54008.1: 0.919255
AAA87323.1,CAA61884.2: 0.919256
AAA87323.1,ATD50129: 1.237198
AAA87323.1,AAC25554.2: 0.832288
AAA87323.1,AAC60453.1: 0.890018
AAA87323.1,AFO67889.1: 1.070092
AAA22474.1,AAA87323.1: 0.908017
AAA87323.1,BAF62129.1: 1.522273
AAA87323.1,CAZ97766.1: 1.524207
AAA87323.1,CAZ95074.1: 1.276653
AAA87323.1,EDY95423.1: 1.276986
AAA87323.1,CAZ97778.1: 1.200567
AAA87323.1,CAZ96750.1: 1.465667
AAA87323.1,AAP49324.1: 1.622717
AAA87323.1,AAP49324.1: 1.622717
AAA87323.1,CAZ98402.1: 1.603968
AAA87323.1,AGW43026.1: 1.770846
AAA87323.1,AIT14660.1: 1.716446
AAA87323.1,CAZ98378.1: 3.007538
AAA87323.1,AJW82062.1: 2.472192
AAB05759.1,CAA40547.1: 0.054883
AAB05759.1,AFX61538.1: 0.036671
AAB05759.1,AEK21297.1: 0.018440
AAB05759.1,ABV44607.1: 0.018440
AAB05759.1,AIU68830.1: 0.055205
AAB05759.1,ABZ80848.1: 0.073463
AAB05759.1,AAG53947.1: 0.312610
AAB05759.1,ABY41241.1: 0.055208
AAB05759.1,ABD94065.1: 0.073399
AAB05759.1,AAN85732.1: 0.055209
AAB05759.1,CAA40379.1: 0.055208
AAB05759.1,CAA00096.1: 0.055210
AAB05759.1,CAA39426.1: 0.055210
AAB05759.1,AAX16366.1: 0.249267
AAB05759.1,AAD04192.1: 0.177214
AAB05759.1,CAB07443.1: 0.173796
AAB05759.1,CBL16782.1: 0.264721
AAB05759.1,Q53317: 0.283309
AAB05759.1,P37073: 0.197206
AAB05759.1,AAQ87037.1: 0.726506
AAA16048.1,AAB05759.1: 0.689896
AAB05759.1,BAC24104.1: 0.726148
AAB05759.1,CAA78135.1: 0.253448
AAB05759.1,ADD61790.1: 0.225340
AAB05759.1,EGC02853.1: 0.262354
AAB05759.1,CAA67525.1: 0.606837
AAB05759.1,CAG81957.1: 0.747410
AAB05759.1,KMK55593.1: 0.717058
AAB05759.1,AAN87849.1: 0.717058
AAB05759.1,AAB67443.1: 0.847981
AAB05759.1,AAB65002.1: 1.281423
AAB05759.1,CAG83185.1: 1.104688
AAB05759.1,XP002273975.1: 1.523729
AAB05759.1,XP_002301319.1: 1.551333
AAB05759.1,AAB18368.1: 1.170921
AAB05759.1,BAJ89557.1: 1.186965
AAB05759.1,AAD45127.1: 1.204362
AAB05759.1,AAO00727.1: 1.359192
AAB05759.1,AAC98464.1: 1.360067
AAB05759.1,AAD21783.1: 1.600703
AAB05759.1,AAB18366.1: 1.659748
AAB05759.1,ACS13756.1: 1.955964
AAB05759.1,AAK30204.1: 1.654070
AAB05759.1,AAC09388.1: 1.354176
AAB05759.1,BAA13163.1: 1.390811
AAB05759.1,AAD45126.1: 1.336899
AAB05759.1,AAN87142.1: 1.415326
AAB05759.1,BAA03925.1: 1.412115
AAB05759.1,BAA34946.1: 1.467370
AAB05759.1,BAB17788.1: 1.467370
AAB05759.1,AAT84462.1: 1.484866
AAB05759.1,ABL75361.1: 1.530172
AAB05759.1,AAO92743.1: 1.601669
AAB05759.1,CAA48324.1: 1.708332
AAB05759.1,AAD31572.1: 1.772324
AAB05759.1,AAL07012.1: 1.733800
AAB05759.1,CAB39603.1: 1.185317
AAB05759.1,AAF80591.1: 1.144319
AAB05759.1,AAB18367.1: 1.149903
AAB05759.1,AAF80590.1: 1.150554
AAB05759.1,CAA10231.1: 1.167983
AAB05759.1,AAK59660.1: 1.177445
AAA92363.1,AAB05759.1: 1.176547
AAB05759.1,CAA63663.1: 1.236117
AAB05759.1,CAA58003.1: 1.157813
AAB05759.1,CAA58002.1: 1.157813
AAB05759.1,CAH58715.1: 1.409313
AAB05759.1,ABY79073.1: 1.218330
AAA24896.1,AAB05759.1: 0.875430
AAB05759.1,ACY24738.1: 0.776792
AAB05759.1,ACY24738.1: 0.776792
AAB05759.1,AHW70865: 0.684168
AAB05759.1,CCQ42308: 0.970556
AAB05759.1,ASY50498: 0.993950
AAB05759.1,BAQ97614.1: 1.112498
AAB05759.1,BAA97991.1: 0.993951
AAB05759.1,BAC06195.1: 0.943586
AAB05759.1,CAZ95067.1: 1.043621
AAB05759.1,ABQ07185.2: 1.111052
AAB05759.1,AAC69707.1: 1.081583
AAA60459.1,AAB05759.1: 1.081583
AAB05759.1,Amuc0724: 1.335003
AAB05759.1,AJF35005.1: 1.409451
AAB05759.1,CAZ96583.1: 1.322130
AAB05759.1,AAO78788.1: 1.393985
AAB05759.1,Amuc0875: 1.301568
AAB05759.1,AAC96462.1: 1.993298
AAB05759.1,EJZ11896.1: 1.774897
AAB05759.1,ABK72351.1: 1.854330
AAB05759.1,AAS03978.1: 2.100030
AAB05759.1,ACC41342.1: 1.981983
AAB05759.1,CAM61923.1: 2.263864
AAB05759.1,CAB09586.1: 2.214996
AAB05759.1,KHE89680.1: 2.071390
AAB05759.1,BAK48741.1: 2.232436
AAB05759.1,EED49498.1: 2.196022
AAB05759.1,ACD93221.1: 1.651764
AAB05759.1,ACS36221.1: 1.631699
AAB05759.1,ABR28478.1: 1.636889
AAB05759.1,ABU98621.1: 1.600213
AAB05759.1,BAH84971.1: 1.698056
AAB05759.1,ACM68926.1: 1.724826
AAB05759.1,AEE89454.1: 1.671792
AAB05759.1,AAP74223.1: 1.623762
AAB05759.1,ACN22491.1: 1.712233
AAB05759.1,AAZ04385.1: 1.662707
AAB05759.1,AAW34372.1: 1.679680
AAB05759.1,AAC47235.1: 1.554861
AAB05759.1,AIX48712.1: 1.509969
AAB05759.1,AIX48711.1: 1.528247
AAB05759.1,BAC16331.1: 1.442876
AAB05759.1,BAE02684.1: 1.578150
AAB05759.1,ALJ47757.1: 1.968022
AAB05759.1,BAE02683.1: 1.582670
AAB05759.1,BAX84062.1: 1.287415
AAB05759.1,ABW02990.1: 1.128321
AAB05759.1,Amuc2108: 1.165609
AAB05759.1,BC02679: 1.179994
AAB05759.1,BF4058: 1.179994
AAB05759.1,AAD04036.1: 1.239122
AAA34726.1,AAB05759.1: 2.534284
AAB05759.1,BAM29293.1: 1.863357
AAB05759.1,ARV79861.1: 1.802520
AAB05759.1,EAA64496.1: 1.860379
AAB05759.1,EAL93731.1: 1.804983
AAB05759.1,BAC67687.1: 2.118517
AAB05759.1,AAC17104.1: 2.218616
AAB05759.1,ADK55597.1: 1.906555
AAB05759.1,AYF53242.1: 1.944358
AAB05759.1,ADZ46179.1: 1.914826
AAB05759.1,BAJ61835.1: 2.503068
AAB05759.1,BAJ61836.1: 2.484355
AAB05759.1,ANC68156.1: 1.880085
AAB05759.1,AFD54461.1: 2.079672
AAB05759.1,AAC49904.1: 2.206577
AAB05759.1,BC03717: 1.523965
AAB05759.1,BT2824: 1.328283
AAB05759.1,BACCELL01451: 2.190955
AAB05759.1,BC02680: 1.616712
AAB05759.1,BF4060: 1.615125
AAB05759.1,AAN77503.1: 0.946152
AAB05759.1,AAN77505.1: 0.927094
AAB05759.1,ADQ45027.1: 1.115129
AAB05759.1,BAC16332.1: 1.050839
AAB05759.1,ABJ15796.1: 1.023635
AAB05759.1,BAR92731.1: 1.046856
AAB05759.1,AAF31438.1: 1.240981
AAB05759.1,AAC38290.1: 0.993632
AAB05759.1,AAC44371.1: 1.071368
AAB05759.1,ACO94508.1: 1.052775
AAB05759.1,ACO94508.1: 1.052775
AAB05759.1,BAE54302.1: 1.030545
AAB05759.1,BAE54302.1: 1.030545
AAB05759.1,ABW02992.1: 1.131583
AAB05759.1,ALM88585.1: 1.463745
AAB05759.1,AFC93434.1: 1.368466
AAB05759.1,AAE53061.1: 1.384529
AAB05759.1,ABQ46917.1: 0.960797
AAB05759.1,AAD35118.1: 0.960797
AAB05759.1,CAA88008.1: 0.942552
AAB05759.1,ADN02324.1: 1.042414
AAB05759.1,CAA88008.1: 0.942554
AAB05759.1,CAC27412.2: 0.897475
AAB05759.1,ABN54008.1: 0.897473
AAB05759.1,CAA61884.2: 0.897474
AAB05759.1,ATD50129: 1.215416
AAB05759.1,AAC25554.2: 0.810506
AAB05759.1,AAC60453.1: 0.868236
AAB05759.1,AFO67889.1: 1.048310
AAA22474.1,AAB05759.1: 0.886235
AAB05759.1,BAF62129.1: 1.500491
AAB05759.1,CAZ97766.1: 1.502425
AAB05759.1,CAZ95074.1: 1.254871
AAB05759.1,EDY95423.1: 1.255204
AAB05759.1,CAZ97778.1: 1.178785
AAB05759.1,CAZ96750.1: 1.443885
AAB05759.1,AAP49324.1: 1.600935
AAB05759.1,AAP49324.1: 1.600935
AAB05759.1,CAZ98402.1: 1.582186
AAB05759.1,AGW43026.1: 1.749064
AAB05759.1,AIT14660.1: 1.694664
AAB05759.1,CAZ98378.1: 2.985756
AAB05759.1,AJW82062.1: 2.450410
AFX61538.1,CAA40547.1: 0.018216
AEK21297.1,CAA40547.1: 0.036451
ABV44607.1,CAA40547.1: 0.036451
AIU68830.1,CAA40547.1: 0.073216
ABZ80848.1,CAA40547.1: 0.091474
AAG53947.1,CAA40547.1: 0.330621
ABY41241.1,CAA40547.1: 0.073219
ABD94065.1,CAA40547.1: 0.091411
AAN85732.1,CAA40547.1: 0.073220
CAA40379.1,CAA40547.1: 0.073219
CAA00096.1,CAA40547.1: 0.073221
CAA39426.1,CAA40547.1: 0.073221
AAX16366.1,CAA40547.1: 0.267279
AAD04192.1,CAA40547.1: 0.195225
CAA40547.1,CAB07443.1: 0.191807
CAA40547.1,CBL16782.1: 0.282733
CAA40547.1,Q53317: 0.301320
CAA40547.1,P37073: 0.215218
AAQ87037.1,CAA40547.1: 0.744517
AAA16048.1,CAA40547.1: 0.707907
BAC24104.1,CAA40547.1: 0.744159
CAA40547.1,CAA78135.1: 0.271459
ADD61790.1,CAA40547.1: 0.243351
CAA40547.1,EGC02853.1: 0.280366
CAA40547.1,CAA67525.1: 0.624848
CAA40547.1,CAG81957.1: 0.765422
CAA40547.1,KMK55593.1: 0.735069
AAN87849.1,CAA40547.1: 0.735069
AAB67443.1,CAA40547.1: 0.865993
AAB65002.1,CAA40547.1: 1.299435
CAA40547.1,CAG83185.1: 1.122699
CAA40547.1,XP002273975.1: 1.541740
CAA40547.1,XP_002301319.1: 1.569344
AAB18368.1,CAA40547.1: 1.188932
BAJ89557.1,CAA40547.1: 1.204977
AAD45127.1,CAA40547.1: 1.222374
AAO00727.1,CAA40547.1: 1.377204
AAC98464.1,CAA40547.1: 1.378079
AAD21783.1,CAA40547.1: 1.618714
AAB18366.1,CAA40547.1: 1.677759
ACS13756.1,CAA40547.1: 1.973975
AAK30204.1,CAA40547.1: 1.672081
AAC09388.1,CAA40547.1: 1.372187
BAA13163.1,CAA40547.1: 1.408823
AAD45126.1,CAA40547.1: 1.354910
AAN87142.1,CAA40547.1: 1.433338
BAA03925.1,CAA40547.1: 1.430126
BAA34946.1,CAA40547.1: 1.485381
BAB17788.1,CAA40547.1: 1.485381
AAT84462.1,CAA40547.1: 1.502878
ABL75361.1,CAA40547.1: 1.548183
AAO92743.1,CAA40547.1: 1.619680
CAA40547.1,CAA48324.1: 1.726344
AAD31572.1,CAA40547.1: 1.790336
AAL07012.1,CAA40547.1: 1.751811
CAA40547.1,CAB39603.1: 1.203328
AAF80591.1,CAA40547.1: 1.162330
AAB18367.1,CAA40547.1: 1.167914
AAF80590.1,CAA40547.1: 1.168565
CAA10231.1,CAA40547.1: 1.185994
AAK59660.1,CAA40547.1: 1.195456
AAA92363.1,CAA40547.1: 1.194559
CAA40547.1,CAA63663.1: 1.254128
CAA40547.1,CAA58003.1: 1.175824
CAA40547.1,CAA58002.1: 1.175824
CAA40547.1,CAH58715.1: 1.427325
ABY79073.1,CAA40547.1: 1.236341
AAA24896.1,CAA40547.1: 0.893441
ACY24738.1,CAA40547.1: 0.794803
ACY24738.1,CAA40547.1: 0.794803
AHW70865,CAA40547.1: 0.702179
CAA40547.1,CCQ42308: 0.988568
ASY50498,CAA40547.1: 1.011961
BAQ97614.1,CAA40547.1: 1.130510
BAA97991.1,CAA40547.1: 1.011962
BAC06195.1,CAA40547.1: 0.961598
CAA40547.1,CAZ95067.1: 1.061632
ABQ07185.2,CAA40547.1: 1.129063
AAC69707.1,CAA40547.1: 1.099595
AAA60459.1,CAA40547.1: 1.099595
Amuc0724,CAA40547.1: 1.353014
AJF35005.1,CAA40547.1: 1.427462
CAA40547.1,CAZ96583.1: 1.340141
AAO78788.1,CAA40547.1: 1.411997
Amuc0875,CAA40547.1: 1.319579
AAC96462.1,CAA40547.1: 2.011310
CAA40547.1,EJZ11896.1: 1.792908
ABK72351.1,CAA40547.1: 1.872342
AAS03978.1,CAA40547.1: 2.118041
ACC41342.1,CAA40547.1: 1.999994
CAA40547.1,CAM61923.1: 2.281876
CAA40547.1,CAB09586.1: 2.233007
CAA40547.1,KHE89680.1: 2.089401
BAK48741.1,CAA40547.1: 2.250448
CAA40547.1,EED49498.1: 2.214033
ACD93221.1,CAA40547.1: 1.669775
ACS36221.1,CAA40547.1: 1.649711
ABR28478.1,CAA40547.1: 1.654900
ABU98621.1,CAA40547.1: 1.618225
BAH84971.1,CAA40547.1: 1.716067
ACM68926.1,CAA40547.1: 1.742838
AEE89454.1,CAA40547.1: 1.689803
AAP74223.1,CAA40547.1: 1.641773
ACN22491.1,CAA40547.1: 1.730245
AAZ04385.1,CAA40547.1: 1.680719
AAW34372.1,CAA40547.1: 1.697691
AAC47235.1,CAA40547.1: 1.572872
AIX48712.1,CAA40547.1: 1.527980
AIX48711.1,CAA40547.1: 1.546259
BAC16331.1,CAA40547.1: 1.460888
BAE02684.1,CAA40547.1: 1.596161
ALJ47757.1,CAA40547.1: 1.986033
BAE02683.1,CAA40547.1: 1.600681
BAX84062.1,CAA40547.1: 1.305426
ABW02990.1,CAA40547.1: 1.146332
Amuc2108,CAA40547.1: 1.183620
BC02679,CAA40547.1: 1.198005
BF4058,CAA40547.1: 1.198005
AAD04036.1,CAA40547.1: 1.257133
AAA34726.1,CAA40547.1: 2.552295
BAM29293.1,CAA40547.1: 1.881368
ARV79861.1,CAA40547.1: 1.820531
CAA40547.1,EAA64496.1: 1.878390
CAA40547.1,EAL93731.1: 1.822994
BAC67687.1,CAA40547.1: 2.136528
AAC17104.1,CAA40547.1: 2.236627
ADK55597.1,CAA40547.1: 1.924567
AYF53242.1,CAA40547.1: 1.962369
ADZ46179.1,CAA40547.1: 1.932837
BAJ61835.1,CAA40547.1: 2.521080
BAJ61836.1,CAA40547.1: 2.502366
ANC68156.1,CAA40547.1: 1.898097
AFD54461.1,CAA40547.1: 2.097683
AAC49904.1,CAA40547.1: 2.224588
BC03717,CAA40547.1: 1.541977
BT2824,CAA40547.1: 1.346295
BACCELL01451,CAA40547.1: 2.208966
BC02680,CAA40547.1: 1.634723
BF4060,CAA40547.1: 1.633136
AAN77503.1,CAA40547.1: 0.964163
AAN77505.1,CAA40547.1: 0.945105
ADQ45027.1,CAA40547.1: 1.133140
BAC16332.1,CAA40547.1: 1.068851
ABJ15796.1,CAA40547.1: 1.041646
BAR92731.1,CAA40547.1: 1.064868
AAF31438.1,CAA40547.1: 1.258992
AAC38290.1,CAA40547.1: 1.011643
AAC44371.1,CAA40547.1: 1.089380
ACO94508.1,CAA40547.1: 1.070786
ACO94508.1,CAA40547.1: 1.070786
BAE54302.1,CAA40547.1: 1.048556
BAE54302.1,CAA40547.1: 1.048556
ABW02992.1,CAA40547.1: 1.149594
ALM88585.1,CAA40547.1: 1.481756
AFC93434.1,CAA40547.1: 1.386478
AAE53061.1,CAA40547.1: 1.402541
ABQ46917.1,CAA40547.1: 0.978808
AAD35118.1,CAA40547.1: 0.978808
CAA40547.1,CAA88008.1: 0.960563
ADN02324.1,CAA40547.1: 1.060425
CAA40547.1,CAA88008.1: 0.960566
CAA40547.1,CAC27412.2: 0.915486
ABN54008.1,CAA40547.1: 0.915484
CAA40547.1,CAA61884.2: 0.915485
ATD50129,CAA40547.1: 1.233428
AAC25554.2,CAA40547.1: 0.828517
AAC60453.1,CAA40547.1: 0.886247
AFO67889.1,CAA40547.1: 1.066322
AAA22474.1,CAA40547.1: 0.904247
BAF62129.1,CAA40547.1: 1.518502
CAA40547.1,CAZ97766.1: 1.520437
CAA40547.1,CAZ95074.1: 1.272883
CAA40547.1,EDY95423.1: 1.273215
CAA40547.1,CAZ97778.1: 1.196797
CAA40547.1,CAZ96750.1: 1.461896
AAP49324.1,CAA40547.1: 1.618946
AAP49324.1,CAA40547.1: 1.618946
CAA40547.1,CAZ98402.1: 1.600197
AGW43026.1,CAA40547.1: 1.767076
AIT14660.1,CAA40547.1: 1.712675
CAA40547.1,CAZ98378.1: 3.003767
AJW82062.1,CAA40547.1: 2.468421
AEK21297.1,AFX61538.1: 0.018238
ABV44607.1,AFX61538.1: 0.018238
AFX61538.1,AIU68830.1: 0.055004
ABZ80848.1,AFX61538.1: 0.073261
AAG53947.1,AFX61538.1: 0.312409
ABY41241.1,AFX61538.1: 0.055006
ABD94065.1,AFX61538.1: 0.073198
AAN85732.1,AFX61538.1: 0.055007
AFX61538.1,CAA40379.1: 0.055006
AFX61538.1,CAA00096.1: 0.055008
AFX61538.1,CAA39426.1: 0.055008
AAX16366.1,AFX61538.1: 0.249066
AAD04192.1,AFX61538.1: 0.177013
AFX61538.1,CAB07443.1: 0.173595
AFX61538.1,CBL16782.1: 0.264520
AFX61538.1,Q53317: 0.283108
AFX61538.1,P37073: 0.197005
AAQ87037.1,AFX61538.1: 0.726304
AAA16048.1,AFX61538.1: 0.689694
AFX61538.1,BAC24104.1: 0.725947
AFX61538.1,CAA78135.1: 0.253246
ADD61790.1,AFX61538.1: 0.225138
AFX61538.1,EGC02853.1: 0.262153
AFX61538.1,CAA67525.1: 0.606635
AFX61538.1,CAG81957.1: 0.747209
AFX61538.1,KMK55593.1: 0.716856
AAN87849.1,AFX61538.1: 0.716856
AAB67443.1,AFX61538.1: 0.847780
AAB65002.1,AFX61538.1: 1.281222
AFX61538.1,CAG83185.1: 1.104487
AFX61538.1,XP002273975.1: 1.523528
AFX61538.1,XP_002301319.1: 1.551132
AAB18368.1,AFX61538.1: 1.170719
AFX61538.1,BAJ89557.1: 1.186764
AAD45127.1,AFX61538.1: 1.204161
AAO00727.1,AFX61538.1: 1.358991
AAC98464.1,AFX61538.1: 1.359866
AAD21783.1,AFX61538.1: 1.600502
AAB18366.1,AFX61538.1: 1.659546
ACS13756.1,AFX61538.1: 1.955762
AAK30204.1,AFX61538.1: 1.653868
AAC09388.1,AFX61538.1: 1.353974
AFX61538.1,BAA13163.1: 1.390610
AAD45126.1,AFX61538.1: 1.336697
AAN87142.1,AFX61538.1: 1.415125
AFX61538.1,BAA03925.1: 1.411914
AFX61538.1,BAA34946.1: 1.467169
AFX61538.1,BAB17788.1: 1.467169
AAT84462.1,AFX61538.1: 1.484665
ABL75361.1,AFX61538.1: 1.529971
AAO92743.1,AFX61538.1: 1.601467
AFX61538.1,CAA48324.1: 1.708131
AAD31572.1,AFX61538.1: 1.772123
AAL07012.1,AFX61538.1: 1.733598
AFX61538.1,CAB39603.1: 1.185116
AAF80591.1,AFX61538.1: 1.144117
AAB18367.1,AFX61538.1: 1.149701
AAF80590.1,AFX61538.1: 1.150353
AFX61538.1,CAA10231.1: 1.167781
AAK59660.1,AFX61538.1: 1.177243
AAA92363.1,AFX61538.1: 1.176346
AFX61538.1,CAA63663.1: 1.235915
AFX61538.1,CAA58003.1: 1.157611
AFX61538.1,CAA58002.1: 1.157611
AFX61538.1,CAH58715.1: 1.409112
ABY79073.1,AFX61538.1: 1.218129
AAA24896.1,AFX61538.1: 0.875228
ACY24738.1,AFX61538.1: 0.776590
ACY24738.1,AFX61538.1: 0.776590
AFX61538.1,AHW70865: 0.683967
AFX61538.1,CCQ42308: 0.970355
AFX61538.1,ASY50498: 0.993748
AFX61538.1,BAQ97614.1: 1.112297
AFX61538.1,BAA97991.1: 0.993749
AFX61538.1,BAC06195.1: 0.943385
AFX61538.1,CAZ95067.1: 1.043420
ABQ07185.2,AFX61538.1: 1.110850
AAC69707.1,AFX61538.1: 1.081382
AAA60459.1,AFX61538.1: 1.081382
AFX61538.1,Amuc0724: 1.334802
AFX61538.1,AJF35005.1: 1.409249
AFX61538.1,CAZ96583.1: 1.321929
AAO78788.1,AFX61538.1: 1.393784
AFX61538.1,Amuc0875: 1.301366
AAC96462.1,AFX61538.1: 1.993097
AFX61538.1,EJZ11896.1: 1.774696
ABK72351.1,AFX61538.1: 1.854129
AAS03978.1,AFX61538.1: 2.099828
ACC41342.1,AFX61538.1: 1.981781
AFX61538.1,CAM61923.1: 2.263663
AFX61538.1,CAB09586.1: 2.214795
AFX61538.1,KHE89680.1: 2.071189
AFX61538.1,BAK48741.1: 2.232235
AFX61538.1,EED49498.1: 2.195820
ACD93221.1,AFX61538.1: 1.651563
ACS36221.1,AFX61538.1: 1.631498
ABR28478.1,AFX61538.1: 1.636687
ABU98621.1,AFX61538.1: 1.600012
AFX61538.1,BAH84971.1: 1.697855
ACM68926.1,AFX61538.1: 1.724625
AEE89454.1,AFX61538.1: 1.671590
AAP74223.1,AFX61538.1: 1.623561
ACN22491.1,AFX61538.1: 1.712032
AAZ04385.1,AFX61538.1: 1.662506
AAW34372.1,AFX61538.1: 1.679479
AAC47235.1,AFX61538.1: 1.554659
AFX61538.1,AIX48712.1: 1.509767
AFX61538.1,AIX48711.1: 1.528046
AFX61538.1,BAC16331.1: 1.442675
AFX61538.1,BAE02684.1: 1.577948
AFX61538.1,ALJ47757.1: 1.967821
AFX61538.1,BAE02683.1: 1.582468
AFX61538.1,BAX84062.1: 1.287214
ABW02990.1,AFX61538.1: 1.128120
AFX61538.1,Amuc2108: 1.165408
AFX61538.1,BC02679: 1.179793
AFX61538.1,BF4058: 1.179793
AAD04036.1,AFX61538.1: 1.238920
AAA34726.1,AFX61538.1: 2.534083
AFX61538.1,BAM29293.1: 1.863155
AFX61538.1,ARV79861.1: 1.802318
AFX61538.1,EAA64496.1: 1.860177
AFX61538.1,EAL93731.1: 1.804781
AFX61538.1,BAC67687.1: 2.118315
AAC17104.1,AFX61538.1: 2.218414
ADK55597.1,AFX61538.1: 1.906354
AFX61538.1,AYF53242.1: 1.944157
ADZ46179.1,AFX61538.1: 1.914625
AFX61538.1,BAJ61835.1: 2.502867
AFX61538.1,BAJ61836.1: 2.484154
AFX61538.1,ANC68156.1: 1.879884
AFD54461.1,AFX61538.1: 2.079470
AAC49904.1,AFX61538.1: 2.206376
AFX61538.1,BC03717: 1.523764
AFX61538.1,BT2824: 1.328082
AFX61538.1,BACCELL01451: 2.190753
AFX61538.1,BC02680: 1.616511
AFX61538.1,BF4060: 1.614923
AAN77503.1,AFX61538.1: 0.945950
AAN77505.1,AFX61538.1: 0.926892
ADQ45027.1,AFX61538.1: 1.114927
AFX61538.1,BAC16332.1: 1.050638
ABJ15796.1,AFX61538.1: 1.023433
AFX61538.1,BAR92731.1: 1.046655
AAF31438.1,AFX61538.1: 1.240779
AAC38290.1,AFX61538.1: 0.993430
AAC44371.1,AFX61538.1: 1.071167
ACO94508.1,AFX61538.1: 1.052574
ACO94508.1,AFX61538.1: 1.052574
AFX61538.1,BAE54302.1: 1.030343
AFX61538.1,BAE54302.1: 1.030343
ABW02992.1,AFX61538.1: 1.131382
AFX61538.1,ALM88585.1: 1.463544
AFC93434.1,AFX61538.1: 1.368265
AAE53061.1,AFX61538.1: 1.384328
ABQ46917.1,AFX61538.1: 0.960595
AAD35118.1,AFX61538.1: 0.960595
AFX61538.1,CAA88008.1: 0.942351
ADN02324.1,AFX61538.1: 1.042212
AFX61538.1,CAA88008.1: 0.942353
AFX61538.1,CAC27412.2: 0.897273
ABN54008.1,AFX61538.1: 0.897272
AFX61538.1,CAA61884.2: 0.897272
AFX61538.1,ATD50129: 1.215215
AAC25554.2,AFX61538.1: 0.810304
AAC60453.1,AFX61538.1: 0.868034
AFO67889.1,AFX61538.1: 1.048109
AAA22474.1,AFX61538.1: 0.886034
AFX61538.1,BAF62129.1: 1.500289
AFX61538.1,CAZ97766.1: 1.502224
AFX61538.1,CAZ95074.1: 1.254670
AFX61538.1,EDY95423.1: 1.255002
AFX61538.1,CAZ97778.1: 1.178584
AFX61538.1,CAZ96750.1: 1.443683
AAP49324.1,AFX61538.1: 1.600733
AAP49324.1,AFX61538.1: 1.600733
AFX61538.1,CAZ98402.1: 1.581985
AFX61538.1,AGW43026.1: 1.748863
AFX61538.1,AIT14660.1: 1.694462
AFX61538.1,CAZ98378.1: 2.985555
AFX61538.1,AJW82062.1: 2.450209
ABV44607.1,AEK21297.1: 0.000000
AEK21297.1,AIU68830.1: 0.036765
ABZ80848.1,AEK21297.1: 0.055023
AAG53947.1,AEK21297.1: 0.294170
ABY41241.1,AEK21297.1: 0.036768
ABD94065.1,AEK21297.1: 0.054960
AAN85732.1,AEK21297.1: 0.036769
AEK21297.1,CAA40379.1: 0.036768
AEK21297.1,CAA00096.1: 0.036770
AEK21297.1,CAA39426.1: 0.036770
AAX16366.1,AEK21297.1: 0.230828
AAD04192.1,AEK21297.1: 0.158774
AEK21297.1,CAB07443.1: 0.155357
AEK21297.1,CBL16782.1: 0.246282
AEK21297.1,Q53317: 0.264869
AEK21297.1,P37073: 0.178767
AAQ87037.1,AEK21297.1: 0.708066
AAA16048.1,AEK21297.1: 0.671456
AEK21297.1,BAC24104.1: 0.707708
AEK21297.1,CAA78135.1: 0.235008
ADD61790.1,AEK21297.1: 0.206900
AEK21297.1,EGC02853.1: 0.243915
AEK21297.1,CAA67525.1: 0.588397
AEK21297.1,CAG81957.1: 0.728971
AEK21297.1,KMK55593.1: 0.698618
AAN87849.1,AEK21297.1: 0.698618
AAB67443.1,AEK21297.1: 0.829542
AAB65002.1,AEK21297.1: 1.262984
AEK21297.1,CAG83185.1: 1.086249
AEK21297.1,XP002273975.1: 1.505289
AEK21297.1,XP_002301319.1: 1.532893
AAB18368.1,AEK21297.1: 1.152481
AEK21297.1,BAJ89557.1: 1.168526
AAD45127.1,AEK21297.1: 1.185923
AAO00727.1,AEK21297.1: 1.340753
AAC98464.1,AEK21297.1: 1.341628
AAD21783.1,AEK21297.1: 1.582263
AAB18366.1,AEK21297.1: 1.641308
ACS13756.1,AEK21297.1: 1.937524
AAK30204.1,AEK21297.1: 1.635630
AAC09388.1,AEK21297.1: 1.335736
AEK21297.1,BAA13163.1: 1.372372
AAD45126.1,AEK21297.1: 1.318459
AAN87142.1,AEK21297.1: 1.396887
AEK21297.1,BAA03925.1: 1.393676
AEK21297.1,BAA34946.1: 1.448931
AEK21297.1,BAB17788.1: 1.448931
AAT84462.1,AEK21297.1: 1.466427
ABL75361.1,AEK21297.1: 1.511733
AAO92743.1,AEK21297.1: 1.583229
AEK21297.1,CAA48324.1: 1.689893
AAD31572.1,AEK21297.1: 1.753885
AAL07012.1,AEK21297.1: 1.715360
AEK21297.1,CAB39603.1: 1.166878
AAF80591.1,AEK21297.1: 1.125879
AAB18367.1,AEK21297.1: 1.131463
AAF80590.1,AEK21297.1: 1.132114
AEK21297.1,CAA10231.1: 1.149543
AAK59660.1,AEK21297.1: 1.159005
AAA92363.1,AEK21297.1: 1.158108
AEK21297.1,CAA63663.1: 1.217677
AEK21297.1,CAA58003.1: 1.139373
AEK21297.1,CAA58002.1: 1.139373
AEK21297.1,CAH58715.1: 1.390874
ABY79073.1,AEK21297.1: 1.199890
AAA24896.1,AEK21297.1: 0.856990
ACY24738.1,AEK21297.1: 0.758352
ACY24738.1,AEK21297.1: 0.758352
AEK21297.1,AHW70865: 0.665729
AEK21297.1,CCQ42308: 0.952117
AEK21297.1,ASY50498: 0.975510
AEK21297.1,BAQ97614.1: 1.094059
AEK21297.1,BAA97991.1: 0.975511
AEK21297.1,BAC06195.1: 0.925147
AEK21297.1,CAZ95067.1: 1.025182
ABQ07185.2,AEK21297.1: 1.092612
AAC69707.1,AEK21297.1: 1.063144
AAA60459.1,AEK21297.1: 1.063144
AEK21297.1,Amuc0724: 1.316563
AEK21297.1,AJF35005.1: 1.391011
AEK21297.1,CAZ96583.1: 1.303691
AAO78788.1,AEK21297.1: 1.375546
AEK21297.1,Amuc0875: 1.283128
AAC96462.1,AEK21297.1: 1.974859
AEK21297.1,EJZ11896.1: 1.756457
ABK72351.1,AEK21297.1: 1.835891
AAS03978.1,AEK21297.1: 2.081590
ACC41342.1,AEK21297.1: 1.963543
AEK21297.1,CAM61923.1: 2.245425
AEK21297.1,CAB09586.1: 2.196556
AEK21297.1,KHE89680.1: 2.052951
AEK21297.1,BAK48741.1: 2.213997
AEK21297.1,EED49498.1: 2.177582
ACD93221.1,AEK21297.1: 1.633325
ACS36221.1,AEK21297.1: 1.613260
ABR28478.1,AEK21297.1: 1.618449
ABU98621.1,AEK21297.1: 1.581774
AEK21297.1,BAH84971.1: 1.679616
ACM68926.1,AEK21297.1: 1.706387
AEE89454.1,AEK21297.1: 1.653352
AAP74223.1,AEK21297.1: 1.605322
ACN22491.1,AEK21297.1: 1.693794
AAZ04385.1,AEK21297.1: 1.644268
AAW34372.1,AEK21297.1: 1.661240
AAC47235.1,AEK21297.1: 1.536421
AEK21297.1,AIX48712.1: 1.491529
AEK21297.1,AIX48711.1: 1.509808
AEK21297.1,BAC16331.1: 1.424437
AEK21297.1,BAE02684.1: 1.559710
AEK21297.1,ALJ47757.1: 1.949582
AEK21297.1,BAE02683.1: 1.564230
AEK21297.1,BAX84062.1: 1.268976
ABW02990.1,AEK21297.1: 1.109882
AEK21297.1,Amuc2108: 1.147169
AEK21297.1,BC02679: 1.161554
AEK21297.1,BF4058: 1.161554
AAD04036.1,AEK21297.1: 1.220682
AAA34726.1,AEK21297.1: 2.515845
AEK21297.1,BAM29293.1: 1.844917
AEK21297.1,ARV79861.1: 1.784080
AEK21297.1,EAA64496.1: 1.841939
AEK21297.1,EAL93731.1: 1.786543
AEK21297.1,BAC67687.1: 2.100077
AAC17104.1,AEK21297.1: 2.200176
ADK55597.1,AEK21297.1: 1.888116
AEK21297.1,AYF53242.1: 1.925918
ADZ46179.1,AEK21297.1: 1.896386
AEK21297.1,BAJ61835.1: 2.484629
AEK21297.1,BAJ61836.1: 2.465915
AEK21297.1,ANC68156.1: 1.861646
AEK21297.1,AFD54461.1: 2.061232
AAC49904.1,AEK21297.1: 2.188138
AEK21297.1,BC03717: 1.505526
AEK21297.1,BT2824: 1.309844
AEK21297.1,BACCELL01451: 2.172515
AEK21297.1,BC02680: 1.598272
AEK21297.1,BF4060: 1.596685
AAN77503.1,AEK21297.1: 0.927712
AAN77505.1,AEK21297.1: 0.908654
ADQ45027.1,AEK21297.1: 1.096689
AEK21297.1,BAC16332.1: 1.032400
ABJ15796.1,AEK21297.1: 1.005195
AEK21297.1,BAR92731.1: 1.028417
AAF31438.1,AEK21297.1: 1.222541
AAC38290.1,AEK21297.1: 0.975192
AAC44371.1,AEK21297.1: 1.052929
ACO94508.1,AEK21297.1: 1.034335
ACO94508.1,AEK21297.1: 1.034335
AEK21297.1,BAE54302.1: 1.012105
AEK21297.1,BAE54302.1: 1.012105
ABW02992.1,AEK21297.1: 1.113143
AEK21297.1,ALM88585.1: 1.445305
AEK21297.1,AFC93434.1: 1.350027
AAE53061.1,AEK21297.1: 1.366090
ABQ46917.1,AEK21297.1: 0.942357
AAD35118.1,AEK21297.1: 0.942357
AEK21297.1,CAA88008.1: 0.924112
ADN02324.1,AEK21297.1: 1.023974
AEK21297.1,CAA88008.1: 0.924115
AEK21297.1,CAC27412.2: 0.879035
ABN54008.1,AEK21297.1: 0.879034
AEK21297.1,CAA61884.2: 0.879034
AEK21297.1,ATD50129: 1.196977
AAC25554.2,AEK21297.1: 0.792066
AAC60453.1,AEK21297.1: 0.849796
AEK21297.1,AFO67889.1: 1.029871
AAA22474.1,AEK21297.1: 0.867796
AEK21297.1,BAF62129.1: 1.482051
AEK21297.1,CAZ97766.1: 1.483985
AEK21297.1,CAZ95074.1: 1.236432
AEK21297.1,EDY95423.1: 1.236764
AEK21297.1,CAZ97778.1: 1.160346
AEK21297.1,CAZ96750.1: 1.425445
AAP49324.1,AEK21297.1: 1.582495
AAP49324.1,AEK21297.1: 1.582495
AEK21297.1,CAZ98402.1: 1.563746
AEK21297.1,AGW43026.1: 1.730625
AEK21297.1,AIT14660.1: 1.676224
AEK21297.1,CAZ98378.1: 2.967316
AEK21297.1,AJW82062.1: 2.431971
ABV44607.1,AIU68830.1: 0.036765
ABV44607.1,ABZ80848.1: 0.055023
AAG53947.1,ABV44607.1: 0.294170
ABV44607.1,ABY41241.1: 0.036768
ABD94065.1,ABV44607.1: 0.054960
AAN85732.1,ABV44607.1: 0.036769
ABV44607.1,CAA40379.1: 0.036768
ABV44607.1,CAA00096.1: 0.036770
ABV44607.1,CAA39426.1: 0.036770
AAX16366.1,ABV44607.1: 0.230828
AAD04192.1,ABV44607.1: 0.158774
ABV44607.1,CAB07443.1: 0.155357
ABV44607.1,CBL16782.1: 0.246282
ABV44607.1,Q53317: 0.264869
ABV44607.1,P37073: 0.178767
AAQ87037.1,ABV44607.1: 0.708066
AAA16048.1,ABV44607.1: 0.671456
ABV44607.1,BAC24104.1: 0.707708
ABV44607.1,CAA78135.1: 0.235008
ABV44607.1,ADD61790.1: 0.206900
ABV44607.1,EGC02853.1: 0.243915
ABV44607.1,CAA67525.1: 0.588397
ABV44607.1,CAG81957.1: 0.728971
ABV44607.1,KMK55593.1: 0.698618
AAN87849.1,ABV44607.1: 0.698618
AAB67443.1,ABV44607.1: 0.829542
AAB65002.1,ABV44607.1: 1.262984
ABV44607.1,CAG83185.1: 1.086249
ABV44607.1,XP002273975.1: 1.505289
ABV44607.1,XP_002301319.1: 1.532893
AAB18368.1,ABV44607.1: 1.152481
ABV44607.1,BAJ89557.1: 1.168526
AAD45127.1,ABV44607.1: 1.185923
AAO00727.1,ABV44607.1: 1.340753
AAC98464.1,ABV44607.1: 1.341628
AAD21783.1,ABV44607.1: 1.582263
AAB18366.1,ABV44607.1: 1.641308
ABV44607.1,ACS13756.1: 1.937524
AAK30204.1,ABV44607.1: 1.635630
AAC09388.1,ABV44607.1: 1.335736
ABV44607.1,BAA13163.1: 1.372372
AAD45126.1,ABV44607.1: 1.318459
AAN87142.1,ABV44607.1: 1.396887
ABV44607.1,BAA03925.1: 1.393676
ABV44607.1,BAA34946.1: 1.448931
ABV44607.1,BAB17788.1: 1.448931
AAT84462.1,ABV44607.1: 1.466427
ABL75361.1,ABV44607.1: 1.511733
AAO92743.1,ABV44607.1: 1.583229
ABV44607.1,CAA48324.1: 1.689893
AAD31572.1,ABV44607.1: 1.753885
AAL07012.1,ABV44607.1: 1.715360
ABV44607.1,CAB39603.1: 1.166878
AAF80591.1,ABV44607.1: 1.125879
AAB18367.1,ABV44607.1: 1.131463
AAF80590.1,ABV44607.1: 1.132114
ABV44607.1,CAA10231.1: 1.149543
AAK59660.1,ABV44607.1: 1.159005
AAA92363.1,ABV44607.1: 1.158108
ABV44607.1,CAA63663.1: 1.217677
ABV44607.1,CAA58003.1: 1.139373
ABV44607.1,CAA58002.1: 1.139373
ABV44607.1,CAH58715.1: 1.390874
ABV44607.1,ABY79073.1: 1.199890
AAA24896.1,ABV44607.1: 0.856990
ABV44607.1,ACY24738.1: 0.758352
ABV44607.1,ACY24738.1: 0.758352
ABV44607.1,AHW70865: 0.665729
ABV44607.1,CCQ42308: 0.952117
ABV44607.1,ASY50498: 0.975510
ABV44607.1,BAQ97614.1: 1.094059
ABV44607.1,BAA97991.1: 0.975511
ABV44607.1,BAC06195.1: 0.925147
ABV44607.1,CAZ95067.1: 1.025182
ABQ07185.2,ABV44607.1: 1.092612
AAC69707.1,ABV44607.1: 1.063144
AAA60459.1,ABV44607.1: 1.063144
ABV44607.1,Amuc0724: 1.316563
ABV44607.1,AJF35005.1: 1.391011
ABV44607.1,CAZ96583.1: 1.303691
AAO78788.1,ABV44607.1: 1.375546
ABV44607.1,Amuc0875: 1.283128
AAC96462.1,ABV44607.1: 1.974859
ABV44607.1,EJZ11896.1: 1.756457
ABK72351.1,ABV44607.1: 1.835891
AAS03978.1,ABV44607.1: 2.081590
ABV44607.1,ACC41342.1: 1.963543
ABV44607.1,CAM61923.1: 2.245425
ABV44607.1,CAB09586.1: 2.196556
ABV44607.1,KHE89680.1: 2.052951
ABV44607.1,BAK48741.1: 2.213997
ABV44607.1,EED49498.1: 2.177582
ABV44607.1,ACD93221.1: 1.633325
ABV44607.1,ACS36221.1: 1.613260
ABR28478.1,ABV44607.1: 1.618449
ABU98621.1,ABV44607.1: 1.581774
ABV44607.1,BAH84971.1: 1.679616
ABV44607.1,ACM68926.1: 1.706387
ABV44607.1,AEE89454.1: 1.653352
AAP74223.1,ABV44607.1: 1.605322
ABV44607.1,ACN22491.1: 1.693794
AAZ04385.1,ABV44607.1: 1.644268
AAW34372.1,ABV44607.1: 1.661240
AAC47235.1,ABV44607.1: 1.536421
ABV44607.1,AIX48712.1: 1.491529
ABV44607.1,AIX48711.1: 1.509808
ABV44607.1,BAC16331.1: 1.424437
ABV44607.1,BAE02684.1: 1.559710
ABV44607.1,ALJ47757.1: 1.949582
ABV44607.1,BAE02683.1: 1.564230
ABV44607.1,BAX84062.1: 1.268976
ABV44607.1,ABW02990.1: 1.109882
ABV44607.1,Amuc2108: 1.147169
ABV44607.1,BC02679: 1.161554
ABV44607.1,BF4058: 1.161554
AAD04036.1,ABV44607.1: 1.220682
AAA34726.1,ABV44607.1: 2.515845
ABV44607.1,BAM29293.1: 1.844917
ABV44607.1,ARV79861.1: 1.784080
ABV44607.1,EAA64496.1: 1.841939
ABV44607.1,EAL93731.1: 1.786543
ABV44607.1,BAC67687.1: 2.100077
AAC17104.1,ABV44607.1: 2.200176
ABV44607.1,ADK55597.1: 1.888116
ABV44607.1,AYF53242.1: 1.925918
ABV44607.1,ADZ46179.1: 1.896386
ABV44607.1,BAJ61835.1: 2.484629
ABV44607.1,BAJ61836.1: 2.465915
ABV44607.1,ANC68156.1: 1.861646
ABV44607.1,AFD54461.1: 2.061232
AAC49904.1,ABV44607.1: 2.188138
ABV44607.1,BC03717: 1.505526
ABV44607.1,BT2824: 1.309844
ABV44607.1,BACCELL01451: 2.172515
ABV44607.1,BC02680: 1.598272
ABV44607.1,BF4060: 1.596685
AAN77503.1,ABV44607.1: 0.927712
AAN77505.1,ABV44607.1: 0.908654
ABV44607.1,ADQ45027.1: 1.096689
ABV44607.1,BAC16332.1: 1.032400
ABJ15796.1,ABV44607.1: 1.005195
ABV44607.1,BAR92731.1: 1.028417
AAF31438.1,ABV44607.1: 1.222541
AAC38290.1,ABV44607.1: 0.975192
AAC44371.1,ABV44607.1: 1.052929
ABV44607.1,ACO94508.1: 1.034335
ABV44607.1,ACO94508.1: 1.034335
ABV44607.1,BAE54302.1: 1.012105
ABV44607.1,BAE54302.1: 1.012105
ABV44607.1,ABW02992.1: 1.113143
ABV44607.1,ALM88585.1: 1.445305
ABV44607.1,AFC93434.1: 1.350027
AAE53061.1,ABV44607.1: 1.366090
ABQ46917.1,ABV44607.1: 0.942357
AAD35118.1,ABV44607.1: 0.942357
ABV44607.1,CAA88008.1: 0.924112
ABV44607.1,ADN02324.1: 1.023974
ABV44607.1,CAA88008.1: 0.924115
ABV44607.1,CAC27412.2: 0.879035
ABN54008.1,ABV44607.1: 0.879034
ABV44607.1,CAA61884.2: 0.879034
ABV44607.1,ATD50129: 1.196977
AAC25554.2,ABV44607.1: 0.792066
AAC60453.1,ABV44607.1: 0.849796
ABV44607.1,AFO67889.1: 1.029871
AAA22474.1,ABV44607.1: 0.867796
ABV44607.1,BAF62129.1: 1.482051
ABV44607.1,CAZ97766.1: 1.483985
ABV44607.1,CAZ95074.1: 1.236432
ABV44607.1,EDY95423.1: 1.236764
ABV44607.1,CAZ97778.1: 1.160346
ABV44607.1,CAZ96750.1: 1.425445
AAP49324.1,ABV44607.1: 1.582495
AAP49324.1,ABV44607.1: 1.582495
ABV44607.1,CAZ98402.1: 1.563746
ABV44607.1,AGW43026.1: 1.730625
ABV44607.1,AIT14660.1: 1.676224
ABV44607.1,CAZ98378.1: 2.967316
ABV44607.1,AJW82062.1: 2.431971
ABZ80848.1,AIU68830.1: 0.018258
AAG53947.1,AIU68830.1: 0.257405
ABY41241.1,AIU68830.1: 0.000003
ABD94065.1,AIU68830.1: 0.018194
AAN85732.1,AIU68830.1: 0.000004
AIU68830.1,CAA40379.1: 0.000003
AIU68830.1,CAA00096.1: 0.000005
AIU68830.1,CAA39426.1: 0.000005
AAX16366.1,AIU68830.1: 0.194062
AAD04192.1,AIU68830.1: 0.122009
AIU68830.1,CAB07443.1: 0.118591
AIU68830.1,CBL16782.1: 0.209516
AIU68830.1,Q53317: 0.228104
AIU68830.1,P37073: 0.142001
AAQ87037.1,AIU68830.1: 0.671301
AAA16048.1,AIU68830.1: 0.634691
AIU68830.1,BAC24104.1: 0.670943
AIU68830.1,CAA78135.1: 0.198243
ADD61790.1,AIU68830.1: 0.170135
AIU68830.1,EGC02853.1: 0.207149
AIU68830.1,CAA67525.1: 0.551632
AIU68830.1,CAG81957.1: 0.692205
AIU68830.1,KMK55593.1: 0.661853
AAN87849.1,AIU68830.1: 0.661853
AAB67443.1,AIU68830.1: 0.792776
AAB65002.1,AIU68830.1: 1.226218
AIU68830.1,CAG83185.1: 1.049483
AIU68830.1,XP002273975.1: 1.468524
AIU68830.1,XP_002301319.1: 1.496128
AAB18368.1,AIU68830.1: 1.115716
AIU68830.1,BAJ89557.1: 1.131760
AAD45127.1,AIU68830.1: 1.149157
AAO00727.1,AIU68830.1: 1.303988
AAC98464.1,AIU68830.1: 1.304862
AAD21783.1,AIU68830.1: 1.545498
AAB18366.1,AIU68830.1: 1.604543
ACS13756.1,AIU68830.1: 1.900759
AAK30204.1,AIU68830.1: 1.598865
AAC09388.1,AIU68830.1: 1.298971
AIU68830.1,BAA13163.1: 1.335607
AAD45126.1,AIU68830.1: 1.281694
AAN87142.1,AIU68830.1: 1.360121
AIU68830.1,BAA03925.1: 1.356910
AIU68830.1,BAA34946.1: 1.412165
AIU68830.1,BAB17788.1: 1.412165
AAT84462.1,AIU68830.1: 1.429661
ABL75361.1,AIU68830.1: 1.474967
AAO92743.1,AIU68830.1: 1.546464
AIU68830.1,CAA48324.1: 1.653127
AAD31572.1,AIU68830.1: 1.717119
AAL07012.1,AIU68830.1: 1.678595
AIU68830.1,CAB39603.1: 1.130112
AAF80591.1,AIU68830.1: 1.089114
AAB18367.1,AIU68830.1: 1.094698
AAF80590.1,AIU68830.1: 1.095349
AIU68830.1,CAA10231.1: 1.112778
AAK59660.1,AIU68830.1: 1.122240
AAA92363.1,AIU68830.1: 1.121342
AIU68830.1,CAA63663.1: 1.180912
AIU68830.1,CAA58003.1: 1.102608
AIU68830.1,CAA58002.1: 1.102608
AIU68830.1,CAH58715.1: 1.354108
ABY79073.1,AIU68830.1: 1.163125
AAA24896.1,AIU68830.1: 0.820225
ACY24738.1,AIU68830.1: 0.721587
ACY24738.1,AIU68830.1: 0.721587
AHW70865,AIU68830.1: 0.628963
AIU68830.1,CCQ42308: 0.915351
AIU68830.1,ASY50498: 0.938745
AIU68830.1,BAQ97614.1: 1.057293
AIU68830.1,BAA97991.1: 0.938746
AIU68830.1,BAC06195.1: 0.888381
AIU68830.1,CAZ95067.1: 0.988416
ABQ07185.2,AIU68830.1: 1.055847
AAC69707.1,AIU68830.1: 1.026378
AAA60459.1,AIU68830.1: 1.026378
AIU68830.1,Amuc0724: 1.279798
AIU68830.1,AJF35005.1: 1.354246
AIU68830.1,CAZ96583.1: 1.266925
AAO78788.1,AIU68830.1: 1.338780
AIU68830.1,Amuc0875: 1.246363
AAC96462.1,AIU68830.1: 1.938093
AIU68830.1,EJZ11896.1: 1.719692
ABK72351.1,AIU68830.1: 1.799125
AAS03978.1,AIU68830.1: 2.044825
ACC41342.1,AIU68830.1: 1.926778
AIU68830.1,CAM61923.1: 2.208659
AIU68830.1,CAB09586.1: 2.159791
AIU68830.1,KHE89680.1: 2.016185
AIU68830.1,BAK48741.1: 2.177232
AIU68830.1,EED49498.1: 2.140817
ACD93221.1,AIU68830.1: 1.596559
ACS36221.1,AIU68830.1: 1.576494
ABR28478.1,AIU68830.1: 1.581684
ABU98621.1,AIU68830.1: 1.545009
AIU68830.1,BAH84971.1: 1.642851
ACM68926.1,AIU68830.1: 1.669621
AEE89454.1,AIU68830.1: 1.616587
AAP74223.1,AIU68830.1: 1.568557
ACN22491.1,AIU68830.1: 1.657029
AAZ04385.1,AIU68830.1: 1.607502
AAW34372.1,AIU68830.1: 1.624475
AAC47235.1,AIU68830.1: 1.499656
AIU68830.1,AIX48712.1: 1.454764
AIU68830.1,AIX48711.1: 1.473042
AIU68830.1,BAC16331.1: 1.387671
AIU68830.1,BAE02684.1: 1.522945
AIU68830.1,ALJ47757.1: 1.912817
AIU68830.1,BAE02683.1: 1.527465
AIU68830.1,BAX84062.1: 1.232210
ABW02990.1,AIU68830.1: 1.073116
AIU68830.1,Amuc2108: 1.110404
AIU68830.1,BC02679: 1.124789
AIU68830.1,BF4058: 1.124789
AAD04036.1,AIU68830.1: 1.183917
AAA34726.1,AIU68830.1: 2.479079
AIU68830.1,BAM29293.1: 1.808152
AIU68830.1,ARV79861.1: 1.747315
AIU68830.1,EAA64496.1: 1.805174
AIU68830.1,EAL93731.1: 1.749777
AIU68830.1,BAC67687.1: 2.063312
AAC17104.1,AIU68830.1: 2.163411
ADK55597.1,AIU68830.1: 1.851350
AIU68830.1,AYF53242.1: 1.889153
ADZ46179.1,AIU68830.1: 1.859621
AIU68830.1,BAJ61835.1: 2.447863
AIU68830.1,BAJ61836.1: 2.429150
AIU68830.1,ANC68156.1: 1.824880
AFD54461.1,AIU68830.1: 2.024467
AAC49904.1,AIU68830.1: 2.151372
AIU68830.1,BC03717: 1.468761
AIU68830.1,BT2824: 1.273078
AIU68830.1,BACCELL01451: 2.135750
AIU68830.1,BC02680: 1.561507
AIU68830.1,BF4060: 1.559920
AAN77503.1,AIU68830.1: 0.890947
AAN77505.1,AIU68830.1: 0.871889
ADQ45027.1,AIU68830.1: 1.059924
AIU68830.1,BAC16332.1: 0.995634
ABJ15796.1,AIU68830.1: 0.968430
AIU68830.1,BAR92731.1: 0.991651
AAF31438.1,AIU68830.1: 1.185776
AAC38290.1,AIU68830.1: 0.938427
AAC44371.1,AIU68830.1: 1.016163
ACO94508.1,AIU68830.1: 0.997570
ACO94508.1,AIU68830.1: 0.997570
AIU68830.1,BAE54302.1: 0.975340
AIU68830.1,BAE54302.1: 0.975340
ABW02992.1,AIU68830.1: 1.076378
AIU68830.1,ALM88585.1: 1.408540
AFC93434.1,AIU68830.1: 1.313262
AAE53061.1,AIU68830.1: 1.329325
ABQ46917.1,AIU68830.1: 0.905592
AAD35118.1,AIU68830.1: 0.905592
AIU68830.1,CAA88008.1: 0.887347
ADN02324.1,AIU68830.1: 0.987209
AIU68830.1,CAA88008.1: 0.887349
AIU68830.1,CAC27412.2: 0.842270
ABN54008.1,AIU68830.1: 0.842268
AIU68830.1,CAA61884.2: 0.842269
AIU68830.1,ATD50129: 1.160211
AAC25554.2,AIU68830.1: 0.755301
AAC60453.1,AIU68830.1: 0.813031
AFO67889.1,AIU68830.1: 0.993105
AAA22474.1,AIU68830.1: 0.831030
AIU68830.1,BAF62129.1: 1.445286
AIU68830.1,CAZ97766.1: 1.447220
AIU68830.1,CAZ95074.1: 1.199666
AIU68830.1,EDY95423.1: 1.199999
AIU68830.1,CAZ97778.1: 1.123580
AIU68830.1,CAZ96750.1: 1.388680
AAP49324.1,AIU68830.1: 1.545730
AAP49324.1,AIU68830.1: 1.545730
AIU68830.1,CAZ98402.1: 1.526981
AGW43026.1,AIU68830.1: 1.693859
AIT14660.1,AIU68830.1: 1.639459
AIU68830.1,CAZ98378.1: 2.930551
AIU68830.1,AJW82062.1: 2.395205
AAG53947.1,ABZ80848.1: 0.239153
ABY41241.1,ABZ80848.1: 0.018260
ABD94065.1,ABZ80848.1: 0.036452
AAN85732.1,ABZ80848.1: 0.018261
ABZ80848.1,CAA40379.1: 0.018260
ABZ80848.1,CAA00096.1: 0.018262
ABZ80848.1,CAA39426.1: 0.018262
AAX16366.1,ABZ80848.1: 0.212320
AAD04192.1,ABZ80848.1: 0.140267
ABZ80848.1,CAB07443.1: 0.136849
ABZ80848.1,CBL16782.1: 0.227774
ABZ80848.1,Q53317: 0.246362
ABZ80848.1,P37073: 0.160259
AAQ87037.1,ABZ80848.1: 0.689559
AAA16048.1,ABZ80848.1: 0.652948
ABZ80848.1,BAC24104.1: 0.689201
ABZ80848.1,CAA78135.1: 0.216500
ABZ80848.1,ADD61790.1: 0.188392
ABZ80848.1,EGC02853.1: 0.225407
ABZ80848.1,CAA67525.1: 0.569889
ABZ80848.1,CAG81957.1: 0.710463
ABZ80848.1,KMK55593.1: 0.680110
AAN87849.1,ABZ80848.1: 0.680110
AAB67443.1,ABZ80848.1: 0.811034
AAB65002.1,ABZ80848.1: 1.244476
ABZ80848.1,CAG83185.1: 1.067741
ABZ80848.1,XP002273975.1: 1.486782
ABZ80848.1,XP_002301319.1: 1.514386
AAB18368.1,ABZ80848.1: 1.133973
ABZ80848.1,BAJ89557.1: 1.150018
AAD45127.1,ABZ80848.1: 1.167415
AAO00727.1,ABZ80848.1: 1.322245
AAC98464.1,ABZ80848.1: 1.323120
AAD21783.1,ABZ80848.1: 1.563756
AAB18366.1,ABZ80848.1: 1.622800
ABZ80848.1,ACS13756.1: 1.919016
AAK30204.1,ABZ80848.1: 1.617122
AAC09388.1,ABZ80848.1: 1.317228
ABZ80848.1,BAA13163.1: 1.353864
AAD45126.1,ABZ80848.1: 1.299951
AAN87142.1,ABZ80848.1: 1.378379
ABZ80848.1,BAA03925.1: 1.375168
ABZ80848.1,BAA34946.1: 1.430423
ABZ80848.1,BAB17788.1: 1.430423
AAT84462.1,ABZ80848.1: 1.447919
ABL75361.1,ABZ80848.1: 1.493225
AAO92743.1,ABZ80848.1: 1.564721
ABZ80848.1,CAA48324.1: 1.671385
AAD31572.1,ABZ80848.1: 1.735377
AAL07012.1,ABZ80848.1: 1.696852
ABZ80848.1,CAB39603.1: 1.148370
AAF80591.1,ABZ80848.1: 1.107371
AAB18367.1,ABZ80848.1: 1.112955
AAF80590.1,ABZ80848.1: 1.113607
ABZ80848.1,CAA10231.1: 1.131035
AAK59660.1,ABZ80848.1: 1.140497
AAA92363.1,ABZ80848.1: 1.139600
ABZ80848.1,CAA63663.1: 1.199169
ABZ80848.1,CAA58003.1: 1.120865
ABZ80848.1,CAA58002.1: 1.120865
ABZ80848.1,CAH58715.1: 1.372366
ABY79073.1,ABZ80848.1: 1.181383
AAA24896.1,ABZ80848.1: 0.838482
ABZ80848.1,ACY24738.1: 0.739844
ABZ80848.1,ACY24738.1: 0.739844
ABZ80848.1,AHW70865: 0.647221
ABZ80848.1,CCQ42308: 0.933609
ABZ80848.1,ASY50498: 0.957002
ABZ80848.1,BAQ97614.1: 1.075551
ABZ80848.1,BAA97991.1: 0.957003
ABZ80848.1,BAC06195.1: 0.906639
ABZ80848.1,CAZ95067.1: 1.006674
ABQ07185.2,ABZ80848.1: 1.074104
AAC69707.1,ABZ80848.1: 1.044636
AAA60459.1,ABZ80848.1: 1.044636
ABZ80848.1,Amuc0724: 1.298056
ABZ80848.1,AJF35005.1: 1.372503
ABZ80848.1,CAZ96583.1: 1.285183
AAO78788.1,ABZ80848.1: 1.357038
ABZ80848.1,Amuc0875: 1.264620
AAC96462.1,ABZ80848.1: 1.956351
ABZ80848.1,EJZ11896.1: 1.737949
ABK72351.1,ABZ80848.1: 1.817383
AAS03978.1,ABZ80848.1: 2.063083
ABZ80848.1,ACC41342.1: 1.945035
ABZ80848.1,CAM61923.1: 2.226917
ABZ80848.1,CAB09586.1: 2.178049
ABZ80848.1,KHE89680.1: 2.034443
ABZ80848.1,BAK48741.1: 2.195489
ABZ80848.1,EED49498.1: 2.159074
ABZ80848.1,ACD93221.1: 1.614817
ABZ80848.1,ACS36221.1: 1.594752
ABR28478.1,ABZ80848.1: 1.599941
ABU98621.1,ABZ80848.1: 1.563266
ABZ80848.1,BAH84971.1: 1.661109
ABZ80848.1,ACM68926.1: 1.687879
ABZ80848.1,AEE89454.1: 1.634845
AAP74223.1,ABZ80848.1: 1.586815
ABZ80848.1,ACN22491.1: 1.675286
AAZ04385.1,ABZ80848.1: 1.625760
AAW34372.1,ABZ80848.1: 1.642733
AAC47235.1,ABZ80848.1: 1.517913
ABZ80848.1,AIX48712.1: 1.473021
ABZ80848.1,AIX48711.1: 1.491300
ABZ80848.1,BAC16331.1: 1.405929
ABZ80848.1,BAE02684.1: 1.541202
ABZ80848.1,ALJ47757.1: 1.931075
ABZ80848.1,BAE02683.1: 1.545722
ABZ80848.1,BAX84062.1: 1.250468
ABW02990.1,ABZ80848.1: 1.091374
ABZ80848.1,Amuc2108: 1.128662
ABZ80848.1,BC02679: 1.143047
ABZ80848.1,BF4058: 1.143047
AAD04036.1,ABZ80848.1: 1.202174
AAA34726.1,ABZ80848.1: 2.497337
ABZ80848.1,BAM29293.1: 1.826409
ABZ80848.1,ARV79861.1: 1.765573
ABZ80848.1,EAA64496.1: 1.823431
ABZ80848.1,EAL93731.1: 1.768035
ABZ80848.1,BAC67687.1: 2.081569
AAC17104.1,ABZ80848.1: 2.181669
ABZ80848.1,ADK55597.1: 1.869608
ABZ80848.1,AYF53242.1: 1.907411
ABZ80848.1,ADZ46179.1: 1.877879
ABZ80848.1,BAJ61835.1: 2.466121
ABZ80848.1,BAJ61836.1: 2.447407
ABZ80848.1,ANC68156.1: 1.843138
ABZ80848.1,AFD54461.1: 2.042724
AAC49904.1,ABZ80848.1: 2.169630
ABZ80848.1,BC03717: 1.487018
ABZ80848.1,BT2824: 1.291336
ABZ80848.1,BACCELL01451: 2.154007
ABZ80848.1,BC02680: 1.579764
ABZ80848.1,BF4060: 1.578177
AAN77503.1,ABZ80848.1: 0.909204
AAN77505.1,ABZ80848.1: 0.890146
ABZ80848.1,ADQ45027.1: 1.078181
ABZ80848.1,BAC16332.1: 1.013892
ABJ15796.1,ABZ80848.1: 0.986687
ABZ80848.1,BAR92731.1: 1.009909
AAF31438.1,ABZ80848.1: 1.204033
AAC38290.1,ABZ80848.1: 0.956685
AAC44371.1,ABZ80848.1: 1.034421
ABZ80848.1,ACO94508.1: 1.015828
ABZ80848.1,ACO94508.1: 1.015828
ABZ80848.1,BAE54302.1: 0.993597
ABZ80848.1,BAE54302.1: 0.993597
ABW02992.1,ABZ80848.1: 1.094636
ABZ80848.1,ALM88585.1: 1.426798
ABZ80848.1,AFC93434.1: 1.331519
AAE53061.1,ABZ80848.1: 1.347582
ABQ46917.1,ABZ80848.1: 0.923849
AAD35118.1,ABZ80848.1: 0.923849
ABZ80848.1,CAA88008.1: 0.905605
ABZ80848.1,ADN02324.1: 1.005467
ABZ80848.1,CAA88008.1: 0.905607
ABZ80848.1,CAC27412.2: 0.860527
ABN54008.1,ABZ80848.1: 0.860526
ABZ80848.1,CAA61884.2: 0.860526
ABZ80848.1,ATD50129: 1.178469
AAC25554.2,ABZ80848.1: 0.773558
AAC60453.1,ABZ80848.1: 0.831288
ABZ80848.1,AFO67889.1: 1.011363
AAA22474.1,ABZ80848.1: 0.849288
ABZ80848.1,BAF62129.1: 1.463543
ABZ80848.1,CAZ97766.1: 1.465478
ABZ80848.1,CAZ95074.1: 1.217924
ABZ80848.1,EDY95423.1: 1.218256
ABZ80848.1,CAZ97778.1: 1.141838
ABZ80848.1,CAZ96750.1: 1.406937
AAP49324.1,ABZ80848.1: 1.563987
AAP49324.1,ABZ80848.1: 1.563987
ABZ80848.1,CAZ98402.1: 1.545239
ABZ80848.1,AGW43026.1: 1.712117
ABZ80848.1,AIT14660.1: 1.657716
ABZ80848.1,CAZ98378.1: 2.948809
ABZ80848.1,AJW82062.1: 2.413463
AAG53947.1,ABY41241.1: 0.257408
AAG53947.1,ABD94065.1: 0.275599
AAG53947.1,AAN85732.1: 0.257409
AAG53947.1,CAA40379.1: 0.257408
AAG53947.1,CAA00096.1: 0.257410
AAG53947.1,CAA39426.1: 0.257410
AAG53947.1,AAX16366.1: 0.451467
AAD04192.1,AAG53947.1: 0.379414
AAG53947.1,CAB07443.1: 0.375996
AAG53947.1,CBL16782.1: 0.466922
AAG53947.1,Q53317: 0.485509
AAG53947.1,P37073: 0.399406
AAG53947.1,AAQ87037.1: 0.928706
AAA16048.1,AAG53947.1: 0.892096
AAG53947.1,BAC24104.1: 0.928348
AAG53947.1,CAA78135.1: 0.455648
AAG53947.1,ADD61790.1: 0.427540
AAG53947.1,EGC02853.1: 0.464554
AAG53947.1,CAA67525.1: 0.809037
AAG53947.1,CAG81957.1: 0.949610
AAG53947.1,KMK55593.1: 0.919258
AAG53947.1,AAN87849.1: 0.919258
AAB67443.1,AAG53947.1: 1.050181
AAB65002.1,AAG53947.1: 1.483624
AAG53947.1,CAG83185.1: 1.306888
AAG53947.1,XP002273975.1: 1.725929
AAG53947.1,XP_002301319.1: 1.753533
AAB18368.1,AAG53947.1: 1.373121
AAG53947.1,BAJ89557.1: 1.389166
AAD45127.1,AAG53947.1: 1.406562
AAG53947.1,AAO00727.1: 1.561393
AAC98464.1,AAG53947.1: 1.562268
AAD21783.1,AAG53947.1: 1.802903
AAB18366.1,AAG53947.1: 1.861948
AAG53947.1,ACS13756.1: 2.158164
AAG53947.1,AAK30204.1: 1.856270
AAC09388.1,AAG53947.1: 1.556376
AAG53947.1,BAA13163.1: 1.593011
AAD45126.1,AAG53947.1: 1.539099
AAG53947.1,AAN87142.1: 1.617526
AAG53947.1,BAA03925.1: 1.614315
AAG53947.1,BAA34946.1: 1.669570
AAG53947.1,BAB17788.1: 1.669570
AAG53947.1,AAT84462.1: 1.687066
AAG53947.1,ABL75361.1: 1.732372
AAG53947.1,AAO92743.1: 1.803869
AAG53947.1,CAA48324.1: 1.910533
AAD31572.1,AAG53947.1: 1.974524
AAG53947.1,AAL07012.1: 1.936000
AAG53947.1,CAB39603.1: 1.387517
AAF80591.1,AAG53947.1: 1.346519
AAB18367.1,AAG53947.1: 1.352103
AAF80590.1,AAG53947.1: 1.352754
AAG53947.1,CAA10231.1: 1.370183
AAG53947.1,AAK59660.1: 1.379645
AAA92363.1,AAG53947.1: 1.378747
AAG53947.1,CAA63663.1: 1.438317
AAG53947.1,CAA58003.1: 1.360013
AAG53947.1,CAA58002.1: 1.360013
AAG53947.1,CAH58715.1: 1.611513
AAG53947.1,ABY79073.1: 1.420530
AAA24896.1,AAG53947.1: 1.077630
AAG53947.1,ACY24738.1: 0.978992
AAG53947.1,ACY24738.1: 0.978992
AAG53947.1,AHW70865: 0.886368
AAG53947.1,CCQ42308: 1.172756
AAG53947.1,ASY50498: 1.196150
AAG53947.1,BAQ97614.1: 1.314698
AAG53947.1,BAA97991.1: 1.196151
AAG53947.1,BAC06195.1: 1.145786
AAG53947.1,CAZ95067.1: 1.245821
AAG53947.1,ABQ07185.2: 1.313252
AAC69707.1,AAG53947.1: 1.283783
AAA60459.1,AAG53947.1: 1.283783
AAG53947.1,Amuc0724: 1.537203
AAG53947.1,AJF35005.1: 1.611651
AAG53947.1,CAZ96583.1: 1.524330
AAG53947.1,AAO78788.1: 1.596185
AAG53947.1,Amuc0875: 1.503768
AAC96462.1,AAG53947.1: 2.195498
AAG53947.1,EJZ11896.1: 1.977097
AAG53947.1,ABK72351.1: 2.056530
AAG53947.1,AAS03978.1: 2.302230
AAG53947.1,ACC41342.1: 2.184183
AAG53947.1,CAM61923.1: 2.466064
AAG53947.1,CAB09586.1: 2.417196
AAG53947.1,KHE89680.1: 2.273590
AAG53947.1,BAK48741.1: 2.434637
AAG53947.1,EED49498.1: 2.398222
AAG53947.1,ACD93221.1: 1.853964
AAG53947.1,ACS36221.1: 1.833900
AAG53947.1,ABR28478.1: 1.839089
AAG53947.1,ABU98621.1: 1.802414
AAG53947.1,BAH84971.1: 1.900256
AAG53947.1,ACM68926.1: 1.927026
AAG53947.1,AEE89454.1: 1.873992
AAG53947.1,AAP74223.1: 1.825962
AAG53947.1,ACN22491.1: 1.914434
AAG53947.1,AAZ04385.1: 1.864907
AAG53947.1,AAW34372.1: 1.881880
AAC47235.1,AAG53947.1: 1.757061
AAG53947.1,AIX48712.1: 1.712169
AAG53947.1,AIX48711.1: 1.730447
AAG53947.1,BAC16331.1: 1.645076
AAG53947.1,BAE02684.1: 1.780350
AAG53947.1,ALJ47757.1: 2.170222
AAG53947.1,BAE02683.1: 1.784870
AAG53947.1,BAX84062.1: 1.489615
AAG53947.1,ABW02990.1: 1.330521
AAG53947.1,Amuc2108: 1.367809
AAG53947.1,BC02679: 1.382194
AAG53947.1,BF4058: 1.382194
AAD04036.1,AAG53947.1: 1.441322
AAA34726.1,AAG53947.1: 2.736484
AAG53947.1,BAM29293.1: 2.065557
AAG53947.1,ARV79861.1: 2.004720
AAG53947.1,EAA64496.1: 2.062579
AAG53947.1,EAL93731.1: 2.007183
AAG53947.1,BAC67687.1: 2.320717
AAC17104.1,AAG53947.1: 2.420816
AAG53947.1,ADK55597.1: 2.108755
AAG53947.1,AYF53242.1: 2.146558
AAG53947.1,ADZ46179.1: 2.117026
AAG53947.1,BAJ61835.1: 2.705268
AAG53947.1,BAJ61836.1: 2.686555
AAG53947.1,ANC68156.1: 2.082285
AAG53947.1,AFD54461.1: 2.281871
AAC49904.1,AAG53947.1: 2.408777
AAG53947.1,BC03717: 1.726166
AAG53947.1,BT2824: 1.530483
AAG53947.1,BACCELL01451: 2.393154
AAG53947.1,BC02680: 1.818912
AAG53947.1,BF4060: 1.817325
AAG53947.1,AAN77503.1: 1.148352
AAG53947.1,AAN77505.1: 1.129294
AAG53947.1,ADQ45027.1: 1.317329
AAG53947.1,BAC16332.1: 1.253039
AAG53947.1,ABJ15796.1: 1.225835
AAG53947.1,BAR92731.1: 1.249056
AAF31438.1,AAG53947.1: 1.443181
AAC38290.1,AAG53947.1: 1.195832
AAC44371.1,AAG53947.1: 1.273569
AAG53947.1,ACO94508.1: 1.254975
AAG53947.1,ACO94508.1: 1.254975
AAG53947.1,BAE54302.1: 1.232745
AAG53947.1,BAE54302.1: 1.232745
AAG53947.1,ABW02992.1: 1.333783
AAG53947.1,ALM88585.1: 1.665945
AAG53947.1,AFC93434.1: 1.570667
AAE53061.1,AAG53947.1: 1.586730
AAG53947.1,ABQ46917.1: 1.162997
AAD35118.1,AAG53947.1: 1.162997
AAG53947.1,CAA88008.1: 1.144752
AAG53947.1,ADN02324.1: 1.244614
AAG53947.1,CAA88008.1: 1.144755
AAG53947.1,CAC27412.2: 1.099675
AAG53947.1,ABN54008.1: 1.099673
AAG53947.1,CAA61884.2: 1.099674
AAG53947.1,ATD50129: 1.417616
AAC25554.2,AAG53947.1: 1.012706
AAC60453.1,AAG53947.1: 1.070436
AAG53947.1,AFO67889.1: 1.250510
AAA22474.1,AAG53947.1: 1.088435
AAG53947.1,BAF62129.1: 1.702691
AAG53947.1,CAZ97766.1: 1.704625
AAG53947.1,CAZ95074.1: 1.457072
AAG53947.1,EDY95423.1: 1.457404
AAG53947.1,CAZ97778.1: 1.380985
AAG53947.1,CAZ96750.1: 1.646085
AAG53947.1,AAP49324.1: 1.803135
AAG53947.1,AAP49324.1: 1.803135
AAG53947.1,CAZ98402.1: 1.784386
AAG53947.1,AGW43026.1: 1.951265
AAG53947.1,AIT14660.1: 1.896864
AAG53947.1,CAZ98378.1: 3.187956
AAG53947.1,AJW82062.1: 2.652610
ABD94065.1,ABY41241.1: 0.018192
AAN85732.1,ABY41241.1: 0.000001
ABY41241.1,CAA40379.1: 0.000000
ABY41241.1,CAA00096.1: 0.000002
ABY41241.1,CAA39426.1: 0.000002
AAX16366.1,ABY41241.1: 0.194061
AAD04192.1,ABY41241.1: 0.122008
ABY41241.1,CAB07443.1: 0.118590
ABY41241.1,CBL16782.1: 0.209516
ABY41241.1,Q53317: 0.228103
ABY41241.1,P37073: 0.142001
AAQ87037.1,ABY41241.1: 0.671300
AAA16048.1,ABY41241.1: 0.634690
ABY41241.1,BAC24104.1: 0.670942
ABY41241.1,CAA78135.1: 0.198242
ABY41241.1,ADD61790.1: 0.170134
ABY41241.1,EGC02853.1: 0.207148
ABY41241.1,CAA67525.1: 0.551631
ABY41241.1,CAG81957.1: 0.692204
ABY41241.1,KMK55593.1: 0.661852
AAN87849.1,ABY41241.1: 0.661852
AAB67443.1,ABY41241.1: 0.792775
AAB65002.1,ABY41241.1: 1.226218
ABY41241.1,CAG83185.1: 1.049482
ABY41241.1,XP002273975.1: 1.468523
ABY41241.1,XP_002301319.1: 1.496127
AAB18368.1,ABY41241.1: 1.115715
ABY41241.1,BAJ89557.1: 1.131760
AAD45127.1,ABY41241.1: 1.149156
AAO00727.1,ABY41241.1: 1.303987
AAC98464.1,ABY41241.1: 1.304862
AAD21783.1,ABY41241.1: 1.545497
AAB18366.1,ABY41241.1: 1.604542
ABY41241.1,ACS13756.1: 1.900758
AAK30204.1,ABY41241.1: 1.598864
AAC09388.1,ABY41241.1: 1.298970
ABY41241.1,BAA13163.1: 1.335606
AAD45126.1,ABY41241.1: 1.281693
AAN87142.1,ABY41241.1: 1.360121
ABY41241.1,BAA03925.1: 1.356909
ABY41241.1,BAA34946.1: 1.412164
ABY41241.1,BAB17788.1: 1.412164
AAT84462.1,ABY41241.1: 1.429661
ABL75361.1,ABY41241.1: 1.474966
AAO92743.1,ABY41241.1: 1.546463
ABY41241.1,CAA48324.1: 1.653127
AAD31572.1,ABY41241.1: 1.717118
AAL07012.1,ABY41241.1: 1.678594
ABY41241.1,CAB39603.1: 1.130111
AAF80591.1,ABY41241.1: 1.089113
AAB18367.1,ABY41241.1: 1.094697
AAF80590.1,ABY41241.1: 1.095348
ABY41241.1,CAA10231.1: 1.112777
AAK59660.1,ABY41241.1: 1.122239
AAA92363.1,ABY41241.1: 1.121341
ABY41241.1,CAA63663.1: 1.180911
ABY41241.1,CAA58003.1: 1.102607
ABY41241.1,CAA58002.1: 1.102607
ABY41241.1,CAH58715.1: 1.354108
ABY41241.1,ABY79073.1: 1.163124
AAA24896.1,ABY41241.1: 0.820224
ABY41241.1,ACY24738.1: 0.721586
ABY41241.1,ACY24738.1: 0.721586
ABY41241.1,AHW70865: 0.628962
ABY41241.1,CCQ42308: 0.915351
ABY41241.1,ASY50498: 0.938744
ABY41241.1,BAQ97614.1: 1.057293
ABY41241.1,BAA97991.1: 0.938745
ABY41241.1,BAC06195.1: 0.888380
ABY41241.1,CAZ95067.1: 0.988415
ABQ07185.2,ABY41241.1: 1.055846
AAC69707.1,ABY41241.1: 1.026377
AAA60459.1,ABY41241.1: 1.026377
ABY41241.1,Amuc0724: 1.279797
ABY41241.1,AJF35005.1: 1.354245
ABY41241.1,CAZ96583.1: 1.266924
AAO78788.1,ABY41241.1: 1.338780
ABY41241.1,Amuc0875: 1.246362
AAC96462.1,ABY41241.1: 1.938092
ABY41241.1,EJZ11896.1: 1.719691
ABK72351.1,ABY41241.1: 1.799124
AAS03978.1,ABY41241.1: 2.044824
ABY41241.1,ACC41342.1: 1.926777
ABY41241.1,CAM61923.1: 2.208658
ABY41241.1,CAB09586.1: 2.159790
ABY41241.1,KHE89680.1: 2.016184
ABY41241.1,BAK48741.1: 2.177231
ABY41241.1,EED49498.1: 2.140816
ABY41241.1,ACD93221.1: 1.596558
ABY41241.1,ACS36221.1: 1.576494
ABR28478.1,ABY41241.1: 1.581683
ABU98621.1,ABY41241.1: 1.545008
ABY41241.1,BAH84971.1: 1.642850
ABY41241.1,ACM68926.1: 1.669621
ABY41241.1,AEE89454.1: 1.616586
AAP74223.1,ABY41241.1: 1.568556
ABY41241.1,ACN22491.1: 1.657028
AAZ04385.1,ABY41241.1: 1.607501
AAW34372.1,ABY41241.1: 1.624474
AAC47235.1,ABY41241.1: 1.499655
ABY41241.1,AIX48712.1: 1.454763
ABY41241.1,AIX48711.1: 1.473041
ABY41241.1,BAC16331.1: 1.387670
ABY41241.1,BAE02684.1: 1.522944
ABY41241.1,ALJ47757.1: 1.912816
ABY41241.1,BAE02683.1: 1.527464
ABY41241.1,BAX84062.1: 1.232209
ABW02990.1,ABY41241.1: 1.073115
ABY41241.1,Amuc2108: 1.110403
ABY41241.1,BC02679: 1.124788
ABY41241.1,BF4058: 1.124788
AAD04036.1,ABY41241.1: 1.183916
AAA34726.1,ABY41241.1: 2.479078
ABY41241.1,BAM29293.1: 1.808151
ABY41241.1,ARV79861.1: 1.747314
ABY41241.1,EAA64496.1: 1.805173
ABY41241.1,EAL93731.1: 1.749777
ABY41241.1,BAC67687.1: 2.063311
AAC17104.1,ABY41241.1: 2.163410
ABY41241.1,ADK55597.1: 1.851349
ABY41241.1,AYF53242.1: 1.889152
ABY41241.1,ADZ46179.1: 1.859620
ABY41241.1,BAJ61835.1: 2.447863
ABY41241.1,BAJ61836.1: 2.429149
ABY41241.1,ANC68156.1: 1.824880
ABY41241.1,AFD54461.1: 2.024466
AAC49904.1,ABY41241.1: 2.151371
ABY41241.1,BC03717: 1.468760
ABY41241.1,BT2824: 1.273077
ABY41241.1,BACCELL01451: 2.135749
ABY41241.1,BC02680: 1.561506
ABY41241.1,BF4060: 1.559919
AAN77503.1,ABY41241.1: 0.890946
AAN77505.1,ABY41241.1: 0.871888
ABY41241.1,ADQ45027.1: 1.059923
ABY41241.1,BAC16332.1: 0.995633
ABJ15796.1,ABY41241.1: 0.968429
ABY41241.1,BAR92731.1: 0.991651
AAF31438.1,ABY41241.1: 1.185775
AAC38290.1,ABY41241.1: 0.938426
AAC44371.1,ABY41241.1: 1.016163
ABY41241.1,ACO94508.1: 0.997569
ABY41241.1,ACO94508.1: 0.997569
ABY41241.1,BAE54302.1: 0.975339
ABY41241.1,BAE54302.1: 0.975339
ABW02992.1,ABY41241.1: 1.076377
ABY41241.1,ALM88585.1: 1.408539
ABY41241.1,AFC93434.1: 1.313261
AAE53061.1,ABY41241.1: 1.329324
ABQ46917.1,ABY41241.1: 0.905591
AAD35118.1,ABY41241.1: 0.905591
ABY41241.1,CAA88008.1: 0.887346
ABY41241.1,ADN02324.1: 0.987208
ABY41241.1,CAA88008.1: 0.887349
ABY41241.1,CAC27412.2: 0.842269
ABN54008.1,ABY41241.1: 0.842267
ABY41241.1,CAA61884.2: 0.842268
ABY41241.1,ATD50129: 1.160210
AAC25554.2,ABY41241.1: 0.755300
AAC60453.1,ABY41241.1: 0.813030
ABY41241.1,AFO67889.1: 0.993105
AAA22474.1,ABY41241.1: 0.831030
ABY41241.1,BAF62129.1: 1.445285
ABY41241.1,CAZ97766.1: 1.447219
ABY41241.1,CAZ95074.1: 1.199666
ABY41241.1,EDY95423.1: 1.199998
ABY41241.1,CAZ97778.1: 1.123579
ABY41241.1,CAZ96750.1: 1.388679
AAP49324.1,ABY41241.1: 1.545729
AAP49324.1,ABY41241.1: 1.545729
ABY41241.1,CAZ98402.1: 1.526980
ABY41241.1,AGW43026.1: 1.693858
ABY41241.1,AIT14660.1: 1.639458
ABY41241.1,CAZ98378.1: 2.930550
ABY41241.1,AJW82062.1: 2.395205
AAN85732.1,ABD94065.1: 0.018191
ABD94065.1,CAA40379.1: 0.018192
ABD94065.1,CAA00096.1: 0.018193
ABD94065.1,CAA39426.1: 0.018193
AAX16366.1,ABD94065.1: 0.212253
AAD04192.1,ABD94065.1: 0.140200
ABD94065.1,CAB07443.1: 0.136782
ABD94065.1,CBL16782.1: 0.227707
ABD94065.1,Q53317: 0.246295
ABD94065.1,P37073: 0.160192
AAQ87037.1,ABD94065.1: 0.689492
AAA16048.1,ABD94065.1: 0.652881
ABD94065.1,BAC24104.1: 0.689134
ABD94065.1,CAA78135.1: 0.216433
ABD94065.1,ADD61790.1: 0.188325
ABD94065.1,EGC02853.1: 0.225340
ABD94065.1,CAA67525.1: 0.569822
ABD94065.1,CAG81957.1: 0.710396
ABD94065.1,KMK55593.1: 0.680044
AAN87849.1,ABD94065.1: 0.680044
AAB67443.1,ABD94065.1: 0.810967
AAB65002.1,ABD94065.1: 1.244409
ABD94065.1,CAG83185.1: 1.067674
ABD94065.1,XP002273975.1: 1.486715
ABD94065.1,XP_002301319.1: 1.514319
AAB18368.1,ABD94065.1: 1.133906
ABD94065.1,BAJ89557.1: 1.149951
AAD45127.1,ABD94065.1: 1.167348
AAO00727.1,ABD94065.1: 1.322178
AAC98464.1,ABD94065.1: 1.323053
AAD21783.1,ABD94065.1: 1.563689
AAB18366.1,ABD94065.1: 1.622733
ABD94065.1,ACS13756.1: 1.918949
AAK30204.1,ABD94065.1: 1.617055
AAC09388.1,ABD94065.1: 1.317161
ABD94065.1,BAA13163.1: 1.353797
AAD45126.1,ABD94065.1: 1.299884
AAN87142.1,ABD94065.1: 1.378312
ABD94065.1,BAA03925.1: 1.375101
ABD94065.1,BAA34946.1: 1.430356
ABD94065.1,BAB17788.1: 1.430356
AAT84462.1,ABD94065.1: 1.447852
ABD94065.1,ABL75361.1: 1.493158
AAO92743.1,ABD94065.1: 1.564654
ABD94065.1,CAA48324.1: 1.671318
AAD31572.1,ABD94065.1: 1.735310
AAL07012.1,ABD94065.1: 1.696785
ABD94065.1,CAB39603.1: 1.148303
AAF80591.1,ABD94065.1: 1.107304
AAB18367.1,ABD94065.1: 1.112888
AAF80590.1,ABD94065.1: 1.113540
ABD94065.1,CAA10231.1: 1.130968
AAK59660.1,ABD94065.1: 1.140430
AAA92363.1,ABD94065.1: 1.139533
ABD94065.1,CAA63663.1: 1.199102
ABD94065.1,CAA58003.1: 1.120798
ABD94065.1,CAA58002.1: 1.120798
ABD94065.1,CAH58715.1: 1.372299
ABD94065.1,ABY79073.1: 1.181316
AAA24896.1,ABD94065.1: 0.838415
ABD94065.1,ACY24738.1: 0.739777
ABD94065.1,ACY24738.1: 0.739777
ABD94065.1,AHW70865: 0.647154
ABD94065.1,CCQ42308: 0.933542
ABD94065.1,ASY50498: 0.956935
ABD94065.1,BAQ97614.1: 1.075484
ABD94065.1,BAA97991.1: 0.956936
ABD94065.1,BAC06195.1: 0.906572
ABD94065.1,CAZ95067.1: 1.006607
ABD94065.1,ABQ07185.2: 1.074037
AAC69707.1,ABD94065.1: 1.044569
AAA60459.1,ABD94065.1: 1.044569
ABD94065.1,Amuc0724: 1.297989
ABD94065.1,AJF35005.1: 1.372436
ABD94065.1,CAZ96583.1: 1.285116
AAO78788.1,ABD94065.1: 1.356971
ABD94065.1,Amuc0875: 1.264553
AAC96462.1,ABD94065.1: 1.956284
ABD94065.1,EJZ11896.1: 1.737882
ABD94065.1,ABK72351.1: 1.817316
AAS03978.1,ABD94065.1: 2.063016
ABD94065.1,ACC41342.1: 1.944968
ABD94065.1,CAM61923.1: 2.226850
ABD94065.1,CAB09586.1: 2.177982
ABD94065.1,KHE89680.1: 2.034376
ABD94065.1,BAK48741.1: 2.195422
ABD94065.1,EED49498.1: 2.159007
ABD94065.1,ACD93221.1: 1.614750
ABD94065.1,ACS36221.1: 1.594685
ABD94065.1,ABR28478.1: 1.599874
ABD94065.1,ABU98621.1: 1.563199
ABD94065.1,BAH84971.1: 1.661042
ABD94065.1,ACM68926.1: 1.687812
ABD94065.1,AEE89454.1: 1.634778
AAP74223.1,ABD94065.1: 1.586748
ABD94065.1,ACN22491.1: 1.675219
AAZ04385.1,ABD94065.1: 1.625693
AAW34372.1,ABD94065.1: 1.642666
AAC47235.1,ABD94065.1: 1.517846
ABD94065.1,AIX48712.1: 1.472954
ABD94065.1,AIX48711.1: 1.491233
ABD94065.1,BAC16331.1: 1.405862
[truncated: 478,032 more chars]
